# Supplementary material for: Correction to “Photochemical Deracemization of 4,7-Diaza-1-isoindolinones by Unidirectional Hydrogen Atom Shuttling”
Source: J Am Chem Soc. 2025 Sep 9;147(37):34181–2. doi: 10.1021/jacs.5c12600 (PMC12447476; doi:10.1021/jacs.5c12600)
Supplement: Supplementary file 2 [file ja5c12600_si_002.zip]

Archive with 170 entries (126 files):
- CORRECTED_ZIP/
- CORRECTED_ZIP/2b_ent2b/
- CORRECTED_ZIP/2b_ent2b/thermodynamics/
- CORRECTED_ZIP/2b_ent2b/thermodynamics/s0/
- CORRECTED_ZIP/2b_ent2b/thermodynamics/s0/spe.out
- CORRECTED_ZIP/2b_ent2b/thermodynamics/s0/freq.out
- CORRECTED_ZIP/2b_ent2b/thermodynamics/s0/solv.out
- CORRECTED_ZIP/2b_ent2b/thermodynamics/s0/gas.out
- CORRECTED_ZIP/2b_ent2b/s0.xyz
- CORRECTED_ZIP/4b_1b/
- CORRECTED_ZIP/4b_1b/thermodynamics/
- CORRECTED_ZIP/4b_1b/thermodynamics/solv.out
- CORRECTED_ZIP/4b_1b/thermodynamics/gas.out
- CORRECTED_ZIP/4b_1b/thermodynamics/spe.out
- CORRECTED_ZIP/4b_1b/thermodynamics/freq.out
- CORRECTED_ZIP/4b_1b/tc.out
- CORRECTED_ZIP/4b_1b/s0.xyz
- CORRECTED_ZIP/4b_1b/orca.out
- CORRECTED_ZIP/3b_1b/
- CORRECTED_ZIP/3b_1b/t1_opt.out
- CORRECTED_ZIP/3b_1b/t1.xyz
- CORRECTED_ZIP/3b_1b/s0bs.xyz
- CORRECTED_ZIP/3b_1b/thermodynamics/
- CORRECTED_ZIP/3b_1b/thermodynamics/t1/
- CORRECTED_ZIP/3b_1b/thermodynamics/t1/freq.out
- CORRECTED_ZIP/3b_1b/thermodynamics/t1/spe.out
- CORRECTED_ZIP/3b_1b/thermodynamics/t1/gas.out
- CORRECTED_ZIP/3b_1b/thermodynamics/t1/solv.out
- CORRECTED_ZIP/3b_1b/thermodynamics/s0bs/
- CORRECTED_ZIP/3b_1b/thermodynamics/s0bs/solv.out
- CORRECTED_ZIP/3b_1b/thermodynamics/s0bs/spe.out
- CORRECTED_ZIP/3b_1b/thermodynamics/s0bs/freq.out
- CORRECTED_ZIP/3b_1b/thermodynamics/s0bs/gas.out
- CORRECTED_ZIP/3b_1b/s0bs_opt.out
- CORRECTED_ZIP/2b_1b/
- CORRECTED_ZIP/2b_1b/s0.xyz
- CORRECTED_ZIP/2b_1b/thermodynamics/
- CORRECTED_ZIP/2b_1b/thermodynamics/t1/
- CORRECTED_ZIP/2b_1b/thermodynamics/t1/gas.out
- CORRECTED_ZIP/2b_1b/thermodynamics/t1/solv.out
- CORRECTED_ZIP/2b_1b/thermodynamics/t1/freq.out
- CORRECTED_ZIP/2b_1b/thermodynamics/t1/spe.out
- CORRECTED_ZIP/2b_1b/thermodynamics/s0/
- CORRECTED_ZIP/2b_1b/thermodynamics/s0/gas.out
- CORRECTED_ZIP/2b_1b/thermodynamics/s0/solv.out
- CORRECTED_ZIP/2b_1b/thermodynamics/s0/freq.out
- CORRECTED_ZIP/2b_1b/thermodynamics/s0/spe.out
- CORRECTED_ZIP/2b_1b/t1.xyz
- CORRECTED_ZIP/2b_1b/tda.out
- CORRECTED_ZIP/5b_1b/
- CORRECTED_ZIP/5b_1b/orca.out
- CORRECTED_ZIP/5b_1b/thermodynamics/
- CORRECTED_ZIP/5b_1b/thermodynamics/spe.out
- CORRECTED_ZIP/5b_1b/thermodynamics/freq.out
- CORRECTED_ZIP/5b_1b/thermodynamics/gas.out
- CORRECTED_ZIP/5b_1b/thermodynamics/solv.out
- CORRECTED_ZIP/5b_1b/tc.out
- CORRECTED_ZIP/5b_1b/s0.xyz
- CORRECTED_ZIP/2b/
- CORRECTED_ZIP/2b/s0.xyz
- CORRECTED_ZIP/2b/dftmrci_triplet.out
- CORRECTED_ZIP/2b/dftmrci_singlet.out
- CORRECTED_ZIP/2b/thermodynamics/
- CORRECTED_ZIP/2b/thermodynamics/t1/
- CORRECTED_ZIP/2b/thermodynamics/t1/freq.out
- CORRECTED_ZIP/2b/thermodynamics/t1/spe.out
- CORRECTED_ZIP/2b/thermodynamics/t1/gas.out
- CORRECTED_ZIP/2b/thermodynamics/t1/solv.out
- CORRECTED_ZIP/2b/thermodynamics/s0/
- CORRECTED_ZIP/2b/thermodynamics/s0/freq.out
- CORRECTED_ZIP/2b/thermodynamics/s0/gas.out
- CORRECTED_ZIP/2b/thermodynamics/s0/solv.out
- CORRECTED_ZIP/2b/thermodynamics/s0/spe.out
- CORRECTED_ZIP/2b/t1.xyz
- CORRECTED_ZIP/2b/tda.out
- CORRECTED_ZIP/ent2b_1a/
- CORRECTED_ZIP/ent2b_1a/t1_min.xyz
- CORRECTED_ZIP/ent2b_1a/s0.xyz
- CORRECTED_ZIP/ent2b_1a/s0_min.xyz
- CORRECTED_ZIP/ent2b_1a/t1.xyz
- CORRECTED_ZIP/ent2b_1a/thermodynamics/
- CORRECTED_ZIP/ent2b_1a/thermodynamics/t1/
- CORRECTED_ZIP/ent2b_1a/thermodynamics/t1/freq.out
- CORRECTED_ZIP/ent2b_1a/thermodynamics/t1/spe.out
- CORRECTED_ZIP/ent2b_1a/thermodynamics/t1/gas.out
- CORRECTED_ZIP/ent2b_1a/thermodynamics/t1/solv.out
- CORRECTED_ZIP/ent2b_1a/thermodynamics/t1min/
- CORRECTED_ZIP/ent2b_1a/thermodynamics/t1min/solv.out
- CORRECTED_ZIP/ent2b_1a/thermodynamics/t1min/spe.out
- CORRECTED_ZIP/ent2b_1a/thermodynamics/t1min/gas.out
- CORRECTED_ZIP/ent2b_1a/thermodynamics/t1min/freq.out
- CORRECTED_ZIP/ent2b_1a/thermodynamics/s0min/
- CORRECTED_ZIP/ent2b_1a/thermodynamics/s0min/gas.out
- CORRECTED_ZIP/ent2b_1a/thermodynamics/s0min/solv.out
- CORRECTED_ZIP/ent2b_1a/thermodynamics/s0min/freq.out
- CORRECTED_ZIP/ent2b_1a/thermodynamics/s0min/spe.out
- CORRECTED_ZIP/ent2b_1a/thermodynamics/s0/
- CORRECTED_ZIP/ent2b_1a/thermodynamics/s0/spe.out
- CORRECTED_ZIP/ent2b_1a/thermodynamics/s0/freq.out
- CORRECTED_ZIP/ent2b_1a/thermodynamics/s0/solv.out
- CORRECTED_ZIP/ent2b_1a/thermodynamics/s0/gas.out
- CORRECTED_ZIP/6b_1b/
- CORRECTED_ZIP/6b_1b/s0.xyz
- CORRECTED_ZIP/6b_1b/tc.out
- CORRECTED_ZIP/6b_1b/orca.out
- CORRECTED_ZIP/6b_1b/thermodynamics/
- CORRECTED_ZIP/6b_1b/thermodynamics/freq.out
- CORRECTED_ZIP/6b_1b/thermodynamics/gas.out
- CORRECTED_ZIP/6b_1b/thermodynamics/solv.out
- CORRECTED_ZIP/6b_1b/thermodynamics/spe.out
- CORRECTED_ZIP/1b_1b/
- CORRECTED_ZIP/1b_1b/thermodynamics/
- CORRECTED_ZIP/1b_1b/thermodynamics/s0/
- CORRECTED_ZIP/1b_1b/thermodynamics/s0/solv.out
- CORRECTED_ZIP/1b_1b/thermodynamics/s0/spe.out
- CORRECTED_ZIP/1b_1b/thermodynamics/s0/freq.out
- CORRECTED_ZIP/1b_1b/thermodynamics/s0/gas.out
- CORRECTED_ZIP/1b_1b/s0.xyz
- CORRECTED_ZIP/1b/
- CORRECTED_ZIP/1b/s0.xyz
- CORRECTED_ZIP/1b/thermodynamics/
- CORRECTED_ZIP/1b/thermodynamics/t1/
- CORRECTED_ZIP/1b/thermodynamics/t1/freq.out
- CORRECTED_ZIP/1b/thermodynamics/t1/gas.out
- CORRECTED_ZIP/1b/thermodynamics/t1/spe.out
- CORRECTED_ZIP/1b/thermodynamics/t1/solv.out
- CORRECTED_ZIP/1b/thermodynamics/s0/
- CORRECTED_ZIP/1b/thermodynamics/s0/solv.out
- CORRECTED_ZIP/1b/thermodynamics/s0/gas.out
- CORRECTED_ZIP/1b/thermodynamics/s0/freq.out
- CORRECTED_ZIP/1b/thermodynamics/s0/spe.out
- CORRECTED_ZIP/1b/tda.out
- CORRECTED_ZIP/1b/dftmrci_singlet.out
- CORRECTED_ZIP/1b/dftmrci_triplet.out
- CORRECTED_ZIP/1b/t1.xyz
- CORRECTED_ZIP/2b_2b/
- CORRECTED_ZIP/2b_2b/thermodynamics/
- CORRECTED_ZIP/2b_2b/thermodynamics/s0/
- CORRECTED_ZIP/2b_2b/thermodynamics/s0/freq.out
- CORRECTED_ZIP/2b_2b/thermodynamics/s0/gas.out
- CORRECTED_ZIP/2b_2b/thermodynamics/s0/spe.out
- CORRECTED_ZIP/2b_2b/thermodynamics/s0/solv.out
- CORRECTED_ZIP/2b_2b/s0.xyz
- CORRECTED_ZIP/ent2b_1b/
- CORRECTED_ZIP/ent2b_1b/s0.xyz
- CORRECTED_ZIP/ent2b_1b/tda.out
- CORRECTED_ZIP/ent2b_1b/deltascf_guess.out
- CORRECTED_ZIP/ent2b_1b/deltascf.out
- CORRECTED_ZIP/ent2b_1b/thermodynamics/
- CORRECTED_ZIP/ent2b_1b/thermodynamics/t1/
- CORRECTED_ZIP/ent2b_1b/thermodynamics/t1/freq.out
- CORRECTED_ZIP/ent2b_1b/thermodynamics/t1/spe.out
- CORRECTED_ZIP/ent2b_1b/thermodynamics/t1/solv.out
- CORRECTED_ZIP/ent2b_1b/thermodynamics/t1/gas.out
- CORRECTED_ZIP/ent2b_1b/thermodynamics/s0/
- CORRECTED_ZIP/ent2b_1b/thermodynamics/s0/solv.out
- CORRECTED_ZIP/ent2b_1b/thermodynamics/s0/spe.out
- CORRECTED_ZIP/ent2b_1b/thermodynamics/s0/gas.out
- CORRECTED_ZIP/ent2b_1b/thermodynamics/s0/freq.out
- CORRECTED_ZIP/ent2b_1b/t1_ts/
- CORRECTED_ZIP/ent2b_1b/t1_ts/ts.xyz
- CORRECTED_ZIP/ent2b_1b/t1_ts/thermodynamics/
- CORRECTED_ZIP/ent2b_1b/t1_ts/thermodynamics/spe.out
- CORRECTED_ZIP/ent2b_1b/t1_ts/thermodynamics/solv.out
- CORRECTED_ZIP/ent2b_1b/t1_ts/thermodynamics/freq.out
- CORRECTED_ZIP/ent2b_1b/t1_ts/thermodynamics/gas.out
- CORRECTED_ZIP/ent2b_1b/t1_ts/orca.out
- CORRECTED_ZIP/ent2b_1b/dftmrci_singlet.out
- CORRECTED_ZIP/ent2b_1b/dftmrci_triplet.out
- CORRECTED_ZIP/ent2b_1b/t1.xyz
