# Supplementary material for: Correction to “Photochemical Deracemization of 4,7-Diaza-1-isoindolinones by Unidirectional Hydrogen Atom Shuttling”
Source: J Am Chem Soc. 2025 Sep 9;147(37):34181–2. doi: 10.1021/jacs.5c12600 (PMC12447476; doi:10.1021/jacs.5c12600)
Supplement: Supplementary file 2 [file ja5c12600_si_002.zip › CORRECTED_ZIP/ent2b_1a/t1_min.xyz]

84
-2040.579876 orca
  C   -3.00751496227368      0.63280130858894     -2.22832102348850
  C   -4.47983863265969      0.57780827674149     -1.82421266043981
  C   -4.85969177853611     -0.89234568714205     -1.70172142372325
  C   -4.06805178261804     -1.55311478419659     -0.57512418849250
  C   -2.57430371523066     -1.39769102455661     -0.82722014476683
  N   -2.17986365584145     -0.32623340221462     -1.52274134493789
  C   -4.41883274218670     -0.85197765655456      0.75134520756169
  C   -4.19659700143992      0.66980290861450      0.77448934065104
  C   -4.78147634376797      1.29565384612910     -0.50008887426389
  C   -2.75424564699660      1.04694094268220      0.93676809074184
  N   -2.15585995661406      2.09600103574375      0.49910673046970
  C   -0.86134486089416      1.98840759201299      0.97198255127893
  C   -0.76741326681524      0.82990022891070      1.73287689917116
  O   -1.98303713997128      0.24380088257804      1.71428429261698
  C   0.25428532467429      2.78636521160841      0.77937423744024
  C   1.44425060608012      2.38425718850112      1.38081197392356
  C   1.49531711063088      1.22595090110206      2.17695105709994
  C   0.38927899308576      0.41546224294968      2.36337040746903
  C   -4.92161924398439      1.25594014350293      2.00117295158920
  C   -5.29574798595963      1.25373501338243     -2.92315008365587
  C   -4.43114391610463     -3.03077060935307     -0.47098807674118
  O   -1.76537187043660     -2.20161128160275     -0.36023218112080
  H   -5.86941305867352      1.29112313126482     -0.37678493896301
  H   -4.48627258462546      2.34498547845550     -0.57201722887363
  H   -5.93087776047456     -0.99127213887398     -1.49686363878212
  H   -4.67217470499668     -1.41020799813561     -2.64897021517662
  H   -5.48783379731331     -1.01714073406760      0.91818710361086
  H   -3.90739843383729     -1.33783033686907      1.58498493653569
  H   -4.18158630232953     -3.56596941949048     -1.38832935494399
  H   -3.91896947280264     -3.52073471746951      0.35579154956679
  H   -5.50543210692947     -3.13204220086483     -0.30955158125816
  H   -6.35922876137328      1.24134511228171     -2.67918000703734
  H   -4.99646584937872      2.29579001166679     -3.05519727886099
  H   -5.16743126987264      0.74457743282569     -3.87991484453184
  H   -1.17480883825324     -0.20735733712578     -1.62982783533473
  H   -4.54078816820161      0.83395737973690      2.93215188149921
  H   -4.80548189158572      2.33950724897184      2.04412895611065
  H   -5.98699242605102      1.03043841681569      1.94117092701662
  H   0.19167395351334      3.69033100486710      0.18845786457391
  C   2.68881563787656      3.18247484072850      1.23690320736416
  H   2.43189305967709      0.95100752524647      2.64361713932818
  H   -2.60203515831020      1.63106830707338     -2.05494166703696
  H   -2.92817530469949      0.43529099534039     -3.30273035437496
  C   2.92192059030944      3.96480841383050     -0.00989296738707
  C   3.69499287219343      5.12377186480845      0.06776439173300
  C   3.98938437699934      5.84757439794074     -1.07538782923603
  C   3.54101130033711      5.40448755340368     -2.31454202516926
  C   2.78851531947873      4.24262012506787     -2.40338557889525
  C   2.46855917085624      3.52932945915385     -1.25609256292226
  H   4.05477378327752      5.46668192555814      1.02904440753952
  H   4.57430587527108      6.75504688791993     -1.00277478508237
  H   3.77964943635585      5.96540574285440     -3.20881642192700
  H   2.44528454442290      3.88889006930241     -3.36651554587146
  H   1.87391877921605      2.62871529271460     -1.34386296526627
  H   0.43682685718175     -0.48513075987067      2.96062683923261
  O   3.52453486321227      3.18991114065638      2.11937467862311
  C   0.66375798940306     -4.93894446167085     -1.04653528791485
  C   1.32503638331399     -4.61293853230945      0.13400125474802
  C   0.84886271612102     -5.13782621609675      1.33398453505794
  C   -0.26228301269961     -5.96779628344341      1.35459603566824
  C   -0.91583114108734     -6.28580957290422      0.17047373630993
  C   -0.44779274184176     -5.77130936688130     -1.03042762224646
  C   2.49255088668151     -3.66754988749328      0.12890644618369
  C   2.06213171032418     -2.25536880731243      0.54138674617232
  C   3.20222643812652     -1.27478551218167      0.48644345238301
  C   2.82808952941956     -0.24570986436088     -0.38404057428822
  C   1.47308006096982     -0.47725877955500     -0.86979719515659
  N   1.09690122792006     -1.67258244842705     -0.35761169298787
  N   4.33131613270626     -1.34014722524108      1.13942106234153
  C   5.17964865130934     -0.28864808096702      0.94362613108027
  C   4.88009598080770      0.77223749001848      0.12077428443967
  N   3.70744242231117      0.75308269547907     -0.51462443833891
  O   0.81025403072174      0.25149444865444     -1.59932280771384
  H   0.11624366052687     -1.96217268940472     -0.37175455428433
  H   6.13467017058723     -0.29368186566062      1.45155576760326
  H   5.56248195198105      1.59641506480624     -0.03373980939016
  H   1.02151949784231     -4.53731572420307     -1.98719844222460
  H   -0.94994402277934     -6.01528044871734     -1.95781865321184
  H   -1.78219241686606     -6.93443206940375      0.18435228336134
  H   -0.61754463207860     -6.36886214500434      2.29517558357274
  H   1.35511152166389     -4.89586802719065      2.26184451420268
  H   3.26297864546563     -4.00242565310043      0.82656819302386
  H   2.94646550254527     -3.62063439438454     -0.86296990215065
  H   1.66606421249404     -2.27839432179070      1.56323402027405
