# Supplementary material for: Correction to “Photochemical Deracemization of 4,7-Diaza-1-isoindolinones by Unidirectional Hydrogen Atom Shuttling”
Source: J Am Chem Soc. 2025 Sep 9;147(37):34181–2. doi: 10.1021/jacs.5c12600 (PMC12447476; doi:10.1021/jacs.5c12600)
Supplement: Supplementary file 2 [file ja5c12600_si_002.zip › CORRECTED_ZIP/ent2b_1a/s0.xyz]

84
Coordinates from ORCA-job orca
  C   -3.73872341036598     -0.59549219775927     -1.97596543425692
  C   -5.14559975106600     -0.33331362268626     -1.44825078004388
  C   -5.49692310960010     -1.48895525839725     -0.51993810647194
  C   -4.56715455648654     -1.49987197737576      0.69176794217928
  C   -3.11413755199462     -1.56886025276422      0.24153969222114
  N   -2.81507755884069     -1.03026485476228     -0.94593395758943
  C   -4.76472159322723     -0.18967452859892      1.47984912369709
  C   -4.55200422707398      1.09839179019153      0.66998079020744
  C   -5.28099330902676      0.98951761348736     -0.67965402721569
  C   -3.08692624647797      1.39930971688721      0.53991549596858
  N   -2.17467732601329      1.19480847205273      1.42068341864429
  C   -1.02191807432447      1.71964215705667      0.86753074675901
  C   -1.33741507326050      2.25239631177588     -0.37793145954379
  O   -2.66059164012903      2.05833779606261     -0.56854450641844
  C   0.27916243351574      1.76693654573933      1.33266619018296
  C   1.23291676699195      2.37818138700965      0.51954251374316
  C   0.88139398550047      2.89889414187174     -0.73738843327883
  C   -0.41761909710170      2.84482578638129     -1.21677172907517
  C   -5.14559423446648      2.28400718445355      1.45491484295357
  C   -6.09835166332915     -0.28883061710098     -2.63973445639752
  C   -4.89621293574256     -2.68061281367967      1.59841298388382
  O   -2.24572628724827     -2.04413323908486      0.97651426193080
  H   -6.34581794392393      1.10926382821715     -0.45436014815894
  H   -5.02283795355732      1.82943985716483     -1.32968840364119
  H   -6.53287788529370     -1.39900863557456     -0.17647695521773
  H   -5.42731040555758     -2.43959109602457     -1.06060198411525
  H   -5.80111011328162     -0.18740336648418      1.83266141864783
  H   -4.13340379625868     -0.18335679223540      2.37069277863911
  H   -4.28546389308181     -2.68587289800872      2.49982247468878
  H   -5.94286029076056     -2.62698382862031      1.90225859106851
  H   -4.74904247856540     -3.63083765978563      1.08283283635545
  H   -7.12265610601766     -0.10827705237777     -2.30989211637720
  H   -5.82711909561878      0.50887220904546     -3.33472149516299
  H   -6.08589629631935     -1.23120657741295     -3.19017081691615
  H   -1.82745954025464     -1.00851714229920     -1.19496675833351
  H   -4.67597893391513      2.38195426654503      2.43392263292659
  H   -5.01277534867663      3.22387308503277      0.91683357379286
  H   -6.21502890577487      2.12951158680175      1.60320397094830
  H   0.54522802378560      1.35181345106424      2.29561743913243
  C   2.63936579811655      2.40406972615407      0.99770627482112
  H   1.64515210079765      3.33455264705699     -1.36692384595520
  H   -3.33173622940579      0.29706779849602     -2.45461095869846
  H   -3.79181194641203     -1.36887010514502     -2.75014466241970
  C   3.55069518066229      3.49016574904785      0.54260360586482
  C   4.90822027879494      3.20848556200172      0.38677141148119
  C   5.79113941394669      4.20752148179529      0.01336847504253
  C   5.33288499813520      5.50594923085761     -0.17699612659023
  C   3.98840795617078      5.79958635088181      0.00134241972900
  C   3.09793121779932      4.79450976175889      0.35043900826063
  H   5.27017655887402      2.20084136526986      0.54478620478821
  H   6.83925669149629      3.97649179297739     -0.12438870273516
  H   6.02493315937083      6.28824531144905     -0.46065818643436
  H   3.63064233314659      6.81201547790251     -0.13160554816337
  H   2.05302873824309      5.03646264068449      0.49613558025176
  H   -0.68031257192111      3.23280275003969     -2.19112926131882
  O   3.04723423742800      1.55323585044391      1.76377345771835
  C   0.69411100551145     -4.53563043109374     -0.21447729425355
  C   1.85333759154566     -4.13010245186154      0.44419534275583
  C   3.08589828165360     -4.50609253387554     -0.08519091868272
  C   3.16070977488405     -5.26450207399403     -1.24566916739156
  C   1.99921754934412     -5.65919303486649     -1.89550322909280
  C   0.76482081920746     -5.29309492932099     -1.37526020721238
  C   1.77424728680121     -3.27423334237323      1.67575632580285
  C   1.67549384588630     -1.77543908423442      1.35380397962740
  C   2.81238133322545     -1.26134172481915      0.52862471387871
  C   2.33239686881642     -0.72914393757716     -0.65332360180734
  C   0.85529850760621     -0.88647695386977     -0.67479582242702
  N   0.54787836425622     -1.45480724064356      0.50360937815826
  N   4.09616177732631     -1.29732065386904      0.82658392197403
  C   4.88490075439203     -0.75204278822371     -0.09237236719833
  C   4.39521885312412     -0.19517568904791     -1.27616505468721
  N   3.10236612386690     -0.18517748251603     -1.57588178453039
  O   0.09100293270541     -0.57484891954070     -1.57571452138744
  H   -0.41911955968186     -1.67162398455436      0.75864347595055
  H   5.95040593218950     -0.75184876998934      0.10330828511909
  H   5.07890679899538      0.24413958202119     -1.99203866970702
  H   -0.27429375727559     -4.25710032513801      0.18438847484650
  H   -0.14633322802343     -5.59990070346114     -1.87287761169076
  H   2.05518963014292     -6.25159202159265     -2.79970394948729
  H   4.12763442633272     -5.54935684583370     -1.64044220158971
  H   3.99725110516804     -4.20494583111281      0.41776927246892
  H   0.90500611533001     -3.54801017269591      2.27768036018068
  H   2.65304614394922     -3.42052829263275      2.30676374596866
  H   1.61715932461608     -1.21821530746362      2.29497929961528
