# Supplementary material for: Correction to “Photochemical Deracemization of 4,7-Diaza-1-isoindolinones by Unidirectional Hydrogen Atom Shuttling”
Source: J Am Chem Soc. 2025 Sep 9;147(37):34181–2. doi: 10.1021/jacs.5c12600 (PMC12447476; doi:10.1021/jacs.5c12600)
Supplement: Supplementary file 2 [file ja5c12600_si_002.zip › CORRECTED_ZIP/ent2b_1a/s0_min.xyz]

  84
      -2040.69779300
 C         -3.2834486411        0.3619048056       -2.0466426214
 C         -4.7516309451        0.5633185231       -1.6756193843
 C         -5.3018220476       -0.7947611919       -1.2599784616
 C         -4.5864313694       -1.2963700425       -0.0075928319
 C         -3.0872632268       -1.3755595336       -0.2550711574
 N         -2.5701845195       -0.5203391259       -1.1411319664
 C         -4.8373778183       -0.2996285816        1.1406328908
 C         -4.4503265606        1.1607577024        0.8517674281
 C         -4.9702532575        1.5679129354       -0.5340867485
 C         -2.9754387331        1.4140649497        0.9565543888
 N         -2.2770075479        2.2864059977        0.3224321258
 C         -1.0003988171        2.1610211016        0.8371089251
 C         -1.0204716032        1.1865113091        1.8259728288
 O         -2.2861138613        0.7223954068        1.9005703794
 C          0.1866063218        2.7955304209        0.5082096273
 C          1.3312844161        2.4216633099        1.2074616896
 C          1.2678796731        1.4583263760        2.2306876944
 C          0.0893022476        0.8122071351        2.5579166054
 C         -5.1025882267        2.0618013684        1.9179509141
 C         -5.4819681716        1.0868272796       -2.9095762211
 C         -5.1246162673       -2.6648943372        0.3962734356
 O         -2.3822337460       -2.1614515281        0.3833526937
 H         -6.0524670186        1.7018526178       -0.4334764072
 H         -4.5666664854        2.5444820980       -0.8115338837
 H         -6.3752438377       -0.7227781323       -1.0557988959
 H         -5.1852271301       -1.5154043196       -2.0772238849
 H         -5.9157121216       -0.3084035089        1.3290957425
 H         -4.3703036870       -0.6564590237        2.0611914219
 H         -4.9477853829       -3.4077115134       -0.3829339406
 H         -4.6711103588       -3.0257553482        1.3181026677
 H         -6.2022816698       -2.6007262565        0.5545115008
 H         -6.5385930739        1.2520145956       -2.6931505842
 H         -5.0592497770        2.0357293344       -3.2468093251
 H         -5.4169063155        0.3778976310       -3.7368986125
 H         -1.5588684677       -0.5373062358       -1.2543587348
 H         -4.7602879999        1.8077771183        2.9220618297
 H         -4.8749809314        3.1124452544        1.7346302272
 H         -6.1859380359        1.9385986012        1.8908683400
 H          0.2095403698        3.5571338371       -0.2594016883
 C          2.6445019930        3.0618190972        0.9326353682
 H          2.1723698699        1.2012547598        2.7659109015
 H         -2.7605959882        1.3193157099       -2.0752616466
 H         -3.2297612652       -0.0628787283       -3.0546326558
 C          2.9111815951        3.6274973388       -0.4190911238
 C          3.6958604685        4.7764258612       -0.5195690732
 C          4.0019603242        5.3077945632       -1.7614648973
 C          3.5518305385        4.6791730893       -2.9162823318
 C          2.7910562189        3.5220365119       -2.8239786073
 C          2.4627906611        3.0002520813       -1.5811247515
 H          4.0537341214        5.2643175860        0.3779381394
 H          4.5952068765        6.2101781917       -1.8303508941
 H          3.7973722921        5.0901947253       -3.8870356447
 H          2.4516722466        3.0217519373       -3.7214120498
 H          1.8840840781        2.0877090313       -1.5222612477
 H          0.0493352501        0.0574434859        3.3314851097
 O          3.4941176614        3.1290803400        1.7985286725
 C          1.0269127770       -4.5540108617       -0.9501485225
 C          1.9257582839       -4.3739786508        0.0992922887
 C          3.2822672136       -4.5792411387       -0.1427663527
 C          3.7317245746       -4.9521351255       -1.4023295880
 C          2.8272765679       -5.1253199331       -2.4411422782
 C          1.4723019185       -4.9266355366       -2.2107430825
 C          1.4444435894       -3.9291758018        1.4503312102
 C          1.3225230609       -2.4012606191        1.5637628867
 C          2.6005945439       -1.6787968998        1.2759389493
 C          2.4305833248       -0.8373785435        0.1928726668
 C          1.0188207003       -0.9352294581       -0.2612954932
 N          0.4470885898       -1.8286717468        0.5632020944
 N          3.7459652134       -1.7902232458        1.9205931519
 C          4.7189027576       -1.0198589493        1.4450642964
 C          4.5437974895       -0.1715021756        0.3490649338
 N          3.3883576329       -0.0739019999       -0.2951771633
 O          0.4916975992       -0.3239747794       -1.1791816441
 H         -0.5565475721       -2.0334595390        0.5236524343
 H          5.6794686702       -1.0676797679        1.9430611145
 H          5.3667689972        0.4377009664       -0.0031936018
 H         -0.0325444653       -4.4028482789       -0.7791567029
 H          0.7595198137       -5.0636014034       -3.0139190081
 H          3.1754790806       -5.4171779693       -3.4235910612
 H          4.7893363080       -5.1099624722       -1.5708654062
 H          3.9946920350       -4.4500083121        0.6635487815
 H          0.4665139053       -4.3622540201        1.6712338045
 H          2.1241506764       -4.2670929205        2.2350124689
 H          0.9662827049       -2.1556481631        2.5701554663
