# Supplementary material for: Correction to “Photochemical Deracemization of 4,7-Diaza-1-isoindolinones by Unidirectional Hydrogen Atom Shuttling”
Source: J Am Chem Soc. 2025 Sep 9;147(37):34181–2. doi: 10.1021/jacs.5c12600 (PMC12447476; doi:10.1021/jacs.5c12600)
Supplement: Supplementary file 2 [file ja5c12600_si_002.zip › CORRECTED_ZIP/ent2b_1a/t1.xyz]

84
Coordinates from ORCA-job orca
  C   -3.72519854732396     -0.62631156963548     -1.94563124465208
  C   -5.14105296423033     -0.36078956845141     -1.44558816381714
  C   -5.50559768530378     -1.50449381354384     -0.50880755973400
  C   -4.59489306234312     -1.49831717890414      0.71752767209345
  C   -3.13341316966580     -1.56785501116745      0.29318257333248
  N   -2.81638257341170     -1.03968088798057     -0.89457771317743
  C   -4.80818254233686     -0.17877100748560      1.48547613348187
  C   -4.58978430519170      1.10025198189788      0.66317533457756
  C   -5.29683838335538      0.97029311116823     -0.69626071476192
  C   -3.12464371153015      1.40656470695248      0.54820597176600
  N   -2.22052691030348      1.21574715191581      1.44004920565533
  C   -1.06353016666883      1.73519373029300      0.89057941609253
  C   -1.36821937884615      2.25173512117628     -0.36434904843372
  O   -2.68918728525290      2.05244090845957     -0.56481218381967
  C   0.23303653009047      1.78795707425018      1.36643453339360
  C   1.19571324000125      2.38574543027898      0.55346428479639
  C   0.85526314494554      2.88705073436463     -0.71473568234729
  C   -0.44018565896280      2.83056160156388     -1.20363906570275
  C   -5.20218777243354      2.29266977806983      1.42219504573971
  C   -6.07444259343607     -0.33354598246356     -2.65249842223944
  C   -4.93632335184151     -2.66772576447286      1.63430923595863
  O   -2.27665305841246     -2.03013041362644      1.04917780020943
  H   -6.36598904620664      1.08535735413516     -0.48906303073222
  H   -5.03667072692047      1.80380203746027     -1.35390133058832
  H   -6.54685415647561     -1.41016268277040     -0.18291135308200
  H   -5.42889580073155     -2.46159460521279     -1.03724015844423
  H   -5.84796036464368     -0.17620251018938      1.82777800183299
  H   -4.18682739076900     -0.16016306616665      2.38319591576801
  H   -4.34406928848481     -2.65529563190867      2.54791595179439
  H   -5.98907807471681     -2.61539611817290      1.91634532395644
  H   -4.77350625290507     -3.62479855469052      1.13662912522335
  H   -7.10566597439408     -0.16330895738729     -2.33925083725769
  H   -5.80265066385640      0.46398336432362     -3.34769055142088
  H   -6.04364828410058     -1.27769082749276     -3.19961312133606
  H   -1.82371246830859     -1.00793543322458     -1.12534961987309
  H   -4.75263167375930      2.40548047743802      2.40912278326065
  H   -5.06285279784087      3.22622329241355      0.87503325659310
  H   -6.27386418064019      2.13605505515978      1.55170941469583
  H   0.49054503264605      1.38447140576041      2.33639627913131
  C   2.59601997029121      2.41868658464762      1.04790280573086
  H   1.62491839322199      3.30872440114788     -1.34625174261583
  H   -3.31445632679323      0.25907900324247     -2.43442099183968
  H   -3.76489221172198     -1.41262104252379     -2.70774724383174
  C   3.53412681175232      3.45898615308558      0.54135501169740
  C   4.88099036687263      3.12993753425871      0.38692806063503
  C   5.79021456314802      4.08495478864763     -0.03610922935406
  C   5.37026167220287      5.38773715457824     -0.27702800882978
  C   4.03690359203047      5.72931371719967     -0.09918673382571
  C   3.11967582917909      4.76765691824816      0.29913522047776
  H   5.21371164682238      2.11825819925267      0.58092708876758
  H   6.82927075883038      3.81578001737240     -0.17315364874482
  H   6.08275347771725      6.13580427649656     -0.59953867109993
  H   3.70822388105341      6.74565977556987     -0.27144586763287
  H   2.08395798761485      5.04828301776398      0.44189210841426
  H   -0.69369021111425      3.20449468142741     -2.18591090870208
  O   2.98155340646702      1.61004933805998      1.86875077338486
  C   0.73783021801629     -4.43269451100506     -0.29132326941168
  C   1.89226015903536     -4.07948952916757      0.40555013669968
  C   3.12790592544152     -4.44646047944668     -0.12322416942313
  C   3.21088132926155     -5.14239780041028     -1.32159273350700
  C   2.05472478508242     -5.48244554775477     -2.01103225621122
  C   0.81722696068363     -5.12644916737342     -1.49089970873993
  C   1.80695225161869     -3.28065703617207      1.67424168858653
  C   1.67839174656409     -1.77081314269025      1.41396238876563
  C   2.82447790673394     -1.23844688515982      0.59588005169521
  C   2.28683645022005     -0.69934950688632     -0.57838613149100
  C   0.83789065213274     -0.86583711507812     -0.58053369967636
  N   0.53655120255119     -1.43438419734452      0.60681860319587
  N   4.09704315550922     -1.32313211708947      0.87129531448874
  C   4.93710433252445     -0.81226443672871     -0.07346869458745
  C   4.48668884029996     -0.24719221938077     -1.24526555501672
  N   3.16972586580156     -0.18518119237349     -1.43996207270734
  O   0.05652191878773     -0.55384814002842     -1.47124620927275
  H   -0.42674426284276     -1.65543995426138      0.86344616696946
  H   6.00334714061572     -0.84299426570641      0.10698220692546
  H   5.16265327251490      0.16864591742145     -1.97964284157504
  H   -0.23287846712558     -4.16111995797013      0.10628119819319
  H   -0.08982244843561     -5.39189652331626     -2.01881622497968
  H   2.11702101194117     -6.02539488649827     -2.94543008680863
  H   4.18009703856156     -5.41953435889681     -1.71630686050590
  H   4.03463144462180     -4.18345062716983      0.40802947799120
  H   0.94500338829595     -3.59176827787758      2.26876720145786
  H   2.69249438260335     -3.43795892663282      2.29257501302349
  H   1.64939960363158     -1.24180414231145      2.37255105655714
