# Supplementary material for: Correction to “Photochemical Deracemization of 4,7-Diaza-1-isoindolinones by Unidirectional Hydrogen Atom Shuttling”
Source: J Am Chem Soc. 2025 Sep 9;147(37):34181–2. doi: 10.1021/jacs.5c12600 (PMC12447476; doi:10.1021/jacs.5c12600)
Supplement: Supplementary file 2 [file ja5c12600_si_002.zip › CORRECTED_ZIP/ent2b_1a/thermodynamics/t1/freq.out]

                                 *****************
                                 * O   R   C   A *
                                 *****************

                                            #,                                       
                                            ###                                      
                                            ####                                     
                                            #####                                    
                                            ######                                   
                                           ########,                                 
                                     ,,################,,,,,                         
                               ,,#################################,,                 
                          ,,##########################################,,             
                       ,#########################################, ''#####,          
                    ,#############################################,,   '####,        
                  ,##################################################,,,,####,       
                ,###########''''           ''''###############################       
              ,#####''   ,,,,##########,,,,          '''####'''          '####       
            ,##' ,,,,###########################,,,                        '##       
           ' ,,###''''                  '''############,,,                           
         ,,##''                                '''############,,,,        ,,,,,,###''
      ,#''                                            '''#######################'''  
     '                                                          ''''####''''         
             ,#######,   #######,   ,#######,      ##                                
            ,#'     '#,  ##    ##  ,#'     '#,    #''#        ######   ,####,        
            ##       ##  ##   ,#'  ##            #'  '#       #        #'  '#        
            ##       ##  #######   ##           ,######,      #####,   #    #        
            '#,     ,#'  ##    ##  '#,     ,#' ,#      #,         ##   #,  ,#        
             '#######'   ##     ##  '#######'  #'      '#     #####' # '####'        


                  #######################################################
                  #                        -***-                        #
                  #          Department of theory and spectroscopy      #
                  #    Directorship and core code : Frank Neese         #
                  #        Max Planck Institute fuer Kohlenforschung    #
                  #                Kaiser Wilhelm Platz 1               #
                  #                 D-45470 Muelheim/Ruhr               #
                  #                      Germany                        #
                  #                                                     #
                  #                  All rights reserved                #
                  #                        -***-                        #
                  #######################################################


                         Program Version 5.0.3 -  RELEASE  -


 With contributions from (in alphabetic order):
   Daniel Aravena         : Magnetic Suceptibility
   Michael Atanasov       : Ab Initio Ligand Field Theory (pilot matlab implementation)
   Alexander A. Auer      : GIAO ZORA, VPT2 properties, NMR spectrum
   Ute Becker             : Parallelization
   Giovanni Bistoni       : ED, misc. LED, open-shell LED, HFLD
   Martin Brehm           : Molecular dynamics
   Dmytro Bykov           : SCF Hessian
   Vijay G. Chilkuri      : MRCI spin determinant printing, contributions to CSF-ICE
   Dipayan Datta          : RHF DLPNO-CCSD density
   Achintya Kumar Dutta   : EOM-CC, STEOM-CC
   Dmitry Ganyushin       : Spin-Orbit,Spin-Spin,Magnetic field MRCI
   Miquel Garcia          : C-PCM and meta-GGA Hessian, CC/C-PCM, Gaussian charge scheme
   Yang Guo               : DLPNO-NEVPT2, F12-NEVPT2, CIM, IAO-localization
   Andreas Hansen         : Spin unrestricted coupled pair/coupled cluster methods
   Benjamin Helmich-Paris : MC-RPA, TRAH-SCF, COSX integrals
   Lee Huntington         : MR-EOM, pCC
   Robert Izsak           : Overlap fitted RIJCOSX, COSX-SCS-MP3, EOM
   Marcus Kettner         : VPT2
   Christian Kollmar      : KDIIS, OOCD, Brueckner-CCSD(T), CCSD density, CASPT2, CASPT2-K
   Simone Kossmann        : Meta GGA functionals, TD-DFT gradient, OOMP2, MP2 Hessian
   Martin Krupicka        : Initial AUTO-CI
   Lucas Lang             : DCDCAS
   Marvin Lechner         : AUTO-CI (C++ implementation), FIC-MRCC
   Dagmar Lenk            : GEPOL surface, SMD
   Dimitrios Liakos       : Extrapolation schemes; Compound Job, initial MDCI parallelization
   Dimitrios Manganas     : Further ROCIS development; embedding schemes
   Dimitrios Pantazis     : SARC Basis sets
   Anastasios Papadopoulos: AUTO-CI, single reference methods and gradients
   Taras Petrenko         : DFT Hessian,TD-DFT gradient, ASA, ECA, R-Raman, ABS, FL, XAS/XES, NRVS
   Peter Pinski           : DLPNO-MP2, DLPNO-MP2 Gradient
   Christoph Reimann      : Effective Core Potentials
   Marius Retegan         : Local ZFS, SOC
   Christoph Riplinger    : Optimizer, TS searches, QM/MM, DLPNO-CCSD(T), (RO)-DLPNO pert. Triples
   Tobias Risthaus        : Range-separated hybrids, TD-DFT gradient, RPA, STAB
   Michael Roemelt        : Original ROCIS implementation
   Masaaki Saitow         : Open-shell DLPNO-CCSD energy and density
   Barbara Sandhoefer     : DKH picture change effects
   Avijit Sen             : IP-ROCIS
   Kantharuban Sivalingam : CASSCF convergence, NEVPT2, FIC-MRCI
   Bernardo de Souza      : ESD, SOC TD-DFT
   Georgi Stoychev        : AutoAux, RI-MP2 NMR, DLPNO-MP2 response
   Willem Van den Heuvel  : Paramagnetic NMR
   Boris Wezisla          : Elementary symmetry handling
   Frank Wennmohs         : Technical directorship


 We gratefully acknowledge several colleagues who have allowed us to
 interface, adapt or use parts of their codes:
   Stefan Grimme, W. Hujo, H. Kruse, P. Pracht,  : VdW corrections, initial TS optimization,
                  C. Bannwarth, S. Ehlert          DFT functionals, gCP, sTDA/sTD-DF
   Ed Valeev, F. Pavosevic, A. Kumar             : LibInt (2-el integral package), F12 methods
   Garnet Chan, S. Sharma, J. Yang, R. Olivares  : DMRG
   Ulf Ekstrom                                   : XCFun DFT Library
   Mihaly Kallay                                 : mrcc  (arbitrary order and MRCC methods)
   Jiri Pittner, Ondrej Demel                    : Mk-CCSD
   Frank Weinhold                                : gennbo (NPA and NBO analysis)
   Christopher J. Cramer and Donald G. Truhlar   : smd solvation model
   Lars Goerigk                                  : TD-DFT with DH, B97 family of functionals
   V. Asgeirsson, H. Jonsson                     : NEB implementation
   FAccTs GmbH                                   : IRC, NEB, NEB-TS, DLPNO-Multilevel, CI-OPT
                                                   MM, QMMM, 2- and 3-layer-ONIOM, Crystal-QMMM,
                                                   LR-CPCM, SF, NACMEs, symmetry and pop. for TD-DFT,
                                                   nearIR, NL-DFT gradient (VV10), updates on ESD,
                                                   ML-optimized integration grids
   S Lehtola, MJT Oliveira, MAL Marques          : LibXC Library
   Liviu Ungur et al                             : ANISO software


 Your calculation uses the libint2 library for the computation of 2-el integrals
 For citations please refer to: http://libint.valeyev.net

 Your ORCA version has been built with support for libXC version: 5.1.0
 For citations please refer to: https://tddft.org/programs/libxc/

 This ORCA versions uses:
   CBLAS   interface :  Fast vector & matrix operations
   LAPACKE interface :  Fast linear algebra routines
   SCALAPACK package :  Parallel linear algebra routines
   Shared memory     :  Shared parallel matrices
   BLAS/LAPACK       :  OpenBLAS 0.3.15  USE64BITINT DYNAMIC_ARCH NO_AFFINITY Prescott SINGLE_THREADED
        Core in use  :  Prescott
   Copyright (c) 2011-2014, The OpenBLAS Project


***************************************
The coordinates will be read from file: coord.xyz
***************************************


Your calculation utilizes the geometrical counterpoise correction gCP
Please cite in your paper:
H.Kruse, S. Grimme J.Chem.Phys., 136, (2012), 154101 
   

Your calculation utilizes the atom-pairwise dispersion correction
with the Becke-Johnson damping scheme (D3BJ)
Cite in your paper:
S.Grimme, S.Ehrlich, L.Goerigk, J Comput Chem, (2011), 32, 1456–1465 
S.Grimme, J.Antony, S.Ehrlich and H.Krieg, J.Chem.Phys., 132, (2010), 154104 
   

Your calculation employs the composite approach PBEh-3c.
Please cite in your paper:
S. Grimme, J. G. Brandenburg, C. Bannwarth, A. Hansen J.Chem.Phys., 143, (2015), 054107 
   

================================================================================

----- Orbital basis set information -----
Your calculation utilizes the basis: def2-mSVP

----- AuxJ basis set information -----
Your calculation utilizes the auxiliary basis: def2/J
   F. Weigend, Phys. Chem. Chem. Phys. 8, 1057 (2006).

================================================================================
                                        WARNINGS
                       Please study these warnings very carefully!
================================================================================


WARNING: your system is open-shell and RHF/RKS was chosen
  ===> : WILL SWITCH to UHF/UKS


INFO   : the flag for use of the SHARK integral package has been found!

================================================================================
                                       INPUT FILE
================================================================================
NAME = orca.inp
|  1> ! PBEH-3c FREQ VERYTIGHTSCF CPCM(DCM)
|  2> %pal nprocs 12 end
|  3> * XYZFILE 0 3 coord.xyz
|  4> 
|  5> 
|  6>                          ****END OF INPUT****
================================================================================

                       ****************************
                       * Single Point Calculation *
                       ****************************

---------------------------------
CARTESIAN COORDINATES (ANGSTROEM)
---------------------------------
  C     -3.725199   -0.626312   -1.945631
  C     -5.141053   -0.360790   -1.445588
  C     -5.505598   -1.504494   -0.508808
  C     -4.594893   -1.498317    0.717528
  C     -3.133413   -1.567855    0.293183
  N     -2.816383   -1.039681   -0.894578
  C     -4.808183   -0.178771    1.485476
  C     -4.589784    1.100252    0.663175
  C     -5.296838    0.970293   -0.696261
  C     -3.124644    1.406565    0.548206
  N     -2.220527    1.215747    1.440049
  C     -1.063530    1.735194    0.890579
  C     -1.368219    2.251735   -0.364349
  O     -2.689187    2.052441   -0.564812
  C      0.233037    1.787957    1.366435
  C      1.195713    2.385745    0.553464
  C      0.855263    2.887051   -0.714736
  C     -0.440186    2.830562   -1.203639
  C     -5.202188    2.292670    1.422195
  C     -6.074443   -0.333546   -2.652498
  C     -4.936323   -2.667726    1.634309
  O     -2.276653   -2.030130    1.049178
  H     -6.365989    1.085357   -0.489063
  H     -5.036671    1.803802   -1.353901
  H     -6.546854   -1.410163   -0.182911
  H     -5.428896   -2.461595   -1.037240
  H     -5.847960   -0.176203    1.827778
  H     -4.186827   -0.160163    2.383196
  H     -4.344069   -2.655296    2.547916
  H     -5.989078   -2.615396    1.916345
  H     -4.773506   -3.624799    1.136629
  H     -7.105666   -0.163309   -2.339251
  H     -5.802651    0.463983   -3.347691
  H     -6.043648   -1.277691   -3.199613
  H     -1.823712   -1.007935   -1.125350
  H     -4.752632    2.405480    2.409123
  H     -5.062853    3.226223    0.875033
  H     -6.273864    2.136055    1.551709
  H      0.490545    1.384471    2.336396
  C      2.596020    2.418687    1.047903
  H      1.624918    3.308724   -1.346252
  H     -3.314456    0.259079   -2.434421
  H     -3.764892   -1.412621   -2.707747
  C      3.534127    3.458986    0.541355
  C      4.880990    3.129938    0.386928
  C      5.790215    4.084955   -0.036109
  C      5.370262    5.387737   -0.277028
  C      4.036904    5.729314   -0.099187
  C      3.119676    4.767657    0.299135
  H      5.213712    2.118258    0.580927
  H      6.829271    3.815780   -0.173154
  H      6.082753    6.135804   -0.599539
  H      3.708224    6.745660   -0.271446
  H      2.083958    5.048283    0.441892
  H     -0.693690    3.204495   -2.185911
  O      2.981553    1.610049    1.868751
  C      0.737830   -4.432695   -0.291323
  C      1.892260   -4.079490    0.405550
  C      3.127906   -4.446460   -0.123224
  C      3.210881   -5.142398   -1.321593
  C      2.054725   -5.482446   -2.011032
  C      0.817227   -5.126449   -1.490900
  C      1.806952   -3.280657    1.674242
  C      1.678392   -1.770813    1.413962
  C      2.824478   -1.238447    0.595880
  C      2.286836   -0.699350   -0.578386
  C      0.837891   -0.865837   -0.580534
  N      0.536551   -1.434384    0.606819
  N      4.097043   -1.323132    0.871295
  C      4.937104   -0.812264   -0.073469
  C      4.486689   -0.247192   -1.245266
  N      3.169726   -0.185181   -1.439962
  O      0.056522   -0.553848   -1.471246
  H     -0.426744   -1.655440    0.863446
  H      6.003347   -0.842994    0.106982
  H      5.162653    0.168646   -1.979643
  H     -0.232878   -4.161120    0.106281
  H     -0.089822   -5.391897   -2.018816
  H      2.117021   -6.025395   -2.945430
  H      4.180097   -5.419534   -1.716307
  H      4.034631   -4.183451    0.408029
  H      0.945003   -3.591768    2.268767
  H      2.692494   -3.437959    2.292575
  H      1.649400   -1.241804    2.372551

----------------------------
CARTESIAN COORDINATES (A.U.)
----------------------------
  NO LB      ZA    FRAG     MASS         X           Y           Z
   0 C     6.0000    0    12.011   -7.039605   -1.183557   -3.676710
   1 C     6.0000    0    12.011   -9.715182   -0.681793   -2.731766
   2 C     6.0000    0    12.011  -10.404072   -2.843081   -0.961507
   3 C     6.0000    0    12.011   -8.683090   -2.831409    1.355931
   4 C     6.0000    0    12.011   -5.921293   -2.962817    0.554035
   5 N     7.0000    0    14.007   -5.322192   -1.964712   -1.690507
   6 C     6.0000    0    12.011   -9.086148   -0.337828    2.807143
   7 C     6.0000    0    12.011   -8.673435    2.079175    1.253220
   8 C     6.0000    0    12.011  -10.009574    1.833588   -1.315742
   9 C     6.0000    0    12.011   -5.904721    2.658022    1.035959
  10 N     7.0000    0    14.007   -4.196188    2.297429    2.721299
  11 C     6.0000    0    12.011   -2.009781    3.279041    1.682951
  12 C     6.0000    0    12.011   -2.585560    4.255163   -0.688520
  13 O     8.0000    0    15.999   -5.081827    3.878551   -1.067340
  14 C     6.0000    0    12.011    0.440375    3.378749    2.582187
  15 C     6.0000    0    12.011    2.259571    4.508405    1.045896
  16 C     6.0000    0    12.011    1.616213    5.455735   -1.350655
  17 C     6.0000    0    12.011   -0.831830    5.348986   -2.274548
  18 C     6.0000    0    12.011   -9.830710    4.332518    2.687559
  19 C     6.0000    0    12.011  -11.479033   -0.630311   -5.012496
  20 C     6.0000    0    12.011   -9.328299   -5.041271    3.088397
  21 O     8.0000    0    15.999   -4.302251   -3.836390    1.982659
  22 H     1.0000    0     1.008  -12.029976    2.051028   -0.924195
  23 H     1.0000    0     1.008   -9.517928    3.408692   -2.558503
  24 H     1.0000    0     1.008  -12.371761   -2.664821   -0.345652
  25 H     1.0000    0     1.008  -10.259126   -4.651740   -1.960100
  26 H     1.0000    0     1.008  -11.051044   -0.332974    3.454000
  27 H     1.0000    0     1.008   -7.911957   -0.302664    4.503588
  28 H     1.0000    0     1.008   -8.209101   -5.017782    4.814863
  29 H     1.0000    0     1.008  -11.317717   -4.942382    3.621368
  30 H     1.0000    0     1.008   -9.020620   -6.849877    2.147918
  31 H     1.0000    0     1.008  -13.427763   -0.308609   -4.420543
  32 H     1.0000    0     1.008  -10.965421    0.876801   -6.326218
  33 H     1.0000    0     1.008  -11.420840   -2.414486   -6.046393
  34 H     1.0000    0     1.008   -3.446317   -1.904722   -2.126603
  35 H     1.0000    0     1.008   -8.981172    4.545699    4.552582
  36 H     1.0000    0     1.008   -9.567405    6.096678    1.653573
  37 H     1.0000    0     1.008  -11.855885    4.036559    2.932306
  38 H     1.0000    0     1.008    0.926996    2.616272    4.415149
  39 C     6.0000    0    12.011    4.905767    4.570655    1.980249
  40 H     1.0000    0     1.008    3.070651    6.252583   -2.544047
  41 H     1.0000    0     1.008   -6.263415    0.489588   -4.600389
  42 H     1.0000    0     1.008   -7.114615   -2.669467   -5.116901
  43 C     6.0000    0    12.011    6.678532    6.536537    1.023013
  44 C     6.0000    0    12.011    9.223735    5.914725    0.731188
  45 C     6.0000    0    12.011   10.941920    7.719446   -0.068237
  46 C     6.0000    0    12.011   10.148324   10.181348   -0.523507
  47 C     6.0000    0    12.011    7.628642   10.826834   -0.187436
  48 C     6.0000    0    12.011    5.895333    9.009566    0.565284
  49 H     1.0000    0     1.008    9.852487    4.002928    1.097793
  50 H     1.0000    0     1.008   12.905451    7.210779   -0.327213
  51 H     1.0000    0     1.008   11.494738   11.594990   -1.132964
  52 H     1.0000    0     1.008    7.007528   12.747450   -0.512958
  53 H     1.0000    0     1.008    3.938110    9.539872    0.835055
  54 H     1.0000    0     1.008   -1.310885    6.055617   -4.130773
  55 O     8.0000    0    15.999    5.634319    3.042552    3.531427
  56 C     6.0000    0    12.011    1.394297   -8.376579   -0.550521
  57 C     6.0000    0    12.011    3.575853   -7.709118    0.766379
  58 C     6.0000    0    12.011    5.910886   -8.402593   -0.232860
  59 C     6.0000    0    12.011    6.067686   -9.717724   -2.497448
  60 C     6.0000    0    12.011    3.882867  -10.360321   -3.800300
  61 C     6.0000    0    12.011    1.544335   -9.687585   -2.817392
  62 C     6.0000    0    12.011    3.414645   -6.199543    3.163858
  63 C     6.0000    0    12.011    3.171701   -3.346352    2.672002
  64 C     6.0000    0    12.011    5.337490   -2.340325    1.126050
  65 C     6.0000    0    12.011    4.321495   -1.321579   -1.092991
  66 C     6.0000    0    12.011    1.583384   -1.636195   -1.097050
  67 N     7.0000    0    14.007    1.013935   -2.710593    1.146721
  68 N     7.0000    0    14.007    7.742290   -2.500357    1.646510
  69 C     6.0000    0    12.011    9.329775   -1.534957   -0.138836
  70 C     6.0000    0    12.011    8.478613   -0.467126   -2.353211
  71 N     7.0000    0    14.007    5.989914   -0.349942   -2.721134
  72 O     8.0000    0    15.999    0.106811   -1.046621   -2.780252
  73 H     1.0000    0     1.008   -0.806430   -3.128328    1.631677
  74 H     1.0000    0     1.008   11.344682   -1.593028    0.202167
  75 H     1.0000    0     1.008    9.756001    0.318695   -3.740983
  76 H     1.0000    0     1.008   -0.440077   -7.863377    0.200842
  77 H     1.0000    0     1.008   -0.169740  -10.189208   -3.815010
  78 H     1.0000    0     1.008    4.000590  -11.386346   -5.566056
  79 H     1.0000    0     1.008    7.899239  -10.241436   -3.243350
  80 H     1.0000    0     1.008    7.624348   -7.905576    0.771064
  81 H     1.0000    0     1.008    1.785798   -6.787458    4.287349
  82 H     1.0000    0     1.008    5.088077   -6.496801    4.332339
  83 H     1.0000    0     1.008    3.116914   -2.346670    4.483472

--------------------------------
INTERNAL COORDINATES (ANGSTROEM)
--------------------------------
 C      0   0   0     0.000000000000     0.00000000     0.00000000
 C      1   0   0     1.524856959087     0.00000000     0.00000000
 C      2   1   0     1.522665476752   107.05295523     0.00000000
 C      3   2   1     1.527520592961   110.37386534    64.08377536
 C      4   3   2     1.523426319078   110.37393815   303.72906068
 N      5   4   3     1.338002541692   117.16528035    29.09848360
 C      4   3   2     1.541570413614   108.71787083    62.12907926
 C      7   4   3     1.536156307554   115.23685840   303.94985646
 C      2   1   3     1.535428872564   113.90362457   120.64017418
 C      8   7   4     1.501226964556   110.46511179   280.03023648
 N     10   8   7     1.284220730017   127.12776337   324.27417001
 C     11  10   8     1.382166148555   104.91628077   183.80579916
 C     12  11  10     1.390861594693   108.35390340     0.81968395
 O     13  12  11     1.350873740076   107.05667276     0.28967166
 C     12  11  10     1.382138655227   131.50921530   181.79207832
 C     15  12  11     1.394639018353   117.59388117   179.71580862
 C     16  15  12     1.405540619047   120.77354155   358.63831215
 C     13  12  11     1.378656742168   123.89953578   181.06069744
 C      8   7   4     1.540457441558   108.91859670   164.55941156
 C      2   1   3     1.525972078634   108.16116947   240.67080560
 C      4   3   2     1.524657180625   110.25075275   181.59403119
 O      5   4   3     1.232584771533   120.87074840   205.43027321
 H      9   2   1     1.095104469972   106.40826065   174.12665059
 H      9   2   1     1.093121914174   110.07632313    60.36461602
 H      3   2   1     1.095135488650   110.24384865   184.71046296
 H      3   2   1     1.095977242414   110.03244995   301.97327914
 H      7   4   3     1.094675790367   106.81015187    63.25155833
 H      7   4   3     1.091938316650   110.20680616   178.50630589
 H     21   4   3     1.088851052706   111.96035523   183.48004618
 H     21   4   3     1.091134846548   109.55444146   303.14436860
 H     21   4   3     1.090955189778   111.41639156    62.21107442
 H     20   2   1     1.091112439503   110.72101472   178.99164061
 H     20   2   1     1.092344271943   111.35814021   298.78496308
 H     20   2   1     1.091646587431   111.32737233    59.10267968
 H      6   5   4     1.019635907755   116.35175287   174.03873455
 H     19   8   7     1.090345495169   111.23328448    58.76889726
 H     19   8   7     1.091018983698   111.37485355   179.59236503
 H     19   8   7     1.090776084769   109.75190731   299.05318433
 H     15  12  11     1.081636307527   121.18716018   359.42262494
 C     16  15  12     1.485400117655   117.78766793   181.28834418
 H     17  16  15     1.081198601939   119.58347051   182.59114357
 H      1   2   3     1.091577324436   110.79267841   193.04210874
 H      1   2   3     1.095754977334   108.62653823    76.37325001
 C     40  16  15     1.489583265792   119.73530097   204.13031863
 C     44  40  16     1.395049143535   118.74693741   214.21773358
 C     45  44  40     1.384813035754   120.33415811   182.30298764
 C     46  45  44     1.389836026982   120.06651690     1.62889460
 C     47  46  45     1.387856562181   119.91962407   359.69747712
 C     48  47  46     1.387353937247   120.09032612   359.03068436
 H     45  44  40     1.082512886725   119.82420890     3.45261681
 H     46  45  44     1.082069317633   119.84168984   181.28057496
 H     47  46  45     1.082248640146   120.04313466   179.48098875
 H     48  47  46     1.081971751920   120.17472160   179.09600898
 H     49  48  47     1.082516505240   119.38820559   179.52627308
 H     18  13  12     1.081179207961   122.71479320   178.46621308
 O     40  16  15     1.215039757778   120.61321379    23.64557182
 C     22   5   4     4.081221236779   122.19077804   139.65235825
 C     57  22   5     1.393949350608   107.35783887   141.06576725
 C     58  57  22     1.393230205387   118.55625777   199.10255216
 C     59  58  57     1.388272627308   120.84134831     0.34735838
 C     60  59  58     1.388400979757   120.10929664     0.00000000
 C     57  22   5     1.388014048838   128.34182304   342.58891897
 C     58  57  22     1.501662094069   120.67128120    17.06223045
 C     63  58  57     1.537498520344   112.58933298   277.30689234
 C     64  63  58     1.505385674476   112.06251293   302.40340931
 C     65  64  63     1.399494690236   107.44125298   119.83401047
 C     66  65  64     1.458480943148   109.81109385   359.32565912
 N     67  66  65     1.350502402724   105.57113307     2.89816397
 N     65  64  63     1.304778704561   127.21914947   303.58215864
 C     69  65  64     1.363549632691   115.48686514   176.91481697
 C     70  69  65     1.376694813154   122.81750029   359.76209343
 N     71  70  69     1.332720367396   117.82342518     1.09434541
 O     67  66  65     1.225252215976   127.26880926   182.79633487
 H     68  67  66     1.021107980481   121.50666401   179.66409852
 H     70  69  65     1.081841289678   118.74995380   179.19572265
 H     71  70  69     1.081276684596   122.10096207   179.01164504
 H     57  22   5     1.083566980821    21.60278691   269.32209967
 H     62  57  22     1.082541813271   119.74157562   335.99513280
 H     61  60  59     1.082485154701   120.23594847   180.02279560
 H     60  59  58     1.082581639072   119.77331033   180.04557912
 H     59  58  57     1.083307799020   119.48900139   180.26221219
 H     63  58  57     1.092339980571   110.67987377    38.04503473
 H     63  58  57     1.091450800815   110.84696790   156.49406820
 H     64  63  58     1.095254902227   109.16943465   181.59775536

---------------------------
INTERNAL COORDINATES (A.U.)
---------------------------
 C      0   0   0     0.000000000000     0.00000000     0.00000000
 C      1   0   0     2.881562046079     0.00000000     0.00000000
 C      2   1   0     2.877420744637   107.05295523     0.00000000
 C      3   2   1     2.886595584621   110.37386534    64.08377536
 C      4   3   2     2.878858528264   110.37393815   303.72906068
 N      5   4   3     2.528458370289   117.16528035    29.09848360
 C      4   3   2     2.913145897886   108.71787083    62.12907926
 C      7   4   3     2.902914720173   115.23685840   303.94985646
 C      2   1   3     2.901540067261   113.90362457   120.64017418
 C      8   7   4     2.836907827869   110.46511179   280.03023648
 N     10   8   7     2.426825475236   127.12776337   324.27417001
 C     11  10   8     2.611915492346   104.91628077   183.80579916
 C     12  11  10     2.628347504158   108.35390340     0.81968395
 O     13  12  11     2.552781410250   107.05667276     0.28967166
 C     12  11  10     2.611863537485   131.50921530   181.79207832
 C     15  12  11     2.635485800368   117.59388117   179.71580862
 C     16  15  12     2.656086840101   120.77354155   358.63831215
 C     13  12  11     2.605283675382   123.89953578   181.06069744
 C      8   7   4     2.911042685505   108.91859670   164.55941156
 C      2   1   3     2.883669316629   108.16116947   240.67080560
 C      4   3   2     2.881184519498   110.25075275   181.59403119
 O      5   4   3     2.329247655039   120.87074840   205.43027321
 H      9   2   1     2.069447536280   106.40826065   174.12665059
 H      9   2   1     2.065701048777   110.07632313    60.36461602
 H      3   2   1     2.069506153086   110.24384865   184.71046296
 H      3   2   1     2.071096837173   110.03244995   301.97327914
 H      7   4   3     2.068637449228   106.81015187    63.25155833
 H      7   4   3     2.063464373603   110.20680616   178.50630589
 H     21   4   3     2.057630290246   111.96035523   183.48004618
 H     21   4   3     2.061946035154   109.55444146   303.14436860
 H     21   4   3     2.061606533060   111.41639156    62.21107442
 H     20   2   1     2.061903691975   110.72101472   178.99164061
 H     20   2   1     2.064231517930   111.35814021   298.78496308
 H     20   2   1     2.062913085275   111.32737233    59.10267968
 H      6   5   4     1.926832621969   116.35175287   174.03873455
 H     19   8   7     2.060454377224   111.23328448    58.76889726
 H     19   8   7     2.061727086099   111.37485355   179.59236503
 H     19   8   7     2.061268073645   109.75190731   299.05318433
 H     15  12  11     2.043996397731   121.18716018   359.42262494
 C     16  15  12     2.806999421663   117.78766793   181.28834418
 H     17  16  15     2.043169254043   119.58347051   182.59114357
 H      1   2   3     2.062782197183   110.79267841   193.04210874
 H      1   2   3     2.070676817043   108.62653823    76.37325001
 C     40  16  15     2.814904426020   119.73530097   204.13031863
 C     44  40  16     2.636260824642   118.74693741   214.21773358
 C     45  44  40     2.616917384259   120.33415811   182.30298764
 C     46  45  44     2.626409462053   120.06651690     1.62889460
 C     47  46  45     2.622668815687   119.91962407   359.69747712
 C     48  47  46     2.621718992214   120.09032612   359.03068436
 H     45  44  40     2.045652892351   119.82420890     3.45261681
 H     46  45  44     2.044814668246   119.84168984   181.28057496
 H     47  46  45     2.045153538685   120.04313466   179.48098875
 H     48  47  46     2.044630295768   120.17472160   179.09600898
 H     49  48  47     2.045659730353   119.38820559   179.52627308
 H     18  13  12     2.043132604736   122.71479320   178.46621308
 O     40  16  15     2.296092384026   120.61321379    23.64557182
 C     22   5   4     7.712390429456   122.19077804   139.65235825
 C     57  22   5     2.634182517207   107.35783887   141.06576725
 C     58  57  22     2.632823529688   118.55625777   199.10255216
 C     59  58  57     2.623455064832   120.84134831     0.34735838
 C     60  59  58     2.623697615808   120.10929664     0.00000000
 C     57  22   5     2.622966422338   128.34182304   342.58891897
 C     58  57  22     2.837730103480   120.67128120    17.06223045
 C     63  58  57     2.905451134759   112.58933298   277.30689234
 C     64  63  58     2.844766650687   112.06251293   302.40340931
 C     65  64  63     2.644661690423   107.44125298   119.83401047
 C     66  65  64     2.756129554093   109.81109385   359.32565912
 N     67  66  65     2.552079684351   105.57113307     2.89816397
 N     65  64  63     2.465674416994   127.21914947   303.58215864
 C     69  65  64     2.576735375794   115.48686514   176.91481697
 C     70  69  65     2.601576166852   122.81750029   359.76209343
 N     71  70  69     2.518476507477   117.82342518     1.09434541
 O     67  66  65     2.315391133174   127.26880926   182.79633487
 H     68  67  66     1.929614436271   121.50666401   179.66409852
 H     70  69  65     2.044383757860   118.74995380   179.19572265
 H     71  70  69     2.043316808881   122.10096207   179.01164504
 H     57  22   5     2.047644841511    21.60278691   269.32209967
 H     62  57  22     2.045707555600   119.74157562   335.99513280
 H     61  60  59     2.045600486420   120.23594847   180.02279560
 H     60  59  58     2.045782815458   119.77331033   180.04557912
 H     59  58  57     2.047155058890   119.48900139   180.26221219
 H     63  58  57     2.064223408412   110.67987377    38.04503473
 H     63  58  57     2.062543102190   110.84696790   156.49406820
 H     64  63  58     2.069731812043   109.16943465   181.59775536

---------------------
BASIS SET INFORMATION
---------------------
There are 4 groups of distinct atoms

 Group   1 Type C   : 8s4p1d contracted to 4s2p1d pattern {5111/31/1}
 Group   2 Type N   : 8s4p1d contracted to 4s2p1d pattern {5111/31/1}
 Group   3 Type O   : 8s4p1d contracted to 4s2p1d pattern {5111/31/1}
 Group   4 Type H   : 4s contracted to 2s pattern {31}

Atom   0C    basis set group =>   1
Atom   1C    basis set group =>   1
Atom   2C    basis set group =>   1
Atom   3C    basis set group =>   1
Atom   4C    basis set group =>   1
Atom   5N    basis set group =>   2
Atom   6C    basis set group =>   1
Atom   7C    basis set group =>   1
Atom   8C    basis set group =>   1
Atom   9C    basis set group =>   1
Atom  10N    basis set group =>   2
Atom  11C    basis set group =>   1
Atom  12C    basis set group =>   1
Atom  13O    basis set group =>   3
Atom  14C    basis set group =>   1
Atom  15C    basis set group =>   1
Atom  16C    basis set group =>   1
Atom  17C    basis set group =>   1
Atom  18C    basis set group =>   1
Atom  19C    basis set group =>   1
Atom  20C    basis set group =>   1
Atom  21O    basis set group =>   3
Atom  22H    basis set group =>   4
Atom  23H    basis set group =>   4
Atom  24H    basis set group =>   4
Atom  25H    basis set group =>   4
Atom  26H    basis set group =>   4
Atom  27H    basis set group =>   4
Atom  28H    basis set group =>   4
Atom  29H    basis set group =>   4
Atom  30H    basis set group =>   4
Atom  31H    basis set group =>   4
Atom  32H    basis set group =>   4
Atom  33H    basis set group =>   4
Atom  34H    basis set group =>   4
Atom  35H    basis set group =>   4
Atom  36H    basis set group =>   4
Atom  37H    basis set group =>   4
Atom  38H    basis set group =>   4
Atom  39C    basis set group =>   1
Atom  40H    basis set group =>   4
Atom  41H    basis set group =>   4
Atom  42H    basis set group =>   4
Atom  43C    basis set group =>   1
Atom  44C    basis set group =>   1
Atom  45C    basis set group =>   1
Atom  46C    basis set group =>   1
Atom  47C    basis set group =>   1
Atom  48C    basis set group =>   1
Atom  49H    basis set group =>   4
Atom  50H    basis set group =>   4
Atom  51H    basis set group =>   4
Atom  52H    basis set group =>   4
Atom  53H    basis set group =>   4
Atom  54H    basis set group =>   4
Atom  55O    basis set group =>   3
Atom  56C    basis set group =>   1
Atom  57C    basis set group =>   1
Atom  58C    basis set group =>   1
Atom  59C    basis set group =>   1
Atom  60C    basis set group =>   1
Atom  61C    basis set group =>   1
Atom  62C    basis set group =>   1
Atom  63C    basis set group =>   1
Atom  64C    basis set group =>   1
Atom  65C    basis set group =>   1
Atom  66C    basis set group =>   1
Atom  67N    basis set group =>   2
Atom  68N    basis set group =>   2
Atom  69C    basis set group =>   1
Atom  70C    basis set group =>   1
Atom  71N    basis set group =>   2
Atom  72O    basis set group =>   3
Atom  73H    basis set group =>   4
Atom  74H    basis set group =>   4
Atom  75H    basis set group =>   4
Atom  76H    basis set group =>   4
Atom  77H    basis set group =>   4
Atom  78H    basis set group =>   4
Atom  79H    basis set group =>   4
Atom  80H    basis set group =>   4
Atom  81H    basis set group =>   4
Atom  82H    basis set group =>   4
Atom  83H    basis set group =>   4
---------------------------------
AUXILIARY/J BASIS SET INFORMATION
---------------------------------
There are 4 groups of distinct atoms

 Group   1 Type C   : 12s5p4d2f1g contracted to 6s4p3d1f1g pattern {711111/2111/211/2/1}
 Group   2 Type N   : 12s5p4d2f1g contracted to 6s4p3d1f1g pattern {711111/2111/211/2/1}
 Group   3 Type O   : 12s5p4d2f1g contracted to 6s4p3d1f1g pattern {711111/2111/211/2/1}
 Group   4 Type H   : 5s2p1d contracted to 3s1p1d pattern {311/2/1}

Atom   0C    basis set group =>   1
Atom   1C    basis set group =>   1
Atom   2C    basis set group =>   1
Atom   3C    basis set group =>   1
Atom   4C    basis set group =>   1
Atom   5N    basis set group =>   2
Atom   6C    basis set group =>   1
Atom   7C    basis set group =>   1
Atom   8C    basis set group =>   1
Atom   9C    basis set group =>   1
Atom  10N    basis set group =>   2
Atom  11C    basis set group =>   1
Atom  12C    basis set group =>   1
Atom  13O    basis set group =>   3
Atom  14C    basis set group =>   1
Atom  15C    basis set group =>   1
Atom  16C    basis set group =>   1
Atom  17C    basis set group =>   1
Atom  18C    basis set group =>   1
Atom  19C    basis set group =>   1
Atom  20C    basis set group =>   1
Atom  21O    basis set group =>   3
Atom  22H    basis set group =>   4
Atom  23H    basis set group =>   4
Atom  24H    basis set group =>   4
Atom  25H    basis set group =>   4
Atom  26H    basis set group =>   4
Atom  27H    basis set group =>   4
Atom  28H    basis set group =>   4
Atom  29H    basis set group =>   4
Atom  30H    basis set group =>   4
Atom  31H    basis set group =>   4
Atom  32H    basis set group =>   4
Atom  33H    basis set group =>   4
Atom  34H    basis set group =>   4
Atom  35H    basis set group =>   4
Atom  36H    basis set group =>   4
Atom  37H    basis set group =>   4
Atom  38H    basis set group =>   4
Atom  39C    basis set group =>   1
Atom  40H    basis set group =>   4
Atom  41H    basis set group =>   4
Atom  42H    basis set group =>   4
Atom  43C    basis set group =>   1
Atom  44C    basis set group =>   1
Atom  45C    basis set group =>   1
Atom  46C    basis set group =>   1
Atom  47C    basis set group =>   1
Atom  48C    basis set group =>   1
Atom  49H    basis set group =>   4
Atom  50H    basis set group =>   4
Atom  51H    basis set group =>   4
Atom  52H    basis set group =>   4
Atom  53H    basis set group =>   4
Atom  54H    basis set group =>   4
Atom  55O    basis set group =>   3
Atom  56C    basis set group =>   1
Atom  57C    basis set group =>   1
Atom  58C    basis set group =>   1
Atom  59C    basis set group =>   1
Atom  60C    basis set group =>   1
Atom  61C    basis set group =>   1
Atom  62C    basis set group =>   1
Atom  63C    basis set group =>   1
Atom  64C    basis set group =>   1
Atom  65C    basis set group =>   1
Atom  66C    basis set group =>   1
Atom  67N    basis set group =>   2
Atom  68N    basis set group =>   2
Atom  69C    basis set group =>   1
Atom  70C    basis set group =>   1
Atom  71N    basis set group =>   2
Atom  72O    basis set group =>   3
Atom  73H    basis set group =>   4
Atom  74H    basis set group =>   4
Atom  75H    basis set group =>   4
Atom  76H    basis set group =>   4
Atom  77H    basis set group =>   4
Atom  78H    basis set group =>   4
Atom  79H    basis set group =>   4
Atom  80H    basis set group =>   4
Atom  81H    basis set group =>   4
Atom  82H    basis set group =>   4
Atom  83H    basis set group =>   4


           ************************************************************
           *        Program running with 12 parallel MPI-processes    *
           *              working on a common directory               *
           ************************************************************
------------------------------------------------------------------------------
                           ORCA GTO INTEGRAL CALCULATION
                           -- RI-GTO INTEGRALS CHOSEN --
------------------------------------------------------------------------------
------------------------------------------------------------------------------
                   ___                                                        
                  /   \      - P O W E R E D   B Y -                         
                 /     \                                                     
                 |  |  |   _    _      __       _____    __    __             
                 |  |  |  | |  | |    /  \     |  _  \  |  |  /  |          
                  \  \/   | |  | |   /    \    | | | |  |  | /  /          
                 / \  \   | |__| |  /  /\  \   | |_| |  |  |/  /          
                |  |  |   |  __  | /  /__\  \  |    /   |      \           
                |  |  |   | |  | | |   __   |  |    \   |  |\   \          
                \     /   | |  | | |  |  |  |  | |\  \  |  | \   \       
                 \___/    |_|  |_| |__|  |__|  |_| \__\ |__|  \__/        
                                                                              
                      - O R C A' S   B I G   F R I E N D -                    
                                      &                                       
                       - I N T E G R A L  F E E D E R -                       
                                                                              
 v1 FN, 2020, v2 2021                                                         
------------------------------------------------------------------------------


Reading SHARK input file orca.SHARKINP.tmp ... ok
----------------------
SHARK INTEGRAL PACKAGE
----------------------

Number of atoms                             ...     84
Number of basis functions                   ...    779
Number of shells                            ...    403
Maximum angular momentum                    ...      2
Integral batch strategy                     ... SHARK/LIBINT Hybrid
RI-J (if used) integral strategy            ... SPLIT-RIJ (Revised 2003 algorithm where possible)
Printlevel                                  ...      1
Contraction scheme used                     ... SEGMENTED contraction
Coulomb Range Separation                    ... NOT USED
Exchange Range Separation                   ... NOT USED
Finite Nucleus Model                        ... NOT USED
Auxiliary Coulomb fitting basis             ... AVAILABLE
   # of basis functions in Aux-J            ...   2710
   # of shells in Aux-J                     ...    890
   Maximum angular momentum in Aux-J        ...      4
Auxiliary J/K fitting basis                 ... NOT available
Auxiliary Correlation fitting basis         ... NOT available
Auxiliary 'external' fitting basis          ... NOT available
Integral threshold                          ...     1.000000e-12
Primitive cut-off                           ...     1.000000e-14
Primitive pair pre-selection threshold      ...     1.000000e-14

Calculating pre-screening integrals         ... done (  0.1 sec) Dimension = 403
Organizing shell pair data                  ... done (  0.5 sec)
Shell pair information
Total number of shell pairs                 ...     81406
Shell pairs after pre-screening             ...     44064
Total number of primitive shell pairs       ...    289142
Primitive shell pairs kept                  ...     92381
          la=0 lb=0:  15896 shell pairs
          la=1 lb=0:  15701 shell pairs
          la=1 lb=1:   3534 shell pairs
          la=2 lb=0:   5520 shell pairs
          la=2 lb=1:   2887 shell pairs
          la=2 lb=2:    526 shell pairs

Calculating one electron integrals          ... done (  0.1 sec)
Calculating RI/J V-Matrix + Cholesky decomp.... done (  0.6 sec)
Calculating Nuclear repulsion               ... done (  0.0 sec) ENN=   6161.768634942222 Eh

SHARK setup successfully completed in   1.8 seconds

Maximum memory used throughout the entire GTOINT-calculation: 66.0 MB


           ************************************************************
           *        Program running with 12 parallel MPI-processes    *
           *              working on a common directory               *
           ************************************************************
-------------------------------------------------------------------------------
                                 ORCA SCF
-------------------------------------------------------------------------------

------------
SCF SETTINGS
------------
Hamiltonian:
 Density Functional     Method          .... DFT(GTOs)
 Exchange Functional    Exchange        .... PBE
   PBE kappa parameter   XKappa         ....  1.024500
   PBE mue parameter    XMuePBE         ....  0.123457
 Correlation Functional Correlation     .... PBE
   PBE beta parameter  CBetaPBE         ....  0.030000
 LDA part of GGA corr.  LDAOpt          .... PW91-LDA
 Gradients option       PostSCFGGA      .... off
 Hybrid DFT is turned on
   Fraction HF Exchange ScalHFX         ....  0.420000
   Scaling of DF-GGA-X  ScalDFX         ....  0.580000
   Scaling of DF-GGA-C  ScalDFC         ....  1.000000
   Scaling of DF-LDA-C  ScalLDAC        ....  1.000000
   Perturbative correction              ....  0.000000
   Density functional embedding theory  .... OFF
 RI-approximation to the Coulomb term is turned on
   Number of AuxJ basis functions       .... 2710
   RIJ-ON(X) (HFX calculated with O(N)) .... on
   Number of AuxJ basis functions       .... 2710
   RIJ-COSX (HFX calculated with COS-X)).... on


General Settings:
 Integral files         IntName         .... orca
 Hartree-Fock type      HFTyp           .... UHF
 Total Charge           Charge          ....    0
 Multiplicity           Mult            ....    3
 Number of Electrons    NEL             ....  332
 Basis Dimension        Dim             ....  779
 Nuclear Repulsion      ENuc            ....   6161.7686349422 Eh

Convergence Acceleration:
 DIIS                   CNVDIIS         .... on
   Start iteration      DIISMaxIt       ....    12
   Startup error        DIISStart       ....  0.200000
   # of expansion vecs  DIISMaxEq       ....     5
   Bias factor          DIISBfac        ....   1.050
   Max. coefficient     DIISMaxC        ....  10.000
 Trust-Rad. Augm. Hess. CNVTRAH         .... auto
   Auto Start mean grad. ratio tolernc. ....  1.125000
   Auto Start start iteration           ....    20
   Auto Start num. interpolation iter.  ....    10
   Max. Number of Micro iterations      ....    16
   Max. Number of Macro iterations      .... Maxiter - #DIIS iter
   Number of Davidson start vectors     ....     2
   Converg. threshold I  (grad. norm)   ....   2.000e-06
   Converg. threshold II (energy diff.) ....   1.000e-09
   Grad. Scal. Fac. for Micro threshold ....   0.100
   Minimum threshold for Micro iter.    ....   0.010
   NR start threshold (gradient norm)   ....   0.001
   Initial trust radius                 ....   0.400
   Minimum AH scaling param. (alpha)    ....   1.000
   Maximum AH scaling param. (alpha)    .... 1000.000
   Orbital update algorithm             .... Taylor
   White noise on init. David. guess    .... on
   Maximum white noise                  ....   0.010
   Quad. conv. algorithm                .... NR
   COSX micro iterations for RIJONX calc.... off
 SOSCF                  CNVSOSCF        .... off
 Level Shifting         CNVShift        .... on
   Level shift para.    LevelShift      ....    0.2500
   Turn off err/grad.   ShiftErr        ....    0.0010
 Zerner damping         CNVZerner       .... off
 Static damping         CNVDamp         .... on
   Fraction old density DampFac         ....    0.7000
   Max. Damping (<1)    DampMax         ....    0.9800
   Min. Damping (>=0)   DampMin         ....    0.0000
   Turn off err/grad.   DampErr         ....    0.1000
 Fernandez-Rico         CNVRico         .... off

SCF Procedure:
 Maximum # iterations   MaxIter         ....   125
 SCF integral mode      SCFMode         .... Direct
   Integral package                     .... SHARK and LIBINT hybrid scheme
 Reset frequency        DirectResetFreq ....    20
 Integral Threshold     Thresh          ....  1.000e-12 Eh
 Primitive CutOff       TCut            ....  1.000e-14 Eh

Convergence Tolerance:
 Convergence Check Mode ConvCheckMode   .... Total+1el-Energy
 Convergence forced     ConvForced      .... 0
 Energy Change          TolE            ....  1.000e-09 Eh
 1-El. energy change                    ....  1.000e-06 Eh
 DIIS Error             TolErr          ....  1.000e-08


Diagonalization of the overlap matrix:
Smallest eigenvalue                        ... 4.011e-04
Time for diagonalization                   ...    0.491 sec
Threshold for overlap eigenvalues          ... 1.000e-08
Number of eigenvalues below threshold      ... 0
Time for construction of square roots      ...    0.357 sec
Total time needed                          ...    0.853 sec

--------------------------------
INITIAL GUESS: MINIMAL BASIS EHT
--------------------------------
The minimal basis has 272 functions
EHT matrix was diagonalized
Basis set overlap was calculated now projecting the orbitals
Using GuessMode=FMatrix for the initial guess
C*T matrix was formed
Effective Fockian was calculated
Effective Fockian was diagonalized
Initial density was built
                      ------------------
                      INITIAL GUESS DONE
                      ------------------
-------------------
DFT GRID GENERATION
-------------------

General Integration Accuracy     IntAcc      ... 4.159
Radial Grid Type                 RadialGrid  ... OptM3 with GC (2021)
Angular Grid (max. ang.)         AngularGrid ... 3 (Lebedev-194)
Angular grid pruning method      GridPruning ... 4 (adaptive)
Weight generation scheme         WeightScheme... Becke
Basis function cutoff            BFCut       ... 1.0000e-12
Integration weight cutoff        WCut        ... 1.0000e-14
Angular grids for H and He will be reduced by one unit
Partially contracted basis set               ... off
Rotationally invariant grid construction     ... off

Total number of grid points                  ...   200091
Total number of batches                      ...     3168
Average number of points per batch           ...       63
Average number of grid points per atom       ...     2382
Time for grid setup =    2.253 sec

--------------------
COSX GRID GENERATION
--------------------

GRIDX 1
-------
General Integration Accuracy     IntAcc      ... 3.816
Radial Grid Type                 RadialGrid  ... OptM3 with GC (2021)
Angular Grid (max. ang.)         AngularGrid ... 1 (Lebedev-50)
Angular grid pruning method      GridPruning ... 4 (adaptive)
Weight generation scheme         WeightScheme... Becke
Basis function cutoff            BFCut       ... 1.0000e-12
Integration weight cutoff        WCut        ... 1.0000e-14
Angular grids for H and He will be reduced by one unit
Partially contracted basis set               ... on
Rotationally invariant grid construction     ... off

Total number of grid points                  ...    49938
Total number of batches                      ...      823
Average number of points per batch           ...       60
Average number of grid points per atom       ...      594
UseSFitting                                  ... on

GRIDX 2
-------
General Integration Accuracy     IntAcc      ... 4.020
Radial Grid Type                 RadialGrid  ... OptM3 with GC (2021)
Angular Grid (max. ang.)         AngularGrid ... 2 (Lebedev-110)
Angular grid pruning method      GridPruning ... 4 (adaptive)
Weight generation scheme         WeightScheme... Becke
Basis function cutoff            BFCut       ... 1.0000e-12
Integration weight cutoff        WCut        ... 1.0000e-14
Angular grids for H and He will be reduced by one unit
Partially contracted basis set               ... on
Rotationally invariant grid construction     ... off

Total number of grid points                  ...   106752
Total number of batches                      ...     1710
Average number of points per batch           ...       62
Average number of grid points per atom       ...     1271
UseSFitting                                  ... on

GRIDX 3
-------
General Integration Accuracy     IntAcc      ... 4.338
Radial Grid Type                 RadialGrid  ... OptM3 with GC (2021)
Angular Grid (max. ang.)         AngularGrid ... 3 (Lebedev-194)
Angular grid pruning method      GridPruning ... 4 (adaptive)
Weight generation scheme         WeightScheme... Becke
Basis function cutoff            BFCut       ... 1.0000e-12
Integration weight cutoff        WCut        ... 1.0000e-14
Angular grids for H and He will be reduced by one unit
Partially contracted basis set               ... on
Rotationally invariant grid construction     ... off

Total number of grid points                  ...   232091
Total number of batches                      ...     3667
Average number of points per batch           ...       63
Average number of grid points per atom       ...     2763
UseSFitting                                  ... on

Time for X-Grid setup             =    6.251 sec


--------------------
CPCM SOLVATION MODEL
--------------------
CPCM parameters:
  Epsilon                                         ...       9.0800
  Refrac                                          ...       1.4240
  Rsolv                                           ...       1.3000
  Surface type                                    ... GAUSSIAN VDW
  Epsilon function type                           ...         CPCM
Radii:
 Radius for C  used is    3.8550 Bohr (=   2.0400 Ang.)
 Radius for N  used is    3.5149 Bohr (=   1.8600 Ang.)
 Radius for O  used is    3.4469 Bohr (=   1.8240 Ang.)
 Radius for H  used is    2.4944 Bohr (=   1.3200 Ang.)
Calculating surface                               ...        done! (  0.0s)
GEPOL surface points                              ...         4171
GEPOL Volume                                      ...    4804.8304
GEPOL Surface-area                                ...    2178.4048
Calculating surface distance matrix               ...        done! (  0.2s)
Performing Cholesky decomposition & store         ...        done! (  1.5s)
Overall time for CPCM initialization              ...                 1.7s
--------------
SCF ITERATIONS
--------------
ITER       Energy         Delta-E        Max-DP      RMS-DP      [F,P]     Damp
               ***  Starting incremental Fock matrix formation  ***
  0  -2034.5483958791   0.000000000000 0.11659505  0.00146494  0.2770081 0.7000
  1  -2036.6398476978  -2.091451818642 0.07298522  0.00093259  0.1503350 0.7000
                               ***Turning on DIIS***
  2  -2037.8126473829  -1.172799685104 0.04317287  0.00061902  0.1066990 0.7000
  3  -2038.6351989404  -0.822551557569 0.09963957  0.00154826  0.0756086 0.0000
  4  -2040.6196539328  -1.984454992350 0.02694130  0.00023770  0.0291311 0.0000
  5  -2040.6340949380  -0.014441005240 0.01177461  0.00009015  0.0204248 0.0000
  6  -2040.6475836898  -0.013488751782 0.00721555  0.00004100  0.0057048 0.0000
  7  -2040.6489928111  -0.001409121263 0.00665120  0.00002964  0.0035664 0.0000
  8  -2040.6498328728  -0.000840061696 0.00557337  0.00002954  0.0025844 0.0000
  9  -2040.6504993572  -0.000666484465 0.00570835  0.00002527  0.0028439 0.0000
 10  -2040.6510098964  -0.000510539175 0.00457708  0.00002431  0.0022236 0.0000
 11  -2040.6514248460  -0.000414949610 0.00516963  0.00002529  0.0024291 0.0000
 12  -2040.6517974208  -0.000372574770 0.00448236  0.00002386  0.0020512 0.0000
 13  -2040.6520902471  -0.000292826278 0.00354339  0.00001860  0.0018515 0.0000
 14  -2040.6522859239  -0.000195676796 0.00362059  0.00002275  0.0013944 0.0000
 15  -2040.6524484368  -0.000162512956 0.00232972  0.00001234  0.0014231 0.0000
 16  -2040.6525383629  -0.000089926077 0.00548507  0.00003359  0.0009177 0.0000
               *** Restarting incremental Fock matrix formation ***
                                   *** Resetting DIIS ***
 17  -2040.6527226119  -0.000184248988 0.00059675  0.00000840  0.0002185 0.0000
 18  -2040.6527274612  -0.000004849323 0.00026609  0.00000191  0.0002501 0.0000
 19  -2040.6527306259  -0.000003164670 0.00040616  0.00000257  0.0001756 0.0000
 20  -2040.6527331806  -0.000002554732 0.00036646  0.00000195  0.0001544 0.0000
 21  -2040.6527347148  -0.000001534145 0.00060900  0.00000350  0.0001016 0.0000
 22  -2040.6527363876  -0.000001672804 0.00030723  0.00000157  0.0000577 0.0000
 23  -2040.6527366969  -0.000000309351 0.00008737  0.00000054  0.0000362 0.0000
 24  -2040.6527367592  -0.000000062264 0.00006254  0.00000032  0.0000170 0.0000
 25  -2040.6527367742  -0.000000015049 0.00001559  0.00000010  0.0000079 0.0000
 26  -2040.6527367784  -0.000000004222 0.00002296  0.00000012  0.0000071 0.0000
 27  -2040.6527367798  -0.000000001362 0.00000870  0.00000004  0.0000057 0.0000
 28  -2040.6527367805  -0.000000000679 0.00000587  0.00000003  0.0000026 0.0000
 29  -2040.6527367820  -0.000000001476 0.00000405  0.00000002  0.0000021 0.0000
                 **** Energy Check signals convergence ****

               *****************************************************
               *                     SUCCESS                       *
               *           SCF CONVERGED AFTER  30 CYCLES          *
               *****************************************************

Old exchange energy                            =   -116.088725425 Eh
New exchange energy                            =   -116.088674820 Eh
Exchange energy change after final integration =      0.000050605 Eh
Total energy after final integration           =  -2040.652686177 Eh
Final COS-X integration done in                =    50.509 sec

----------------
TOTAL SCF ENERGY
----------------

Total Energy       :        -2040.65268618 Eh          -55528.98263 eV

Components:
Nuclear Repulsion  :         6161.76863494 Eh          167670.24875 eV
Electronic Energy  :        -8202.42132112 Eh         -223199.23138 eV
One Electron Energy:       -15049.98985439 Eh         -409531.04409 eV
Two Electron Energy:         6847.56853328 Eh          186331.81272 eV
Max COSX asymmetry :            0.00000332 Eh               0.00009 eV
CPCM Dielectric    :           -0.03923728 Eh              -1.06770 eV

Virial components:
Potential Energy   :        -4065.89594994 Eh         -110638.65356 eV
Kinetic Energy     :         2025.24326377 Eh           55109.67093 eV
Virial Ratio       :            2.00760868


DFT components:
N(Alpha)           :      167.000506071869 electrons
N(Beta)            :      165.000529205356 electrons
N(Total)           :      332.001035277226 electrons
E(X)               :     -154.294560069138 Eh       
E(C)               :      -14.653204359322 Eh       
E(XC)              :     -168.947764428460 Eh       
DFET-embed. en.    :        0.000000000000 Eh       
CPCM Solvation Model Properties:
Surface-charge          :           -0.03220514
Charge-correction       :           -0.00040511 Eh              -0.01102 eV
Free-energy (cav+disp)  :  This term is not implemented in the current solvation scheme

---------------
SCF CONVERGENCE
---------------

  Last Energy change         ...   -3.0650e-10  Tolerance :   1.0000e-09
  Last MAX-Density change    ...    0.0000e+00  Tolerance :   1.0000e-08
  Last RMS-Density change    ...    0.0000e+00  Tolerance :   1.0000e-09
  Last DIIS Error            ...    1.4607e-06  Tolerance :   1.0000e-08

             **** THE GBW FILE WAS UPDATED (orca.gbw) ****
             **** DENSITY orca.scfp WAS UPDATED ****
             **** ENERGY FILE WAS UPDATED (orca.en.tmp) ****
----------------------
UHF SPIN CONTAMINATION
----------------------

Warning: in a DFT calculation there is little theoretical justification to 
         calculate <S**2> as in Hartree-Fock theory. We will do it anyways
         but you should keep in mind that the values have only limited relevance

Expectation value of <S**2>     :     2.027001
Ideal value S*(S+1) for S=1.0   :     2.000000
Deviation                       :     0.027001

             **** THE GBW FILE WAS UPDATED (orca.gbw) ****
             **** DENSITY orca.scfp WAS UPDATED ****
----------------
ORBITAL ENERGIES
----------------
                 SPIN UP ORBITALS
  NO   OCC          E(Eh)            E(eV) 
   0   1.0000     -19.585588      -532.9509 
   1   1.0000     -19.494450      -530.4710 
   2   1.0000     -19.472525      -529.8743 
   3   1.0000     -19.464566      -529.6578 
   4   1.0000     -14.724957      -400.6865 
   5   1.0000     -14.655250      -398.7896 
   6   1.0000     -14.654646      -398.7732 
   7   1.0000     -14.649423      -398.6311 
   8   1.0000     -14.642540      -398.4438 
   9   1.0000     -10.561102      -287.3822 
  10   1.0000     -10.554202      -287.1944 
  11   1.0000     -10.547240      -287.0050 
  12   1.0000     -10.546548      -286.9862 
  13   1.0000     -10.519478      -286.2495 
  14   1.0000     -10.515165      -286.1322 
  15   1.0000     -10.508170      -285.9419 
  16   1.0000     -10.500545      -285.7344 
  17   1.0000     -10.497571      -285.6534 
  18   1.0000     -10.492868      -285.5255 
  19   1.0000     -10.485243      -285.3180 
  20   1.0000     -10.478034      -285.1218 
  21   1.0000     -10.470503      -284.9169 
  22   1.0000     -10.466831      -284.8170 
  23   1.0000     -10.465716      -284.7866 
  24   1.0000     -10.465291      -284.7750 
  25   1.0000     -10.464708      -284.7592 
  26   1.0000     -10.464143      -284.7438 
  27   1.0000     -10.461469      -284.6711 
  28   1.0000     -10.460409      -284.6422 
  29   1.0000     -10.458868      -284.6003 
  30   1.0000     -10.458313      -284.5852 
  31   1.0000     -10.457852      -284.5726 
  32   1.0000     -10.456362      -284.5321 
  33   1.0000     -10.455407      -284.5061 
  34   1.0000     -10.454958      -284.4939 
  35   1.0000     -10.449269      -284.3391 
  36   1.0000     -10.445557      -284.2381 
  37   1.0000     -10.445367      -284.2329 
  38   1.0000     -10.444642      -284.2132 
  39   1.0000     -10.444344      -284.2051 
  40   1.0000     -10.444290      -284.2036 
  41   1.0000     -10.443197      -284.1738 
  42   1.0000     -10.439915      -284.0845 
  43   1.0000     -10.434746      -283.9439 
  44   1.0000     -10.433501      -283.9100 
  45   1.0000     -10.424763      -283.6722 
  46   1.0000     -10.422631      -283.6142 
  47   1.0000      -1.267714       -34.4963 
  48   1.0000      -1.163903       -31.6714 
  49   1.0000      -1.161001       -31.5924 
  50   1.0000      -1.148054       -31.2401 
  51   1.0000      -1.122645       -30.5487 
  52   1.0000      -1.060615       -28.8608 
  53   1.0000      -1.044897       -28.4331 
  54   1.0000      -1.032853       -28.1054 
  55   1.0000      -1.030492       -28.0411 
  56   1.0000      -0.978352       -26.6223 
  57   1.0000      -0.970090       -26.3975 
  58   1.0000      -0.960179       -26.1278 
  59   1.0000      -0.954766       -25.9805 
  60   1.0000      -0.905007       -24.6265 
  61   1.0000      -0.900883       -24.5143 
  62   1.0000      -0.893569       -24.3153 
  63   1.0000      -0.883990       -24.0546 
  64   1.0000      -0.874483       -23.7959 
  65   1.0000      -0.858154       -23.3516 
  66   1.0000      -0.848904       -23.0999 
  67   1.0000      -0.840793       -22.8791 
  68   1.0000      -0.835764       -22.7423 
  69   1.0000      -0.825018       -22.4499 
  70   1.0000      -0.798523       -21.7289 
  71   1.0000      -0.782822       -21.3017 
  72   1.0000      -0.770721       -20.9724 
  73   1.0000      -0.768650       -20.9160 
  74   1.0000      -0.765728       -20.8365 
  75   1.0000      -0.759435       -20.6653 
  76   1.0000      -0.758664       -20.6443 
  77   1.0000      -0.719430       -19.5767 
  78   1.0000      -0.717320       -19.5193 
  79   1.0000      -0.710735       -19.3401 
  80   1.0000      -0.707928       -19.2637 
  81   1.0000      -0.693371       -18.8676 
  82   1.0000      -0.689403       -18.7596 
  83   1.0000      -0.682532       -18.5726 
  84   1.0000      -0.677617       -18.4389 
  85   1.0000      -0.655877       -17.8473 
  86   1.0000      -0.649871       -17.6839 
  87   1.0000      -0.646495       -17.5920 
  88   1.0000      -0.641130       -17.4460 
  89   1.0000      -0.622552       -16.9405 
  90   1.0000      -0.609684       -16.5904 
  91   1.0000      -0.596396       -16.2288 
  92   1.0000      -0.594654       -16.1814 
  93   1.0000      -0.587973       -15.9996 
  94   1.0000      -0.584333       -15.9005 
  95   1.0000      -0.572155       -15.5691 
  96   1.0000      -0.569568       -15.4987 
  97   1.0000      -0.567669       -15.4470 
  98   1.0000      -0.564655       -15.3650 
  99   1.0000      -0.562567       -15.3082 
 100   1.0000      -0.556955       -15.1555 
 101   1.0000      -0.547356       -14.8943 
 102   1.0000      -0.539765       -14.6877 
 103   1.0000      -0.533122       -14.5070 
 104   1.0000      -0.525222       -14.2920 
 105   1.0000      -0.524698       -14.2778 
 106   1.0000      -0.521284       -14.1849 
 107   1.0000      -0.520181       -14.1548 
 108   1.0000      -0.519188       -14.1278 
 109   1.0000      -0.516827       -14.0636 
 110   1.0000      -0.515006       -14.0140 
 111   1.0000      -0.506598       -13.7852 
 112   1.0000      -0.504512       -13.7285 
 113   1.0000      -0.503557       -13.7025 
 114   1.0000      -0.496389       -13.5074 
 115   1.0000      -0.492047       -13.3893 
 116   1.0000      -0.490375       -13.3438 
 117   1.0000      -0.486836       -13.2475 
 118   1.0000      -0.481950       -13.1145 
 119   1.0000      -0.480096       -13.0641 
 120   1.0000      -0.476907       -12.9773 
 121   1.0000      -0.474014       -12.8986 
 122   1.0000      -0.467613       -12.7244 
 123   1.0000      -0.462730       -12.5915 
 124   1.0000      -0.458984       -12.4896 
 125   1.0000      -0.454143       -12.3579 
 126   1.0000      -0.450004       -12.2452 
 127   1.0000      -0.449908       -12.2426 
 128   1.0000      -0.448826       -12.2132 
 129   1.0000      -0.445454       -12.1214 
 130   1.0000      -0.443601       -12.0710 
 131   1.0000      -0.436908       -11.8889 
 132   1.0000      -0.433539       -11.7972 
 133   1.0000      -0.428067       -11.6483 
 134   1.0000      -0.426496       -11.6056 
 135   1.0000      -0.422950       -11.5090 
 136   1.0000      -0.421083       -11.4583 
 137   1.0000      -0.420325       -11.4376 
 138   1.0000      -0.419035       -11.4025 
 139   1.0000      -0.417327       -11.3561 
 140   1.0000      -0.414130       -11.2690 
 141   1.0000      -0.413317       -11.2469 
 142   1.0000      -0.404943       -11.0191 
 143   1.0000      -0.403930       -10.9915 
 144   1.0000      -0.403096       -10.9688 
 145   1.0000      -0.391073       -10.6416 
 146   1.0000      -0.389151       -10.5893 
 147   1.0000      -0.388970       -10.5844 
 148   1.0000      -0.379226       -10.3193 
 149   1.0000      -0.375157       -10.2085 
 150   1.0000      -0.359254        -9.7758 
 151   1.0000      -0.351526        -9.5655 
 152   1.0000      -0.348923        -9.4947 
 153   1.0000      -0.346137        -9.4189 
 154   1.0000      -0.338148        -9.2015 
 155   1.0000      -0.325384        -8.8542 
 156   1.0000      -0.321371        -8.7450 
 157   1.0000      -0.317664        -8.6441 
 158   1.0000      -0.306432        -8.3384 
 159   1.0000      -0.306075        -8.3287 
 160   1.0000      -0.302531        -8.2323 
 161   1.0000      -0.300186        -8.1685 
 162   1.0000      -0.295228        -8.0336 
 163   1.0000      -0.291674        -7.9369 
 164   1.0000      -0.286892        -7.8067 
 165   1.0000      -0.279900        -7.6165 
 166   1.0000      -0.187182        -5.0935 
 167   0.0000      -0.046954        -1.2777 
 168   0.0000      -0.015014        -0.4085 
 169   0.0000      -0.009060        -0.2465 
 170   0.0000       0.006651         0.1810 
 171   0.0000       0.012633         0.3438 
 172   0.0000       0.016538         0.4500 
 173   0.0000       0.019558         0.5322 
 174   0.0000       0.054930         1.4947 
 175   0.0000       0.061946         1.6856 
 176   0.0000       0.069511         1.8915 
 177   0.0000       0.091794         2.4978 
 178   0.0000       0.115445         3.1414 
 179   0.0000       0.139930         3.8077 
 180   0.0000       0.143766         3.9121 
 181   0.0000       0.147406         4.0111 
 182   0.0000       0.150200         4.0871 
 183   0.0000       0.154860         4.2140 
 184   0.0000       0.158576         4.3151 
 185   0.0000       0.166006         4.5173 
 186   0.0000       0.166110         4.5201 
 187   0.0000       0.169273         4.6062 
 188   0.0000       0.175620         4.7789 
 189   0.0000       0.176694         4.8081 
 190   0.0000       0.180514         4.9120 
 191   0.0000       0.185015         5.0345 
 192   0.0000       0.187180         5.0934 
 193   0.0000       0.188080         5.1179 
 194   0.0000       0.193583         5.2677 
 195   0.0000       0.196205         5.3390 
 196   0.0000       0.197197         5.3660 
 197   0.0000       0.199615         5.4318 
 198   0.0000       0.203626         5.5409 
 199   0.0000       0.204205         5.5567 
 200   0.0000       0.206969         5.6319 
 201   0.0000       0.207490         5.6461 
 202   0.0000       0.212112         5.7719 
 203   0.0000       0.212193         5.7741 
 204   0.0000       0.216859         5.9010 
 205   0.0000       0.218809         5.9541 
 206   0.0000       0.219888         5.9835 
 207   0.0000       0.223039         6.0692 
 208   0.0000       0.223755         6.0887 
 209   0.0000       0.224425         6.1069 
 210   0.0000       0.229605         6.2479 
 211   0.0000       0.231687         6.3045 
 212   0.0000       0.232947         6.3388 
 213   0.0000       0.233411         6.3514 
 214   0.0000       0.235659         6.4126 
 215   0.0000       0.236573         6.4375 
 216   0.0000       0.239839         6.5264 
 217   0.0000       0.243675         6.6307 
 218   0.0000       0.245664         6.6849 
 219   0.0000       0.246975         6.7205 
 220   0.0000       0.249689         6.7944 
 221   0.0000       0.254521         6.9259 
 222   0.0000       0.258501         7.0342 
 223   0.0000       0.263538         7.1712 
 224   0.0000       0.265823         7.2334 
 225   0.0000       0.269261         7.3270 
 226   0.0000       0.272044         7.4027 
 227   0.0000       0.274580         7.4717 
 228   0.0000       0.278929         7.5900 
 229   0.0000       0.283825         7.7233 
 230   0.0000       0.287015         7.8101 
 231   0.0000       0.287332         7.8187 
 232   0.0000       0.292914         7.9706 
 233   0.0000       0.297081         8.0840 
 234   0.0000       0.299129         8.1397 
 235   0.0000       0.305777         8.3206 
 236   0.0000       0.308443         8.3932 
 237   0.0000       0.311175         8.4675 
 238   0.0000       0.316208         8.6044 
 239   0.0000       0.317344         8.6354 
 240   0.0000       0.320548         8.7225 
 241   0.0000       0.324008         8.8167 
 242   0.0000       0.326201         8.8764 
 243   0.0000       0.327570         8.9136 
 244   0.0000       0.329970         8.9789 
 245   0.0000       0.335778         9.1370 
 246   0.0000       0.337656         9.1881 
 247   0.0000       0.348267         9.4768 
 248   0.0000       0.351933         9.5766 
 249   0.0000       0.354059         9.6344 
 250   0.0000       0.358904         9.7663 
 251   0.0000       0.366303         9.9676 
 252   0.0000       0.366423         9.9709 
 253   0.0000       0.375221        10.2103 
 254   0.0000       0.378578        10.3016 
 255   0.0000       0.383581        10.4378 
 256   0.0000       0.389622        10.6021 
 257   0.0000       0.403337        10.9754 
 258   0.0000       0.415558        11.3079 
 259   0.0000       0.424031        11.5385 
 260   0.0000       0.425805        11.5868 
 261   0.0000       0.436193        11.8694 
 262   0.0000       0.449004        12.2180 
 263   0.0000       0.460782        12.5385 
 264   0.0000       0.464348        12.6355 
 265   0.0000       0.466274        12.6880 
 266   0.0000       0.469486        12.7754 
 267   0.0000       0.475880        12.9493 
 268   0.0000       0.486665        13.2428 
 269   0.0000       0.489289        13.3142 
 270   0.0000       0.496691        13.5157 
 271   0.0000       0.505797        13.7634 
 272   0.0000       0.507238        13.8027 
 273   0.0000       0.509716        13.8701 
 274   0.0000       0.515399        14.0247 
 275   0.0000       0.517987        14.0951 
 276   0.0000       0.522775        14.2254 
 277   0.0000       0.526967        14.3395 
 278   0.0000       0.528539        14.3823 
 279   0.0000       0.533837        14.5265 
 280   0.0000       0.536929        14.6106 
 281   0.0000       0.537384        14.6230 
 282   0.0000       0.541180        14.7263 
 283   0.0000       0.548569        14.9273 
 284   0.0000       0.551664        15.0116 
 285   0.0000       0.552488        15.0340 
 286   0.0000       0.555581        15.1181 
 287   0.0000       0.556857        15.1528 
 288   0.0000       0.566233        15.4080 
 289   0.0000       0.569490        15.4966 
 290   0.0000       0.571613        15.5544 
 291   0.0000       0.577520        15.7151 
 292   0.0000       0.580969        15.8090 
 293   0.0000       0.582790        15.8585 
 294   0.0000       0.586550        15.9608 
 295   0.0000       0.588985        16.0271 
 296   0.0000       0.590834        16.0774 
 297   0.0000       0.596600        16.2343 
 298   0.0000       0.600067        16.3287 
 299   0.0000       0.605063        16.4646 
 300   0.0000       0.607045        16.5185 
 301   0.0000       0.608324        16.5533 
 302   0.0000       0.610535        16.6135 
 303   0.0000       0.613497        16.6941 
 304   0.0000       0.615758        16.7556 
 305   0.0000       0.618218        16.8226 
 306   0.0000       0.621228        16.9045 
 307   0.0000       0.622945        16.9512 
 308   0.0000       0.626972        17.0608 
 309   0.0000       0.629792        17.1375 
 310   0.0000       0.631432        17.1821 
 311   0.0000       0.632915        17.2225 
 312   0.0000       0.636466        17.3191 
 313   0.0000       0.638847        17.3839 
 314   0.0000       0.641732        17.4624 
 315   0.0000       0.642317        17.4783 
 316   0.0000       0.648387        17.6435 
 317   0.0000       0.649332        17.6692 
 318   0.0000       0.654984        17.8230 
 319   0.0000       0.657343        17.8872 
 320   0.0000       0.660973        17.9860 
 321   0.0000       0.666818        18.1451 
 322   0.0000       0.669662        18.2224 
 323   0.0000       0.675533        18.3822 
 324   0.0000       0.680302        18.5120 
 325   0.0000       0.682300        18.5663 
 326   0.0000       0.684072        18.6145 
 327   0.0000       0.689484        18.7618 
 328   0.0000       0.691776        18.8242 
 329   0.0000       0.697538        18.9810 
 330   0.0000       0.700664        19.0660 
 331   0.0000       0.703310        19.1381 
 332   0.0000       0.703614        19.1463 
 333   0.0000       0.707334        19.2475 
 334   0.0000       0.712018        19.3750 
 335   0.0000       0.715222        19.4622 
 336   0.0000       0.720629        19.6093 
 337   0.0000       0.726176        19.7603 
 338   0.0000       0.728834        19.8326 
 339   0.0000       0.733349        19.9554 
 340   0.0000       0.741018        20.1641 
 341   0.0000       0.742710        20.2102 
 342   0.0000       0.745534        20.2870 
 343   0.0000       0.746504        20.3134 
 344   0.0000       0.752365        20.4729 
 345   0.0000       0.756096        20.5744 
 346   0.0000       0.762637        20.7524 
 347   0.0000       0.766899        20.8684 
 348   0.0000       0.774319        21.0703 
 349   0.0000       0.777569        21.1587 
 350   0.0000       0.782503        21.2930 
 351   0.0000       0.788258        21.4496 
 352   0.0000       0.795464        21.6457 
 353   0.0000       0.798394        21.7254 
 354   0.0000       0.801563        21.8116 
 355   0.0000       0.809841        22.0369 
 356   0.0000       0.818284        22.2666 
 357   0.0000       0.825767        22.4703 
 358   0.0000       0.833871        22.6908 
 359   0.0000       0.843595        22.9554 
 360   0.0000       0.846899        23.0453 
 361   0.0000       0.854969        23.2649 
 362   0.0000       0.864639        23.5280 
 363   0.0000       0.867230        23.5985 
 364   0.0000       0.879744        23.9390 
 365   0.0000       0.885608        24.0986 
 366   0.0000       0.889586        24.2069 
 367   0.0000       0.893142        24.3036 
 368   0.0000       0.895604        24.3706 
 369   0.0000       0.906398        24.6643 
 370   0.0000       0.915696        24.9173 
 371   0.0000       0.917199        24.9582 
 372   0.0000       0.922160        25.0933 
 373   0.0000       0.924624        25.1603 
 374   0.0000       0.935087        25.4450 
 375   0.0000       0.936297        25.4779 
 376   0.0000       0.941712        25.6253 
 377   0.0000       0.948072        25.7983 
 378   0.0000       0.953325        25.9413 
 379   0.0000       0.957632        26.0585 
 380   0.0000       0.958283        26.0762 
 381   0.0000       0.960773        26.1440 
 382   0.0000       0.967954        26.3394 
 383   0.0000       0.969901        26.3923 
 384   0.0000       0.974762        26.5246 
 385   0.0000       0.976435        26.5701 
 386   0.0000       0.979318        26.6486 
 387   0.0000       0.981559        26.7096 
 388   0.0000       0.985411        26.8144 
 389   0.0000       0.987564        26.8730 
 390   0.0000       0.995379        27.0856 
 391   0.0000       0.998552        27.1720 
 392   0.0000       1.000787        27.2328 
 393   0.0000       1.001959        27.2647 
 394   0.0000       1.008833        27.4517 
 395   0.0000       1.010695        27.5024 
 396   0.0000       1.015945        27.6453 
 397   0.0000       1.018432        27.7130 
 398   0.0000       1.019943        27.7541 
 399   0.0000       1.023888        27.8614 
 400   0.0000       1.029044        28.0017 
 401   0.0000       1.030174        28.0325 
 402   0.0000       1.035793        28.1854 
 403   0.0000       1.039616        28.2894 
 404   0.0000       1.047138        28.4941 
 405   0.0000       1.048303        28.5258 
 406   0.0000       1.049252        28.5516 
 407   0.0000       1.051773        28.6202 
 408   0.0000       1.054592        28.6969 
 409   0.0000       1.058930        28.8150 
 410   0.0000       1.059650        28.8345 
 411   0.0000       1.062114        28.9016 
 412   0.0000       1.065252        28.9870 
 413   0.0000       1.066599        29.0236 
 414   0.0000       1.072570        29.1861 
 415   0.0000       1.073446        29.2099 
 416   0.0000       1.075648        29.2699 
 417   0.0000       1.080195        29.3936 
 418   0.0000       1.081689        29.4343 
 419   0.0000       1.087188        29.5839 
 420   0.0000       1.090781        29.6817 
 421   0.0000       1.092060        29.7165 
 422   0.0000       1.094808        29.7912 
 423   0.0000       1.099735        29.9253 
 424   0.0000       1.109191        30.1826 
 425   0.0000       1.112160        30.2634 
 426   0.0000       1.113721        30.3059 
 427   0.0000       1.116085        30.3702 
 428   0.0000       1.120484        30.4899 
 429   0.0000       1.122809        30.5532 
 430   0.0000       1.124048        30.5869 
 431   0.0000       1.131037        30.7771 
 432   0.0000       1.134206        30.8633 
 433   0.0000       1.139756        31.0143 
 434   0.0000       1.149179        31.2708 
 435   0.0000       1.154269        31.4092 
 436   0.0000       1.156412        31.4676 
 437   0.0000       1.161534        31.6069 
 438   0.0000       1.166555        31.7436 
 439   0.0000       1.169950        31.8360 
 440   0.0000       1.174403        31.9571 
 441   0.0000       1.183037        32.1921 
 442   0.0000       1.186215        32.2786 
 443   0.0000       1.191778        32.4299 
 444   0.0000       1.197429        32.5837 
 445   0.0000       1.203936        32.7608 
 446   0.0000       1.221738        33.2452 
 447   0.0000       1.228594        33.4317 
 448   0.0000       1.231225        33.5033 
 449   0.0000       1.234764        33.5996 
 450   0.0000       1.242332        33.8056 
 451   0.0000       1.258870        34.2556 
 452   0.0000       1.264901        34.4197 
 453   0.0000       1.273472        34.6529 
 454   0.0000       1.278552        34.7912 
 455   0.0000       1.287152        35.0252 
 456   0.0000       1.288007        35.0485 
 457   0.0000       1.295365        35.2487 
 458   0.0000       1.299050        35.3489 
 459   0.0000       1.306117        35.5413 
 460   0.0000       1.311267        35.6814 
 461   0.0000       1.316714        35.8296 
 462   0.0000       1.318854        35.8878 
 463   0.0000       1.323308        36.0090 
 464   0.0000       1.334393        36.3107 
 465   0.0000       1.337566        36.3970 
 466   0.0000       1.339434        36.4478 
 467   0.0000       1.353901        36.8415 
 468   0.0000       1.357506        36.9396 
 469   0.0000       1.358287        36.9609 
 470   0.0000       1.366949        37.1966 
 471   0.0000       1.379011        37.5248 
 472   0.0000       1.384794        37.6822 
 473   0.0000       1.387367        37.7522 
 474   0.0000       1.403290        38.1854 
 475   0.0000       1.406338        38.2684 
 476   0.0000       1.410629        38.3852 
 477   0.0000       1.417079        38.5607 
 478   0.0000       1.427788        38.8521 
 479   0.0000       1.432785        38.9881 
 480   0.0000       1.446894        39.3720 
 481   0.0000       1.447756        39.3954 
 482   0.0000       1.460274        39.7361 
 483   0.0000       1.467384        39.9295 
 484   0.0000       1.477898        40.2156 
 485   0.0000       1.480225        40.2790 
 486   0.0000       1.487142        40.4672 
 487   0.0000       1.490701        40.5640 
 488   0.0000       1.495860        40.7044 
 489   0.0000       1.504996        40.9530 
 490   0.0000       1.506888        41.0045 
 491   0.0000       1.512949        41.1694 
 492   0.0000       1.519777        41.3552 
 493   0.0000       1.523986        41.4698 
 494   0.0000       1.530144        41.6373 
 495   0.0000       1.532180        41.6927 
 496   0.0000       1.532440        41.6998 
 497   0.0000       1.537127        41.8274 
 498   0.0000       1.538693        41.8700 
 499   0.0000       1.545685        42.0602 
 500   0.0000       1.547415        42.1073 
 501   0.0000       1.552240        42.2386 
 502   0.0000       1.555423        42.3252 
 503   0.0000       1.558275        42.4028 
 504   0.0000       1.564008        42.5588 
 505   0.0000       1.565806        42.6077 
 506   0.0000       1.570769        42.7428 
 507   0.0000       1.573203        42.8090 
 508   0.0000       1.584105        43.1057 
 509   0.0000       1.593405        43.3588 
 510   0.0000       1.607105        43.7315 
 511   0.0000       1.614462        43.9318 
 512   0.0000       1.618720        44.0476 
 513   0.0000       1.629646        44.3449 
 514   0.0000       1.633017        44.4367 
 515   0.0000       1.645526        44.7770 
 516   0.0000       1.658291        45.1244 
 517   0.0000       1.672283        45.5051 
 518   0.0000       1.677711        45.6528 
 519   0.0000       1.707930        46.4751 
 520   0.0000       1.720902        46.8281 
 521   0.0000       1.728057        47.0228 
 522   0.0000       1.732540        47.1448 
 523   0.0000       1.749058        47.5943 
 524   0.0000       1.759053        47.8663 
 525   0.0000       1.773925        48.2709 
 526   0.0000       1.781987        48.4903 
 527   0.0000       1.795402        48.8554 
 528   0.0000       1.807002        49.1710 
 529   0.0000       1.813074        49.3363 
 530   0.0000       1.824077        49.6357 
 531   0.0000       1.827548        49.7301 
 532   0.0000       1.831197        49.8294 
 533   0.0000       1.838726        50.0343 
 534   0.0000       1.842118        50.1266 
 535   0.0000       1.846742        50.2524 
 536   0.0000       1.850349        50.3506 
 537   0.0000       1.853399        50.4336 
 538   0.0000       1.856322        50.5131 
 539   0.0000       1.861963        50.6666 
 540   0.0000       1.870047        50.8866 
 541   0.0000       1.874659        51.0121 
 542   0.0000       1.878857        51.1263 
 543   0.0000       1.891740        51.4769 
 544   0.0000       1.892023        51.4846 
 545   0.0000       1.892848        51.5070 
 546   0.0000       1.898828        51.6697 
 547   0.0000       1.899902        51.6990 
 548   0.0000       1.903442        51.7953 
 549   0.0000       1.913540        52.0701 
 550   0.0000       1.918527        52.2058 
 551   0.0000       1.922961        52.3264 
 552   0.0000       1.935645        52.6716 
 553   0.0000       1.941998        52.8444 
 554   0.0000       1.942424        52.8560 
 555   0.0000       1.952379        53.1269 
 556   0.0000       1.955923        53.2234 
 557   0.0000       1.957653        53.2704 
 558   0.0000       1.960470        53.3471 
 559   0.0000       1.972331        53.6699 
 560   0.0000       1.975411        53.7537 
 561   0.0000       1.977648        53.8145 
 562   0.0000       1.985544        54.0294 
 563   0.0000       1.990927        54.1759 
 564   0.0000       1.998062        54.3700 
 565   0.0000       2.005117        54.5620 
 566   0.0000       2.011657        54.7400 
 567   0.0000       2.019753        54.9603 
 568   0.0000       2.024690        55.0946 
 569   0.0000       2.031409        55.2775 
 570   0.0000       2.038623        55.4738 
 571   0.0000       2.040805        55.5331 
 572   0.0000       2.046708        55.6938 
 573   0.0000       2.051975        55.8371 
 574   0.0000       2.061314        56.0912 
 575   0.0000       2.064939        56.1898 
 576   0.0000       2.069611        56.3170 
 577   0.0000       2.070022        56.3282 
 578   0.0000       2.078456        56.5577 
 579   0.0000       2.081674        56.6452 
 580   0.0000       2.084550        56.7235 
 581   0.0000       2.101517        57.1852 
 582   0.0000       2.102226        57.2045 
 583   0.0000       2.105352        57.2895 
 584   0.0000       2.107960        57.3605 
 585   0.0000       2.116758        57.5999 
 586   0.0000       2.126215        57.8573 
 587   0.0000       2.128989        57.9327 
 588   0.0000       2.130186        57.9653 
 589   0.0000       2.136374        58.1337 
 590   0.0000       2.144307        58.3496 
 591   0.0000       2.154900        58.6378 
 592   0.0000       2.155579        58.6563 
 593   0.0000       2.159443        58.7614 
 594   0.0000       2.170412        59.0599 
 595   0.0000       2.183540        59.4172 
 596   0.0000       2.185898        59.4813 
 597   0.0000       2.194851        59.7249 
 598   0.0000       2.196917        59.7811 
 599   0.0000       2.203617        59.9635 
 600   0.0000       2.204812        59.9960 
 601   0.0000       2.207337        60.0647 
 602   0.0000       2.217636        60.3449 
 603   0.0000       2.219205        60.3876 
 604   0.0000       2.222822        60.4861 
 605   0.0000       2.226401        60.5835 
 606   0.0000       2.231812        60.7307 
 607   0.0000       2.237181        60.8768 
 608   0.0000       2.242761        61.0286 
 609   0.0000       2.250515        61.2396 
 610   0.0000       2.255392        61.3723 
 611   0.0000       2.267637        61.7055 
 612   0.0000       2.277891        61.9846 
 613   0.0000       2.282066        62.0982 
 614   0.0000       2.282506        62.1101 
 615   0.0000       2.286372        62.2153 
 616   0.0000       2.294680        62.4414 
 617   0.0000       2.296142        62.4812 
 618   0.0000       2.304343        62.7044 
 619   0.0000       2.307919        62.8017 
 620   0.0000       2.314287        62.9750 
 621   0.0000       2.315905        63.0190 
 622   0.0000       2.322522        63.1990 
 623   0.0000       2.328638        63.3655 
 624   0.0000       2.331038        63.4308 
 625   0.0000       2.335495        63.5521 
 626   0.0000       2.342069        63.7309 
 627   0.0000       2.344804        63.8054 
 628   0.0000       2.347441        63.8771 
 629   0.0000       2.351032        63.9748 
 630   0.0000       2.354424        64.0671 
 631   0.0000       2.357233        64.1436 
 632   0.0000       2.358658        64.1823 
 633   0.0000       2.363009        64.3008 
 634   0.0000       2.364436        64.3396 
 635   0.0000       2.369722        64.4834 
 636   0.0000       2.373233        64.5790 
 637   0.0000       2.379884        64.7599 
 638   0.0000       2.383473        64.8576 
 639   0.0000       2.390971        65.0616 
 640   0.0000       2.397799        65.2474 
 641   0.0000       2.401927        65.3598 
 642   0.0000       2.413414        65.6723 
 643   0.0000       2.424030        65.9612 
 644   0.0000       2.430014        66.1240 
 645   0.0000       2.441383        66.4334 
 646   0.0000       2.445814        66.5540 
 647   0.0000       2.462232        67.0007 
 648   0.0000       2.465689        67.0948 
 649   0.0000       2.483639        67.5833 
 650   0.0000       2.487486        67.6879 
 651   0.0000       2.491940        67.8091 
 652   0.0000       2.494932        67.8905 
 653   0.0000       2.512638        68.3724 
 654   0.0000       2.531706        68.8912 
 655   0.0000       2.545220        69.2590 
 656   0.0000       2.555376        69.5353 
 657   0.0000       2.572617        70.0045 
 658   0.0000       2.580917        70.2303 
 659   0.0000       2.595407        70.6246 
 660   0.0000       2.598052        70.6966 
 661   0.0000       2.611053        71.0504 
 662   0.0000       2.614765        71.1514 
 663   0.0000       2.628685        71.5302 
 664   0.0000       2.632643        71.6379 
 665   0.0000       2.639482        71.8240 
 666   0.0000       2.641823        71.8877 
 667   0.0000       2.655003        72.2463 
 668   0.0000       2.666399        72.5564 
 669   0.0000       2.668739        72.6201 
 670   0.0000       2.676963        72.8439 
 671   0.0000       2.683350        73.0177 
 672   0.0000       2.687640        73.1344 
 673   0.0000       2.697328        73.3980 
 674   0.0000       2.702561        73.5404 
 675   0.0000       2.709219        73.7216 
 676   0.0000       2.724573        74.1394 
 677   0.0000       2.727722        74.2251 
 678   0.0000       2.729396        74.2706 
 679   0.0000       2.735781        74.4444 
 680   0.0000       2.749435        74.8159 
 681   0.0000       2.750836        74.8541 
 682   0.0000       2.758086        75.0513 
 683   0.0000       2.760482        75.1165 
 684   0.0000       2.769732        75.3682 
 685   0.0000       2.772419        75.4414 
 686   0.0000       2.775350        75.5211 
 687   0.0000       2.784640        75.7739 
 688   0.0000       2.786720        75.8305 
 689   0.0000       2.801925        76.2442 
 690   0.0000       2.802528        76.2607 
 691   0.0000       2.806899        76.3796 
 692   0.0000       2.817715        76.6739 
 693   0.0000       2.830004        77.0083 
 694   0.0000       2.832728        77.0824 
 695   0.0000       2.834470        77.1298 
 696   0.0000       2.841273        77.3150 
 697   0.0000       2.841729        77.3274 
 698   0.0000       2.849032        77.5261 
 699   0.0000       2.859859        77.8207 
 700   0.0000       2.863699        77.9252 
 701   0.0000       2.879590        78.3576 
 702   0.0000       2.896980        78.8308 
 703   0.0000       2.903667        79.0128 
 704   0.0000       2.909703        79.1770 
 705   0.0000       2.918080        79.4050 
 706   0.0000       2.933775        79.8321 
 707   0.0000       2.935186        79.8705 
 708   0.0000       2.936428        79.9043 
 709   0.0000       2.948701        80.2382 
 710   0.0000       2.962475        80.6130 
 711   0.0000       2.969911        80.8154 
 712   0.0000       2.986281        81.2608 
 713   0.0000       3.020580        82.1942 
 714   0.0000       3.030955        82.4765 
 715   0.0000       3.067651        83.4750 
 716   0.0000       3.098694        84.3198 
 717   0.0000       3.117427        84.8295 
 718   0.0000       3.132276        85.2336 
 719   0.0000       3.156222        85.8852 
 720   0.0000       3.179546        86.5199 
 721   0.0000       3.187681        86.7412 
 722   0.0000       3.202291        87.1388 
 723   0.0000       3.240640        88.1823 
 724   0.0000       3.272973        89.0621 
 725   0.0000       3.293667        89.6252 
 726   0.0000       3.343788        90.9891 
 727   0.0000       3.356911        91.3462 
 728   0.0000       3.484896        94.8288 
 729   0.0000       3.485424        94.8432 
 730   0.0000       3.558469        96.8309 
 731   0.0000       3.574158        97.2578 
 732   0.0000      13.237256       360.2040 
 733   0.0000      13.248788       360.5179 
 734   0.0000      13.398461       364.5906 
 735   0.0000      13.501005       367.3810 
 736   0.0000      13.508447       367.5835 
 737   0.0000      13.563793       369.0896 
 738   0.0000      13.651110       371.4656 
 739   0.0000      13.669120       371.9557 
 740   0.0000      13.677866       372.1937 
 741   0.0000      13.712351       373.1320 
 742   0.0000      13.731200       373.6449 
 743   0.0000      13.755419       374.3040 
 744   0.0000      13.776871       374.8877 
 745   0.0000      13.798267       375.4699 
 746   0.0000      13.912497       378.5783 
 747   0.0000      13.916305       378.6819 
 748   0.0000      13.926668       378.9639 
 749   0.0000      13.946932       379.5153 
 750   0.0000      13.991467       380.7272 
 751   0.0000      14.031941       381.8285 
 752   0.0000      14.100321       383.6892 
 753   0.0000      14.104171       383.7940 
 754   0.0000      14.129740       384.4898 
 755   0.0000      14.135145       384.6369 
 756   0.0000      14.141288       384.8040 
 757   0.0000      14.142188       384.8285 
 758   0.0000      14.153173       385.1274 
 759   0.0000      14.163855       385.4181 
 760   0.0000      14.196211       386.2985 
 761   0.0000      14.208634       386.6366 
 762   0.0000      14.231525       387.2595 
 763   0.0000      14.249650       387.7527 
 764   0.0000      14.289724       388.8432 
 765   0.0000      14.361687       390.8014 
 766   0.0000      14.376614       391.2076 
 767   0.0000      14.559736       396.1906 
 768   0.0000      14.574611       396.5953 
 769   0.0000      14.594509       397.1368 
 770   0.0000      19.366157       526.9799 
 771   0.0000      19.420776       528.4662 
 772   0.0000      19.430822       528.7396 
 773   0.0000      19.595847       533.2301 
 774   0.0000      19.611175       533.6472 
 775   0.0000      25.781990       701.5636 
 776   0.0000      25.822036       702.6533 
 777   0.0000      25.849599       703.4034 
 778   0.0000      25.879120       704.2066 

                 SPIN DOWN ORBITALS
  NO   OCC          E(Eh)            E(eV) 
   0   1.0000     -19.585583      -532.9508 
   1   1.0000     -19.494472      -530.4716 
   2   1.0000     -19.470659      -529.8236 
   3   1.0000     -19.464564      -529.6577 
   4   1.0000     -14.697921      -399.9508 
   5   1.0000     -14.655238      -398.7893 
   6   1.0000     -14.653205      -398.7340 
   7   1.0000     -14.642535      -398.4436 
   8   1.0000     -14.639644      -398.3650 
   9   1.0000     -10.560693      -287.3711 
  10   1.0000     -10.554205      -287.1945 
  11   1.0000     -10.547239      -287.0050 
  12   1.0000     -10.546544      -286.9860 
  13   1.0000     -10.519462      -286.2491 
  14   1.0000     -10.515423      -286.1392 
  15   1.0000     -10.507508      -285.9238 
  16   1.0000     -10.499861      -285.7157 
  17   1.0000     -10.492588      -285.5178 
  18   1.0000     -10.489599      -285.4365 
  19   1.0000     -10.485247      -285.3181 
  20   1.0000     -10.478033      -285.1218 
  21   1.0000     -10.470503      -284.9169 
  22   1.0000     -10.466838      -284.8172 
  23   1.0000     -10.465719      -284.7867 
  24   1.0000     -10.465285      -284.7749 
  25   1.0000     -10.464700      -284.7590 
  26   1.0000     -10.464141      -284.7438 
  27   1.0000     -10.461465      -284.6709 
  28   1.0000     -10.460406      -284.6421 
  29   1.0000     -10.458830      -284.5992 
  30   1.0000     -10.458309      -284.5851 
  31   1.0000     -10.457852      -284.5726 
  32   1.0000     -10.456379      -284.5325 
  33   1.0000     -10.455409      -284.5061 
  34   1.0000     -10.454961      -284.4939 
  35   1.0000     -10.449348      -284.3412 
  36   1.0000     -10.445564      -284.2382 
  37   1.0000     -10.445382      -284.2333 
  38   1.0000     -10.444619      -284.2125 
  39   1.0000     -10.444309      -284.2041 
  40   1.0000     -10.444265      -284.2029 
  41   1.0000     -10.443197      -284.1738 
  42   1.0000     -10.439915      -284.0845 
  43   1.0000     -10.434746      -283.9439 
  44   1.0000     -10.433501      -283.9100 
  45   1.0000     -10.424763      -283.6722 
  46   1.0000     -10.422631      -283.6142 
  47   1.0000      -1.267705       -34.4960 
  48   1.0000      -1.163814       -31.6690 
  49   1.0000      -1.155796       -31.4508 
  50   1.0000      -1.147795       -31.2331 
  51   1.0000      -1.095120       -29.7997 
  52   1.0000      -1.049913       -28.5696 
  53   1.0000      -1.044889       -28.4329 
  54   1.0000      -1.030886       -28.0518 
  55   1.0000      -1.002988       -27.2927 
  56   1.0000      -0.978336       -26.6219 
  57   1.0000      -0.970075       -26.3971 
  58   1.0000      -0.960021       -26.1235 
  59   1.0000      -0.954756       -25.9802 
  60   1.0000      -0.905003       -24.6264 
  61   1.0000      -0.893751       -24.3202 
  62   1.0000      -0.889275       -24.1984 
  63   1.0000      -0.880083       -23.9483 
  64   1.0000      -0.874464       -23.7954 
  65   1.0000      -0.858134       -23.3510 
  66   1.0000      -0.848872       -23.0990 
  67   1.0000      -0.840777       -22.8787 
  68   1.0000      -0.835710       -22.7408 
  69   1.0000      -0.822237       -22.3742 
  70   1.0000      -0.782840       -21.3022 
  71   1.0000      -0.772312       -21.0157 
  72   1.0000      -0.770688       -20.9715 
  73   1.0000      -0.768643       -20.9158 
  74   1.0000      -0.765718       -20.8362 
  75   1.0000      -0.759369       -20.6635 
  76   1.0000      -0.752673       -20.4813 
  77   1.0000      -0.719406       -19.5760 
  78   1.0000      -0.711778       -19.3685 
  79   1.0000      -0.710553       -19.3351 
  80   1.0000      -0.707308       -19.2468 
  81   1.0000      -0.693354       -18.8671 
  82   1.0000      -0.689359       -18.7584 
  83   1.0000      -0.681667       -18.5491 
  84   1.0000      -0.661078       -17.9888 
  85   1.0000      -0.650075       -17.6894 
  86   1.0000      -0.646869       -17.6022 
  87   1.0000      -0.646306       -17.5869 
  88   1.0000      -0.641103       -17.4453 
  89   1.0000      -0.610029       -16.5997 
  90   1.0000      -0.607126       -16.5207 
  91   1.0000      -0.596236       -16.2244 
  92   1.0000      -0.588957       -16.0263 
  93   1.0000      -0.584511       -15.9053 
  94   1.0000      -0.579028       -15.7562 
  95   1.0000      -0.571231       -15.5440 
  96   1.0000      -0.567235       -15.4353 
  97   1.0000      -0.563170       -15.3246 
  98   1.0000      -0.559583       -15.2270 
  99   1.0000      -0.556983       -15.1563 
 100   1.0000      -0.548827       -14.9343 
 101   1.0000      -0.546974       -14.8839 
 102   1.0000      -0.534385       -14.5414 
 103   1.0000      -0.531910       -14.4740 
 104   1.0000      -0.524430       -14.2705 
 105   1.0000      -0.524082       -14.2610 
 106   1.0000      -0.520597       -14.1662 
 107   1.0000      -0.519864       -14.1462 
 108   1.0000      -0.516738       -14.0611 
 109   1.0000      -0.515167       -14.0184 
 110   1.0000      -0.514588       -14.0027 
 111   1.0000      -0.504575       -13.7302 
 112   1.0000      -0.497278       -13.5316 
 113   1.0000      -0.495984       -13.4964 
 114   1.0000      -0.492074       -13.3900 
 115   1.0000      -0.490623       -13.3505 
 116   1.0000      -0.486950       -13.2506 
 117   1.0000      -0.482463       -13.1285 
 118   1.0000      -0.478922       -13.0321 
 119   1.0000      -0.478000       -13.0070 
 120   1.0000      -0.475063       -12.9271 
 121   1.0000      -0.468363       -12.7448 
 122   1.0000      -0.462943       -12.5973 
 123   1.0000      -0.457764       -12.4564 
 124   1.0000      -0.456206       -12.4140 
 125   1.0000      -0.453704       -12.3459 
 126   1.0000      -0.449811       -12.2400 
 127   1.0000      -0.449060       -12.2195 
 128   1.0000      -0.446991       -12.1632 
 129   1.0000      -0.444613       -12.0985 
 130   1.0000      -0.436925       -11.8893 
 131   1.0000      -0.433091       -11.7850 
 132   1.0000      -0.427793       -11.6408 
 133   1.0000      -0.426194       -11.5973 
 134   1.0000      -0.422685       -11.5018 
 135   1.0000      -0.420166       -11.4333 
 136   1.0000      -0.419021       -11.4022 
 137   1.0000      -0.417237       -11.3536 
 138   1.0000      -0.414808       -11.2875 
 139   1.0000      -0.412779       -11.2323 
 140   1.0000      -0.404915       -11.0183 
 141   1.0000      -0.403800       -10.9879 
 142   1.0000      -0.403026       -10.9669 
 143   1.0000      -0.392823       -10.6893 
 144   1.0000      -0.389948       -10.6110 
 145   1.0000      -0.388786       -10.5794 
 146   1.0000      -0.379184       -10.3181 
 147   1.0000      -0.374861       -10.2005 
 148   1.0000      -0.360954        -9.8221 
 149   1.0000      -0.359153        -9.7731 
 150   1.0000      -0.349976        -9.5233 
 151   1.0000      -0.346130        -9.4187 
 152   1.0000      -0.337949        -9.1961 
 153   1.0000      -0.326528        -8.8853 
 154   1.0000      -0.326266        -8.8781 
 155   1.0000      -0.314163        -8.5488 
 156   1.0000      -0.308868        -8.4047 
 157   1.0000      -0.307113        -8.3570 
 158   1.0000      -0.306183        -8.3317 
 159   1.0000      -0.300884        -8.1875 
 160   1.0000      -0.299923        -8.1613 
 161   1.0000      -0.294510        -8.0140 
 162   1.0000      -0.290065        -7.8931 
 163   1.0000      -0.286372        -7.7926 
 164   1.0000      -0.279273        -7.5994 
 165   0.0000      -0.150854        -4.1049 
 166   0.0000      -0.046813        -1.2738 
 167   0.0000      -0.031995        -0.8706 
 168   0.0000      -0.009281        -0.2525 
 169   0.0000      -0.007324        -0.1993 
 170   0.0000       0.006834         0.1860 
 171   0.0000       0.013124         0.3571 
 172   0.0000       0.016830         0.4580 
 173   0.0000       0.019675         0.5354 
 174   0.0000       0.055092         1.4991 
 175   0.0000       0.061995         1.6870 
 176   0.0000       0.090828         2.4716 
 177   0.0000       0.092815         2.5256 
 178   0.0000       0.115467         3.1420 
 179   0.0000       0.140375         3.8198 
 180   0.0000       0.144052         3.9198 
 181   0.0000       0.147791         4.0216 
 182   0.0000       0.150599         4.0980 
 183   0.0000       0.158674         4.3177 
 184   0.0000       0.161049         4.3824 
 185   0.0000       0.167197         4.5497 
 186   0.0000       0.169269         4.6061 
 187   0.0000       0.176683         4.8078 
 188   0.0000       0.179121         4.8741 
 189   0.0000       0.182043         4.9537 
 190   0.0000       0.185111         5.0371 
 191   0.0000       0.187053         5.0900 
 192   0.0000       0.189214         5.1488 
 193   0.0000       0.193437         5.2637 
 194   0.0000       0.194958         5.3051 
 195   0.0000       0.198021         5.3884 
 196   0.0000       0.200432         5.4540 
 197   0.0000       0.202744         5.5169 
 198   0.0000       0.204526         5.5654 
 199   0.0000       0.206184         5.6106 
 200   0.0000       0.207650         5.6504 
 201   0.0000       0.209483         5.7003 
 202   0.0000       0.212334         5.7779 
 203   0.0000       0.212734         5.7888 
 204   0.0000       0.217512         5.9188 
 205   0.0000       0.219341         5.9686 
 206   0.0000       0.220952         6.0124 
 207   0.0000       0.223104         6.0710 
 208   0.0000       0.223866         6.0917 
 209   0.0000       0.227793         6.1986 
 210   0.0000       0.230194         6.2639 
 211   0.0000       0.232426         6.3246 
 212   0.0000       0.233488         6.3535 
 213   0.0000       0.234604         6.3839 
 214   0.0000       0.236810         6.4439 
 215   0.0000       0.237258         6.4561 
 216   0.0000       0.242957         6.6112 
 217   0.0000       0.245306         6.6751 
 218   0.0000       0.246882         6.7180 
 219   0.0000       0.248904         6.7730 
 220   0.0000       0.249933         6.8010 
 221   0.0000       0.254944         6.9374 
 222   0.0000       0.260226         7.0811 
 223   0.0000       0.264066         7.1856 
 224   0.0000       0.266376         7.2485 
 225   0.0000       0.269742         7.3401 
 226   0.0000       0.273934         7.4541 
 227   0.0000       0.275104         7.4860 
 228   0.0000       0.280108         7.6221 
 229   0.0000       0.284018         7.7285 
 230   0.0000       0.287168         7.8142 
 231   0.0000       0.293332         7.9820 
 232   0.0000       0.293656         7.9908 
 233   0.0000       0.298071         8.1109 
 234   0.0000       0.299557         8.1513 
 235   0.0000       0.306099         8.3294 
 236   0.0000       0.309534         8.4228 
 237   0.0000       0.312473         8.5028 
 238   0.0000       0.317049         8.6273 
 239   0.0000       0.318090         8.6557 
 240   0.0000       0.320737         8.7277 
 241   0.0000       0.324419         8.8279 
 242   0.0000       0.327464         8.9107 
 243   0.0000       0.328468         8.9381 
 244   0.0000       0.330672         8.9981 
 245   0.0000       0.336514         9.1570 
 246   0.0000       0.340177         9.2567 
 247   0.0000       0.349007         9.4969 
 248   0.0000       0.353742         9.6258 
 249   0.0000       0.355587         9.6760 
 250   0.0000       0.359750         9.7893 
 251   0.0000       0.367190         9.9917 
 252   0.0000       0.367869        10.0102 
 253   0.0000       0.376378        10.2418 
 254   0.0000       0.379310        10.3215 
 255   0.0000       0.385486        10.4896 
 256   0.0000       0.395725        10.7682 
 257   0.0000       0.407178        11.0799 
 258   0.0000       0.417056        11.3487 
 259   0.0000       0.426289        11.5999 
 260   0.0000       0.429925        11.6989 
 261   0.0000       0.439561        11.9611 
 262   0.0000       0.449509        12.2318 
 263   0.0000       0.462521        12.5858 
 264   0.0000       0.466044        12.6817 
 265   0.0000       0.468025        12.7356 
 266   0.0000       0.475356        12.9351 
 267   0.0000       0.476723        12.9723 
 268   0.0000       0.489014        13.3067 
 269   0.0000       0.490379        13.3439 
 270   0.0000       0.502838        13.6829 
 271   0.0000       0.507121        13.7995 
 272   0.0000       0.509788        13.8720 
 273   0.0000       0.511079        13.9072 
 274   0.0000       0.515921        14.0389 
 275   0.0000       0.519334        14.1318 
 276   0.0000       0.523331        14.2405 
 277   0.0000       0.528163        14.3720 
 278   0.0000       0.530927        14.4473 
 279   0.0000       0.534276        14.5384 
 280   0.0000       0.537719        14.6321 
 281   0.0000       0.540238        14.7006 
 282   0.0000       0.545476        14.8432 
 283   0.0000       0.549209        14.9447 
 284   0.0000       0.552015        15.0211 
 285   0.0000       0.552967        15.0470 
 286   0.0000       0.556516        15.1436 
 287   0.0000       0.561576        15.2813 
 288   0.0000       0.566791        15.4232 
 289   0.0000       0.571003        15.5378 
 290   0.0000       0.573043        15.5933 
 291   0.0000       0.578487        15.7414 
 292   0.0000       0.581535        15.8244 
 293   0.0000       0.584911        15.9162 
 294   0.0000       0.587556        15.9882 
 295   0.0000       0.591285        16.0897 
 296   0.0000       0.592199        16.1145 
 297   0.0000       0.598350        16.2819 
 298   0.0000       0.602053        16.3827 
 299   0.0000       0.605924        16.4880 
 300   0.0000       0.608993        16.5716 
 301   0.0000       0.609929        16.5970 
 302   0.0000       0.613830        16.7032 
 303   0.0000       0.615638        16.7524 
 304   0.0000       0.618197        16.8220 
 305   0.0000       0.621382        16.9087 
 306   0.0000       0.622474        16.9384 
 307   0.0000       0.623808        16.9747 
 308   0.0000       0.627705        17.0807 
 309   0.0000       0.630886        17.1673 
 310   0.0000       0.631911        17.1952 
 311   0.0000       0.633457        17.2372 
 312   0.0000       0.638029        17.3616 
 313   0.0000       0.639820        17.4104 
 314   0.0000       0.642743        17.4899 
 315   0.0000       0.643832        17.5196 
 316   0.0000       0.649420        17.6716 
 317   0.0000       0.650200        17.6929 
 318   0.0000       0.655350        17.8330 
 319   0.0000       0.658711        17.9244 
 320   0.0000       0.663767        18.0620 
 321   0.0000       0.667873        18.1737 
 322   0.0000       0.674295        18.3485 
 323   0.0000       0.678879        18.4732 
 324   0.0000       0.681076        18.5330 
 325   0.0000       0.684458        18.6251 
 326   0.0000       0.686428        18.6786 
 327   0.0000       0.690468        18.7886 
 328   0.0000       0.694239        18.8912 
 329   0.0000       0.698646        19.0111 
 330   0.0000       0.703718        19.1492 
 331   0.0000       0.704863        19.1803 
 332   0.0000       0.707584        19.2543 
 333   0.0000       0.710675        19.3384 
 334   0.0000       0.713418        19.4131 
 335   0.0000       0.717184        19.5156 
 336   0.0000       0.721262        19.6265 
 337   0.0000       0.727723        19.8023 
 338   0.0000       0.732612        19.9354 
 339   0.0000       0.733802        19.9678 
 340   0.0000       0.741904        20.1882 
 341   0.0000       0.744215        20.2511 
 342   0.0000       0.746752        20.3202 
 343   0.0000       0.747857        20.3502 
 344   0.0000       0.753031        20.4910 
 345   0.0000       0.757564        20.6144 
 346   0.0000       0.767301        20.8793 
 347   0.0000       0.769457        20.9380 
 348   0.0000       0.778909        21.1952 
 349   0.0000       0.779922        21.2227 
 350   0.0000       0.784185        21.3387 
 351   0.0000       0.792046        21.5527 
 352   0.0000       0.797250        21.6943 
 353   0.0000       0.801452        21.8086 
 354   0.0000       0.804928        21.9032 
 355   0.0000       0.810938        22.0668 
 356   0.0000       0.820556        22.3285 
 357   0.0000       0.830586        22.6014 
 358   0.0000       0.836711        22.7681 
 359   0.0000       0.845073        22.9956 
 360   0.0000       0.847704        23.0672 
 361   0.0000       0.857292        23.3281 
 362   0.0000       0.865022        23.5384 
 363   0.0000       0.869618        23.6635 
 364   0.0000       0.881820        23.9955 
 365   0.0000       0.890863        24.2416 
 366   0.0000       0.892451        24.2848 
 367   0.0000       0.897760        24.4293 
 368   0.0000       0.904650        24.6168 
 369   0.0000       0.910759        24.7830 
 370   0.0000       0.917406        24.9639 
 371   0.0000       0.920540        25.0492 
 372   0.0000       0.924573        25.1589 
 373   0.0000       0.931960        25.3599 
 374   0.0000       0.940150        25.5828 
 375   0.0000       0.943058        25.6619 
 376   0.0000       0.947924        25.7943 
 377   0.0000       0.951816        25.9002 
 378   0.0000       0.955251        25.9937 
 379   0.0000       0.959129        26.0992 
 380   0.0000       0.960910        26.1477 
 381   0.0000       0.963426        26.2161 
 382   0.0000       0.969632        26.3850 
 383   0.0000       0.973820        26.4990 
 384   0.0000       0.978276        26.6202 
 385   0.0000       0.979217        26.6459 
 386   0.0000       0.981242        26.7009 
 387   0.0000       0.983888        26.7730 
 388   0.0000       0.988579        26.9006 
 389   0.0000       0.988998        26.9120 
 390   0.0000       0.995661        27.0933 
 391   0.0000       1.000233        27.2177 
 392   0.0000       1.003623        27.3100 
 393   0.0000       1.006553        27.3897 
 394   0.0000       1.009196        27.4616 
 395   0.0000       1.012831        27.5605 
 396   0.0000       1.017820        27.6963 
 397   0.0000       1.019952        27.7543 
 398   0.0000       1.021363        27.7927 
 399   0.0000       1.027007        27.9463 
 400   0.0000       1.029818        28.0228 
 401   0.0000       1.031417        28.0663 
 402   0.0000       1.037467        28.2309 
 403   0.0000       1.041209        28.3327 
 404   0.0000       1.047975        28.5169 
 405   0.0000       1.049907        28.5694 
 406   0.0000       1.049953        28.5707 
 407   0.0000       1.052437        28.6383 
 408   0.0000       1.056070        28.7371 
 409   0.0000       1.059224        28.8230 
 410   0.0000       1.060807        28.8660 
 411   0.0000       1.062727        28.9183 
 412   0.0000       1.065567        28.9956 
 413   0.0000       1.069906        29.1136 
 414   0.0000       1.073610        29.2144 
 415   0.0000       1.074625        29.2420 
 416   0.0000       1.076829        29.3020 
 417   0.0000       1.080411        29.3995 
 418   0.0000       1.083262        29.4770 
 419   0.0000       1.089509        29.6470 
 420   0.0000       1.092276        29.7223 
 421   0.0000       1.093929        29.7673 
 422   0.0000       1.095495        29.8099 
 423   0.0000       1.101251        29.9666 
 424   0.0000       1.111330        30.2408 
 425   0.0000       1.113014        30.2866 
 426   0.0000       1.114262        30.3206 
 427   0.0000       1.117099        30.3978 
 428   0.0000       1.121076        30.5060 
 429   0.0000       1.124027        30.5863 
 430   0.0000       1.124934        30.6110 
 431   0.0000       1.132495        30.8168 
 432   0.0000       1.135274        30.8924 
 433   0.0000       1.141074        31.0502 
 434   0.0000       1.151156        31.3246 
 435   0.0000       1.155081        31.4313 
 436   0.0000       1.157092        31.4861 
 437   0.0000       1.162582        31.6355 
 438   0.0000       1.168617        31.7997 
 439   0.0000       1.172617        31.9085 
 440   0.0000       1.177603        32.0442 
 441   0.0000       1.184680        32.2368 
 442   0.0000       1.188153        32.3313 
 443   0.0000       1.193821        32.4855 
 444   0.0000       1.199468        32.6392 
 445   0.0000       1.205297        32.7978 
 446   0.0000       1.224407        33.3178 
 447   0.0000       1.229053        33.4442 
 448   0.0000       1.231796        33.5189 
 449   0.0000       1.236024        33.6339 
 450   0.0000       1.243729        33.8436 
 451   0.0000       1.263327        34.3769 
 452   0.0000       1.266041        34.4507 
 453   0.0000       1.277922        34.7740 
 454   0.0000       1.281684        34.8764 
 455   0.0000       1.289340        35.0847 
 456   0.0000       1.292024        35.1577 
 457   0.0000       1.298704        35.3395 
 458   0.0000       1.301233        35.4084 
 459   0.0000       1.308093        35.5950 
 460   0.0000       1.312957        35.7274 
 461   0.0000       1.317079        35.8396 
 462   0.0000       1.320559        35.9342 
 463   0.0000       1.324402        36.0388 
 464   0.0000       1.335316        36.3358 
 465   0.0000       1.338920        36.4339 
 466   0.0000       1.340233        36.4696 
 467   0.0000       1.354627        36.8613 
 468   0.0000       1.358564        36.9684 
 469   0.0000       1.359547        36.9952 
 470   0.0000       1.367904        37.2226 
 471   0.0000       1.380369        37.5618 
 472   0.0000       1.387343        37.7515 
 473   0.0000       1.397165        38.0188 
 474   0.0000       1.404859        38.2282 
 475   0.0000       1.407925        38.3116 
 476   0.0000       1.415031        38.5050 
 477   0.0000       1.419386        38.6234 
 478   0.0000       1.429698        38.9041 
 479   0.0000       1.433936        39.0194 
 480   0.0000       1.448508        39.4159 
 481   0.0000       1.451983        39.5105 
 482   0.0000       1.465055        39.8662 
 483   0.0000       1.468629        39.9634 
 484   0.0000       1.478550        40.2334 
 485   0.0000       1.482866        40.3508 
 486   0.0000       1.489919        40.5427 
 487   0.0000       1.491281        40.5798 
 488   0.0000       1.496447        40.7204 
 489   0.0000       1.506179        40.9852 
 490   0.0000       1.510975        41.1157 
 491   0.0000       1.517084        41.2819 
 492   0.0000       1.521962        41.4147 
 493   0.0000       1.527055        41.5533 
 494   0.0000       1.532525        41.7021 
 495   0.0000       1.533331        41.7241 
 496   0.0000       1.537049        41.8252 
 497   0.0000       1.541183        41.9377 
 498   0.0000       1.545787        42.0630 
 499   0.0000       1.548069        42.1251 
 500   0.0000       1.551921        42.2299 
 501   0.0000       1.554499        42.3001 
 502   0.0000       1.558933        42.4207 
 503   0.0000       1.559114        42.4256 
 504   0.0000       1.566631        42.6302 
 505   0.0000       1.570550        42.7368 
 506   0.0000       1.573512        42.8174 
 507   0.0000       1.582390        43.0590 
 508   0.0000       1.585115        43.1332 
 509   0.0000       1.594646        43.3925 
 510   0.0000       1.607882        43.7527 
 511   0.0000       1.614784        43.9405 
 512   0.0000       1.620160        44.0868 
 513   0.0000       1.630064        44.3563 
 514   0.0000       1.636412        44.5290 
 515   0.0000       1.646843        44.8129 
 516   0.0000       1.659084        45.1460 
 517   0.0000       1.675675        45.5974 
 518   0.0000       1.689326        45.9689 
 519   0.0000       1.708327        46.4860 
 520   0.0000       1.729851        47.0716 
 521   0.0000       1.731896        47.1273 
 522   0.0000       1.740307        47.3562 
 523   0.0000       1.753890        47.7258 
 524   0.0000       1.763635        47.9910 
 525   0.0000       1.775437        48.3121 
 526   0.0000       1.785940        48.5979 
 527   0.0000       1.795885        48.8685 
 528   0.0000       1.810359        49.2624 
 529   0.0000       1.816432        49.4276 
 530   0.0000       1.826888        49.7122 
 531   0.0000       1.828358        49.7522 
 532   0.0000       1.832854        49.8745 
 533   0.0000       1.840634        50.0862 
 534   0.0000       1.843951        50.1765 
 535   0.0000       1.848017        50.2871 
 536   0.0000       1.850954        50.3670 
 537   0.0000       1.855116        50.4803 
 538   0.0000       1.857264        50.5387 
 539   0.0000       1.863318        50.7034 
 540   0.0000       1.871932        50.9379 
 541   0.0000       1.876281        51.0562 
 542   0.0000       1.879939        51.1557 
 543   0.0000       1.892059        51.4856 
 544   0.0000       1.892439        51.4959 
 545   0.0000       1.894710        51.5577 
 546   0.0000       1.900222        51.7077 
 547   0.0000       1.901118        51.7320 
 548   0.0000       1.908160        51.9237 
 549   0.0000       1.915671        52.1281 
 550   0.0000       1.920956        52.2719 
 551   0.0000       1.924947        52.3805 
 552   0.0000       1.939290        52.7708 
 553   0.0000       1.945169        52.9307 
 554   0.0000       1.948968        53.0341 
 555   0.0000       1.954683        53.1896 
 556   0.0000       1.956993        53.2525 
 557   0.0000       1.960063        53.3360 
 558   0.0000       1.968512        53.5659 
 559   0.0000       1.974348        53.7247 
 560   0.0000       1.980785        53.8999 
 561   0.0000       1.983452        53.9725 
 562   0.0000       1.987506        54.0828 
 563   0.0000       1.992180        54.2100 
 564   0.0000       1.999122        54.3989 
 565   0.0000       2.006293        54.5940 
 566   0.0000       2.012423        54.7608 
 567   0.0000       2.021423        55.0057 
 568   0.0000       2.025945        55.1288 
 569   0.0000       2.034500        55.3616 
 570   0.0000       2.039980        55.5107 
 571   0.0000       2.042458        55.5781 
 572   0.0000       2.047412        55.7129 
 573   0.0000       2.056422        55.9581 
 574   0.0000       2.062167        56.1144 
 575   0.0000       2.065598        56.2078 
 576   0.0000       2.069888        56.3245 
 577   0.0000       2.070718        56.3471 
 578   0.0000       2.079467        56.5852 
 579   0.0000       2.082779        56.6753 
 580   0.0000       2.086352        56.7725 
 581   0.0000       2.103017        57.2260 
 582   0.0000       2.103608        57.2421 
 583   0.0000       2.108651        57.3793 
 584   0.0000       2.113363        57.5075 
 585   0.0000       2.118052        57.6351 
 586   0.0000       2.126813        57.8735 
 587   0.0000       2.130382        57.9706 
 588   0.0000       2.131291        57.9954 
 589   0.0000       2.137707        58.1700 
 590   0.0000       2.145783        58.3897 
 591   0.0000       2.156187        58.6728 
 592   0.0000       2.157322        58.7037 
 593   0.0000       2.160592        58.7927 
 594   0.0000       2.170509        59.0625 
 595   0.0000       2.186094        59.4866 
 596   0.0000       2.188502        59.5522 
 597   0.0000       2.195228        59.7352 
 598   0.0000       2.199218        59.8438 
 599   0.0000       2.204356        59.9836 
 600   0.0000       2.207192        60.0607 
 601   0.0000       2.208805        60.1046 
 602   0.0000       2.220005        60.4094 
 603   0.0000       2.220629        60.4264 
 604   0.0000       2.225575        60.5610 
 605   0.0000       2.228957        60.6530 
 606   0.0000       2.237458        60.8843 
 607   0.0000       2.238690        60.9179 
 608   0.0000       2.243797        61.0568 
 609   0.0000       2.254215        61.3403 
 610   0.0000       2.256758        61.4095 
 611   0.0000       2.272942        61.8499 
 612   0.0000       2.280205        62.0475 
 613   0.0000       2.282376        62.1066 
 614   0.0000       2.283130        62.1271 
 615   0.0000       2.288234        62.2660 
 616   0.0000       2.296105        62.4802 
 617   0.0000       2.300290        62.5941 
 618   0.0000       2.305726        62.7420 
 619   0.0000       2.308990        62.8308 
 620   0.0000       2.316549        63.0365 
 621   0.0000       2.318699        63.0950 
 622   0.0000       2.322772        63.2059 
 623   0.0000       2.330169        63.4071 
 624   0.0000       2.331257        63.4367 
 625   0.0000       2.339206        63.6530 
 626   0.0000       2.345402        63.8216 
 627   0.0000       2.348271        63.8997 
 628   0.0000       2.348909        63.9171 
 629   0.0000       2.355360        64.0926 
 630   0.0000       2.357024        64.1379 
 631   0.0000       2.357668        64.1554 
 632   0.0000       2.362670        64.2915 
 633   0.0000       2.364360        64.3375 
 634   0.0000       2.368843        64.4595 
 635   0.0000       2.371602        64.5346 
 636   0.0000       2.373381        64.5830 
 637   0.0000       2.384273        64.8794 
 638   0.0000       2.391784        65.0837 
 639   0.0000       2.395340        65.1805 
 640   0.0000       2.403215        65.3948 
 641   0.0000       2.405351        65.4529 
 642   0.0000       2.417072        65.7719 
 643   0.0000       2.425433        65.9994 
 644   0.0000       2.434757        66.2531 
 645   0.0000       2.442983        66.4769 
 646   0.0000       2.446478        66.5721 
 647   0.0000       2.465164        67.0805 
 648   0.0000       2.470128        67.2156 
 649   0.0000       2.487785        67.6961 
 650   0.0000       2.491048        67.7848 
 651   0.0000       2.494364        67.8751 
 652   0.0000       2.499210        68.0070 
 653   0.0000       2.512678        68.3734 
 654   0.0000       2.531915        68.8969 
 655   0.0000       2.545513        69.2669 
 656   0.0000       2.555478        69.5381 
 657   0.0000       2.572777        70.0088 
 658   0.0000       2.581484        70.2458 
 659   0.0000       2.595856        70.6368 
 660   0.0000       2.602184        70.8090 
 661   0.0000       2.611518        71.0630 
 662   0.0000       2.616921        71.2101 
 663   0.0000       2.628825        71.5340 
 664   0.0000       2.633328        71.6565 
 665   0.0000       2.639756        71.8314 
 666   0.0000       2.646962        72.0275 
 667   0.0000       2.655203        72.2518 
 668   0.0000       2.667018        72.5733 
 669   0.0000       2.674327        72.7721 
 670   0.0000       2.677857        72.8682 
 671   0.0000       2.688404        73.1552 
 672   0.0000       2.690477        73.2116 
 673   0.0000       2.698811        73.4384 
 674   0.0000       2.705134        73.6104 
 675   0.0000       2.715933        73.9043 
 676   0.0000       2.725273        74.1584 
 677   0.0000       2.729404        74.2709 
 678   0.0000       2.732125        74.3449 
 679   0.0000       2.736850        74.4735 
 680   0.0000       2.749714        74.8235 
 681   0.0000       2.751160        74.8629 
 682   0.0000       2.758266        75.0562 
 683   0.0000       2.765757        75.2601 
 684   0.0000       2.770320        75.3842 
 685   0.0000       2.773130        75.4607 
 686   0.0000       2.779956        75.6465 
 687   0.0000       2.785083        75.7860 
 688   0.0000       2.789139        75.8963 
 689   0.0000       2.801985        76.2459 
 690   0.0000       2.802944        76.2720 
 691   0.0000       2.806964        76.3814 
 692   0.0000       2.817975        76.6810 
 693   0.0000       2.830226        77.0144 
 694   0.0000       2.832851        77.0858 
 695   0.0000       2.834815        77.1392 
 696   0.0000       2.841506        77.3213 
 697   0.0000       2.843231        77.3683 
 698   0.0000       2.859600        77.8137 
 699   0.0000       2.863533        77.9207 
 700   0.0000       2.870455        78.1090 
 701   0.0000       2.879776        78.3627 
 702   0.0000       2.897112        78.8344 
 703   0.0000       2.905979        79.0757 
 704   0.0000       2.913619        79.2836 
 705   0.0000       2.918167        79.4073 
 706   0.0000       2.935397        79.8762 
 707   0.0000       2.936543        79.9074 
 708   0.0000       2.947561        80.2072 
 709   0.0000       2.956034        80.4378 
 710   0.0000       2.967773        80.7572 
 711   0.0000       2.976581        80.9969 
 712   0.0000       2.986376        81.2634 
 713   0.0000       3.024138        82.2910 
 714   0.0000       3.031564        82.4930 
 715   0.0000       3.067794        83.4789 
 716   0.0000       3.098969        84.3272 
 717   0.0000       3.118185        84.8501 
 718   0.0000       3.137234        85.3685 
 719   0.0000       3.156272        85.8865 
 720   0.0000       3.179881        86.5290 
 721   0.0000       3.187715        86.7421 
 722   0.0000       3.205241        87.2190 
 723   0.0000       3.240673        88.1832 
 724   0.0000       3.273068        89.0647 
 725   0.0000       3.293693        89.6259 
 726   0.0000       3.343881        90.9916 
 727   0.0000       3.367476        91.6337 
 728   0.0000       3.484922        94.8296 
 729   0.0000       3.485446        94.8438 
 730   0.0000       3.571497        97.1854 
 731   0.0000       3.574171        97.2581 
 732   0.0000      13.237327       360.2060 
 733   0.0000      13.248804       360.5183 
 734   0.0000      13.398471       364.5909 
 735   0.0000      13.501016       367.3813 
 736   0.0000      13.510688       367.6445 
 737   0.0000      13.566341       369.1589 
 738   0.0000      13.651146       371.4666 
 739   0.0000      13.669146       371.9564 
 740   0.0000      13.677958       372.1962 
 741   0.0000      13.713479       373.1627 
 742   0.0000      13.731201       373.6450 
 743   0.0000      13.755430       374.3043 
 744   0.0000      13.776883       374.8881 
 745   0.0000      13.798285       375.4704 
 746   0.0000      13.913004       378.5921 
 747   0.0000      13.916321       378.6824 
 748   0.0000      13.926675       378.9641 
 749   0.0000      13.946932       379.5153 
 750   0.0000      13.991467       380.7272 
 751   0.0000      14.031970       381.8293 
 752   0.0000      14.100328       383.6894 
 753   0.0000      14.104949       383.8152 
 754   0.0000      14.131236       384.5305 
 755   0.0000      14.135228       384.6391 
 756   0.0000      14.141833       384.8188 
 757   0.0000      14.142850       384.8465 
 758   0.0000      14.153335       385.1318 
 759   0.0000      14.164159       385.4264 
 760   0.0000      14.196467       386.3055 
 761   0.0000      14.208699       386.6383 
 762   0.0000      14.231596       387.2614 
 763   0.0000      14.249703       387.7541 
 764   0.0000      14.289729       388.8433 
 765   0.0000      14.361734       390.8027 
 766   0.0000      14.380157       391.3040 
 767   0.0000      14.559748       396.1909 
 768   0.0000      14.574628       396.5958 
 769   0.0000      14.594520       397.1371 
 770   0.0000      19.394297       527.7456 
 771   0.0000      19.422054       528.5010 
 772   0.0000      19.432065       528.7734 
 773   0.0000      19.595909       533.2318 
 774   0.0000      19.630359       534.1692 
 775   0.0000      25.782110       701.5669 
 776   0.0000      25.822221       702.6583 
 777   0.0000      25.851194       703.4468 
 778   0.0000      25.879610       704.2200 

                    ********************************
                    * MULLIKEN POPULATION ANALYSIS *
                    ********************************

--------------------------------------------
MULLIKEN ATOMIC CHARGES AND SPIN POPULATIONS
--------------------------------------------
   0 C :   -0.239840   -0.000008
   1 C :   -0.133029    0.000023
   2 C :   -0.384412   -0.000009
   3 C :   -0.223939    0.000127
   4 C :    0.594502    0.000046
   5 N :   -0.659747    0.000506
   6 C :   -0.379877    0.000004
   7 C :   -0.254235    0.000015
   8 C :   -0.376468   -0.000003
   9 C :    0.558857   -0.000169
  10 N :   -0.429858    0.000185
  11 C :    0.170167   -0.000020
  12 C :    0.354439    0.000632
  13 O :   -0.452329    0.000111
  14 C :   -0.335313    0.000183
  15 C :   -0.045546    0.000435
  16 C :   -0.291640    0.000557
  17 C :   -0.318000   -0.000016
  18 C :   -0.635473   -0.000004
  19 C :   -0.643321    0.000002
  20 C :   -0.636615   -0.000002
  21 O :   -0.511986    0.000127
  22 H :    0.238635    0.000002
  23 H :    0.247109    0.000000
  24 H :    0.237045    0.000005
  25 H :    0.240726    0.000001
  26 H :    0.244884    0.000005
  27 H :    0.259027   -0.000000
  28 H :    0.236929   -0.000000
  29 H :    0.225381    0.000004
  30 H :    0.231649    0.000001
  31 H :    0.230571    0.000003
  32 H :    0.230134   -0.000000
  33 H :    0.230734    0.000000
  34 H :    0.423773   -0.000269
  35 H :    0.244204    0.000000
  36 H :    0.241252    0.000000
  37 H :    0.240443   -0.000002
  38 H :    0.266186   -0.000037
  39 C :    0.363780   -0.001186
  40 H :    0.271235   -0.000053
  41 H :    0.249252    0.000018
  42 H :    0.241236   -0.000001
  43 C :   -0.031365   -0.000059
  44 C :   -0.268332    0.000622
  45 C :   -0.240892   -0.000230
  46 C :   -0.245126    0.000257
  47 C :   -0.236192   -0.000143
  48 C :   -0.281673    0.000272
  49 H :    0.263446    0.001187
  50 H :    0.256856    0.000045
  51 H :    0.259047    0.000007
  52 H :    0.258388    0.000006
  53 H :    0.267838   -0.000013
  54 H :    0.274253   -0.000001
  55 O :   -0.382644   -0.000322
  56 C :   -0.292754    0.002539
  57 C :    0.123470   -0.001201
  58 C :   -0.291777    0.003267
  59 C :   -0.237361   -0.001849
  60 C :   -0.263332    0.002058
  61 C :   -0.237730   -0.001639
  62 C :   -0.521177   -0.000699
  63 C :   -0.103646    0.033016
  64 C :    0.263304   -0.067489
  65 C :    0.053446    0.249045
  66 C :    0.567964    0.020949
  67 N :   -0.698514    0.052544
  68 N :   -0.408983    0.400328
  69 C :   -0.166611    0.170632
  70 C :   -0.114533    0.005342
  71 N :   -0.284103    1.041752
  72 O :   -0.491683    0.059473
  73 H :    0.432782   -0.003139
  74 H :    0.281979    0.007306
  75 H :    0.320661    0.025306
  76 H :    0.241871   -0.000163
  77 H :    0.246429    0.000086
  78 H :    0.246978   -0.000105
  79 H :    0.246366    0.000101
  80 H :    0.244470   -0.000148
  81 H :    0.269986    0.001515
  82 H :    0.263628    0.000102
  83 H :    0.294746   -0.001770
Sum of atomic charges         :   -0.0000000
Sum of atomic spin populations:    2.0000000

-----------------------------------------------------
MULLIKEN REDUCED ORBITAL CHARGES AND SPIN POPULATIONS
-----------------------------------------------------
CHARGE
  0 C s       :     3.270252  s :     3.270252
      pz      :     0.910399  p :     2.911427
      px      :     0.879554
      py      :     1.121473
      dz2     :     0.006919  d :     0.058162
      dxz     :     0.014891
      dyz     :     0.017424
      dx2y2   :     0.010027
      dxy     :     0.008902
  1 C s       :     3.245935  s :     3.245935
      pz      :     0.945958  p :     2.832723
      px      :     0.939168
      py      :     0.947597
      dz2     :     0.008225  d :     0.054370
      dxz     :     0.011431
      dyz     :     0.013476
      dx2y2   :     0.013768
      dxy     :     0.007470
  2 C s       :     3.320255  s :     3.320255
      pz      :     0.940831  p :     3.020911
      px      :     1.054517
      py      :     1.025562
      dz2     :     0.006328  d :     0.043246
      dxz     :     0.009021
      dyz     :     0.011804
      dx2y2   :     0.013576
      dxy     :     0.002516
  3 C s       :     3.274413  s :     3.274413
      pz      :     0.977601  p :     2.896968
      px      :     0.943011
      py      :     0.976356
      dz2     :     0.008870  d :     0.052557
      dxz     :     0.011049
      dyz     :     0.012161
      dx2y2   :     0.014534
      dxy     :     0.005942
  4 C s       :     2.948250  s :     2.948250
      pz      :     0.734967  p :     2.335622
      px      :     0.861089
      py      :     0.739565
      dz2     :     0.036522  d :     0.121625
      dxz     :     0.026270
      dyz     :     0.022755
      dx2y2   :     0.021667
      dxy     :     0.014411
  5 N s       :     3.559479  s :     3.559479
      pz      :     1.200004  p :     4.065735
      px      :     1.298139
      py      :     1.567592
      dz2     :     0.009434  d :     0.034534
      dxz     :     0.008129
      dyz     :     0.006725
      dx2y2   :     0.008059
      dxy     :     0.002186
  6 C s       :     3.321567  s :     3.321567
      pz      :     1.023030  p :     3.015694
      px      :     1.145528
      py      :     0.847136
      dz2     :     0.006752  d :     0.042616
      dxz     :     0.009756
      dyz     :     0.009416
      dx2y2   :     0.013204
      dxy     :     0.003488
  7 C s       :     3.315500  s :     3.315500
      pz      :     0.994289  p :     2.885387
      px      :     0.912741
      py      :     0.978357
      dz2     :     0.011236  d :     0.053347
      dxz     :     0.007890
      dyz     :     0.011653
      dx2y2   :     0.014304
      dxy     :     0.008264
  8 C s       :     3.315579  s :     3.315579
      pz      :     0.938523  p :     3.018442
      px      :     1.078761
      py      :     1.001158
      dz2     :     0.007680  d :     0.042447
      dxz     :     0.006417
      dyz     :     0.012771
      dx2y2   :     0.012361
      dxy     :     0.003219
  9 C s       :     3.027890  s :     3.027890
      pz      :     0.699714  p :     2.312848
      px      :     0.790801
      py      :     0.822332
      dz2     :     0.026018  d :     0.100404
      dxz     :     0.025838
      dyz     :     0.019333
      dx2y2   :     0.015182
      dxy     :     0.014034
 10 N s       :     3.609355  s :     3.609355
      pz      :     1.464564  p :     3.774656
      px      :     1.026357
      py      :     1.283734
      dz2     :     0.009466  d :     0.045847
      dxz     :     0.014676
      dyz     :     0.008443
      dx2y2   :     0.004499
      dxy     :     0.008764
 11 C s       :     3.093786  s :     3.093786
      pz      :     0.875544  p :     2.670651
      px      :     0.817151
      py      :     0.977956
      dz2     :     0.014578  d :     0.065396
      dxz     :     0.016559
      dyz     :     0.007384
      dx2y2   :     0.013545
      dxy     :     0.013330
 12 C s       :     3.060517  s :     3.060517
      pz      :     0.866696  p :     2.508586
      px      :     0.686173
      py      :     0.955717
      dz2     :     0.016881  d :     0.076459
      dxz     :     0.017906
      dyz     :     0.007874
      dx2y2   :     0.017982
      dxy     :     0.015815
 13 O s       :     3.798358  s :     3.798358
      pz      :     1.576873  p :     4.613902
      px      :     1.402866
      py      :     1.634162
      dz2     :     0.009583  d :     0.040069
      dxz     :     0.008710
      dyz     :     0.007329
      dx2y2   :     0.008397
      dxy     :     0.006051
 14 C s       :     3.335767  s :     3.335767
      pz      :     1.060148  p :     2.959807
      px      :     0.952661
      py      :     0.946998
      dz2     :     0.008980  d :     0.039739
      dxz     :     0.010407
      dyz     :     0.005279
      dx2y2   :     0.007440
      dxy     :     0.007634
 15 C s       :     3.206669  s :     3.206669
      pz      :     0.896406  p :     2.796151
      px      :     0.885363
      py      :     1.014382
      dz2     :     0.010263  d :     0.042726
      dxz     :     0.011876
      dyz     :     0.006779
      dx2y2   :     0.008236
      dxy     :     0.005571
 16 C s       :     3.294237  s :     3.294237
      pz      :     0.958462  p :     2.957365
      px      :     1.009744
      py      :     0.989160
      dz2     :     0.008420  d :     0.040038
      dxz     :     0.012533
      dyz     :     0.006063
      dx2y2   :     0.005685
      dxy     :     0.007337
 17 C s       :     3.288261  s :     3.288261
      pz      :     1.030401  p :     2.990128
      px      :     0.949117
      py      :     1.010610
      dz2     :     0.008535  d :     0.039611
      dxz     :     0.012112
      dyz     :     0.005062
      dx2y2   :     0.006277
      dxy     :     0.007625
 18 C s       :     3.388437  s :     3.388437
      pz      :     1.093614  p :     3.210100
      px      :     1.109196
      py      :     1.007290
      dz2     :     0.008212  d :     0.036936
      dxz     :     0.005284
      dyz     :     0.008414
      dx2y2   :     0.011759
      dxy     :     0.003267
 19 C s       :     3.383923  s :     3.383923
      pz      :     1.014163  p :     3.222448
      px      :     1.067698
      py      :     1.140587
      dz2     :     0.004341  d :     0.036950
      dxz     :     0.006860
      dyz     :     0.012549
      dx2y2   :     0.011193
      dxy     :     0.002008
 20 C s       :     3.378695  s :     3.378695
      pz      :     1.078161  p :     3.221106
      px      :     1.127173
      py      :     1.015772
      dz2     :     0.006253  d :     0.036814
      dxz     :     0.008057
      dyz     :     0.008404
      dx2y2   :     0.012174
      dxy     :     0.001927
 21 O s       :     3.769510  s :     3.769510
      pz      :     1.623233  p :     4.716536
      px      :     1.567427
      py      :     1.525876
      dz2     :     0.005054  d :     0.025939
      dxz     :     0.007003
      dyz     :     0.004384
      dx2y2   :     0.004301
      dxy     :     0.005198
 22 H s       :     0.761365  s :     0.761365
 23 H s       :     0.752891  s :     0.752891
 24 H s       :     0.762955  s :     0.762955
 25 H s       :     0.759274  s :     0.759274
 26 H s       :     0.755116  s :     0.755116
 27 H s       :     0.740973  s :     0.740973
 28 H s       :     0.763071  s :     0.763071
 29 H s       :     0.774619  s :     0.774619
 30 H s       :     0.768351  s :     0.768351
 31 H s       :     0.769429  s :     0.769429
 32 H s       :     0.769866  s :     0.769866
 33 H s       :     0.769266  s :     0.769266
 34 H s       :     0.576227  s :     0.576227
 35 H s       :     0.755796  s :     0.755796
 36 H s       :     0.758748  s :     0.758748
 37 H s       :     0.759557  s :     0.759557
 38 H s       :     0.733814  s :     0.733814
 39 C s       :     3.134782  s :     3.134782
      pz      :     0.789105  p :     2.401657
      px      :     0.828330
      py      :     0.784223
      dz2     :     0.017293  d :     0.099782
      dxz     :     0.021184
      dyz     :     0.017291
      dx2y2   :     0.021769
      dxy     :     0.022244
 40 H s       :     0.728765  s :     0.728765
 41 H s       :     0.750748  s :     0.750748
 42 H s       :     0.758764  s :     0.758764
 43 C s       :     3.213371  s :     3.213371
      pz      :     1.014815  p :     2.774973
      px      :     0.897992
      py      :     0.862166
      dz2     :     0.003718  d :     0.043022
      dxz     :     0.006321
      dyz     :     0.006319
      dx2y2   :     0.012312
      dxy     :     0.014351
 44 C s       :     3.283237  s :     3.283237
      pz      :     0.959661  p :     2.945174
      px      :     0.910923
      py      :     1.074590
      dz2     :     0.004375  d :     0.039922
      dxz     :     0.006711
      dyz     :     0.003726
      dx2y2   :     0.013377
      dxy     :     0.011732
 45 C s       :     3.256732  s :     3.256732
      pz      :     0.984455  p :     2.944320
      px      :     1.055520
      py      :     0.904346
      dz2     :     0.004387  d :     0.039839
      dxz     :     0.003533
      dyz     :     0.006355
      dx2y2   :     0.013863
      dxy     :     0.011700
 46 C s       :     3.266304  s :     3.266304
      pz      :     0.973946  p :     2.938608
      px      :     0.978291
      py      :     0.986371
      dz2     :     0.003427  d :     0.040214
      dxz     :     0.005836
      dyz     :     0.005484
      dx2y2   :     0.011042
      dxy     :     0.014426
 47 C s       :     3.252338  s :     3.252338
      pz      :     0.982340  p :     2.944110
      px      :     0.910564
      py      :     1.051206
      dz2     :     0.004162  d :     0.039745
      dxz     :     0.006443
      dyz     :     0.003571
      dx2y2   :     0.013305
      dxy     :     0.012263
 48 C s       :     3.291284  s :     3.291284
      pz      :     0.960808  p :     2.950231
      px      :     1.091694
      py      :     0.897729
      dz2     :     0.004540  d :     0.040158
      dxz     :     0.003458
      dyz     :     0.006891
      dx2y2   :     0.013813
      dxy     :     0.011456
 49 H s       :     0.736554  s :     0.736554
 50 H s       :     0.743144  s :     0.743144
 51 H s       :     0.740953  s :     0.740953
 52 H s       :     0.741612  s :     0.741612
 53 H s       :     0.732162  s :     0.732162
 54 H s       :     0.725747  s :     0.725747
 55 O s       :     3.768504  s :     3.768504
      pz      :     1.381013  p :     4.584883
      px      :     1.744780
      py      :     1.459091
      dz2     :     0.008898  d :     0.029257
      dxz     :     0.004084
      dyz     :     0.006943
      dx2y2   :     0.004447
      dxy     :     0.004884
 56 C s       :     3.284544  s :     3.284544
      pz      :     0.942352  p :     2.968456
      px      :     1.048675
      py      :     0.977429
      dz2     :     0.008792  d :     0.039755
      dxz     :     0.011197
      dyz     :     0.005787
      dx2y2   :     0.007993
      dxy     :     0.005986
 57 C s       :     3.146941  s :     3.146941
      pz      :     0.861453  p :     2.683667
      px      :     0.853819
      py      :     0.968396
      dz2     :     0.009113  d :     0.045922
      dxz     :     0.013293
      dyz     :     0.006285
      dx2y2   :     0.008428
      dxy     :     0.008803
 58 C s       :     3.279895  s :     3.279895
      pz      :     0.966802  p :     2.972111
      px      :     1.027960
      py      :     0.977349
      dz2     :     0.008016  d :     0.039771
      dxz     :     0.012319
      dyz     :     0.005507
      dx2y2   :     0.007691
      dxy     :     0.006239
 59 C s       :     3.251585  s :     3.251585
      pz      :     0.940801  p :     2.945725
      px      :     1.023187
      py      :     0.981737
      dz2     :     0.009016  d :     0.040052
      dxz     :     0.011143
      dyz     :     0.005835
      dx2y2   :     0.007914
      dxy     :     0.006144
 60 C s       :     3.258692  s :     3.258692
      pz      :     1.051520  p :     2.964612
      px      :     0.900534
      py      :     1.012558
      dz2     :     0.008084  d :     0.040028
      dxz     :     0.010308
      dyz     :     0.006150
      dx2y2   :     0.007522
      dxy     :     0.007964
 61 C s       :     3.251339  s :     3.251339
      pz      :     0.959128  p :     2.946327
      px      :     1.007022
      py      :     0.980177
      dz2     :     0.008143  d :     0.040065
      dxz     :     0.012298
      dyz     :     0.005535
      dx2y2   :     0.007726
      dxy     :     0.006363
 62 C s       :     3.375193  s :     3.375193
      pz      :     0.993978  p :     3.103511
      px      :     1.215975
      py      :     0.893558
      dz2     :     0.006116  d :     0.042473
      dxz     :     0.012458
      dyz     :     0.008525
      dx2y2   :     0.011233
      dxy     :     0.004142
 63 C s       :     3.255346  s :     3.255346
      pz      :     1.009422  p :     2.783303
      px      :     0.800552
      py      :     0.973329
      dz2     :     0.010338  d :     0.064997
      dxz     :     0.016030
      dyz     :     0.013051
      dx2y2   :     0.012350
      dxy     :     0.013228
 64 C s       :     3.096036  s :     3.096036
      pz      :     0.847280  p :     2.569411
      px      :     0.821381
      py      :     0.900750
      dz2     :     0.012777  d :     0.071249
      dxz     :     0.022049
      dyz     :     0.006939
      dx2y2   :     0.012375
      dxy     :     0.017109
 65 C s       :     3.114936  s :     3.114936
      pz      :     0.849242  p :     2.770914
      px      :     0.850480
      py      :     1.071192
      dz2     :     0.014094  d :     0.060704
      dxz     :     0.016083
      dyz     :     0.009128
      dx2y2   :     0.010997
      dxy     :     0.010402
 66 C s       :     2.907074  s :     2.907074
      pz      :     0.762749  p :     2.396510
      px      :     0.839743
      py      :     0.794018
      dz2     :     0.041078  d :     0.128453
      dxz     :     0.025215
      dyz     :     0.025009
      dx2y2   :     0.021187
      dxy     :     0.015964
 67 N s       :     3.575367  s :     3.575367
      pz      :     1.233522  p :     4.088685
      px      :     1.278758
      py      :     1.576405
      dz2     :     0.008808  d :     0.034463
      dxz     :     0.008114
      dyz     :     0.005509
      dx2y2   :     0.007876
      dxy     :     0.004156
 68 N s       :     3.595449  s :     3.595449
      pz      :     1.391609  p :     3.772804
      px      :     1.084702
      py      :     1.296493
      dz2     :     0.008000  d :     0.040730
      dxz     :     0.011538
      dyz     :     0.006137
      dx2y2   :     0.007181
      dxy     :     0.007873
 69 C s       :     3.194723  s :     3.194723
      pz      :     0.873811  p :     2.913532
      px      :     1.056830
      py      :     0.982892
      dz2     :     0.016160  d :     0.058355
      dxz     :     0.013725
      dyz     :     0.009983
      dx2y2   :     0.012222
      dxy     :     0.006265
 70 C s       :     3.177888  s :     3.177888
      pz      :     1.017018  p :     2.877308
      px      :     0.843697
      py      :     1.016593
      dz2     :     0.010939  d :     0.059337
      dxz     :     0.016463
      dyz     :     0.006254
      dx2y2   :     0.011971
      dxy     :     0.013708
 71 N s       :     3.597087  s :     3.597087
      pz      :     1.162781  p :     3.647635
      px      :     1.097212
      py      :     1.387642
      dz2     :     0.007122  d :     0.039381
      dxz     :     0.010864
      dyz     :     0.004915
      dx2y2   :     0.007277
      dxy     :     0.009203
 72 O s       :     3.762990  s :     3.762990
      pz      :     1.546599  p :     4.701234
      px      :     1.584936
      py      :     1.569699
      dz2     :     0.006903  d :     0.027459
      dxz     :     0.007619
      dyz     :     0.005207
      dx2y2   :     0.003257
      dxy     :     0.004474
 73 H s       :     0.567218  s :     0.567218
 74 H s       :     0.718021  s :     0.718021
 75 H s       :     0.679339  s :     0.679339
 76 H s       :     0.758129  s :     0.758129
 77 H s       :     0.753571  s :     0.753571
 78 H s       :     0.753022  s :     0.753022
 79 H s       :     0.753634  s :     0.753634
 80 H s       :     0.755530  s :     0.755530
 81 H s       :     0.730014  s :     0.730014
 82 H s       :     0.736372  s :     0.736372
 83 H s       :     0.705254  s :     0.705254

SPIN
  0 C s       :    -0.000006  s :    -0.000006
      pz      :    -0.000009  p :    -0.000005
      px      :     0.000010
      py      :    -0.000006
      dz2     :     0.000001  d :     0.000002
      dxz     :    -0.000000
      dyz     :     0.000000
      dx2y2   :     0.000001
      dxy     :     0.000000
  1 C s       :     0.000002  s :     0.000002
      pz      :     0.000001  p :     0.000021
      px      :     0.000018
      py      :     0.000001
      dz2     :    -0.000000  d :     0.000000
      dxz     :     0.000000
      dyz     :    -0.000000
      dx2y2   :    -0.000000
      dxy     :    -0.000000
  2 C s       :    -0.000002  s :    -0.000002
      pz      :    -0.000006  p :    -0.000007
      px      :    -0.000000
      py      :    -0.000001
      dz2     :     0.000000  d :     0.000000
      dxz     :    -0.000000
      dyz     :     0.000000
      dx2y2   :     0.000000
      dxy     :    -0.000000
  3 C s       :     0.000015  s :     0.000015
      pz      :     0.000011  p :     0.000112
      px      :     0.000093
      py      :     0.000008
      dz2     :     0.000000  d :     0.000000
      dxz     :    -0.000000
      dyz     :    -0.000000
      dx2y2   :     0.000000
      dxy     :     0.000000
  4 C s       :    -0.000012  s :    -0.000012
      pz      :     0.000008  p :     0.000044
      px      :     0.000014
      py      :     0.000022
      dz2     :     0.000006  d :     0.000015
      dxz     :     0.000004
      dyz     :     0.000001
      dx2y2   :     0.000003
      dxy     :     0.000000
  5 N s       :     0.000049  s :     0.000049
      pz      :     0.000033  p :     0.000455
      px      :     0.000403
      py      :     0.000019
      dz2     :     0.000000  d :     0.000002
      dxz     :    -0.000000
      dyz     :    -0.000000
      dx2y2   :     0.000001
      dxy     :     0.000000
  6 C s       :    -0.000001  s :    -0.000001
      pz      :    -0.000002  p :     0.000005
      px      :     0.000001
      py      :     0.000006
      dz2     :    -0.000000  d :     0.000000
      dxz     :     0.000000
      dyz     :    -0.000000
      dx2y2   :     0.000000
      dxy     :     0.000000
  7 C s       :     0.000003  s :     0.000003
      pz      :     0.000001  p :     0.000012
      px      :     0.000010
      py      :     0.000001
      dz2     :    -0.000000  d :    -0.000001
      dxz     :    -0.000000
      dyz     :    -0.000000
      dx2y2   :    -0.000000
      dxy     :    -0.000001
  8 C s       :    -0.000000  s :    -0.000000
      pz      :    -0.000000  p :    -0.000002
      px      :    -0.000001
      py      :    -0.000001
      dz2     :     0.000000  d :     0.000000
      dxz     :    -0.000000
      dyz     :    -0.000000
      dx2y2   :     0.000000
      dxy     :     0.000000
  9 C s       :    -0.000024  s :    -0.000024
      pz      :    -0.000027  p :    -0.000149
      px      :    -0.000001
      py      :    -0.000120
      dz2     :     0.000001  d :     0.000004
      dxz     :     0.000000
      dyz     :     0.000002
      dx2y2   :     0.000001
      dxy     :     0.000001
 10 N s       :     0.000009  s :     0.000009
      pz      :     0.000030  p :     0.000178
      px      :     0.000009
      py      :     0.000139
      dz2     :    -0.000000  d :    -0.000002
      dxz     :    -0.000001
      dyz     :    -0.000000
      dx2y2   :    -0.000001
      dxy     :    -0.000001
 11 C s       :    -0.000003  s :    -0.000003
      pz      :    -0.000087  p :    -0.000029
      px      :     0.000019
      py      :     0.000039
      dz2     :     0.000004  d :     0.000012
      dxz     :     0.000002
      dyz     :     0.000002
      dx2y2   :     0.000000
      dxy     :     0.000003
 12 C s       :     0.000077  s :     0.000077
      pz      :     0.000066  p :     0.000555
      px      :     0.000064
      py      :     0.000425
      dz2     :    -0.000001  d :    -0.000000
      dxz     :     0.000002
      dyz     :    -0.000002
      dx2y2   :    -0.000000
      dxy     :     0.000001
 13 O s       :     0.000004  s :     0.000004
      pz      :     0.000031  p :     0.000105
      px      :    -0.000006
      py      :     0.000080
      dz2     :    -0.000000  d :     0.000002
      dxz     :     0.000000
      dyz     :    -0.000000
      dx2y2   :     0.000001
      dxy     :     0.000001
 14 C s       :    -0.000139  s :    -0.000139
      pz      :    -0.000014  p :     0.000327
      px      :     0.000190
      py      :     0.000151
      dz2     :    -0.000002  d :    -0.000005
      dxz     :    -0.000001
      dyz     :     0.000001
      dx2y2   :    -0.000004
      dxy     :     0.000001
 15 C s       :     0.000194  s :     0.000194
      pz      :    -0.000275  p :     0.000218
      px      :     0.000133
      py      :     0.000359
      dz2     :     0.000002  d :     0.000023
      dxz     :    -0.000001
      dyz     :     0.000006
      dx2y2   :     0.000013
      dxy     :     0.000004
 16 C s       :     0.000151  s :     0.000151
      pz      :     0.000149  p :     0.000411
      px      :     0.000007
      py      :     0.000255
      dz2     :    -0.000002  d :    -0.000005
      dxz     :    -0.000000
      dyz     :    -0.000002
      dx2y2   :    -0.000000
      dxy     :    -0.000001
 17 C s       :    -0.000001  s :    -0.000001
      pz      :     0.000030  p :    -0.000024
      px      :    -0.000079
      py      :     0.000025
      dz2     :     0.000001  d :     0.000009
      dxz     :     0.000001
      dyz     :     0.000000
      dx2y2   :     0.000002
      dxy     :     0.000005
 18 C s       :    -0.000001  s :    -0.000001
      pz      :    -0.000001  p :    -0.000003
      px      :    -0.000000
      py      :    -0.000001
      dz2     :    -0.000000  d :    -0.000000
      dxz     :    -0.000000
      dyz     :     0.000000
      dx2y2   :    -0.000000
      dxy     :     0.000000
 19 C s       :     0.000000  s :     0.000000
      pz      :     0.000001  p :     0.000002
      px      :     0.000001
      py      :     0.000000
      dz2     :     0.000000  d :     0.000000
      dxz     :    -0.000000
      dyz     :    -0.000000
      dx2y2   :     0.000000
      dxy     :     0.000000
 20 C s       :    -0.000001  s :    -0.000001
      pz      :     0.000002  p :    -0.000001
      px      :    -0.000001
      py      :    -0.000002
      dz2     :    -0.000000  d :     0.000000
      dxz     :     0.000000
      dyz     :     0.000000
      dx2y2   :     0.000000
      dxy     :     0.000000
 21 O s       :    -0.000012  s :    -0.000012
      pz      :     0.000030  p :     0.000140
      px      :     0.000126
      py      :    -0.000015
      dz2     :    -0.000001  d :    -0.000001
      dxz     :     0.000000
      dyz     :     0.000000
      dx2y2   :    -0.000002
      dxy     :     0.000001
 22 H s       :     0.000002  s :     0.000002
 23 H s       :     0.000000  s :     0.000000
 24 H s       :     0.000005  s :     0.000005
 25 H s       :     0.000001  s :     0.000001
 26 H s       :     0.000005  s :     0.000005
 27 H s       :    -0.000000  s :    -0.000000
 28 H s       :    -0.000000  s :    -0.000000
 29 H s       :     0.000004  s :     0.000004
 30 H s       :     0.000001  s :     0.000001
 31 H s       :     0.000003  s :     0.000003
 32 H s       :    -0.000000  s :    -0.000000
 33 H s       :     0.000000  s :     0.000000
 34 H s       :    -0.000269  s :    -0.000269
 35 H s       :     0.000000  s :     0.000000
 36 H s       :     0.000000  s :     0.000000
 37 H s       :    -0.000002  s :    -0.000002
 38 H s       :    -0.000037  s :    -0.000037
 39 C s       :    -0.000525  s :    -0.000525
      pz      :    -0.000229  p :    -0.000671
      px      :    -0.000125
      py      :    -0.000318
      dz2     :    -0.000002  d :     0.000010
      dxz     :    -0.000001
      dyz     :     0.000016
      dx2y2   :    -0.000000
      dxy     :    -0.000003
 40 H s       :    -0.000053  s :    -0.000053
 41 H s       :     0.000018  s :     0.000018
 42 H s       :    -0.000001  s :    -0.000001
 43 C s       :     0.000000  s :     0.000000
      pz      :    -0.000085  p :    -0.000073
      px      :    -0.000018
      py      :     0.000031
      dz2     :     0.000000  d :     0.000013
      dxz     :     0.000004
      dyz     :     0.000001
      dx2y2   :     0.000005
      dxy     :     0.000003
 44 C s       :     0.000254  s :     0.000254
      pz      :     0.000583  p :     0.000371
      px      :     0.000092
      py      :    -0.000304
      dz2     :    -0.000001  d :    -0.000003
      dxz     :    -0.000000
      dyz     :     0.000002
      dx2y2   :    -0.000003
      dxy     :    -0.000001
 45 C s       :    -0.000045  s :    -0.000045
      pz      :    -0.000168  p :    -0.000197
      px      :    -0.000028
      py      :    -0.000002
      dz2     :     0.000000  d :     0.000012
      dxz     :     0.000000
      dyz     :     0.000004
      dx2y2   :     0.000007
      dxy     :     0.000000
 46 C s       :     0.000033  s :     0.000033
      pz      :     0.000152  p :     0.000225
      px      :     0.000004
      py      :     0.000068
      dz2     :    -0.000000  d :    -0.000001
      dxz     :    -0.000001
      dyz     :    -0.000000
      dx2y2   :    -0.000000
      dxy     :     0.000001
 47 C s       :    -0.000018  s :    -0.000018
      pz      :    -0.000111  p :    -0.000127
      px      :    -0.000011
      py      :    -0.000005
      dz2     :     0.000001  d :     0.000003
      dxz     :     0.000001
      dyz     :     0.000000
      dx2y2   :    -0.000000
      dxy     :     0.000001
 48 C s       :     0.000046  s :     0.000046
      pz      :     0.000156  p :     0.000227
      px      :     0.000040
      py      :     0.000032
      dz2     :    -0.000001  d :    -0.000001
      dxz     :    -0.000000
      dyz     :    -0.000001
      dx2y2   :     0.000000
      dxy     :    -0.000000
 49 H s       :     0.001187  s :     0.001187
 50 H s       :     0.000045  s :     0.000045
 51 H s       :     0.000007  s :     0.000007
 52 H s       :     0.000006  s :     0.000006
 53 H s       :    -0.000013  s :    -0.000013
 54 H s       :    -0.000001  s :    -0.000001
 55 O s       :    -0.000027  s :    -0.000027
      pz      :    -0.000093  p :    -0.000286
      px      :     0.000003
      py      :    -0.000196
      dz2     :    -0.000005  d :    -0.000009
      dxz     :    -0.000001
      dyz     :     0.000002
      dx2y2   :    -0.000006
      dxy     :    -0.000000
 56 C s       :     0.000256  s :     0.000256
      pz      :     0.000469  p :     0.002303
      px      :     0.000233
      py      :     0.001600
      dz2     :    -0.000008  d :    -0.000020
      dxz     :     0.000000
      dyz     :    -0.000001
      dx2y2   :    -0.000005
      dxy     :    -0.000005
 57 C s       :     0.000114  s :     0.000114
      pz      :    -0.000267  p :    -0.001345
      px      :    -0.000316
      py      :    -0.000762
      dz2     :     0.000005  d :     0.000030
      dxz     :     0.000002
      dyz     :     0.000003
      dx2y2   :     0.000012
      dxy     :     0.000007
 58 C s       :     0.000438  s :     0.000438
      pz      :     0.000853  p :     0.002852
      px      :     0.000288
      py      :     0.001711
      dz2     :    -0.000002  d :    -0.000023
      dxz     :     0.000001
      dyz     :    -0.000003
      dx2y2   :    -0.000013
      dxy     :    -0.000006
 59 C s       :    -0.000263  s :    -0.000263
      pz      :    -0.000642  p :    -0.001617
      px      :    -0.000120
      py      :    -0.000855
      dz2     :     0.000011  d :     0.000032
      dxz     :     0.000004
      dyz     :     0.000009
      dx2y2   :     0.000004
      dxy     :     0.000003
 60 C s       :     0.000243  s :     0.000243
      pz      :     0.000443  p :     0.001834
      px      :     0.000123
      py      :     0.001267
      dz2     :    -0.000001  d :    -0.000019
      dxz     :    -0.000004
      dyz     :    -0.000003
      dx2y2   :    -0.000002
      dxy     :    -0.000009
 61 C s       :    -0.000210  s :    -0.000210
      pz      :    -0.000378  p :    -0.001453
      px      :    -0.000131
      py      :    -0.000945
      dz2     :     0.000006  d :     0.000025
      dxz     :     0.000005
      dyz     :     0.000006
      dx2y2   :     0.000004
      dxy     :     0.000004
 62 C s       :    -0.000323  s :    -0.000323
      pz      :     0.000385  p :    -0.000519
      px      :    -0.000320
      py      :    -0.000584
      dz2     :    -0.000003  d :     0.000143
      dxz     :     0.000004
      dyz     :     0.000069
      dx2y2   :     0.000007
      dxy     :     0.000066
 63 C s       :     0.003344  s :     0.003344
      pz      :     0.010306  p :     0.029635
      px      :     0.012594
      py      :     0.006736
      dz2     :    -0.000086  d :     0.000036
      dxz     :    -0.000041
      dyz     :    -0.000190
      dx2y2   :     0.000164
      dxy     :     0.000188
 64 C s       :    -0.012944  s :    -0.012944
      pz      :     0.017183  p :    -0.064020
      px      :    -0.011690
      py      :    -0.069513
      dz2     :     0.001355  d :     0.009474
      dxz     :     0.002454
      dyz     :     0.001185
      dx2y2   :     0.000304
      dxy     :     0.004177
 65 C s       :     0.011564  s :     0.011564
      pz      :     0.050442  p :     0.227092
      px      :    -0.007163
      py      :     0.183813
      dz2     :     0.004066  d :     0.010389
      dxz     :     0.001090
      dyz     :     0.001307
      dx2y2   :     0.002196
      dxy     :     0.001728
 66 C s       :    -0.000204  s :    -0.000204
      pz      :     0.001426  p :     0.017304
      px      :     0.005241
      py      :     0.010637
      dz2     :     0.000076  d :     0.003849
      dxz     :     0.000681
      dyz     :    -0.000094
      dx2y2   :    -0.000095
      dxy     :     0.003281
 67 N s       :     0.002269  s :     0.002269
      pz      :     0.010506  p :     0.050219
      px      :     0.000525
      py      :     0.039188
      dz2     :     0.000083  d :     0.000056
      dxz     :    -0.000017
      dyz     :    -0.000023
      dx2y2   :    -0.000064
      dxy     :     0.000077
 68 N s       :     0.036532  s :     0.036532
      pz      :     0.113972  p :     0.365286
      px      :     0.015729
      py      :     0.235585
      dz2     :    -0.000498  d :    -0.001490
      dxz     :    -0.000267
      dyz     :    -0.000407
      dx2y2   :    -0.000131
      dxy     :    -0.000188
 69 C s       :     0.011161  s :     0.011161
      pz      :     0.046078  p :     0.154009
      px      :     0.001280
      py      :     0.106651
      dz2     :     0.002790  d :     0.005463
      dxz     :    -0.000196
      dyz     :     0.001561
      dx2y2   :     0.001173
      dxy     :     0.000134
 70 C s       :    -0.009617  s :    -0.009617
      pz      :    -0.001561  p :     0.002610
      px      :    -0.009555
      py      :     0.013726
      dz2     :     0.001869  d :     0.012349
      dxz     :     0.004741
      dyz     :     0.000797
      dx2y2   :     0.000964
      dxy     :     0.003977
 71 N s       :     0.111904  s :     0.111904
      pz      :     0.506430  p :     0.933614
      px      :     0.075984
      py      :     0.351201
      dz2     :    -0.001180  d :    -0.003766
      dxz     :    -0.001052
      dyz     :    -0.000573
      dx2y2   :    -0.000413
      dxy     :    -0.000547
 72 O s       :     0.002025  s :     0.002025
      pz      :     0.007774  p :     0.057880
      px      :     0.018710
      py      :     0.031396
      dz2     :    -0.000138  d :    -0.000431
      dxz     :    -0.000030
      dyz     :    -0.000104
      dx2y2   :    -0.000062
      dxy     :    -0.000097
 73 H s       :    -0.003139  s :    -0.003139
 74 H s       :     0.007306  s :     0.007306
 75 H s       :     0.025306  s :     0.025306
 76 H s       :    -0.000163  s :    -0.000163
 77 H s       :     0.000086  s :     0.000086
 78 H s       :    -0.000105  s :    -0.000105
 79 H s       :     0.000101  s :     0.000101
 80 H s       :    -0.000148  s :    -0.000148
 81 H s       :     0.001515  s :     0.001515
 82 H s       :     0.000102  s :     0.000102
 83 H s       :    -0.001770  s :    -0.001770


                     *******************************
                     * LOEWDIN POPULATION ANALYSIS *
                     *******************************

-------------------------------------------
LOEWDIN ATOMIC CHARGES AND SPIN POPULATIONS
-------------------------------------------
   0 C :   -0.128679    0.000001
   1 C :   -0.103213    0.000021
   2 C :   -0.205008   -0.000005
   3 C :   -0.114200    0.000113
   4 C :    0.124992    0.000067
   5 N :   -0.210042    0.000388
   6 C :   -0.191654    0.000003
   7 C :   -0.100923    0.000004
   8 C :   -0.204635   -0.000001
   9 C :    0.138098   -0.000132
  10 N :   -0.184922    0.000177
  11 C :   -0.025534    0.000025
  12 C :    0.065227    0.000545
  13 O :   -0.069361    0.000121
  14 C :   -0.094753    0.000439
  15 C :   -0.105377    0.000058
  16 C :   -0.115504    0.000496
  17 C :   -0.148641    0.000074
  18 C :   -0.330538   -0.000004
  19 C :   -0.340356    0.000003
  20 C :   -0.337068   -0.000001
  21 O :   -0.328130    0.000100
  22 H :    0.140202    0.000001
  23 H :    0.139611    0.000000
  24 H :    0.134564    0.000005
  25 H :    0.135248    0.000001
  26 H :    0.141041    0.000004
  27 H :    0.145414   -0.000000
  28 H :    0.136633   -0.000000
  29 H :    0.132223    0.000003
  30 H :    0.134200    0.000001
  31 H :    0.133511    0.000002
  32 H :    0.133267   -0.000000
  33 H :    0.132514    0.000000
  34 H :    0.268989   -0.000119
  35 H :    0.139315    0.000000
  36 H :    0.138076    0.000000
  37 H :    0.137888   -0.000002
  38 H :    0.163964   -0.000023
  39 C :    0.129247    0.000209
  40 H :    0.158967   -0.000011
  41 H :    0.135271    0.000011
  42 H :    0.128405   -0.000000
  43 C :   -0.094925    0.000046
  44 C :   -0.108200    0.001439
  45 C :   -0.140514   -0.000121
  46 C :   -0.123946    0.000200
  47 C :   -0.140792   -0.000089
  48 C :   -0.119225    0.000209
  49 H :    0.154343    0.000643
  50 H :    0.150900    0.000027
  51 H :    0.151395    0.000006
  52 H :    0.151382    0.000002
  53 H :    0.155827    0.000008
  54 H :    0.164378   -0.000002
  55 O :   -0.217157   -0.000438
  56 C :   -0.139045    0.001846
  57 C :   -0.057680   -0.000505
  58 C :   -0.140292    0.002262
  59 C :   -0.145482   -0.001040
  60 C :   -0.148981    0.001491
  61 C :   -0.144925   -0.001091
  62 C :   -0.217227   -0.001322
  63 C :   -0.038490    0.021659
  64 C :    0.058322   -0.006525
  65 C :   -0.086551    0.251719
  66 C :    0.104545    0.033278
  67 N :   -0.212734    0.052183
  68 N :   -0.181482    0.362813
  69 C :   -0.105959    0.163451
  70 C :   -0.089909    0.059857
  71 N :    0.044556    0.974217
  72 O :   -0.309765    0.056217
  73 H :    0.272011   -0.001571
  74 H :    0.157919    0.007101
  75 H :    0.179770    0.019380
  76 H :    0.144703    0.000002
  77 H :    0.145635    0.000042
  78 H :    0.145229   -0.000034
  79 H :    0.145575    0.000052
  80 H :    0.145928    0.000080
  81 H :    0.151726    0.001358
  82 H :    0.151503    0.000072
  83 H :    0.159303   -0.001498

----------------------------------------------------
LOEWDIN REDUCED ORBITAL CHARGES AND SPIN POPULATIONS
----------------------------------------------------
CHARGE
  0 C s       :     2.893455  s :     2.893455
      pz      :     0.997361  p :     3.113833
      px      :     1.007812
      py      :     1.108659
      dz2     :     0.015523  d :     0.121391
      dxz     :     0.032798
      dyz     :     0.033124
      dx2y2   :     0.021781
      dxy     :     0.018166
  1 C s       :     2.833355  s :     2.833355
      pz      :     1.048024  p :     3.142200
      px      :     1.042629
      py      :     1.051547
      dz2     :     0.018403  d :     0.127657
      dxz     :     0.027682
      dyz     :     0.032378
      dx2y2   :     0.032812
      dxy     :     0.016384
  2 C s       :     2.902251  s :     2.902251
      pz      :     1.050985  p :     3.212262
      px      :     1.082994
      py      :     1.078284
      dz2     :     0.014321  d :     0.090495
      dxz     :     0.019772
      dyz     :     0.024931
      dx2y2   :     0.025816
      dxy     :     0.005655
  3 C s       :     2.842407  s :     2.842407
      pz      :     1.057346  p :     3.149450
      px      :     1.038567
      py      :     1.053537
      dz2     :     0.019556  d :     0.122342
      dxz     :     0.026611
      dyz     :     0.029085
      dx2y2   :     0.034437
      dxy     :     0.012653
  4 C s       :     2.822079  s :     2.822079
      pz      :     0.938990  p :     2.774376
      px      :     1.035528
      py      :     0.799858
      dz2     :     0.086002  d :     0.278553
      dxz     :     0.059614
      dyz     :     0.052265
      dx2y2   :     0.049714
      dxy     :     0.030958
  5 N s       :     3.100658  s :     3.100658
      pz      :     1.253003  p :     4.027064
      px      :     1.244894
      py      :     1.529167
      dz2     :     0.023358  d :     0.082320
      dxz     :     0.023447
      dyz     :     0.015467
      dx2y2   :     0.014295
      dxy     :     0.005754
  6 C s       :     2.905101  s :     2.905101
      pz      :     1.076060  p :     3.198310
      px      :     1.113614
      py      :     1.008636
      dz2     :     0.013570  d :     0.088242
      dxz     :     0.017259
      dyz     :     0.022332
      dx2y2   :     0.027283
      dxy     :     0.007799
  7 C s       :     2.834193  s :     2.834193
      pz      :     1.068767  p :     3.142489
      px      :     1.017484
      py      :     1.056237
      dz2     :     0.025548  d :     0.124242
      dxz     :     0.019037
      dyz     :     0.027087
      dx2y2   :     0.033982
      dxy     :     0.018588
  8 C s       :     2.904158  s :     2.904158
      pz      :     1.046023  p :     3.212607
      px      :     1.093833
      py      :     1.072750
      dz2     :     0.016891  d :     0.087869
      dxz     :     0.014099
      dyz     :     0.026581
      dx2y2   :     0.023534
      dxy     :     0.006764
  9 C s       :     2.829192  s :     2.829192
      pz      :     0.902335  p :     2.809908
      px      :     1.042077
      py      :     0.865496
      dz2     :     0.060682  d :     0.222802
      dxz     :     0.058462
      dyz     :     0.043348
      dx2y2   :     0.032476
      dxy     :     0.027834
 10 N s       :     3.202065  s :     3.202065
      pz      :     1.478870  p :     3.888596
      px      :     1.134272
      py      :     1.275454
      dz2     :     0.015605  d :     0.094260
      dxz     :     0.035425
      dyz     :     0.010943
      dx2y2   :     0.012450
      dxy     :     0.019837
 11 C s       :     2.818038  s :     2.818038
      pz      :     1.029930  p :     3.052747
      px      :     1.026988
      py      :     0.995829
      dz2     :     0.037169  d :     0.154749
      dxz     :     0.040513
      dyz     :     0.017389
      dx2y2   :     0.030981
      dxy     :     0.028697
 12 C s       :     2.819899  s :     2.819899
      pz      :     1.061814  p :     2.936107
      px      :     0.875943
      py      :     0.998351
      dz2     :     0.040422  d :     0.178767
      dxz     :     0.044012
      dyz     :     0.017226
      dx2y2   :     0.042330
      dxy     :     0.034776
 13 O s       :     3.405508  s :     3.405508
      pz      :     1.574708  p :     4.578629
      px      :     1.396604
      py      :     1.607316
      dz2     :     0.018078  d :     0.085225
      dxz     :     0.021176
      dyz     :     0.012988
      dx2y2   :     0.018573
      dxy     :     0.014410
 14 C s       :     2.887684  s :     2.887684
      pz      :     1.077957  p :     3.117272
      px      :     1.061911
      py      :     0.977404
      dz2     :     0.018967  d :     0.089797
      dxz     :     0.026540
      dyz     :     0.009262
      dx2y2   :     0.017458
      dxy     :     0.017570
 15 C s       :     2.850381  s :     2.850381
      pz      :     1.073477  p :     3.149162
      px      :     1.046984
      py      :     1.028701
      dz2     :     0.026214  d :     0.105834
      dxz     :     0.030976
      dyz     :     0.016076
      dx2y2   :     0.019384
      dxy     :     0.013184
 16 C s       :     2.888956  s :     2.888956
      pz      :     1.062500  p :     3.135973
      px      :     1.082050
      py      :     0.991424
      dz2     :     0.020228  d :     0.090575
      dxz     :     0.030875
      dyz     :     0.012233
      dx2y2   :     0.012605
      dxy     :     0.014634
 17 C s       :     2.886617  s :     2.886617
      pz      :     1.075669  p :     3.171726
      px      :     1.071259
      py      :     1.024797
      dz2     :     0.018486  d :     0.090298
      dxz     :     0.029739
      dyz     :     0.009170
      dx2y2   :     0.015544
      dxy     :     0.017359
 18 C s       :     2.954701  s :     2.954701
      pz      :     1.112701  p :     3.306643
      px      :     1.118047
      py      :     1.075896
      dz2     :     0.014763  d :     0.069193
      dxz     :     0.009387
      dyz     :     0.016425
      dx2y2   :     0.021436
      dxy     :     0.007184
 19 C s       :     2.949193  s :     2.949193
      pz      :     1.084069  p :     3.321729
      px      :     1.103855
      py      :     1.133804
      dz2     :     0.009401  d :     0.069434
      dxz     :     0.014637
      dyz     :     0.022275
      dx2y2   :     0.019453
      dxy     :     0.003668
 20 C s       :     2.946450  s :     2.946450
      pz      :     1.108675  p :     3.320984
      px      :     1.129580
      py      :     1.082728
      dz2     :     0.011896  d :     0.069634
      dxz     :     0.014178
      dyz     :     0.017188
      dx2y2   :     0.022018
      dxy     :     0.004355
 21 O s       :     3.511342  s :     3.511342
      pz      :     1.632312  p :     4.764615
      px      :     1.605838
      py      :     1.526465
      dz2     :     0.009984  d :     0.052173
      dxz     :     0.015445
      dyz     :     0.008235
      dx2y2   :     0.009058
      dxy     :     0.009450
 22 H s       :     0.859798  s :     0.859798
 23 H s       :     0.860389  s :     0.860389
 24 H s       :     0.865436  s :     0.865436
 25 H s       :     0.864752  s :     0.864752
 26 H s       :     0.858959  s :     0.858959
 27 H s       :     0.854586  s :     0.854586
 28 H s       :     0.863367  s :     0.863367
 29 H s       :     0.867777  s :     0.867777
 30 H s       :     0.865800  s :     0.865800
 31 H s       :     0.866489  s :     0.866489
 32 H s       :     0.866733  s :     0.866733
 33 H s       :     0.867486  s :     0.867486
 34 H s       :     0.731011  s :     0.731011
 35 H s       :     0.860685  s :     0.860685
 36 H s       :     0.861924  s :     0.861924
 37 H s       :     0.862112  s :     0.862112
 38 H s       :     0.836036  s :     0.836036
 39 C s       :     2.848908  s :     2.848908
      pz      :     0.869428  p :     2.794120
      px      :     1.009489
      py      :     0.915204
      dz2     :     0.034013  d :     0.227725
      dxz     :     0.051255
      dyz     :     0.040807
      dx2y2   :     0.051314
      dxy     :     0.050336
 40 H s       :     0.841033  s :     0.841033
 41 H s       :     0.864729  s :     0.864729
 42 H s       :     0.871595  s :     0.871595
 43 C s       :     2.853180  s :     2.853180
      pz      :     0.997981  p :     3.135658
      px      :     1.071271
      py      :     1.066405
      dz2     :     0.007794  d :     0.106087
      dxz     :     0.013420
      dyz     :     0.013364
      dx2y2   :     0.032621
      dxy     :     0.038888
 44 C s       :     2.891046  s :     2.891046
      pz      :     0.967846  p :     3.126444
      px      :     1.068090
      py      :     1.090508
      dz2     :     0.007500  d :     0.090710
      dxz     :     0.014789
      dyz     :     0.006627
      dx2y2   :     0.032841
      dxy     :     0.028954
 45 C s       :     2.892916  s :     2.892916
      pz      :     0.990293  p :     3.156923
      px      :     1.084515
      py      :     1.082116
      dz2     :     0.007587  d :     0.090675
      dxz     :     0.006344
      dyz     :     0.014178
      dx2y2   :     0.033341
      dxy     :     0.029225
 46 C s       :     2.896760  s :     2.896760
      pz      :     0.966200  p :     3.136353
      px      :     1.086913
      py      :     1.083240
      dz2     :     0.006055  d :     0.090833
      dxz     :     0.011438
      dyz     :     0.010564
      dx2y2   :     0.028260
      dxy     :     0.034517
 47 C s       :     2.892661  s :     2.892661
      pz      :     0.989057  p :     3.157451
      px      :     1.085589
      py      :     1.082805
      dz2     :     0.007308  d :     0.090681
      dxz     :     0.014115
      dyz     :     0.006299
      dx2y2   :     0.032444
      dxy     :     0.030515
 48 C s       :     2.891831  s :     2.891831
      pz      :     0.971314  p :     3.136291
      px      :     1.091493
      py      :     1.073484
      dz2     :     0.007635  d :     0.091103
      dxz     :     0.006174
      dyz     :     0.015462
      dx2y2   :     0.033431
      dxy     :     0.028401
 49 H s       :     0.845657  s :     0.845657
 50 H s       :     0.849100  s :     0.849100
 51 H s       :     0.848605  s :     0.848605
 52 H s       :     0.848618  s :     0.848618
 53 H s       :     0.844173  s :     0.844173
 54 H s       :     0.835622  s :     0.835622
 55 O s       :     3.511207  s :     3.511207
      pz      :     1.418922  p :     4.648883
      px      :     1.734770
      py      :     1.495191
      dz2     :     0.011912  d :     0.057066
      dxz     :     0.009563
      dyz     :     0.016967
      dx2y2   :     0.009188
      dxy     :     0.009436
 56 C s       :     2.891886  s :     2.891886
      pz      :     1.060846  p :     3.156715
      px      :     1.082574
      py      :     1.013295
      dz2     :     0.020726  d :     0.090445
      dxz     :     0.027179
      dyz     :     0.013486
      dx2y2   :     0.016069
      dxy     :     0.012984
 57 C s       :     2.846810  s :     2.846810
      pz      :     1.025055  p :     3.100054
      px      :     1.098640
      py      :     0.976359
      dz2     :     0.022134  d :     0.110816
      dxz     :     0.032782
      dyz     :     0.013947
      dx2y2   :     0.021846
      dxy     :     0.020106
 58 C s       :     2.891744  s :     2.891744
      pz      :     1.062502  p :     3.157962
      px      :     1.081042
      py      :     1.014418
      dz2     :     0.019015  d :     0.090586
      dxz     :     0.028969
      dyz     :     0.012574
      dx2y2   :     0.016096
      dxy     :     0.013931
 59 C s       :     2.893085  s :     2.893085
      pz      :     1.063550  p :     3.161252
      px      :     1.086773
      py      :     1.010930
      dz2     :     0.021387  d :     0.091145
      dxz     :     0.026952
      dyz     :     0.013604
      dx2y2   :     0.016181
      dxy     :     0.013021
 60 C s       :     2.893949  s :     2.893949
      pz      :     1.060775  p :     3.164192
      px      :     1.091447
      py      :     1.011969
      dz2     :     0.017332  d :     0.090841
      dxz     :     0.025972
      dyz     :     0.010036
      dx2y2   :     0.019369
      dxy     :     0.018132
 61 C s       :     2.893060  s :     2.893060
      pz      :     1.063480  p :     3.160722
      px      :     1.087351
      py      :     1.009891
      dz2     :     0.019438  d :     0.091142
      dxz     :     0.028822
      dyz     :     0.012618
      dx2y2   :     0.016355
      dxy     :     0.013909
 62 C s       :     2.904628  s :     2.904628
      pz      :     1.071416  p :     3.224660
      px      :     1.126326
      py      :     1.026918
      dz2     :     0.014105  d :     0.087939
      dxz     :     0.022487
      dyz     :     0.019790
      dx2y2   :     0.023531
      dxy     :     0.008026
 63 C s       :     2.854124  s :     2.854124
      pz      :     1.045908  p :     3.041997
      px      :     0.938320
      py      :     1.057769
      dz2     :     0.021505  d :     0.142369
      dxz     :     0.037009
      dyz     :     0.025549
      dx2y2   :     0.029699
      dxy     :     0.028606
 64 C s       :     2.836083  s :     2.836083
      pz      :     0.985316  p :     2.937904
      px      :     1.039373
      py      :     0.913214
      dz2     :     0.030124  d :     0.167691
      dxz     :     0.056149
      dyz     :     0.014556
      dx2y2   :     0.028676
      dxy     :     0.038185
 65 C s       :     2.836444  s :     2.836444
      pz      :     0.999737  p :     3.103886
      px      :     1.036242
      py      :     1.067907
      dz2     :     0.034983  d :     0.146221
      dxz     :     0.040269
      dyz     :     0.021894
      dx2y2   :     0.025660
      dxy     :     0.023415
 66 C s       :     2.800572  s :     2.800572
      pz      :     0.957708  p :     2.799906
      px      :     1.001665
      py      :     0.840534
      dz2     :     0.096865  d :     0.294977
      dxz     :     0.058434
      dyz     :     0.055919
      dx2y2   :     0.050717
      dxy     :     0.033042
 67 N s       :     3.100429  s :     3.100429
      pz      :     1.267829  p :     4.031030
      px      :     1.229816
      py      :     1.533386
      dz2     :     0.021601  d :     0.081275
      dxz     :     0.022692
      dyz     :     0.012820
      dx2y2   :     0.014095
      dxy     :     0.010068
 68 N s       :     3.180944  s :     3.180944
      pz      :     1.419381  p :     3.911388
      px      :     1.193205
      py      :     1.298802
      dz2     :     0.015682  d :     0.089150
      dxz     :     0.027702
      dyz     :     0.009482
      dx2y2   :     0.018583
      dxy     :     0.017700
 69 C s       :     2.893345  s :     2.893345
      pz      :     1.014847  p :     3.083545
      px      :     1.057948
      py      :     1.010750
      dz2     :     0.037804  d :     0.129069
      dxz     :     0.032101
      dyz     :     0.023657
      dx2y2   :     0.022759
      dxy     :     0.012749
 70 C s       :     2.894256  s :     2.894256
      pz      :     1.068003  p :     3.063637
      px      :     0.980217
      py      :     1.015417
      dz2     :     0.024520  d :     0.132016
      dxz     :     0.038783
      dyz     :     0.012071
      dx2y2   :     0.027050
      dxy     :     0.029592
 71 N s       :     3.144302  s :     3.144302
      pz      :     1.168599  p :     3.723477
      px      :     1.179513
      py      :     1.375365
      dz2     :     0.015302  d :     0.087665
      dxz     :     0.025877
      dyz     :     0.008803
      dx2y2   :     0.017121
      dxy     :     0.020562
 72 O s       :     3.510608  s :     3.510608
      pz      :     1.572556  p :     4.745990
      px      :     1.613523
      py      :     1.559911
      dz2     :     0.012362  d :     0.053167
      dxz     :     0.017723
      dyz     :     0.008851
      dx2y2   :     0.007026
      dxy     :     0.007205
 73 H s       :     0.727989  s :     0.727989
 74 H s       :     0.842081  s :     0.842081
 75 H s       :     0.820230  s :     0.820230
 76 H s       :     0.855297  s :     0.855297
 77 H s       :     0.854365  s :     0.854365
 78 H s       :     0.854771  s :     0.854771
 79 H s       :     0.854425  s :     0.854425
 80 H s       :     0.854072  s :     0.854072
 81 H s       :     0.848274  s :     0.848274
 82 H s       :     0.848497  s :     0.848497
 83 H s       :     0.840697  s :     0.840697

SPIN
  0 C s       :    -0.000002  s :    -0.000002
      pz      :    -0.000007  p :    -0.000004
      px      :     0.000005
      py      :    -0.000002
      dz2     :     0.000002  d :     0.000007
      dxz     :     0.000000
      dyz     :     0.000001
      dx2y2   :     0.000003
      dxy     :     0.000000
  1 C s       :     0.000001  s :     0.000001
      pz      :     0.000001  p :     0.000020
      px      :     0.000018
      py      :     0.000001
      dz2     :    -0.000000  d :    -0.000000
      dxz     :     0.000000
      dyz     :    -0.000000
      dx2y2   :    -0.000000
      dxy     :    -0.000000
  2 C s       :    -0.000002  s :    -0.000002
      pz      :    -0.000003  p :    -0.000004
      px      :    -0.000001
      py      :    -0.000001
      dz2     :     0.000000  d :     0.000001
      dxz     :    -0.000000
      dyz     :     0.000000
      dx2y2   :     0.000001
      dxy     :     0.000000
  3 C s       :     0.000012  s :     0.000012
      pz      :     0.000012  p :     0.000101
      px      :     0.000085
      py      :     0.000005
      dz2     :     0.000000  d :    -0.000001
      dxz     :    -0.000001
      dyz     :     0.000000
      dx2y2   :    -0.000000
      dxy     :     0.000000
  4 C s       :    -0.000005  s :    -0.000005
      pz      :     0.000010  p :     0.000044
      px      :     0.000008
      py      :     0.000027
      dz2     :     0.000012  d :     0.000028
      dxz     :     0.000007
      dyz     :     0.000001
      dx2y2   :     0.000009
      dxy     :    -0.000000
  5 N s       :     0.000013  s :     0.000013
      pz      :     0.000035  p :     0.000379
      px      :     0.000325
      py      :     0.000018
      dz2     :    -0.000001  d :    -0.000004
      dxz     :    -0.000001
      dyz     :     0.000000
      dx2y2   :    -0.000003
      dxy     :     0.000001
  6 C s       :    -0.000000  s :    -0.000000
      pz      :    -0.000002  p :     0.000003
      px      :     0.000000
      py      :     0.000004
      dz2     :     0.000000  d :     0.000001
      dxz     :     0.000000
      dyz     :     0.000000
      dx2y2   :     0.000000
      dxy     :     0.000000
  7 C s       :     0.000001  s :     0.000001
      pz      :     0.000001  p :     0.000005
      px      :     0.000005
      py      :     0.000000
      dz2     :    -0.000000  d :    -0.000003
      dxz     :    -0.000001
      dyz     :    -0.000000
      dx2y2   :    -0.000000
      dxy     :    -0.000001
  8 C s       :    -0.000000  s :    -0.000000
      pz      :     0.000000  p :    -0.000001
      px      :    -0.000001
      py      :    -0.000001
      dz2     :     0.000000  d :     0.000000
      dxz     :     0.000000
      dyz     :    -0.000000
      dx2y2   :     0.000000
      dxy     :     0.000000
  9 C s       :    -0.000008  s :    -0.000008
      pz      :    -0.000026  p :    -0.000135
      px      :    -0.000004
      py      :    -0.000106
      dz2     :     0.000002  d :     0.000010
      dxz     :     0.000000
      dyz     :     0.000005
      dx2y2   :     0.000001
      dxy     :     0.000002
 10 N s       :     0.000012  s :     0.000012
      pz      :     0.000022  p :     0.000173
      px      :     0.000014
      py      :     0.000137
      dz2     :    -0.000001  d :    -0.000008
      dxz     :    -0.000002
      dyz     :    -0.000001
      dx2y2   :    -0.000001
      dxy     :    -0.000004
 11 C s       :     0.000014  s :     0.000014
      pz      :    -0.000035  p :    -0.000017
      px      :    -0.000017
      py      :     0.000034
      dz2     :     0.000011  d :     0.000029
      dxz     :     0.000003
      dyz     :     0.000002
      dx2y2   :     0.000000
      dxy     :     0.000011
 12 C s       :     0.000034  s :     0.000034
      pz      :     0.000088  p :     0.000509
      px      :     0.000040
      py      :     0.000381
      dz2     :    -0.000001  d :     0.000002
      dxz     :     0.000002
      dyz     :    -0.000002
      dx2y2   :     0.000002
      dxy     :     0.000002
 13 O s       :     0.000004  s :     0.000004
      pz      :     0.000030  p :     0.000109
      px      :    -0.000002
      py      :     0.000081
      dz2     :    -0.000001  d :     0.000008
      dxz     :     0.000001
      dyz     :    -0.000000
      dx2y2   :     0.000002
      dxy     :     0.000005
 14 C s       :     0.000009  s :     0.000009
      pz      :     0.000118  p :     0.000442
      px      :     0.000192
      py      :     0.000131
      dz2     :    -0.000003  d :    -0.000012
      dxz     :    -0.000001
      dyz     :     0.000001
      dx2y2   :    -0.000006
      dxy     :    -0.000003
 15 C s       :     0.000047  s :     0.000047
      pz      :    -0.000084  p :    -0.000037
      px      :    -0.000044
      py      :     0.000091
      dz2     :     0.000002  d :     0.000048
      dxz     :    -0.000001
      dyz     :     0.000011
      dx2y2   :     0.000032
      dxy     :     0.000003
 16 C s       :     0.000011  s :     0.000011
      pz      :     0.000116  p :     0.000491
      px      :     0.000017
      py      :     0.000358
      dz2     :    -0.000003  d :    -0.000005
      dxz     :    -0.000001
      dyz     :    -0.000003
      dx2y2   :     0.000002
      dxy     :     0.000000
 17 C s       :    -0.000002  s :    -0.000002
      pz      :     0.000018  p :     0.000050
      px      :    -0.000012
      py      :     0.000044
      dz2     :     0.000001  d :     0.000026
      dxz     :     0.000004
      dyz     :     0.000000
      dx2y2   :     0.000002
      dxy     :     0.000019
 18 C s       :    -0.000001  s :    -0.000001
      pz      :    -0.000001  p :    -0.000003
      px      :    -0.000001
      py      :    -0.000001
      dz2     :    -0.000000  d :    -0.000000
      dxz     :    -0.000000
      dyz     :     0.000000
      dx2y2   :    -0.000000
      dxy     :     0.000000
 19 C s       :     0.000000  s :     0.000000
      pz      :     0.000001  p :     0.000002
      px      :     0.000001
      py      :     0.000000
      dz2     :     0.000000  d :     0.000000
      dxz     :    -0.000000
      dyz     :     0.000000
      dx2y2   :     0.000000
      dxy     :     0.000000
 20 C s       :    -0.000001  s :    -0.000001
      pz      :     0.000002  p :    -0.000000
      px      :    -0.000001
      py      :    -0.000001
      dz2     :    -0.000000  d :     0.000001
      dxz     :     0.000000
      dyz     :     0.000000
      dx2y2   :     0.000000
      dxy     :     0.000000
 21 O s       :    -0.000025  s :    -0.000025
      pz      :     0.000026  p :     0.000126
      px      :     0.000112
      py      :    -0.000012
      dz2     :    -0.000001  d :    -0.000002
      dxz     :     0.000001
      dyz     :     0.000000
      dx2y2   :    -0.000004
      dxy     :     0.000003
 22 H s       :     0.000001  s :     0.000001
 23 H s       :     0.000000  s :     0.000000
 24 H s       :     0.000005  s :     0.000005
 25 H s       :     0.000001  s :     0.000001
 26 H s       :     0.000004  s :     0.000004
 27 H s       :    -0.000000  s :    -0.000000
 28 H s       :    -0.000000  s :    -0.000000
 29 H s       :     0.000003  s :     0.000003
 30 H s       :     0.000001  s :     0.000001
 31 H s       :     0.000002  s :     0.000002
 32 H s       :    -0.000000  s :    -0.000000
 33 H s       :     0.000000  s :     0.000000
 34 H s       :    -0.000119  s :    -0.000119
 35 H s       :     0.000000  s :     0.000000
 36 H s       :     0.000000  s :     0.000000
 37 H s       :    -0.000002  s :    -0.000002
 38 H s       :    -0.000023  s :    -0.000023
 39 C s       :    -0.000001  s :    -0.000001
      pz      :    -0.000066  p :     0.000218
      px      :     0.000047
      py      :     0.000238
      dz2     :    -0.000006  d :    -0.000008
      dxz     :    -0.000002
      dyz     :     0.000008
      dx2y2   :    -0.000003
      dxy     :    -0.000005
 40 H s       :    -0.000011  s :    -0.000011
 41 H s       :     0.000011  s :     0.000011
 42 H s       :    -0.000000  s :    -0.000000
 43 C s       :    -0.000010  s :    -0.000010
      pz      :     0.000002  p :     0.000011
      px      :     0.000014
      py      :    -0.000006
      dz2     :     0.000006  d :     0.000045
      dxz     :     0.000012
      dyz     :     0.000002
      dx2y2   :     0.000009
      dxy     :     0.000016
 44 C s       :     0.000276  s :     0.000276
      pz      :     0.000423  p :     0.001171
      px      :     0.000145
      py      :     0.000603
      dz2     :    -0.000000  d :    -0.000008
      dxz     :     0.000000
      dyz     :     0.000002
      dx2y2   :    -0.000006
      dxy     :    -0.000005
 45 C s       :    -0.000012  s :    -0.000012
      pz      :    -0.000117  p :    -0.000144
      px      :    -0.000014
      py      :    -0.000013
      dz2     :     0.000000  d :     0.000034
      dxz     :     0.000001
      dyz     :     0.000011
      dx2y2   :     0.000020
      dxy     :     0.000001
 46 C s       :     0.000017  s :     0.000017
      pz      :     0.000134  p :     0.000185
      px      :     0.000007
      py      :     0.000045
      dz2     :    -0.000000  d :    -0.000002
      dxz     :    -0.000002
      dyz     :    -0.000000
      dx2y2   :    -0.000001
      dxy     :     0.000002
 47 C s       :    -0.000006  s :    -0.000006
      pz      :    -0.000081  p :    -0.000090
      px      :    -0.000005
      py      :    -0.000005
      dz2     :     0.000001  d :     0.000006
      dxz     :     0.000004
      dyz     :     0.000000
      dx2y2   :     0.000000
      dxy     :     0.000001
 48 C s       :     0.000032  s :     0.000032
      pz      :     0.000151  p :     0.000178
      px      :     0.000009
      py      :     0.000018
      dz2     :    -0.000001  d :    -0.000001
      dxz     :    -0.000000
      dyz     :    -0.000000
      dx2y2   :     0.000001
      dxy     :    -0.000000
 49 H s       :     0.000643  s :     0.000643
 50 H s       :     0.000027  s :     0.000027
 51 H s       :     0.000006  s :     0.000006
 52 H s       :     0.000002  s :     0.000002
 53 H s       :     0.000008  s :     0.000008
 54 H s       :    -0.000002  s :    -0.000002
 55 O s       :    -0.000088  s :    -0.000088
      pz      :    -0.000130  p :    -0.000350
      px      :     0.000013
      py      :    -0.000233
      dz2     :    -0.000005  d :     0.000001
      dxz     :     0.000001
      dyz     :     0.000009
      dx2y2   :    -0.000008
      dxy     :     0.000003
 56 C s       :     0.000068  s :     0.000068
      pz      :     0.000465  p :     0.001817
      px      :     0.000175
      py      :     0.001177
      dz2     :    -0.000019  d :    -0.000039
      dxz     :    -0.000002
      dyz     :     0.000001
      dx2y2   :    -0.000009
      dxy     :    -0.000010
 57 C s       :     0.000076  s :     0.000076
      pz      :     0.000163  p :    -0.000665
      px      :    -0.000110
      py      :    -0.000718
      dz2     :     0.000022  d :     0.000084
      dxz     :     0.000007
      dyz     :     0.000005
      dx2y2   :     0.000033
      dxy     :     0.000018
 58 C s       :     0.000080  s :     0.000080
      pz      :     0.000576  p :     0.002209
      px      :     0.000297
      py      :     0.001335
      dz2     :     0.000003  d :    -0.000026
      dxz     :    -0.000002
      dyz     :     0.000005
      dx2y2   :    -0.000021
      dxy     :    -0.000011
 59 C s       :    -0.000015  s :    -0.000015
      pz      :    -0.000369  p :    -0.001107
      px      :    -0.000026
      py      :    -0.000712
      dz2     :     0.000028  d :     0.000083
      dxz     :     0.000018
      dyz     :     0.000017
      dx2y2   :     0.000010
      dxy     :     0.000011
 60 C s       :     0.000078  s :     0.000078
      pz      :     0.000370  p :     0.001457
      px      :     0.000056
      py      :     0.001031
      dz2     :    -0.000004  d :    -0.000043
      dxz     :    -0.000012
      dyz     :    -0.000000
      dx2y2   :    -0.000005
      dxy     :    -0.000023
 61 C s       :    -0.000045  s :    -0.000045
      pz      :    -0.000273  p :    -0.001108
      px      :    -0.000043
      py      :    -0.000792
      dz2     :     0.000019  d :     0.000063
      dxz     :     0.000013
      dyz     :     0.000011
      dx2y2   :     0.000011
      dxy     :     0.000009
 62 C s       :    -0.000901  s :    -0.000901
      pz      :     0.000235  p :    -0.000839
      px      :    -0.000357
      py      :    -0.000718
      dz2     :     0.000000  d :     0.000419
      dxz     :     0.000012
      dyz     :     0.000207
      dx2y2   :     0.000052
      dxy     :     0.000147
 63 C s       :     0.001782  s :     0.001782
      pz      :     0.006100  p :     0.019912
      px      :     0.010418
      py      :     0.003394
      dz2     :    -0.000078  d :    -0.000035
      dxz     :    -0.000183
      dyz     :    -0.000334
      dx2y2   :     0.000287
      dxy     :     0.000273
 64 C s       :    -0.003141  s :    -0.003141
      pz      :     0.027399  p :    -0.024654
      px      :    -0.002384
      py      :    -0.049668
      dz2     :     0.002635  d :     0.021271
      dxz     :     0.005871
      dyz     :     0.001930
      dx2y2   :     0.000859
      dxy     :     0.009975
 65 C s       :     0.002810  s :     0.002810
      pz      :     0.065789  p :     0.223432
      px      :    -0.002164
      py      :     0.159807
      dz2     :     0.009518  d :     0.025478
      dxz     :     0.002681
      dyz     :     0.003238
      dx2y2   :     0.005530
      dxy     :     0.004511
 66 C s       :     0.000482  s :     0.000482
      pz      :     0.002219  p :     0.023509
      px      :     0.007560
      py      :     0.013729
      dz2     :     0.000546  d :     0.009287
      dxz     :     0.001689
      dyz     :     0.000122
      dx2y2   :    -0.000007
      dxy     :     0.006937
 67 N s       :     0.001249  s :     0.001249
      pz      :     0.010685  p :     0.050329
      px      :     0.000760
      py      :     0.038885
      dz2     :     0.000162  d :     0.000605
      dxz     :     0.000010
      dyz     :     0.000026
      dx2y2   :     0.000045
      dxy     :     0.000361
 68 N s       :     0.023040  s :     0.023040
      pz      :     0.105012  p :     0.338870
      px      :     0.011682
      py      :     0.222175
      dz2     :     0.000367  d :     0.000903
      dxz     :     0.000375
      dyz     :     0.000072
      dx2y2   :     0.000892
      dxy     :    -0.000803
 69 C s       :     0.003901  s :     0.003901
      pz      :     0.047182  p :     0.147781
      px      :     0.001042
      py      :     0.099557
      dz2     :     0.005489  d :     0.011769
      dxz     :    -0.000225
      dyz     :     0.002872
      dx2y2   :     0.002775
      dxy     :     0.000858
 70 C s       :    -0.004655  s :    -0.004655
      pz      :     0.013544  p :     0.034666
      px      :     0.004800
      py      :     0.016322
      dz2     :     0.003552  d :     0.029846
      dxz     :     0.012240
      dyz     :     0.001408
      dx2y2   :     0.001999
      dxy     :     0.010646
 71 N s       :     0.080159  s :     0.080159
      pz      :     0.483159  p :     0.890936
      px      :     0.065746
      py      :     0.342031
      dz2     :     0.000925  d :     0.003121
      dxz     :    -0.000064
      dyz     :     0.000090
      dx2y2   :     0.002439
      dxy     :    -0.000269
 72 O s       :     0.001122  s :     0.001122
      pz      :     0.007686  p :     0.054990
      px      :     0.016342
      py      :     0.030962
      dz2     :     0.000001  d :     0.000104
      dxz     :     0.000002
      dyz     :    -0.000053
      dx2y2   :     0.000041
      dxy     :     0.000113
 73 H s       :    -0.001571  s :    -0.001571
 74 H s       :     0.007101  s :     0.007101
 75 H s       :     0.019380  s :     0.019380
 76 H s       :     0.000002  s :     0.000002
 77 H s       :     0.000042  s :     0.000042
 78 H s       :    -0.000034  s :    -0.000034
 79 H s       :     0.000052  s :     0.000052
 80 H s       :     0.000080  s :     0.000080
 81 H s       :     0.001358  s :     0.001358
 82 H s       :     0.000072  s :     0.000072
 83 H s       :    -0.001498  s :    -0.001498


                      *****************************
                      * MAYER POPULATION ANALYSIS *
                      *****************************

  NA   - Mulliken gross atomic population
  ZA   - Total nuclear charge
  QA   - Mulliken gross atomic charge
  VA   - Mayer's total valence
  BVA  - Mayer's bonded valence
  FA   - Mayer's free valence

  ATOM       NA         ZA         QA         VA         BVA        FA
  0 C      6.2398     6.0000    -0.2398     3.6321     3.6321     0.0000
  1 C      6.1330     6.0000    -0.1330     3.8086     3.8086     0.0000
  2 C      6.3844     6.0000    -0.3844     3.5740     3.5740     0.0000
  3 C      6.2239     6.0000    -0.2239     3.7625     3.7625     0.0000
  4 C      5.4055     6.0000     0.5945     3.9225     3.9225     0.0000
  5 N      7.6597     7.0000    -0.6597     3.0190     3.0190     0.0000
  6 C      6.3799     6.0000    -0.3799     3.5949     3.5949     0.0000
  7 C      6.2542     6.0000    -0.2542     3.8184     3.8184     0.0000
  8 C      6.3765     6.0000    -0.3765     3.5914     3.5914     0.0000
  9 C      5.4411     6.0000     0.5589     3.6281     3.6281     0.0000
 10 N      7.4299     7.0000    -0.4299     3.0586     3.0586     0.0000
 11 C      5.8298     6.0000     0.1702     3.8700     3.8700     0.0000
 12 C      5.6456     6.0000     0.3544     3.6804     3.6804     0.0000
 13 O      8.4523     8.0000    -0.4523     2.2494     2.2494     0.0000
 14 C      6.3353     6.0000    -0.3353     3.7823     3.7823     0.0000
 15 C      6.0455     6.0000    -0.0455     3.6376     3.6376     0.0000
 16 C      6.2916     6.0000    -0.2916     3.7864     3.7864     0.0000
 17 C      6.3180     6.0000    -0.3180     3.7855     3.7855     0.0000
 18 C      6.6355     6.0000    -0.6355     3.6716     3.6716     0.0000
 19 C      6.6433     6.0000    -0.6433     3.6925     3.6925     0.0000
 20 C      6.6366     6.0000    -0.6366     3.7123     3.7123     0.0000
 21 O      8.5120     8.0000    -0.5120     2.1236     2.1236     0.0000
 22 H      0.7614     1.0000     0.2386     0.9060     0.9060     0.0000
 23 H      0.7529     1.0000     0.2471     0.9085     0.9085     0.0000
 24 H      0.7630     1.0000     0.2370     0.9113     0.9113     0.0000
 25 H      0.7593     1.0000     0.2407     0.9060     0.9060     0.0000
 26 H      0.7551     1.0000     0.2449     0.9047     0.9047     0.0000
 27 H      0.7410     1.0000     0.2590     0.9070     0.9070     0.0000
 28 H      0.7631     1.0000     0.2369     0.9146     0.9146     0.0000
 29 H      0.7746     1.0000     0.2254     0.9117     0.9117     0.0000
 30 H      0.7684     1.0000     0.2316     0.9115     0.9115     0.0000
 31 H      0.7694     1.0000     0.2306     0.9124     0.9124     0.0000
 32 H      0.7699     1.0000     0.2301     0.9104     0.9104     0.0000
 33 H      0.7693     1.0000     0.2307     0.9131     0.9131     0.0000
 34 H      0.5762     1.0000     0.4238     0.8356     0.8356     0.0000
 35 H      0.7558     1.0000     0.2442     0.9075     0.9075     0.0000
 36 H      0.7587     1.0000     0.2413     0.9064     0.9064     0.0000
 37 H      0.7596     1.0000     0.2404     0.9105     0.9105     0.0000
 38 H      0.7338     1.0000     0.2662     0.9095     0.9095     0.0000
 39 C      5.6362     6.0000     0.3638     3.9291     3.9291     0.0000
 40 H      0.7288     1.0000     0.2712     0.8925     0.8925     0.0000
 41 H      0.7507     1.0000     0.2493     0.9012     0.9012     0.0000
 42 H      0.7588     1.0000     0.2412     0.8967     0.8967     0.0000
 43 C      6.0314     6.0000    -0.0314     3.6404     3.6404     0.0000
 44 C      6.2683     6.0000    -0.2683     3.8093     3.8093     0.0000
 45 C      6.2409     6.0000    -0.2409     3.7841     3.7841     0.0000
 46 C      6.2451     6.0000    -0.2451     3.7900     3.7900     0.0000
 47 C      6.2362     6.0000    -0.2362     3.8002     3.8002     0.0000
 48 C      6.2817     6.0000    -0.2817     3.7656     3.7656     0.0000
 49 H      0.7366     1.0000     0.2634     0.9031     0.9031     0.0000
 50 H      0.7431     1.0000     0.2569     0.8979     0.8979     0.0000
 51 H      0.7410     1.0000     0.2590     0.8968     0.8968     0.0000
 52 H      0.7416     1.0000     0.2584     0.8969     0.8969     0.0000
 53 H      0.7322     1.0000     0.2678     0.8941     0.8941     0.0000
 54 H      0.7257     1.0000     0.2743     0.8913     0.8913     0.0000
 55 O      8.3826     8.0000    -0.3826     2.2091     2.2091     0.0000
 56 C      6.2928     6.0000    -0.2928     3.7944     3.7944     0.0000
 57 C      5.8765     6.0000     0.1235     3.6862     3.6862     0.0000
 58 C      6.2918     6.0000    -0.2918     3.8051     3.8051     0.0000
 59 C      6.2374     6.0000    -0.2374     3.7947     3.7947     0.0000
 60 C      6.2633     6.0000    -0.2633     3.8018     3.8018     0.0000
 61 C      6.2377     6.0000    -0.2377     3.7977     3.7977     0.0000
 62 C      6.5212     6.0000    -0.5212     3.6664     3.6664     0.0000
 63 C      6.1036     6.0000    -0.1036     3.6917     3.6908     0.0009
 64 C      5.7367     6.0000     0.2633     3.7774     3.7636     0.0137
 65 C      5.9466     6.0000     0.0534     3.6353     3.5774     0.0580
 66 C      5.4320     6.0000     0.5680     4.0674     4.0668     0.0007
 67 N      7.6985     7.0000    -0.6985     2.9675     2.9649     0.0026
 68 N      7.4090     7.0000    -0.4090     3.1382     3.0416     0.0966
 69 C      6.1666     6.0000    -0.1666     3.8636     3.8440     0.0195
 70 C      6.1145     6.0000    -0.1145     3.7570     3.7501     0.0069
 71 N      7.2841     7.0000    -0.2841     3.3489     2.7862     0.5627
 72 O      8.4917     8.0000    -0.4917     2.1623     2.1605     0.0019
 73 H      0.5672     1.0000     0.4328     0.8398     0.8398     0.0000
 74 H      0.7180     1.0000     0.2820     0.8888     0.8887     0.0001
 75 H      0.6793     1.0000     0.3207     0.8684     0.8678     0.0006
 76 H      0.7581     1.0000     0.2419     0.9177     0.9177     0.0000
 77 H      0.7536     1.0000     0.2464     0.9018     0.9018     0.0000
 78 H      0.7530     1.0000     0.2470     0.9019     0.9019     0.0000
 79 H      0.7536     1.0000     0.2464     0.9017     0.9017     0.0000
 80 H      0.7555     1.0000     0.2445     0.9121     0.9121     0.0000
 81 H      0.7300     1.0000     0.2700     0.8890     0.8890     0.0000
 82 H      0.7364     1.0000     0.2636     0.8952     0.8952     0.0000
 83 H      0.7053     1.0000     0.2947     0.8707     0.8707     0.0000

  Mayer bond orders larger than 0.100000
B(  0-C ,  1-C ) :   0.9621 B(  0-C ,  5-N ) :   0.9393 B(  0-C , 41-H ) :   0.9007 
B(  0-C , 42-H ) :   0.8983 B(  1-C ,  2-C ) :   0.9537 B(  1-C ,  8-C ) :   0.9697 
B(  1-C , 19-C ) :   1.0018 B(  2-C ,  3-C ) :   0.9514 B(  2-C , 24-H ) :   0.9123 
B(  2-C , 25-H ) :   0.9138 B(  3-C ,  4-C ) :   0.9036 B(  3-C ,  6-C ) :   0.9634 
B(  3-C , 20-C ) :   1.0053 B(  4-C ,  5-N ) :   1.2555 B(  4-C , 21-O ) :   1.8077 
B(  5-N , 34-H ) :   0.6968 B(  6-C ,  7-C ) :   0.9666 B(  6-C , 26-H ) :   0.9019 
B(  6-C , 27-H ) :   0.8964 B(  7-C ,  8-C ) :   0.9696 B(  7-C ,  9-C ) :   0.9153 
B(  7-C , 18-C ) :   1.0011 B(  8-C , 22-H ) :   0.9032 B(  8-C , 23-H ) :   0.9053 
B(  9-C , 10-N ) :   1.7110 B(  9-C , 13-O ) :   1.0473 B( 10-N , 11-C ) :   1.2364 
B( 11-C , 12-C ) :   1.2677 B( 11-C , 14-C ) :   1.3316 B( 12-C , 13-O ) :   1.0185 
B( 12-C , 17-C ) :   1.3378 B( 14-C , 15-C ) :   1.3824 B( 14-C , 38-H ) :   0.9012 
B( 15-C , 16-C ) :   1.3242 B( 15-C , 39-C ) :   0.9587 B( 16-C , 17-C ) :   1.4663 
B( 16-C , 40-H ) :   0.8992 B( 17-C , 54-H ) :   0.8992 B( 18-C , 35-H ) :   0.9151 
B( 18-C , 36-H ) :   0.9164 B( 18-C , 37-H ) :   0.9123 B( 19-C , 31-H ) :   0.9210 
B( 19-C , 32-H ) :   0.9211 B( 19-C , 33-H ) :   0.9202 B( 20-C , 28-H ) :   0.9183 
B( 20-C , 29-H ) :   0.9191 B( 20-C , 30-H ) :   0.9245 B( 21-O , 73-H ) :   0.1223 
B( 34-H , 72-O ) :   0.1045 B( 39-C , 43-C ) :   0.9471 B( 39-C , 55-O ) :   2.0462 
B( 43-C , 44-C ) :   1.3717 B( 43-C , 48-C ) :   1.3609 B( 44-C , 45-C ) :   1.4335 
B( 44-C , 49-H ) :   0.8975 B( 45-C , 46-C ) :   1.4056 B( 45-C , 50-H ) :   0.9069 
B( 46-C , 47-C ) :   1.4203 B( 46-C , 51-H ) :   0.9056 B( 47-C , 48-C ) :   1.4319 
B( 47-C , 52-H ) :   0.9060 B( 48-C , 53-H ) :   0.9019 B( 56-C , 57-C ) :   1.3899 
B( 56-C , 61-C ) :   1.4276 B( 56-C , 76-H ) :   0.9063 B( 57-C , 58-C ) :   1.4021 
B( 57-C , 62-C ) :   0.9451 B( 58-C , 59-C ) :   1.4241 B( 58-C , 80-H ) :   0.9068 
B( 59-C , 60-C ) :   1.4214 B( 59-C , 79-H ) :   0.9107 B( 60-C , 61-C ) :   1.4185 
B( 60-C , 78-H ) :   0.9101 B( 61-C , 77-H ) :   0.9107 B( 62-C , 63-C ) :   0.9534 
B( 62-C , 81-H ) :   0.9023 B( 62-C , 82-H ) :   0.9004 B( 63-C , 64-C ) :   0.9293 
B( 63-C , 67-N ) :   0.9650 B( 63-C , 83-H ) :   0.8651 B( 64-C , 65-C ) :   1.2534 
B( 64-C , 68-N ) :   1.5163 B( 65-C , 66-C ) :   1.0221 B( 65-C , 71-N ) :   1.1715 
B( 66-C , 67-N ) :   1.1788 B( 66-C , 72-O ) :   1.8361 B( 67-N , 73-H ) :   0.6771 
B( 68-N , 69-C ) :   1.3112 B( 68-N , 71-N ) :   0.1194 B( 69-C , 70-C ) :   1.5145 
B( 69-C , 74-H ) :   0.8893 B( 70-C , 71-N ) :   1.2971 B( 70-C , 75-H ) :   0.8632 


-------
TIMINGS
-------

Total SCF time: 0 days 0 hours 12 min 19 sec 

Total time                  ....     739.370 sec
Sum of individual times     ....     732.451 sec  ( 99.1%)

Fock matrix formation       ....     651.644 sec  ( 88.1%)
  Split-RI-J                ....      51.058 sec  (  7.8% of F)
  Chain of spheres X        ....     484.720 sec  ( 74.4% of F)
  XC integration            ....      35.954 sec  (  5.5% of F)
    Basis function eval.    ....       4.367 sec  ( 12.1% of XC)
    Density eval.           ....      17.734 sec  ( 49.3% of XC)
    XC-Functional eval.     ....       0.483 sec  (  1.3% of XC)
    XC-Potential eval.      ....       9.322 sec  ( 25.9% of XC)
Diagonalization             ....      48.410 sec  (  6.5%)
Density matrix formation    ....       0.688 sec  (  0.1%)
Population analysis         ....       1.526 sec  (  0.2%)
Initial guess               ....       1.130 sec  (  0.2%)
Orbital Transformation      ....       0.000 sec  (  0.0%)
Orbital Orthonormalization  ....       0.000 sec  (  0.0%)
DIIS solution               ....      20.548 sec  (  2.8%)
Grid generation             ....       8.504 sec  (  1.2%)

Maximum memory used throughout the entire SCF-calculation: 372.6 MB


-------------------------------------------------------------------------------
                          DFT DISPERSION CORRECTION                            
                                                                               
                              DFTD3 V3.1  Rev 1                                
                          USING Becke-Johnson damping                          
-------------------------------------------------------------------------------
The PBEh-3c composite method is recognized
Using three-body term ABC
Active option DFTDOPT                   ...         4   

molecular C6(AA) [au] = 77979.975987 


            DFT-D V3
 parameters
 s6 scaling factor         :     1.0000 
 a1 scaling factor         :     0.4860 
 s8 scaling factor         :     0.0000 
 a2 scaling factor         :     4.5000 
 Damping factor alpha9(ATM):    16.0000 
 ad hoc parameters k1-k3   :    16.0000     1.3333    -4.0000 

 Edisp/kcal,au: -49.444804515310  -0.078795303154 
 E6   /kcal   : -50.499749499 
 E8   /kcal   :  -0.000000000 
 E6(ABC)      :   1.054944984 
 % E8         :   0.000000000 
 % E6(ABC)    :  -2.133581059 

-------------------------   ----------------
Dispersion correction           -0.078795303
-------------------------   ----------------

------------------   -----------------
gCP correction             0.153728269
------------------   -----------------

-------------------------   --------------------
FINAL SINGLE POINT ENERGY     -2040.577753211335
-------------------------   --------------------


                            ***************************************
                            *     ORCA property calculations      *
                            ***************************************

                                    ---------------------
                                    Active property flags
                                    ---------------------
   (+) Dipole Moment


------------------------------------------------------------------------------
                       ORCA ELECTRIC PROPERTIES CALCULATION
------------------------------------------------------------------------------

Dipole Moment Calculation                       ... on
Quadrupole Moment Calculation                   ... off
Polarizability Calculation                      ... off
GBWName                                         ... orca.gbw
Electron density                                ... orca.scfp
The origin for moment calculation is the CENTER OF MASS  = ( 0.018687, -0.012040 -0.010368)

-------------
DIPOLE MOMENT
-------------
                                X             Y             Z
Electronic contribution:     37.55987      10.44888       2.46785
Nuclear contribution   :    -38.90645      -8.79009      -4.51007
                        -----------------------------------------
Total Dipole Moment    :     -1.34657       1.65879      -2.04222
                        -----------------------------------------
Magnitude (a.u.)       :      2.95559
Magnitude (Debye)      :      7.51251


--------------------
Rotational spectrum 
--------------------
 
Rotational constants in cm-1:     0.003109     0.001934     0.001351 
Rotational constants in MHz :    93.190869    57.988168    40.508812 

 Dipole components along the rotational axes: 
x,y,z [a.u.] :    -0.948349     1.779198    -2.161157 
x,y,z [Debye]:    -2.410512     4.522363    -5.493225 

 


           ************************************************************
           *        Program running with 12 parallel MPI-processes    *
           *              working on a common directory               *
           ************************************************************

-------------------------------------------------------------------------------
                               ORCA SCF HESSIAN
-------------------------------------------------------------------------------

                   --------- SHARK INITIALIZATION DONE ---------

Hessian of the Kohn-Sham DFT energy:
Kohn-Sham wavefunction type                      ... UKS
Hartree-Fock exchange scaling                    ...    0.420
Number of operators                              ...    2
Number of atoms                                  ...   84
Basis set dimensions                             ...  779
Integral neglect threshold                       ... 1.0e-12
Integral primitive cutoff                        ... 1.0e-14

Setting up DFT Hessian calculations              ... 

HESS GRID
---------

General Integration Accuracy     IntAcc      ... 4.388
Radial Grid Type                 RadialGrid  ... OptM3 with GC (2021)
Angular Grid (max. ang.)         AngularGrid ... 4 (Lebedev-302)
Angular grid pruning method      GridPruning ... 4 (adaptive)
Weight generation scheme         WeightScheme... Becke
Basis function cutoff            BFCut       ... 1.0000e-12
Integration weight cutoff        WCut        ... 1.0000e-14
Angular grids for H and He will be reduced by one unit
Partially contracted basis set               ... off
Rotationally invariant grid construction     ... off

Total number of grid points                  ...   394130
Total number of batches                      ...     6201
Average number of points per batch           ...       63
Average number of grid points per atom       ...     4692

Building densities                               ... done   (      0.2 sec)
Calculating rho(r) on the grid                   ... done   (      1.7 sec)
Building xc-kernel on the grid                   ... done   (      0.1 sec)
                                                     done   (      7.5 sec)

Nuclear repulsion Hessian  (SHARK)               ... done   (      0.0 sec)

----------------------------------------------
Forming right-hand sides of CP-SCF equations     ...
----------------------------------------------
One electron integral derivatives  (SHARK)       ... done   (      2.8 sec)
C-PCM contribution to the Fock matrix derivative ... done   (    162.8 sec)

Transforming the overlap derivative matrices     ... 
IBatch  1 (of  4):                                                47.6 sec
IBatch  2 (of  4):                                                47.0 sec
IBatch  3 (of  4):                                                47.7 sec
IBatch  4 (of  4):                                                25.0 sec
                                                 ... done   (    167.3 sec)
Adding tr(S(x)F(y) C-PCM term to the hessian     ... done   (      5.4 sec)

Making the Q(x) pseudodensities                  ... 
IBatch  1 (of  4):                                                 4.0 sec
IBatch  2 (of  4):                                                 4.1 sec
IBatch  3 (of  4):                                                 4.0 sec
IBatch  4 (of  4):                                                 2.0 sec
                                                 ... done   (     14.2 sec)

Adding the E*S(x)*S(y) terms to the Hessian      ... done   (      4.3 sec)

Calculating energy weighted overlap derivatives  ... done   (      1.0 sec)

Two electron integral derivatives (SHARK-RI)     ... 
IBatch  1 (of  3):                                               306.9 sec
IBatch  2 (of  3):                                               299.9 sec
IBatch  3 (of  3):                                                68.7 sec
                                                 ... done   (    675.5 sec)

Exchange-correlation integral derivatives        ... 
IBatch  1 (of  2):                                               337.0 sec
IBatch  2 (of  2):                                               164.7 sec
                                                 ... done   (    501.7 sec)

tr(F(y)Q(x)) contribution to the Hessian         ... done   (      9.4 sec)

Response fock operator R(S(x)) (SHARK-RI)        ... 
IBatch  1 (of  7):                                               912.0 sec
IBatch  2 (of  7):                                               751.0 sec
IBatch  3 (of  7):                                               666.6 sec
IBatch  4 (of  7):                                               848.4 sec
IBatch  5 (of  7):                                               697.0 sec
IBatch  6 (of  7):                                               352.1 sec
IBatch  7 (of  7):                                               560.9 sec
                                                 ... done   (   4788.0 sec)

XC Response fock operator R(S(x))                ... 
IBatch  1 (of  3):                                                91.0 sec
IBatch  2 (of  3):                                                80.3 sec
IBatch  3 (of  3):                                                86.8 sec
                                                 ... done   (    258.1 sec)

tr(F(y)S(x)) contribution to the Hessian         ... 
                                                 ... done   (      0.6 sec)

Transforming and finalizing RHSs                 ... done   (    126.9 sec)

----------------------------------------------
Solving the CP-SCF equations (RI)                ...
----------------------------------------------
IBatch 1 (of 14)
     CP-SCF ITERATION   0:   3.7030e-01 (  59.5 sec   0/ 19 done)
     CP-SCF ITERATION   1:   4.7502e-02 (  52.8 sec   0/ 19 done)
     CP-SCF ITERATION   2:   2.0261e-02 (  56.6 sec   0/ 19 done)
     CP-SCF ITERATION   3:   7.3891e-03 (  58.0 sec   0/ 19 done)
     CP-SCF ITERATION   4:   2.6161e-03 (  52.7 sec   0/ 19 done)
     CP-SCF ITERATION   5:   8.1740e-04 (  53.6 sec   0/ 19 done)
     CP-SCF ITERATION   6:   4.3557e-04 (  55.3 sec   0/ 19 done)
     CP-SCF ITERATION   7:   2.7256e-04 (  60.5 sec   4/ 19 done)
     CP-SCF ITERATION   8:   1.5874e-04 (  41.9 sec   6/ 19 done)
     CP-SCF ITERATION   9:   8.2502e-05 (  42.3 sec   9/ 19 done)
     CP-SCF ITERATION  10:   4.3649e-05 (  35.0 sec  16/ 19 done)
     CP-SCF ITERATION  11:   2.8977e-05 (  13.8 sec  19/ 19 done)
                    *** THE CP-SCF HAS CONVERGED ***
IBatch 2 (of 14)
     CP-SCF ITERATION   0:   2.8925e-01 (  50.2 sec   0/ 19 done)
     CP-SCF ITERATION   1:   5.6569e-02 (  61.2 sec   0/ 19 done)
     CP-SCF ITERATION   2:   3.2836e-02 (  54.0 sec   0/ 19 done)
     CP-SCF ITERATION   3:   1.0785e-02 (  64.5 sec   0/ 19 done)
     CP-SCF ITERATION   4:   3.3703e-03 (  64.5 sec   0/ 19 done)
     CP-SCF ITERATION   5:   1.0813e-03 (  46.2 sec   0/ 19 done)
     CP-SCF ITERATION   6:   4.5361e-04 (  46.1 sec   0/ 19 done)
     CP-SCF ITERATION   7:   1.6614e-04 (  46.5 sec   3/ 19 done)
     CP-SCF ITERATION   8:   1.5409e-04 (  40.8 sec   7/ 19 done)
     CP-SCF ITERATION   9:   1.0590e-04 (  31.2 sec   9/ 19 done)
     CP-SCF ITERATION  10:   6.8099e-05 (  29.6 sec  12/ 19 done)
     CP-SCF ITERATION  11:   2.4328e-05 (  24.9 sec  19/ 19 done)
                    *** THE CP-SCF HAS CONVERGED ***
IBatch 3 (of 14)
     CP-SCF ITERATION   0:   2.3594e-01 (  50.2 sec   0/ 19 done)
     CP-SCF ITERATION   1:   5.6549e-02 (  51.7 sec   0/ 19 done)
     CP-SCF ITERATION   2:   3.2670e-02 (  54.8 sec   0/ 19 done)
     CP-SCF ITERATION   3:   1.0606e-02 (  54.1 sec   0/ 19 done)
     CP-SCF ITERATION   4:   3.7866e-03 (  53.0 sec   0/ 19 done)
     CP-SCF ITERATION   5:   1.2490e-03 (  56.2 sec   0/ 19 done)
     CP-SCF ITERATION   6:   6.5213e-04 (  52.9 sec   0/ 19 done)
     CP-SCF ITERATION   7:   2.4002e-04 (  57.2 sec   1/ 19 done)
     CP-SCF ITERATION   8:   2.1167e-04 (  54.9 sec   3/ 19 done)
     CP-SCF ITERATION   9:   1.3708e-04 (  41.8 sec   5/ 19 done)
     CP-SCF ITERATION  10:   7.5630e-05 (  37.7 sec   7/ 19 done)
     CP-SCF ITERATION  11:   3.5407e-05 (  38.6 sec  18/ 19 done)
     CP-SCF ITERATION  12:   1.4227e-05 (   8.3 sec  19/ 19 done)
                    *** THE CP-SCF HAS CONVERGED ***
IBatch 4 (of 14)
     CP-SCF ITERATION   0:   1.8979e-01 (  55.9 sec   0/ 19 done)
     CP-SCF ITERATION   1:   3.4731e-02 (  60.1 sec   0/ 19 done)
     CP-SCF ITERATION   2:   1.3062e-02 (  61.1 sec   0/ 19 done)
     CP-SCF ITERATION   3:   4.5053e-03 (  57.1 sec   0/ 19 done)
     CP-SCF ITERATION   4:   1.9924e-03 (  51.9 sec   0/ 19 done)
     CP-SCF ITERATION   5:   9.1060e-04 (  55.2 sec   0/ 19 done)
     CP-SCF ITERATION   6:   6.5950e-04 (  58.9 sec   6/ 19 done)
     CP-SCF ITERATION   7:   3.9510e-04 (  35.5 sec  12/ 19 done)
     CP-SCF ITERATION   8:   1.7430e-04 (  26.0 sec  14/ 19 done)
     CP-SCF ITERATION   9:   8.3792e-05 (  19.5 sec  16/ 19 done)
     CP-SCF ITERATION  10:   5.3103e-05 (  12.7 sec  18/ 19 done)
     CP-SCF ITERATION  11:   3.2517e-05 (   9.7 sec  18/ 19 done)
     CP-SCF ITERATION  12:   1.3906e-05 (  10.6 sec  19/ 19 done)
                    *** THE CP-SCF HAS CONVERGED ***
IBatch 5 (of 14)
     CP-SCF ITERATION   0:   1.2400e-01 (  52.4 sec   0/ 19 done)
     CP-SCF ITERATION   1:   2.0792e-02 (  54.0 sec   0/ 19 done)
     CP-SCF ITERATION   2:   7.6131e-03 (  56.9 sec   0/ 19 done)
     CP-SCF ITERATION   3:   1.9816e-03 (  63.9 sec   0/ 19 done)
     CP-SCF ITERATION   4:   7.2137e-04 (  56.5 sec   0/ 19 done)
     CP-SCF ITERATION   5:   1.9024e-04 (  52.1 sec   0/ 19 done)
     CP-SCF ITERATION   6:   6.6981e-05 (  55.2 sec   6/ 19 done)
     CP-SCF ITERATION   7:   3.1187e-05 (  40.7 sec  18/ 19 done)
     CP-SCF ITERATION   8:   2.0479e-05 (  10.3 sec  19/ 19 done)
                    *** THE CP-SCF HAS CONVERGED ***
IBatch 6 (of 14)
     CP-SCF ITERATION   0:   2.6136e-01 (  55.4 sec   0/ 19 done)
     CP-SCF ITERATION   1:   3.2558e-02 (  52.6 sec   0/ 19 done)
     CP-SCF ITERATION   2:   1.1221e-02 (  49.3 sec   0/ 19 done)
     CP-SCF ITERATION   3:   3.2016e-03 (  48.7 sec   0/ 19 done)
     CP-SCF ITERATION   4:   2.1908e-03 (  49.7 sec   0/ 19 done)
     CP-SCF ITERATION   5:   1.3578e-03 (  50.6 sec   0/ 19 done)
     CP-SCF ITERATION   6:   9.0479e-04 (  54.0 sec   9/ 19 done)
     CP-SCF ITERATION   7:   3.1279e-04 (  29.3 sec  15/ 19 done)
     CP-SCF ITERATION   8:   2.2791e-04 (  13.1 sec  16/ 19 done)
     CP-SCF ITERATION   9:   1.0315e-04 (  11.7 sec  17/ 19 done)
     CP-SCF ITERATION  10:   6.5854e-05 (  12.0 sec  18/ 19 done)
     CP-SCF ITERATION  11:   3.8774e-05 (  11.2 sec  18/ 19 done)
     CP-SCF ITERATION  12:   3.0746e-05 (   9.8 sec  18/ 19 done)
     CP-SCF ITERATION  13:   1.6721e-05 (  10.5 sec  19/ 19 done)
                    *** THE CP-SCF HAS CONVERGED ***
IBatch 7 (of 14)
     CP-SCF ITERATION   0:   3.8411e-01 (  51.8 sec   0/ 19 done)
     CP-SCF ITERATION   1:   5.7258e-02 (  62.8 sec   0/ 19 done)
     CP-SCF ITERATION   2:   3.1479e-02 (  49.0 sec   0/ 19 done)
     CP-SCF ITERATION   3:   1.0490e-02 (  50.1 sec   0/ 19 done)
     CP-SCF ITERATION   4:   3.7764e-03 (  50.0 sec   0/ 19 done)
     CP-SCF ITERATION   5:   1.3417e-03 (  54.2 sec   0/ 19 done)
     CP-SCF ITERATION   6:   8.1496e-04 (  55.1 sec   0/ 19 done)
     CP-SCF ITERATION   7:   4.9323e-04 (  55.0 sec   3/ 19 done)
     CP-SCF ITERATION   8:   3.1345e-04 (  47.7 sec   6/ 19 done)
     CP-SCF ITERATION   9:   1.6805e-04 (  44.2 sec  11/ 19 done)
     CP-SCF ITERATION  10:   8.7123e-05 (  31.3 sec  13/ 19 done)
     CP-SCF ITERATION  11:   5.5564e-05 (  24.9 sec  16/ 19 done)
     CP-SCF ITERATION  12:   3.5282e-05 (  16.5 sec  17/ 19 done)
     CP-SCF ITERATION  13:   2.1402e-05 (  13.7 sec  19/ 19 done)
                    *** THE CP-SCF HAS CONVERGED ***
IBatch 8 (of 14)
     CP-SCF ITERATION   0:   2.1763e-01 (  68.2 sec   0/ 19 done)
     CP-SCF ITERATION   1:   5.7627e-02 (  70.1 sec   0/ 19 done)
     CP-SCF ITERATION   2:   3.1075e-02 (  69.6 sec   0/ 19 done)
     CP-SCF ITERATION   3:   9.8191e-03 (  70.0 sec   0/ 19 done)
     CP-SCF ITERATION   4:   3.2850e-03 (  72.2 sec   0/ 19 done)
     CP-SCF ITERATION   5:   8.2644e-04 (  58.7 sec   0/ 19 done)
     CP-SCF ITERATION   6:   3.9272e-04 (  71.9 sec   0/ 19 done)
     CP-SCF ITERATION   7:   2.0637e-04 (  71.3 sec   1/ 19 done)
     CP-SCF ITERATION   8:   1.6863e-04 (  62.7 sec   6/ 19 done)
     CP-SCF ITERATION   9:   1.0072e-04 (  34.4 sec  13/ 19 done)
     CP-SCF ITERATION  10:   4.5295e-05 (  18.5 sec  15/ 19 done)
     CP-SCF ITERATION  11:   2.3360e-05 (  15.4 sec  19/ 19 done)
                    *** THE CP-SCF HAS CONVERGED ***
IBatch 9 (of 14)
     CP-SCF ITERATION   0:   2.1123e-01 (  55.8 sec   0/ 19 done)
     CP-SCF ITERATION   1:   4.8243e-02 (  71.6 sec   0/ 19 done)
     CP-SCF ITERATION   2:   2.6188e-02 (  75.3 sec   0/ 19 done)
     CP-SCF ITERATION   3:   8.3704e-03 (  73.0 sec   0/ 19 done)
     CP-SCF ITERATION   4:   3.0976e-03 (  75.3 sec   0/ 19 done)
     CP-SCF ITERATION   5:   1.3900e-03 (  76.5 sec   0/ 19 done)
     CP-SCF ITERATION   6:   7.3778e-04 (  71.2 sec   0/ 19 done)
     CP-SCF ITERATION   7:   6.0222e-04 (  66.4 sec   7/ 19 done)
     CP-SCF ITERATION   8:   3.2323e-04 (  47.0 sec  13/ 19 done)
     CP-SCF ITERATION   9:   1.7360e-04 (  27.1 sec  13/ 19 done)
     CP-SCF ITERATION  10:   9.7774e-05 (  30.6 sec  13/ 19 done)
     CP-SCF ITERATION  11:   6.2091e-05 (  29.9 sec  16/ 19 done)
     CP-SCF ITERATION  12:   3.1738e-05 (  17.0 sec  18/ 19 done)
     CP-SCF ITERATION  13:   1.7412e-05 (  12.0 sec  19/ 19 done)
                    *** THE CP-SCF HAS CONVERGED ***
IBatch 10 (of 14)
     CP-SCF ITERATION   0:   2.3839e-01 (  81.6 sec   0/ 19 done)
     CP-SCF ITERATION   1:   5.5387e-02 (  67.0 sec   0/ 19 done)
     CP-SCF ITERATION   2:   2.7407e-02 (  83.6 sec   0/ 19 done)
     CP-SCF ITERATION   3:   1.7970e-02 (  79.3 sec   0/ 19 done)
     CP-SCF ITERATION   4:   1.0800e-02 (  86.5 sec   0/ 19 done)
     CP-SCF ITERATION   5:   6.9566e-03 (  87.6 sec   0/ 19 done)
     CP-SCF ITERATION   6:   3.2517e-03 (  88.2 sec   0/ 19 done)
     CP-SCF ITERATION   7:   2.2543e-03 (  91.6 sec   0/ 19 done)
     CP-SCF ITERATION   8:   1.3506e-03 (  93.4 sec   0/ 19 done)
     CP-SCF ITERATION   9:   8.6046e-04 (  94.9 sec   1/ 19 done)
     CP-SCF ITERATION  10:   4.0095e-04 (  87.7 sec   4/ 19 done)
     CP-SCF ITERATION  11:   2.4030e-04 (  74.4 sec  13/ 19 done)
     CP-SCF ITERATION  12:   1.0811e-04 (  32.3 sec  15/ 19 done)
     CP-SCF ITERATION  13:   6.0969e-05 (  24.9 sec  18/ 19 done)
     CP-SCF ITERATION  14:   3.4999e-05 (  14.2 sec  18/ 19 done)
     CP-SCF ITERATION  15:   1.9205e-05 (  14.0 sec  19/ 19 done)
                    *** THE CP-SCF HAS CONVERGED ***
IBatch 11 (of 14)
     CP-SCF ITERATION   0:   4.4666e-01 (  93.9 sec   0/ 19 done)
     CP-SCF ITERATION   1:   2.0241e-01 (  95.0 sec   0/ 19 done)
     CP-SCF ITERATION   2:   1.7696e-01 (  95.5 sec   0/ 19 done)
     CP-SCF ITERATION   3:   7.8622e-02 (  94.0 sec   0/ 19 done)
     CP-SCF ITERATION   4:   4.8545e-02 (  97.3 sec   0/ 19 done)
     CP-SCF ITERATION   5:   2.9630e-02 (  97.8 sec   0/ 19 done)
     CP-SCF ITERATION   6:   1.5111e-02 (  98.4 sec   0/ 19 done)
     CP-SCF ITERATION   7:   1.1541e-02 (  98.3 sec   0/ 19 done)
     CP-SCF ITERATION   8:   5.4760e-03 (  98.7 sec   0/ 19 done)
     CP-SCF ITERATION   9:   3.4302e-03 (  97.7 sec   0/ 19 done)
     CP-SCF ITERATION  10:   1.7773e-03 (  98.7 sec   0/ 19 done)
     CP-SCF ITERATION  11:   9.6576e-04 (  98.6 sec   0/ 19 done)
     CP-SCF ITERATION  12:   5.4846e-04 (  99.3 sec   0/ 19 done)
     CP-SCF ITERATION  13:   2.7591e-04 (  99.9 sec   0/ 19 done)
     CP-SCF ITERATION  14:   1.4754e-04 (  99.9 sec   3/ 19 done)
     CP-SCF ITERATION  15:   9.0201e-05 (  84.8 sec   7/ 19 done)
     CP-SCF ITERATION  16:   4.6733e-05 (  64.7 sec  17/ 19 done)
     CP-SCF ITERATION  17:   2.7173e-05 (  18.8 sec  19/ 19 done)
                    *** THE CP-SCF HAS CONVERGED ***
IBatch 12 (of 14)
     CP-SCF ITERATION   0:   3.4062e-01 (  97.2 sec   0/ 19 done)
     CP-SCF ITERATION   1:   2.0768e-01 (  97.2 sec   0/ 19 done)
     CP-SCF ITERATION   2:   1.7635e-01 (  96.6 sec   0/ 19 done)
     CP-SCF ITERATION   3:   8.0822e-02 (  96.8 sec   0/ 19 done)
     CP-SCF ITERATION   4:   4.9029e-02 (  97.1 sec   0/ 19 done)
     CP-SCF ITERATION   5:   2.4970e-02 (  98.0 sec   0/ 19 done)
     CP-SCF ITERATION   6:   1.3081e-02 (  97.8 sec   0/ 19 done)
     CP-SCF ITERATION   7:   1.0106e-02 (  97.4 sec   0/ 19 done)
     CP-SCF ITERATION   8:   4.9427e-03 (  97.3 sec   0/ 19 done)
     CP-SCF ITERATION   9:   3.2082e-03 (  98.9 sec   0/ 19 done)
     CP-SCF ITERATION  10:   1.2787e-03 (  97.9 sec   0/ 19 done)
     CP-SCF ITERATION  11:   7.5481e-04 (  98.0 sec   0/ 19 done)
     CP-SCF ITERATION  12:   4.2387e-04 (  97.1 sec   3/ 19 done)
     CP-SCF ITERATION  13:   2.3924e-04 (  83.9 sec   9/ 19 done)
     CP-SCF ITERATION  14:   1.2675e-04 (  54.2 sec  12/ 19 done)
     CP-SCF ITERATION  15:   7.2701e-05 (  39.5 sec  15/ 19 done)
     CP-SCF ITERATION  16:   3.5067e-05 (  26.1 sec  17/ 19 done)
     CP-SCF ITERATION  17:   2.0781e-05 (  18.5 sec  19/ 19 done)
                    *** THE CP-SCF HAS CONVERGED ***
IBatch 13 (of 14)
     CP-SCF ITERATION   0:   1.6293e-01 (  86.4 sec   0/ 19 done)
     CP-SCF ITERATION   1:   2.3535e-02 (  96.4 sec   0/ 19 done)
     CP-SCF ITERATION   2:   8.9764e-03 (  99.1 sec   0/ 19 done)
     CP-SCF ITERATION   3:   2.7515e-03 (  97.6 sec   0/ 19 done)
     CP-SCF ITERATION   4:   2.1015e-03 (  98.2 sec   0/ 19 done)
     CP-SCF ITERATION   5:   1.1290e-03 (  98.2 sec   0/ 19 done)
     CP-SCF ITERATION   6:   6.1614e-04 (  97.5 sec   1/ 19 done)
     CP-SCF ITERATION   7:   3.0776e-04 (  95.4 sec   1/ 19 done)
     CP-SCF ITERATION   8:   2.3677e-04 (  96.9 sec   4/ 19 done)
     CP-SCF ITERATION   9:   1.3648e-04 (  81.7 sec   8/ 19 done)
     CP-SCF ITERATION  10:   9.3120e-05 (  62.1 sec  16/ 19 done)
     CP-SCF ITERATION  11:   5.4671e-05 (  22.5 sec  18/ 19 done)
     CP-SCF ITERATION  12:   2.1575e-05 (  14.8 sec  19/ 19 done)
                    *** THE CP-SCF HAS CONVERGED ***
IBatch 14 (of 14)
     CP-SCF ITERATION   0:   1.3052e-01 (  28.8 sec   0/  5 done)
     CP-SCF ITERATION   1:   2.8052e-02 (  29.4 sec   0/  5 done)
     CP-SCF ITERATION   2:   1.1723e-02 (  29.4 sec   0/  5 done)
     CP-SCF ITERATION   3:   5.0554e-03 (  29.5 sec   0/  5 done)
     CP-SCF ITERATION   4:   2.9629e-03 (  30.3 sec   0/  5 done)
     CP-SCF ITERATION   5:   1.8701e-03 (  33.1 sec   0/  5 done)
     CP-SCF ITERATION   6:   1.3229e-03 (  34.0 sec   0/  5 done)
     CP-SCF ITERATION   7:   5.4350e-04 (  30.0 sec   0/  5 done)
     CP-SCF ITERATION   8:   3.3316e-04 (  29.8 sec   0/  5 done)
     CP-SCF ITERATION   9:   2.1103e-04 (  29.0 sec   1/  5 done)
     CP-SCF ITERATION  10:   1.2420e-04 (  25.7 sec   2/  5 done)
     CP-SCF ITERATION  11:   7.6337e-05 (  22.2 sec   2/  5 done)
     CP-SCF ITERATION  12:   4.0570e-05 (  22.2 sec   4/  5 done)
     CP-SCF ITERATION  13:   1.9489e-05 (  14.7 sec   5/  5 done)
                    *** THE CP-SCF HAS CONVERGED ***

                                                 ... done   (  10851.5 sec)
Forming perturbed density Hessian contributions  ... done   (      8.0 sec)
Calculating [Q*(d^2 A/dXdY)*Q  ] C-PCM term      ... done   (      0.1 sec)
Calculating [d^2(V_N)/(dXdY)*Q ] C-PCM term      ... done   (      0.0 sec)
Calculating [d^2(V_el)/(dXdY)*Q] C-PCM term      ... done   (      5.7 sec)
Calculating C-PCM term that depends on dQ/dX     ... done   (      5.4 sec)
2nd integral derivative contribs (SHARK-RI)      ... done   (    968.7 sec)
Exchange-correlation Hessian                     ... done   (    197.7 sec)
Dispersion correction in the Hessian             ... done   (      2.7 sec)
gCP correction in the Hessian                    ... done   (      3.8 sec)
Dipole derivatives                               ... (center of mass:  0.018687, -0.012040 -0.010368)done   (      0.4 sec)

Total SCF Hessian time: 0 days 5 hours 13 min 47 sec 

Writing the Hessian file to the disk             ... done


Maximum memory used throughout the entire SCFHESS-calculation: 1095.9 MB

-----------------------
VIBRATIONAL FREQUENCIES
-----------------------

Scaling factor for frequencies =  1.000000000  (already applied!)

   0:         0.00 cm**-1
   1:         0.00 cm**-1
   2:         0.00 cm**-1
   3:         0.00 cm**-1
   4:         0.00 cm**-1
   5:         0.00 cm**-1
   6:        16.31 cm**-1
   7:        18.45 cm**-1
   8:        19.75 cm**-1
   9:        23.63 cm**-1
  10:        31.39 cm**-1
  11:        38.95 cm**-1
  12:        45.00 cm**-1
  13:        48.87 cm**-1
  14:        53.23 cm**-1
  15:        58.52 cm**-1
  16:        64.65 cm**-1
  17:        70.66 cm**-1
  18:        85.71 cm**-1
  19:        90.03 cm**-1
  20:       100.26 cm**-1
  21:       114.12 cm**-1
  22:       120.97 cm**-1
  23:       125.19 cm**-1
  24:       133.09 cm**-1
  25:       154.34 cm**-1
  26:       159.24 cm**-1
  27:       173.12 cm**-1
  28:       187.52 cm**-1
  29:       202.71 cm**-1
  30:       224.62 cm**-1
  31:       227.27 cm**-1
  32:       243.64 cm**-1
  33:       249.32 cm**-1
  34:       251.61 cm**-1
  35:       254.37 cm**-1
  36:       258.63 cm**-1
  37:       265.84 cm**-1
  38:       271.74 cm**-1
  39:       280.48 cm**-1
  40:       284.72 cm**-1
  41:       295.27 cm**-1
  42:       308.03 cm**-1
  43:       314.40 cm**-1
  44:       319.53 cm**-1
  45:       321.52 cm**-1
  46:       358.33 cm**-1
  47:       375.91 cm**-1
  48:       381.27 cm**-1
  49:       387.79 cm**-1
  50:       405.49 cm**-1
  51:       411.24 cm**-1
  52:       428.29 cm**-1
  53:       431.31 cm**-1
  54:       444.04 cm**-1
  55:       451.19 cm**-1
  56:       456.53 cm**-1
  57:       458.42 cm**-1
  58:       478.33 cm**-1
  59:       486.78 cm**-1
  60:       492.20 cm**-1
  61:       504.76 cm**-1
  62:       513.86 cm**-1
  63:       520.36 cm**-1
  64:       533.83 cm**-1
  65:       543.68 cm**-1
  66:       572.17 cm**-1
  67:       573.31 cm**-1
  68:       579.90 cm**-1
  69:       604.89 cm**-1
  70:       616.17 cm**-1
  71:       636.11 cm**-1
  72:       639.13 cm**-1
  73:       641.86 cm**-1
  74:       646.85 cm**-1
  75:       650.67 cm**-1
  76:       665.08 cm**-1
  77:       670.70 cm**-1
  78:       674.86 cm**-1
  79:       694.61 cm**-1
  80:       695.49 cm**-1
  81:       732.24 cm**-1
  82:       740.38 cm**-1
  83:       745.98 cm**-1
  84:       746.80 cm**-1
  85:       755.62 cm**-1
  86:       766.31 cm**-1
  87:       771.66 cm**-1
  88:       773.91 cm**-1
  89:       778.35 cm**-1
  90:       788.56 cm**-1
  91:       798.36 cm**-1
  92:       799.98 cm**-1
  93:       810.13 cm**-1
  94:       835.03 cm**-1
  95:       840.68 cm**-1
  96:       859.66 cm**-1
  97:       868.62 cm**-1
  98:       878.99 cm**-1
  99:       899.41 cm**-1
 100:       901.09 cm**-1
 101:       902.25 cm**-1
 102:       913.01 cm**-1
 103:       916.07 cm**-1
 104:       924.21 cm**-1
 105:       926.51 cm**-1
 106:       934.95 cm**-1
 107:       951.86 cm**-1
 108:       962.09 cm**-1
 109:       966.38 cm**-1
 110:       972.12 cm**-1
 111:       977.52 cm**-1
 112:       983.49 cm**-1
 113:       989.63 cm**-1
 114:       995.39 cm**-1
 115:      1004.61 cm**-1
 116:      1009.62 cm**-1
 117:      1027.51 cm**-1
 118:      1032.37 cm**-1
 119:      1036.23 cm**-1
 120:      1041.18 cm**-1
 121:      1042.20 cm**-1
 122:      1042.67 cm**-1
 123:      1042.83 cm**-1
 124:      1047.79 cm**-1
 125:      1055.00 cm**-1
 126:      1056.24 cm**-1
 127:      1057.60 cm**-1
 128:      1064.27 cm**-1
 129:      1085.17 cm**-1
 130:      1085.23 cm**-1
 131:      1111.11 cm**-1
 132:      1114.47 cm**-1
 133:      1129.30 cm**-1
 134:      1136.52 cm**-1
 135:      1141.23 cm**-1
 136:      1141.35 cm**-1
 137:      1147.78 cm**-1
 138:      1152.26 cm**-1
 139:      1161.44 cm**-1
 140:      1166.82 cm**-1
 141:      1182.33 cm**-1
 142:      1188.56 cm**-1
 143:      1194.73 cm**-1
 144:      1203.60 cm**-1
 145:      1207.68 cm**-1
 146:      1224.53 cm**-1
 147:      1233.55 cm**-1
 148:      1235.10 cm**-1
 149:      1239.88 cm**-1
 150:      1244.93 cm**-1
 151:      1253.74 cm**-1
 152:      1269.35 cm**-1
 153:      1270.99 cm**-1
 154:      1284.19 cm**-1
 155:      1293.24 cm**-1
 156:      1293.77 cm**-1
 157:      1305.86 cm**-1
 158:      1311.57 cm**-1
 159:      1319.69 cm**-1
 160:      1319.85 cm**-1
 161:      1338.82 cm**-1
 162:      1341.66 cm**-1
 163:      1356.25 cm**-1
 164:      1361.62 cm**-1
 165:      1366.55 cm**-1
 166:      1381.68 cm**-1
 167:      1382.86 cm**-1
 168:      1390.90 cm**-1
 169:      1395.64 cm**-1
 170:      1400.78 cm**-1
 171:      1401.89 cm**-1
 172:      1409.79 cm**-1
 173:      1415.13 cm**-1
 174:      1422.75 cm**-1
 175:      1428.58 cm**-1
 176:      1430.80 cm**-1
 177:      1439.74 cm**-1
 178:      1451.76 cm**-1
 179:      1453.90 cm**-1
 180:      1455.05 cm**-1
 181:      1458.04 cm**-1
 182:      1463.84 cm**-1
 183:      1494.53 cm**-1
 184:      1503.01 cm**-1
 185:      1516.85 cm**-1
 186:      1521.16 cm**-1
 187:      1523.50 cm**-1
 188:      1525.62 cm**-1
 189:      1528.25 cm**-1
 190:      1532.62 cm**-1
 191:      1532.95 cm**-1
 192:      1533.91 cm**-1
 193:      1534.19 cm**-1
 194:      1535.23 cm**-1
 195:      1537.66 cm**-1
 196:      1538.52 cm**-1
 197:      1540.73 cm**-1
 198:      1543.23 cm**-1
 199:      1566.55 cm**-1
 200:      1568.15 cm**-1
 201:      1580.55 cm**-1
 202:      1581.07 cm**-1
 203:      1583.99 cm**-1
 204:      1603.25 cm**-1
 205:      1681.76 cm**-1
 206:      1693.77 cm**-1
 207:      1699.37 cm**-1
 208:      1715.97 cm**-1
 209:      1718.24 cm**-1
 210:      1723.37 cm**-1
 211:      1738.86 cm**-1
 212:      1784.22 cm**-1
 213:      1816.80 cm**-1
 214:      1823.25 cm**-1
 215:      3087.81 cm**-1
 216:      3091.50 cm**-1
 217:      3102.20 cm**-1
 218:      3106.60 cm**-1
 219:      3111.87 cm**-1
 220:      3115.00 cm**-1
 221:      3115.30 cm**-1
 222:      3118.81 cm**-1
 223:      3131.97 cm**-1
 224:      3139.82 cm**-1
 225:      3157.66 cm**-1
 226:      3161.17 cm**-1
 227:      3174.62 cm**-1
 228:      3186.36 cm**-1
 229:      3186.73 cm**-1
 230:      3194.28 cm**-1
 231:      3196.77 cm**-1
 232:      3202.20 cm**-1
 233:      3208.20 cm**-1
 234:      3216.09 cm**-1
 235:      3259.82 cm**-1
 236:      3262.72 cm**-1
 237:      3269.72 cm**-1
 238:      3270.62 cm**-1
 239:      3274.71 cm**-1
 240:      3278.00 cm**-1
 241:      3279.98 cm**-1
 242:      3280.41 cm**-1
 243:      3287.01 cm**-1
 244:      3287.13 cm**-1
 245:      3288.74 cm**-1
 246:      3293.59 cm**-1
 247:      3296.52 cm**-1
 248:      3302.33 cm**-1
 249:      3302.67 cm**-1
 250:      3439.02 cm**-1
 251:      3479.40 cm**-1


------------
NORMAL MODES
------------

These modes are the Cartesian displacements weighted by the diagonal matrix
M(i,i)=1/sqrt(m[i]) where m[i] is the mass of the displaced atom
Thus, these vectors are normalized but *not* orthogonal

                  0          1          2          3          4          5    
      0       0.000000   0.000000   0.000000   0.000000   0.000000   0.000000
      1       0.000000   0.000000   0.000000   0.000000   0.000000   0.000000
      2       0.000000   0.000000   0.000000   0.000000   0.000000   0.000000
      3       0.000000   0.000000   0.000000   0.000000   0.000000   0.000000
      4       0.000000   0.000000   0.000000   0.000000   0.000000   0.000000
      5       0.000000   0.000000   0.000000   0.000000   0.000000   0.000000
      6       0.000000   0.000000   0.000000   0.000000   0.000000   0.000000
      7       0.000000   0.000000   0.000000   0.000000   0.000000   0.000000
      8       0.000000   0.000000   0.000000   0.000000   0.000000   0.000000
      9       0.000000   0.000000   0.000000   0.000000   0.000000   0.000000
     10       0.000000   0.000000   0.000000   0.000000   0.000000   0.000000
     11       0.000000   0.000000   0.000000   0.000000   0.000000   0.000000
     12       0.000000   0.000000   0.000000   0.000000   0.000000   0.000000
     13       0.000000   0.000000   0.000000   0.000000   0.000000   0.000000
     14       0.000000   0.000000   0.000000   0.000000   0.000000   0.000000
     15       0.000000   0.000000   0.000000   0.000000   0.000000   0.000000
     16       0.000000   0.000000   0.000000   0.000000   0.000000   0.000000
     17       0.000000   0.000000   0.000000   0.000000   0.000000   0.000000
     18       0.000000   0.000000   0.000000   0.000000   0.000000   0.000000
     19       0.000000   0.000000   0.000000   0.000000   0.000000   0.000000
     20       0.000000   0.000000   0.000000   0.000000   0.000000   0.000000
     21       0.000000   0.000000   0.000000   0.000000   0.000000   0.000000
     22       0.000000   0.000000   0.000000   0.000000   0.000000   0.000000
     23       0.000000   0.000000   0.000000   0.000000   0.000000   0.000000
     24       0.000000   0.000000   0.000000   0.000000   0.000000   0.000000
     25       0.000000   0.000000   0.000000   0.000000   0.000000   0.000000
     26       0.000000   0.000000   0.000000   0.000000   0.000000   0.000000
     27       0.000000   0.000000   0.000000   0.000000   0.000000   0.000000
     28       0.000000   0.000000   0.000000   0.000000   0.000000   0.000000
     29       0.000000   0.000000   0.000000   0.000000   0.000000   0.000000
     30       0.000000   0.000000   0.000000   0.000000   0.000000   0.000000
     31       0.000000   0.000000   0.000000   0.000000   0.000000   0.000000
     32       0.000000   0.000000   0.000000   0.000000   0.000000   0.000000
     33       0.000000   0.000000   0.000000   0.000000   0.000000   0.000000
     34       0.000000   0.000000   0.000000   0.000000   0.000000   0.000000
     35       0.000000   0.000000   0.000000   0.000000   0.000000   0.000000
     36       0.000000   0.000000   0.000000   0.000000   0.000000   0.000000
     37       0.000000   0.000000   0.000000   0.000000   0.000000   0.000000
     38       0.000000   0.000000   0.000000   0.000000   0.000000   0.000000
     39       0.000000   0.000000   0.000000   0.000000   0.000000   0.000000
     40       0.000000   0.000000   0.000000   0.000000   0.000000   0.000000
     41       0.000000   0.000000   0.000000   0.000000   0.000000   0.000000
     42       0.000000   0.000000   0.000000   0.000000   0.000000   0.000000
     43       0.000000   0.000000   0.000000   0.000000   0.000000   0.000000
     44       0.000000   0.000000   0.000000   0.000000   0.000000   0.000000
     45       0.000000   0.000000   0.000000   0.000000   0.000000   0.000000
     46       0.000000   0.000000   0.000000   0.000000   0.000000   0.000000
     47       0.000000   0.000000   0.000000   0.000000   0.000000   0.000000
     48       0.000000   0.000000   0.000000   0.000000   0.000000   0.000000
     49       0.000000   0.000000   0.000000   0.000000   0.000000   0.000000
     50       0.000000   0.000000   0.000000   0.000000   0.000000   0.000000
     51       0.000000   0.000000   0.000000   0.000000   0.000000   0.000000
     52       0.000000   0.000000   0.000000   0.000000   0.000000   0.000000
     53       0.000000   0.000000   0.000000   0.000000   0.000000   0.000000
     54       0.000000   0.000000   0.000000   0.000000   0.000000   0.000000
     55       0.000000   0.000000   0.000000   0.000000   0.000000   0.000000
     56       0.000000   0.000000   0.000000   0.000000   0.000000   0.000000
     57       0.000000   0.000000   0.000000   0.000000   0.000000   0.000000
     58       0.000000   0.000000   0.000000   0.000000   0.000000   0.000000
     59       0.000000   0.000000   0.000000   0.000000   0.000000   0.000000
     60       0.000000   0.000000   0.000000   0.000000   0.000000   0.000000
     61       0.000000   0.000000   0.000000   0.000000   0.000000   0.000000
     62       0.000000   0.000000   0.000000   0.000000   0.000000   0.000000
     63       0.000000   0.000000   0.000000   0.000000   0.000000   0.000000
     64       0.000000   0.000000   0.000000   0.000000   0.000000   0.000000
     65       0.000000   0.000000   0.000000   0.000000   0.000000   0.000000
     66       0.000000   0.000000   0.000000   0.000000   0.000000   0.000000
     67       0.000000   0.000000   0.000000   0.000000   0.000000   0.000000
     68       0.000000   0.000000   0.000000   0.000000   0.000000   0.000000
     69       0.000000   0.000000   0.000000   0.000000   0.000000   0.000000
     70       0.000000   0.000000   0.000000   0.000000   0.000000   0.000000
     71       0.000000   0.000000   0.000000   0.000000   0.000000   0.000000
     72       0.000000   0.000000   0.000000   0.000000   0.000000   0.000000
     73       0.000000   0.000000   0.000000   0.000000   0.000000   0.000000
     74       0.000000   0.000000   0.000000   0.000000   0.000000   0.000000
     75       0.000000   0.000000   0.000000   0.000000   0.000000   0.000000
     76       0.000000   0.000000   0.000000   0.000000   0.000000   0.000000
     77       0.000000   0.000000   0.000000   0.000000   0.000000   0.000000
     78       0.000000   0.000000   0.000000   0.000000   0.000000   0.000000
     79       0.000000   0.000000   0.000000   0.000000   0.000000   0.000000
     80       0.000000   0.000000   0.000000   0.000000   0.000000   0.000000
     81       0.000000   0.000000   0.000000   0.000000   0.000000   0.000000
     82       0.000000   0.000000   0.000000   0.000000   0.000000   0.000000
     83       0.000000   0.000000   0.000000   0.000000   0.000000   0.000000
     84       0.000000   0.000000   0.000000   0.000000   0.000000   0.000000
     85       0.000000   0.000000   0.000000   0.000000   0.000000   0.000000
     86       0.000000   0.000000   0.000000   0.000000   0.000000   0.000000
     87       0.000000   0.000000   0.000000   0.000000   0.000000   0.000000
     88       0.000000   0.000000   0.000000   0.000000   0.000000   0.000000
     89       0.000000   0.000000   0.000000   0.000000   0.000000   0.000000
     90       0.000000   0.000000   0.000000   0.000000   0.000000   0.000000
     91       0.000000   0.000000   0.000000   0.000000   0.000000   0.000000
     92       0.000000   0.000000   0.000000   0.000000   0.000000   0.000000
     93       0.000000   0.000000   0.000000   0.000000   0.000000   0.000000
     94       0.000000   0.000000   0.000000   0.000000   0.000000   0.000000
     95       0.000000   0.000000   0.000000   0.000000   0.000000   0.000000
     96       0.000000   0.000000   0.000000   0.000000   0.000000   0.000000
     97       0.000000   0.000000   0.000000   0.000000   0.000000   0.000000
     98       0.000000   0.000000   0.000000   0.000000   0.000000   0.000000
     99       0.000000   0.000000   0.000000   0.000000   0.000000   0.000000
    100       0.000000   0.000000   0.000000   0.000000   0.000000   0.000000
    101       0.000000   0.000000   0.000000   0.000000   0.000000   0.000000
    102       0.000000   0.000000   0.000000   0.000000   0.000000   0.000000
    103       0.000000   0.000000   0.000000   0.000000   0.000000   0.000000
    104       0.000000   0.000000   0.000000   0.000000   0.000000   0.000000
    105       0.000000   0.000000   0.000000   0.000000   0.000000   0.000000
    106       0.000000   0.000000   0.000000   0.000000   0.000000   0.000000
    107       0.000000   0.000000   0.000000   0.000000   0.000000   0.000000
    108       0.000000   0.000000   0.000000   0.000000   0.000000   0.000000
    109       0.000000   0.000000   0.000000   0.000000   0.000000   0.000000
    110       0.000000   0.000000   0.000000   0.000000   0.000000   0.000000
    111       0.000000   0.000000   0.000000   0.000000   0.000000   0.000000
    112       0.000000   0.000000   0.000000   0.000000   0.000000   0.000000
    113       0.000000   0.000000   0.000000   0.000000   0.000000   0.000000
    114       0.000000   0.000000   0.000000   0.000000   0.000000   0.000000
    115       0.000000   0.000000   0.000000   0.000000   0.000000   0.000000
    116       0.000000   0.000000   0.000000   0.000000   0.000000   0.000000
    117       0.000000   0.000000   0.000000   0.000000   0.000000   0.000000
    118       0.000000   0.000000   0.000000   0.000000   0.000000   0.000000
    119       0.000000   0.000000   0.000000   0.000000   0.000000   0.000000
    120       0.000000   0.000000   0.000000   0.000000   0.000000   0.000000
    121       0.000000   0.000000   0.000000   0.000000   0.000000   0.000000
    122       0.000000   0.000000   0.000000   0.000000   0.000000   0.000000
    123       0.000000   0.000000   0.000000   0.000000   0.000000   0.000000
    124       0.000000   0.000000   0.000000   0.000000   0.000000   0.000000
    125       0.000000   0.000000   0.000000   0.000000   0.000000   0.000000
    126       0.000000   0.000000   0.000000   0.000000   0.000000   0.000000
    127       0.000000   0.000000   0.000000   0.000000   0.000000   0.000000
    128       0.000000   0.000000   0.000000   0.000000   0.000000   0.000000
    129       0.000000   0.000000   0.000000   0.000000   0.000000   0.000000
    130       0.000000   0.000000   0.000000   0.000000   0.000000   0.000000
    131       0.000000   0.000000   0.000000   0.000000   0.000000   0.000000
    132       0.000000   0.000000   0.000000   0.000000   0.000000   0.000000
    133       0.000000   0.000000   0.000000   0.000000   0.000000   0.000000
    134       0.000000   0.000000   0.000000   0.000000   0.000000   0.000000
    135       0.000000   0.000000   0.000000   0.000000   0.000000   0.000000
    136       0.000000   0.000000   0.000000   0.000000   0.000000   0.000000
    137       0.000000   0.000000   0.000000   0.000000   0.000000   0.000000
    138       0.000000   0.000000   0.000000   0.000000   0.000000   0.000000
    139       0.000000   0.000000   0.000000   0.000000   0.000000   0.000000
    140       0.000000   0.000000   0.000000   0.000000   0.000000   0.000000
    141       0.000000   0.000000   0.000000   0.000000   0.000000   0.000000
    142       0.000000   0.000000   0.000000   0.000000   0.000000   0.000000
    143       0.000000   0.000000   0.000000   0.000000   0.000000   0.000000
    144       0.000000   0.000000   0.000000   0.000000   0.000000   0.000000
    145       0.000000   0.000000   0.000000   0.000000   0.000000   0.000000
    146       0.000000   0.000000   0.000000   0.000000   0.000000   0.000000
    147       0.000000   0.000000   0.000000   0.000000   0.000000   0.000000
    148       0.000000   0.000000   0.000000   0.000000   0.000000   0.000000
    149       0.000000   0.000000   0.000000   0.000000   0.000000   0.000000
    150       0.000000   0.000000   0.000000   0.000000   0.000000   0.000000
    151       0.000000   0.000000   0.000000   0.000000   0.000000   0.000000
    152       0.000000   0.000000   0.000000   0.000000   0.000000   0.000000
    153       0.000000   0.000000   0.000000   0.000000   0.000000   0.000000
    154       0.000000   0.000000   0.000000   0.000000   0.000000   0.000000
    155       0.000000   0.000000   0.000000   0.000000   0.000000   0.000000
    156       0.000000   0.000000   0.000000   0.000000   0.000000   0.000000
    157       0.000000   0.000000   0.000000   0.000000   0.000000   0.000000
    158       0.000000   0.000000   0.000000   0.000000   0.000000   0.000000
    159       0.000000   0.000000   0.000000   0.000000   0.000000   0.000000
    160       0.000000   0.000000   0.000000   0.000000   0.000000   0.000000
    161       0.000000   0.000000   0.000000   0.000000   0.000000   0.000000
    162       0.000000   0.000000   0.000000   0.000000   0.000000   0.000000
    163       0.000000   0.000000   0.000000   0.000000   0.000000   0.000000
    164       0.000000   0.000000   0.000000   0.000000   0.000000   0.000000
    165       0.000000   0.000000   0.000000   0.000000   0.000000   0.000000
    166       0.000000   0.000000   0.000000   0.000000   0.000000   0.000000
    167       0.000000   0.000000   0.000000   0.000000   0.000000   0.000000
    168       0.000000   0.000000   0.000000   0.000000   0.000000   0.000000
    169       0.000000   0.000000   0.000000   0.000000   0.000000   0.000000
    170       0.000000   0.000000   0.000000   0.000000   0.000000   0.000000
    171       0.000000   0.000000   0.000000   0.000000   0.000000   0.000000
    172       0.000000   0.000000   0.000000   0.000000   0.000000   0.000000
    173       0.000000   0.000000   0.000000   0.000000   0.000000   0.000000
    174       0.000000   0.000000   0.000000   0.000000   0.000000   0.000000
    175       0.000000   0.000000   0.000000   0.000000   0.000000   0.000000
    176       0.000000   0.000000   0.000000   0.000000   0.000000   0.000000
    177       0.000000   0.000000   0.000000   0.000000   0.000000   0.000000
    178       0.000000   0.000000   0.000000   0.000000   0.000000   0.000000
    179       0.000000   0.000000   0.000000   0.000000   0.000000   0.000000
    180       0.000000   0.000000   0.000000   0.000000   0.000000   0.000000
    181       0.000000   0.000000   0.000000   0.000000   0.000000   0.000000
    182       0.000000   0.000000   0.000000   0.000000   0.000000   0.000000
    183       0.000000   0.000000   0.000000   0.000000   0.000000   0.000000
    184       0.000000   0.000000   0.000000   0.000000   0.000000   0.000000
    185       0.000000   0.000000   0.000000   0.000000   0.000000   0.000000
    186       0.000000   0.000000   0.000000   0.000000   0.000000   0.000000
    187       0.000000   0.000000   0.000000   0.000000   0.000000   0.000000
    188       0.000000   0.000000   0.000000   0.000000   0.000000   0.000000
    189       0.000000   0.000000   0.000000   0.000000   0.000000   0.000000
    190       0.000000   0.000000   0.000000   0.000000   0.000000   0.000000
    191       0.000000   0.000000   0.000000   0.000000   0.000000   0.000000
    192       0.000000   0.000000   0.000000   0.000000   0.000000   0.000000
    193       0.000000   0.000000   0.000000   0.000000   0.000000   0.000000
    194       0.000000   0.000000   0.000000   0.000000   0.000000   0.000000
    195       0.000000   0.000000   0.000000   0.000000   0.000000   0.000000
    196       0.000000   0.000000   0.000000   0.000000   0.000000   0.000000
    197       0.000000   0.000000   0.000000   0.000000   0.000000   0.000000
    198       0.000000   0.000000   0.000000   0.000000   0.000000   0.000000
    199       0.000000   0.000000   0.000000   0.000000   0.000000   0.000000
    200       0.000000   0.000000   0.000000   0.000000   0.000000   0.000000
    201       0.000000   0.000000   0.000000   0.000000   0.000000   0.000000
    202       0.000000   0.000000   0.000000   0.000000   0.000000   0.000000
    203       0.000000   0.000000   0.000000   0.000000   0.000000   0.000000
    204       0.000000   0.000000   0.000000   0.000000   0.000000   0.000000
    205       0.000000   0.000000   0.000000   0.000000   0.000000   0.000000
    206       0.000000   0.000000   0.000000   0.000000   0.000000   0.000000
    207       0.000000   0.000000   0.000000   0.000000   0.000000   0.000000
    208       0.000000   0.000000   0.000000   0.000000   0.000000   0.000000
    209       0.000000   0.000000   0.000000   0.000000   0.000000   0.000000
    210       0.000000   0.000000   0.000000   0.000000   0.000000   0.000000
    211       0.000000   0.000000   0.000000   0.000000   0.000000   0.000000
    212       0.000000   0.000000   0.000000   0.000000   0.000000   0.000000
    213       0.000000   0.000000   0.000000   0.000000   0.000000   0.000000
    214       0.000000   0.000000   0.000000   0.000000   0.000000   0.000000
    215       0.000000   0.000000   0.000000   0.000000   0.000000   0.000000
    216       0.000000   0.000000   0.000000   0.000000   0.000000   0.000000
    217       0.000000   0.000000   0.000000   0.000000   0.000000   0.000000
    218       0.000000   0.000000   0.000000   0.000000   0.000000   0.000000
    219       0.000000   0.000000   0.000000   0.000000   0.000000   0.000000
    220       0.000000   0.000000   0.000000   0.000000   0.000000   0.000000
    221       0.000000   0.000000   0.000000   0.000000   0.000000   0.000000
    222       0.000000   0.000000   0.000000   0.000000   0.000000   0.000000
    223       0.000000   0.000000   0.000000   0.000000   0.000000   0.000000
    224       0.000000   0.000000   0.000000   0.000000   0.000000   0.000000
    225       0.000000   0.000000   0.000000   0.000000   0.000000   0.000000
    226       0.000000   0.000000   0.000000   0.000000   0.000000   0.000000
    227       0.000000   0.000000   0.000000   0.000000   0.000000   0.000000
    228       0.000000   0.000000   0.000000   0.000000   0.000000   0.000000
    229       0.000000   0.000000   0.000000   0.000000   0.000000   0.000000
    230       0.000000   0.000000   0.000000   0.000000   0.000000   0.000000
    231       0.000000   0.000000   0.000000   0.000000   0.000000   0.000000
    232       0.000000   0.000000   0.000000   0.000000   0.000000   0.000000
    233       0.000000   0.000000   0.000000   0.000000   0.000000   0.000000
    234       0.000000   0.000000   0.000000   0.000000   0.000000   0.000000
    235       0.000000   0.000000   0.000000   0.000000   0.000000   0.000000
    236       0.000000   0.000000   0.000000   0.000000   0.000000   0.000000
    237       0.000000   0.000000   0.000000   0.000000   0.000000   0.000000
    238       0.000000   0.000000   0.000000   0.000000   0.000000   0.000000
    239       0.000000   0.000000   0.000000   0.000000   0.000000   0.000000
    240       0.000000   0.000000   0.000000   0.000000   0.000000   0.000000
    241       0.000000   0.000000   0.000000   0.000000   0.000000   0.000000
    242       0.000000   0.000000   0.000000   0.000000   0.000000   0.000000
    243       0.000000   0.000000   0.000000   0.000000   0.000000   0.000000
    244       0.000000   0.000000   0.000000   0.000000   0.000000   0.000000
    245       0.000000   0.000000   0.000000   0.000000   0.000000   0.000000
    246       0.000000   0.000000   0.000000   0.000000   0.000000   0.000000
    247       0.000000   0.000000   0.000000   0.000000   0.000000   0.000000
    248       0.000000   0.000000   0.000000   0.000000   0.000000   0.000000
    249       0.000000   0.000000   0.000000   0.000000   0.000000   0.000000
    250       0.000000   0.000000   0.000000   0.000000   0.000000   0.000000
    251       0.000000   0.000000   0.000000   0.000000   0.000000   0.000000
                  6          7          8          9         10         11    
      0       0.045620   0.046692   0.008691   0.028680   0.037502  -0.029680
      1      -0.009767  -0.083297  -0.041911   0.079389   0.007728  -0.070858
      2      -0.014858   0.019968   0.017851  -0.026122   0.030019  -0.012985
      3       0.037817   0.039624   0.000245   0.020789   0.022287  -0.015162
      4      -0.033646  -0.077506  -0.046039   0.033189  -0.022666  -0.033556
      5      -0.024914  -0.003597  -0.005405  -0.021963   0.003341   0.006699
      6       0.050061   0.035074   0.003033   0.035558   0.040999  -0.029903
      7      -0.041562  -0.051734  -0.027676  -0.015300  -0.012368  -0.018574
      8      -0.029785   0.026204   0.018344  -0.075893   0.023349   0.019346
      9       0.040026   0.021909  -0.012800   0.028966   0.021577  -0.011302
     10      -0.027830  -0.011740   0.013954  -0.053955   0.041752  -0.034141
     11      -0.022367   0.035743   0.030077  -0.071014   0.037636   0.005267
     12       0.045072   0.026043  -0.005917   0.032246   0.029441  -0.019095
     13      -0.000099  -0.019484   0.022196  -0.007574   0.066486  -0.064661
     14      -0.010460   0.052325   0.049207  -0.064547   0.057594  -0.013485
     15       0.044328   0.036519   0.000500   0.031182   0.032744  -0.024659
     16       0.003672  -0.049638  -0.003711   0.047901   0.051484  -0.083984
     17      -0.008813   0.041784   0.039243  -0.039883   0.051139  -0.022828
     18       0.008230   0.009438  -0.045456   0.005908  -0.031180   0.033424
     19      -0.033556   0.010652   0.029204  -0.092417   0.053270  -0.024758
     20      -0.021541  -0.005896  -0.005342  -0.011315   0.003537   0.001186
     21      -0.004159   0.011214  -0.046009  -0.017224  -0.050978   0.053779
     22      -0.028294  -0.012578   0.012096  -0.050894   0.040173  -0.035116
     23      -0.016787  -0.041346  -0.032319   0.046568  -0.021223  -0.009415
     24       0.011092   0.025157  -0.021551  -0.011962  -0.026872   0.033612
     25      -0.037120  -0.056273  -0.028265  -0.004745  -0.009780  -0.024528
     26      -0.024022  -0.044613  -0.041276   0.039279  -0.029358   0.000071
     27      -0.007265   0.010585  -0.046059  -0.023567  -0.055431   0.058427
     28      -0.007703  -0.006654   0.019949  -0.016075   0.062339  -0.058541
     29      -0.001058  -0.034908  -0.010397   0.055609  -0.007877  -0.021592
     30      -0.014064   0.005494  -0.066420  -0.013481  -0.055778   0.057020
     31      -0.002498   0.012771   0.044091  -0.026127   0.053190  -0.054712
     32       0.006824  -0.025652   0.015198   0.043341  -0.009969  -0.019170
     33      -0.013152   0.005934  -0.053512  -0.025082  -0.053792   0.054721
     34       0.007164   0.013022   0.025642   0.005998   0.048039  -0.041889
     35       0.018528  -0.024713   0.026283   0.047032  -0.009247  -0.011856
     36      -0.005804   0.011115  -0.024427  -0.044252  -0.054469   0.057120
     37       0.009736  -0.005699  -0.007777   0.034337   0.065770  -0.044988
     38       0.017770  -0.033577   0.005420   0.063174  -0.002040  -0.013429
     39      -0.002700   0.014137  -0.021063  -0.042910  -0.056133   0.060332
     40       0.000736  -0.019437  -0.009379   0.023514   0.074523  -0.060323
     41       0.005443  -0.041103  -0.017867   0.071018  -0.001214  -0.022177
     42      -0.016983   0.003234  -0.063536  -0.019869  -0.049230   0.049843
     43       0.009271   0.023349   0.028240   0.008525   0.018111  -0.022766
     44       0.028322  -0.018597   0.051974   0.032683  -0.018898  -0.000555
     45      -0.012569   0.005588  -0.039670  -0.033369  -0.047722   0.047122
     46       0.013668   0.015960  -0.007325   0.031171   0.016326  -0.005806
     47       0.037036  -0.021255   0.053860   0.032161  -0.017541   0.009522
     48      -0.005494   0.010010  -0.010092  -0.054012  -0.050563   0.049750
     49       0.020486   0.000965  -0.040180   0.056065   0.050081  -0.004454
     50       0.037636  -0.028322   0.032618   0.047246  -0.003219   0.009085
     51      -0.001767   0.012859  -0.001526  -0.060204  -0.053957   0.055402
     52       0.018339  -0.010071  -0.038917   0.061065   0.072291  -0.026636
     53       0.027898  -0.034590   0.009137   0.064383   0.002928  -0.003484
     54      -0.030026  -0.003285  -0.071580  -0.041643  -0.089503   0.087837
     55      -0.039286   0.006556   0.024121  -0.097823   0.044067  -0.017465
     56      -0.020712  -0.082856  -0.072141   0.100001  -0.059423  -0.008298
     57       0.046183   0.052707   0.013491   0.028402   0.039638  -0.033896
     58      -0.046833  -0.118585  -0.087036   0.071570  -0.077481  -0.017193
     59      -0.031693  -0.014603  -0.016567  -0.027074  -0.011349   0.021662
     60       0.054096   0.016263  -0.008570   0.044706   0.039297  -0.023456
     61      -0.036491   0.014885   0.031265  -0.102193   0.054352  -0.021740
     62      -0.028150   0.067536   0.053710  -0.126503   0.060365   0.016519
     63       0.048356   0.019582  -0.007557   0.034721   0.030123  -0.016822
     64       0.017960   0.001977   0.050627  -0.021311   0.094786  -0.067417
     65      -0.003012   0.072858   0.068257  -0.075371   0.073542  -0.016939
     66       0.007440   0.022555  -0.025761  -0.015192  -0.033151   0.039590
     67      -0.053257  -0.055434  -0.030276  -0.040892  -0.034248   0.008514
     68      -0.033961  -0.058549  -0.062035   0.042804  -0.048157   0.012413
     69       0.005016   0.027610  -0.016219  -0.031814  -0.039295   0.050071
     70      -0.032249  -0.074473  -0.043158   0.032279  -0.017644  -0.036868
     71      -0.020313  -0.066725  -0.058226   0.078568  -0.044325  -0.009096
     72       0.045824   0.031151  -0.002285   0.032134   0.033107  -0.022558
     73      -0.060235  -0.046705  -0.033139  -0.048237  -0.035248   0.009779
     74      -0.037895   0.012204   0.002979  -0.077364   0.004730   0.034575
     75       0.070896   0.045052   0.021817   0.055564   0.077061  -0.062133
     76      -0.039234  -0.067019  -0.039418   0.009515  -0.021957  -0.023662
     77      -0.030969   0.055337   0.042314  -0.117886   0.045932   0.023912
     78       0.004284   0.006162  -0.052224   0.006157  -0.038297   0.038628
     79      -0.052264   0.016167   0.023210  -0.125760   0.030920   0.003630
     80      -0.033387  -0.015887  -0.025793  -0.010422  -0.017874   0.016725
     81      -0.002114   0.000657  -0.063144   0.006412  -0.050081   0.047236
     82      -0.024601   0.039836   0.059450  -0.122386   0.091164  -0.035380
     83      -0.014639  -0.000442   0.006115  -0.010907   0.015668  -0.008130
     84       0.046819   0.005435  -0.020597   0.039601   0.024765  -0.008681
     85      -0.028170   0.045511   0.061697  -0.134386   0.092750  -0.030606
     86      -0.023558   0.074139   0.061109  -0.122822   0.069287   0.007051
     87       0.050955   0.012771  -0.012945   0.042284   0.033522  -0.017826
     88      -0.056518   0.019100   0.023302  -0.133463   0.032495   0.003663
     89      -0.036134   0.053724   0.038936  -0.129842   0.042909   0.032810
     90       0.075452   0.026085   0.011229   0.063969   0.073093  -0.053123
     91      -0.032184   0.000261   0.021448  -0.076238   0.046621  -0.027862
     92      -0.029487   0.098884   0.079042  -0.170126   0.086311   0.018579
     93       0.041020   0.048368   0.007844   0.023307   0.030021  -0.024519
     94      -0.064665  -0.114715  -0.092039   0.039209  -0.099840   0.010555
     95      -0.038989  -0.031001  -0.032440  -0.026267  -0.030883   0.037445
     96       0.037995   0.056026   0.011502   0.019121   0.027164  -0.025206
     97      -0.040962  -0.138034  -0.100858   0.108116  -0.085933  -0.028278
     98      -0.028165  -0.035613  -0.033219   0.011248  -0.025924   0.012343
     99       0.066034   0.063844   0.031363   0.048575   0.075110  -0.066431
    100      -0.045276  -0.134914  -0.100156   0.097094  -0.089421  -0.021322
    101      -0.033261   0.014230   0.007090  -0.070005   0.011266   0.026963
    102       0.045500   0.039040   0.002516   0.032042   0.034346  -0.026801
    103       0.019100  -0.043337  -0.000297   0.068150   0.060496  -0.092542
    104      -0.003440   0.054549   0.046826  -0.033616   0.059333  -0.032360
    105      -0.040975  -0.013806  -0.089618  -0.044827  -0.104403   0.099905
    106      -0.033674   0.038325   0.053242  -0.133893   0.080278  -0.023319
    107      -0.016348  -0.081654  -0.067255   0.105576  -0.056660  -0.013179
    108      -0.039654  -0.003249  -0.072020  -0.059439  -0.105868   0.103360
    109      -0.036244  -0.008843   0.012040  -0.070073   0.033523  -0.022929
    110      -0.017969  -0.109106  -0.092909   0.142861  -0.081497  -0.013709
    111      -0.028763  -0.003676  -0.072144  -0.038686  -0.087219   0.085579
    112      -0.056343   0.004230   0.016035  -0.124848   0.020988   0.007101
    113      -0.030863  -0.088917  -0.086578   0.091801  -0.068372   0.002653
    114      -0.022816  -0.000051  -0.087723  -0.003822  -0.047044   0.047902
    115       0.004936   0.034589   0.051723  -0.011923  -0.003548  -0.022355
    116       0.028019  -0.013107   0.068051   0.019837  -0.028507   0.000092
    117      -0.014663   0.004502  -0.048912  -0.024716  -0.039963   0.044515
    118       0.006689   0.019256  -0.020255   0.021973  -0.023418   0.008433
    119       0.042565  -0.018137   0.081296   0.008132  -0.039635   0.014144
    120      -0.002264   0.011656   0.006686  -0.065590  -0.049348   0.048235
    121       0.026134  -0.003536  -0.070294   0.070630   0.056961   0.014978
    122       0.045299  -0.029353   0.033148   0.043319   0.002525   0.019993
    123       0.034772   0.047441   0.003704   0.016344   0.019872  -0.015592
    124      -0.002141  -0.093951  -0.049086   0.106922   0.010599  -0.083098
    125      -0.010322   0.001169   0.000409   0.013858   0.020104  -0.023601
    126       0.064308   0.060374   0.027315   0.045207   0.071195  -0.058375
    127      -0.009069  -0.104011  -0.061646   0.111723  -0.006980  -0.074831
    128      -0.016592   0.040620   0.037139  -0.060244   0.043418  -0.007343
    129      -0.009204   0.004776  -0.001783  -0.013928  -0.046182   0.031448
    130       0.004921   0.018298  -0.081930  -0.011791  -0.001354   0.022551
    131       0.049933  -0.019546   0.042272  -0.042850  -0.003120   0.019238
    132      -0.012880   0.007567  -0.011800  -0.033995  -0.054442   0.026198
    133      -0.004071   0.022230  -0.143714  -0.061188  -0.000942   0.028321
    134       0.038076  -0.004333   0.085683  -0.109972  -0.072057  -0.035465
    135      -0.007700   0.007475   0.033715  -0.023081  -0.062677   0.012958
    136      -0.005366   0.021429  -0.204618  -0.099470   0.023480   0.047851
    137       0.046205  -0.006259   0.046592  -0.173540  -0.035127  -0.020910
    138       0.001054   0.004384   0.089502   0.010108  -0.062303   0.005137
    139       0.001189   0.017216  -0.202180  -0.088140   0.043747   0.058634
    140       0.066338  -0.023776  -0.037116  -0.168962   0.073291   0.050646
    141       0.004439   0.001492   0.099942   0.032250  -0.054472   0.009562
    142       0.009091   0.013747  -0.139101  -0.037891   0.039981   0.049739
    143       0.076891  -0.038897  -0.079986  -0.098302   0.140019   0.101726
    144      -0.001052   0.001919   0.054617   0.019612  -0.047621   0.021425
    145       0.010766   0.014298  -0.079397   0.000072   0.017093   0.030938
    146       0.068242  -0.036554  -0.039882  -0.035823   0.099971   0.083697
    147      -0.019870   0.010019  -0.054937  -0.058926  -0.055077   0.031870
    148      -0.009553   0.025672  -0.145214  -0.070108  -0.017542   0.019197
    149       0.021828   0.009588   0.150123  -0.113769  -0.155178  -0.090253
    150      -0.010562   0.009793   0.025504  -0.040263  -0.069142   0.008957
    151      -0.011577   0.024206  -0.253899  -0.138682   0.026667   0.054656
    152       0.036760   0.005845   0.081039  -0.226904  -0.090293  -0.064539
    153       0.005270   0.004203   0.124674   0.018676  -0.067798  -0.004306
    154       0.000100   0.016654  -0.249158  -0.118170   0.062238   0.073626
    155       0.073138  -0.025491  -0.068358  -0.219668   0.104066   0.064574
    156       0.011457  -0.001081   0.143206   0.059065  -0.053327   0.003947
    157       0.013846   0.010634  -0.136036  -0.028365   0.054253   0.056879
    158       0.091565  -0.052351  -0.144415  -0.093291   0.222034   0.154477
    159       0.001326  -0.000288   0.063548   0.037050  -0.042612   0.023472
    160       0.015892   0.011926  -0.029376   0.038357   0.010711   0.020457
    161       0.075875  -0.048060  -0.073173   0.016176   0.149692   0.120651
    162       0.004330   0.016788   0.023036  -0.076209  -0.056175   0.057670
    163       0.021796  -0.023303  -0.065561   0.081400   0.093298  -0.026302
    164       0.027653  -0.040652  -0.007319   0.076268   0.011475  -0.003928
    165      -0.019272   0.003084  -0.090586  -0.020580  -0.030231   0.054762
    166       0.000948   0.021332   0.011727   0.035208  -0.069881   0.011046
    167       0.039287  -0.015345   0.133027   0.019372  -0.090225   0.011571
    168      -0.091282  -0.096084   0.064461  -0.030841   0.030377  -0.041582
    169      -0.004355   0.047679   0.080369   0.072028   0.051307   0.175003
    170       0.150143  -0.024474  -0.030459  -0.010701  -0.079855  -0.038259
    171      -0.038270  -0.063757   0.059369  -0.038864   0.014420  -0.066039
    172       0.032775   0.006932   0.070159   0.032053  -0.032286   0.092019
    173       0.043317  -0.057342  -0.016730   0.022922  -0.010725   0.044703
    174      -0.078002  -0.088519   0.063312  -0.035666   0.019918  -0.053095
    175       0.014195   0.037189   0.078484   0.001349  -0.110340   0.032204
    176      -0.036245  -0.136095  -0.013625   0.051717   0.055989   0.116839
    177      -0.169419  -0.144736   0.072461  -0.024297   0.042265  -0.014704
    178      -0.043237   0.107470   0.099760   0.011757  -0.103420   0.062713
    179      -0.009350  -0.180980  -0.025247   0.046529   0.053690   0.102168
    180      -0.222183  -0.176810   0.077668  -0.015922   0.059122   0.011000
    181      -0.083705   0.148578   0.112498   0.053807  -0.015524   0.156234
    182       0.099104  -0.147459  -0.040255   0.011754  -0.017907   0.013010
    183      -0.182987  -0.152541   0.073748  -0.019250   0.053331  -0.002422
    184      -0.062995   0.117989   0.101846   0.083392   0.061351   0.209742
    185       0.178256  -0.068827  -0.042345  -0.016525  -0.084366  -0.055784
    186       0.053707  -0.006781   0.051448  -0.047651   0.000695  -0.094921
    187       0.086317  -0.059151   0.057150   0.025116  -0.038455   0.091818
    188       0.015570  -0.011634  -0.008974   0.026692  -0.007633   0.042444
    189       0.069515   0.014157   0.031110  -0.007871   0.050832  -0.055370
    190       0.078038  -0.042532   0.057738   0.029898  -0.032184   0.092646
    191      -0.035223   0.065393  -0.000168   0.032769   0.001383   0.019361
    192       0.056978   0.019522   0.011562   0.015240   0.056016  -0.047413
    193       0.038966  -0.025589   0.062239   0.004033  -0.074697   0.035513
    194      -0.078122   0.084004  -0.024966   0.048516  -0.019177  -0.007140
    195       0.035867   0.026860  -0.014049   0.043511   0.054771  -0.040934
    196       0.017913  -0.001339   0.041026   0.012249  -0.062202  -0.017542
    197      -0.077920   0.092082  -0.024069   0.038729  -0.013817  -0.036230
    198       0.034149   0.025958  -0.011534   0.039410   0.047659  -0.042650
    199       0.034616   0.007309   0.021781   0.043167   0.001340   0.002526
    200      -0.040050   0.084569   0.001903   0.019022   0.016967  -0.025136
    201       0.054687   0.016873   0.013231   0.010663   0.048641  -0.052256
    202       0.067423   0.007545   0.046470   0.060597   0.013795   0.099938
    203      -0.019347   0.082757   0.020145   0.019853   0.023620   0.018951
    204       0.062320   0.017967   0.017661   0.009580   0.056876  -0.048171
    205       0.037743  -0.037893   0.056515  -0.031990  -0.116850   0.005653
    206      -0.102086   0.087741  -0.058583   0.062391  -0.039092  -0.018617
    207       0.046039   0.024343  -0.001646   0.035644   0.060414  -0.039286
    208       0.013421  -0.024485   0.018659  -0.072152  -0.154464  -0.091371
    209      -0.130052   0.100385  -0.096860   0.063375  -0.056952  -0.063379
    210       0.025573   0.031875  -0.028423   0.064698   0.061016  -0.032710
    211      -0.009062  -0.001060  -0.009713  -0.072414  -0.149410  -0.157457
    212      -0.133044   0.108912  -0.100803   0.052018  -0.054738  -0.098410
    213       0.022184   0.032750  -0.032150   0.068619   0.060348  -0.031633
    214      -0.012107   0.010377   0.006569  -0.025547  -0.106957  -0.119287
    215      -0.110235   0.105514  -0.063432   0.041798  -0.035023  -0.087231
    216       0.018241   0.032160  -0.028757   0.058162   0.041296  -0.038227
    217       0.020799   0.013299  -0.005504   0.054461   0.034693  -0.050088
    218      -0.031050   0.081438   0.007537   0.006579   0.034218  -0.047880
    219       0.060424   0.016170   0.019563   0.005063   0.045106  -0.048508
    220       0.065496  -0.005803   0.049752   0.050001   0.052525   0.072235
    221      -0.001899   0.069331   0.044030  -0.008768   0.043148   0.008940
    222       0.049524   0.023405   0.002371   0.032803   0.062153  -0.039030
    223       0.010394  -0.032381   0.021009  -0.103244  -0.191948  -0.108202
    224      -0.151294   0.104533  -0.120481   0.074680  -0.074154  -0.068330
    225       0.012727   0.036686  -0.043613   0.085405   0.063769  -0.025058
    226      -0.030149   0.010041  -0.026146  -0.101376  -0.182503  -0.224116
    227      -0.156792   0.119636  -0.124196   0.054604  -0.071008  -0.129229
    228      -0.061024  -0.077433   0.061279  -0.033660   0.025359  -0.052638
    229       0.012880   0.026038   0.071932   0.094291   0.106997   0.214185
    230       0.212464   0.035859  -0.032513  -0.033028  -0.130494  -0.092773
    231      -0.223325  -0.177341   0.077695  -0.013137   0.065789   0.016727
    232      -0.092172   0.149871   0.110443   0.115419   0.128130   0.278973
    233       0.262220  -0.042249  -0.053436  -0.043130  -0.139345  -0.123483
    234      -0.293033  -0.220252   0.084640  -0.007033   0.076146   0.040817
    235      -0.129824   0.204095   0.129964   0.062837  -0.008270   0.184868
    236       0.121186  -0.182614  -0.049942   0.007100  -0.020985  -0.001640
    237      -0.199264  -0.163192   0.075474  -0.021947   0.046309  -0.004970
    238      -0.057617   0.130536   0.106833  -0.012326  -0.165096   0.017023
    239      -0.072534  -0.242495  -0.022816   0.069217   0.106938   0.158181
    240      -0.037396  -0.063359   0.059292  -0.041999   0.007006  -0.072754
    241       0.042846   0.005077   0.069507  -0.030413  -0.175275  -0.033280
    242      -0.119519  -0.162976  -0.002540   0.078194   0.110120   0.182589
    243       0.081183   0.004529   0.057263  -0.067145  -0.022954  -0.121647
    244       0.127025  -0.072424   0.041926   0.041264  -0.017673   0.114980
    245       0.076640  -0.002324  -0.008542   0.006934  -0.030816   0.015968
    246       0.085300   0.008913   0.055840  -0.064000  -0.019199  -0.117807
    247       0.092683  -0.108410   0.064475   0.001020  -0.068413   0.077504
    248      -0.027942  -0.046598  -0.013480   0.043923   0.013125   0.071329
    249       0.100393   0.024167   0.043789  -0.007578   0.087269  -0.035333
    250       0.111731  -0.088509   0.056086   0.025652  -0.035742   0.113369
    251      -0.053012   0.090704   0.000634   0.035111   0.004101   0.008023
                 12         13         14         15         16         17    
      0       0.045404  -0.024330   0.032938  -0.059797   0.005330  -0.156581
      1       0.034855   0.081966  -0.008826  -0.026334   0.007257  -0.042342
      2       0.000494   0.000605   0.002983  -0.013919   0.004006  -0.039128
      3       0.034919  -0.022418   0.032689  -0.045094   0.002598  -0.130966
      4       0.058756   0.057590   0.002932  -0.030180   0.003776   0.008735
      5      -0.040928   0.023196  -0.007019   0.028173  -0.001153   0.011359
      6      -0.012669   0.003760   0.023348  -0.005689  -0.003838  -0.137046
      7       0.057914   0.032497   0.011031  -0.013184  -0.004406   0.029202
      8      -0.060764   0.002431  -0.000546   0.064902  -0.014056   0.034024
      9      -0.048067   0.015728   0.013002   0.028742  -0.006585  -0.090801
     10       0.031296   0.022164   0.020268   0.026360  -0.021019   0.004422
     11      -0.033402  -0.006392   0.007269   0.038215  -0.011922  -0.000308
     12      -0.035346   0.013669   0.017503   0.016906  -0.006537  -0.104155
     13       0.006312   0.051540   0.023592   0.034985  -0.022718  -0.048583
     14       0.010541  -0.022365   0.020228  -0.007432  -0.006732  -0.049702
     15       0.007037  -0.004273   0.025029  -0.022986   0.000324  -0.129841
     16       0.009909   0.073902   0.004829   0.007170  -0.006061  -0.052891
     17       0.023312  -0.018157   0.014342  -0.031799   0.003267  -0.063340
     18      -0.043619  -0.003315  -0.002076   0.017069   0.007407  -0.023344
     19       0.029239   0.000848   0.022989   0.037462  -0.026201   0.017856
     20      -0.028587   0.024318  -0.002356   0.015016   0.000717  -0.004429
     21      -0.001413  -0.028391   0.014514  -0.002808   0.002569  -0.005386
     22       0.031296   0.021664   0.016399   0.020466  -0.017687   0.003871
     23      -0.013750   0.048990  -0.007812  -0.014732   0.011592  -0.020489
     24       0.029996  -0.038905   0.035713  -0.022041  -0.002226  -0.050437
     25       0.053290   0.039420   0.010187  -0.010451  -0.005311   0.022320
     26      -0.032123   0.053789  -0.018591  -0.001937   0.013257   0.002466
     27       0.005293  -0.031310   0.018683  -0.002544  -0.000796   0.000642
     28       0.005951   0.024810   0.005467   0.012337   0.000618  -0.038871
     29       0.013794   0.032180   0.017614  -0.023719   0.005941  -0.050121
     30      -0.007239  -0.027860  -0.009379  -0.012351   0.007409  -0.001203
     31      -0.001551   0.043004   0.046033   0.006573   0.017888  -0.049919
     32       0.025408   0.032454   0.055470  -0.015483   0.001329  -0.051140
     33       0.007832  -0.021172   0.010769  -0.004700  -0.008555  -0.002959
     34      -0.025805  -0.012030   0.010602  -0.002396   0.057119  -0.034184
     35       0.032008  -0.003677   0.063836  -0.003206   0.003009  -0.036931
     36       0.027058  -0.019767   0.051206   0.012082  -0.025672   0.002308
     37      -0.032689  -0.063363  -0.058191  -0.000655   0.056216  -0.022001
     38       0.023960  -0.024775   0.025450  -0.006924   0.006761  -0.033118
     39       0.027249  -0.028987   0.056253   0.012181  -0.019982   0.004703
     40      -0.010685  -0.029985  -0.057837   0.004349   0.018934  -0.033327
     41       0.013939   0.002472  -0.002670  -0.022547   0.007934  -0.046095
     42       0.005505  -0.016013  -0.004240  -0.013531  -0.011099  -0.013516
     43      -0.035029  -0.020907   0.040961  -0.003755   0.100294  -0.011637
     44       0.042648  -0.017458   0.104414   0.019446   0.003769  -0.014258
     45       0.014858  -0.009636   0.019090  -0.003021  -0.026809  -0.012814
     46      -0.047900  -0.085914  -0.002429   0.006040   0.137420   0.022207
     47       0.044352  -0.055584   0.100443   0.040617   0.009775   0.011524
     48       0.032609  -0.004430   0.060922   0.015718  -0.043250  -0.004812
     49      -0.059309  -0.150652  -0.088554   0.014565   0.131287   0.033043
     50       0.035221  -0.082630   0.054612   0.038739   0.012017   0.013322
     51       0.038385  -0.010215   0.078034   0.025237  -0.042674   0.003748
     52      -0.053872  -0.139718  -0.115654   0.007798   0.090511   0.011461
     53       0.023140  -0.067420   0.016982   0.012900   0.011278  -0.008746
     54       0.003421  -0.029688   0.007396   0.003703  -0.000625   0.057360
     55       0.037538  -0.001154   0.025061   0.036770  -0.029488   0.031101
     56      -0.020131   0.081597  -0.027638  -0.034942   0.028605  -0.010510
     57       0.074503  -0.035671   0.040369  -0.089267   0.009622  -0.182297
     58       0.087050   0.071138  -0.002180  -0.067767   0.017992   0.031479
     59      -0.070987   0.033511  -0.013007   0.061409  -0.006212   0.051000
     60      -0.101089   0.045611   0.010585   0.079027  -0.017601  -0.101639
     61       0.030885  -0.004831   0.023210   0.040275  -0.027625   0.025520
     62      -0.053924  -0.029392   0.010141   0.075014  -0.024480   0.022318
     63      -0.064326   0.026410   0.014765   0.044423  -0.012469  -0.090244
     64      -0.013170   0.048386   0.040678   0.056571  -0.034788  -0.075201
     65       0.030929  -0.039574   0.034554  -0.026199  -0.006726  -0.087285
     66       0.025961  -0.039166   0.033708  -0.017676  -0.002220  -0.039153
     67       0.061254   0.014654   0.021615   0.005621  -0.013735   0.073162
     68      -0.057021   0.066321  -0.035526   0.011002   0.018051   0.032149
     69       0.053752  -0.060875   0.052903  -0.023068  -0.009374  -0.031275
     70       0.057829   0.059127   0.002818  -0.030272   0.003554   0.003589
     71      -0.016719   0.070051  -0.021189  -0.027940   0.021832  -0.013982
     72      -0.020523   0.005508   0.020920   0.002650  -0.004351  -0.121024
     73       0.073783   0.009099   0.014494  -0.017734  -0.003688   0.070447
     74      -0.090197   0.014703  -0.009422   0.092496  -0.015805   0.073487
     75      -0.014384   0.013844   0.026606  -0.010056  -0.005964  -0.193691
     76       0.060486   0.044796   0.006908  -0.023519   0.000374   0.023052
     77      -0.065725  -0.018373   0.007414   0.083043  -0.023013   0.036942
     78      -0.051552  -0.001380  -0.008072   0.019265   0.011051  -0.013133
     79       0.045943  -0.024261   0.024261   0.029039  -0.023933   0.054470
     80      -0.052710   0.030439  -0.020655   0.021618   0.011742   0.026447
     81      -0.064077   0.002116  -0.017307   0.023051   0.016557   0.003685
     82       0.011454  -0.007276   0.029002   0.064460  -0.037364   0.004891
     83      -0.013814   0.020682   0.008001   0.009816  -0.005162  -0.023013
     84      -0.130949   0.055396   0.002401   0.109136  -0.021097  -0.064305
     85       0.011641  -0.015807   0.030886   0.071780  -0.041050   0.009245
     86      -0.034325  -0.035602   0.015318   0.055113  -0.022054  -0.001529
     87      -0.109253   0.047734   0.007873   0.087416  -0.018351  -0.088248
     88       0.049187  -0.029221   0.019855   0.028920  -0.023600   0.070361
     89      -0.087672  -0.016990   0.000607   0.108341  -0.028031   0.064082
     90      -0.103742   0.056568   0.019313   0.079048  -0.022004  -0.160179
     91       0.031648   0.009429   0.021381   0.031708  -0.023582   0.014792
     92      -0.056288  -0.053245   0.016513   0.091581  -0.033711   0.023817
     93       0.067499  -0.034636   0.038946  -0.079456   0.008136  -0.162650
     94       0.105197   0.049343   0.003843  -0.072994   0.017212   0.065736
     95      -0.103839   0.048725  -0.021038   0.096410  -0.010616   0.097100
     96       0.113691  -0.054660   0.048010  -0.124957   0.015605  -0.189042
     97       0.087676   0.091001  -0.008163  -0.080637   0.024551   0.019039
     98      -0.054980   0.048891  -0.016881   0.032732   0.003650   0.034118
     99       0.073530  -0.028422   0.040516  -0.098416   0.010650  -0.237192
    100       0.091298   0.084149  -0.006165  -0.080134   0.023568   0.027340
    101      -0.078385   0.011462  -0.006117   0.082274  -0.015780   0.055043
    102       0.015442  -0.008478   0.024928  -0.034550   0.002572  -0.136569
    103      -0.009209   0.054769   0.002128  -0.015284  -0.008078  -0.081181
    104       0.051757  -0.037764   0.014338  -0.075161   0.007605  -0.074635
    105      -0.018096  -0.018687  -0.009572   0.017404   0.001005   0.088311
    106       0.021754  -0.018624   0.030412   0.063424  -0.040998   0.021618
    107      -0.008504   0.078495  -0.020629  -0.044285   0.029161  -0.023639
    108       0.034668  -0.043543   0.022727  -0.007861  -0.005862   0.075259
    109       0.038794   0.011756   0.019863   0.023384  -0.021458   0.022596
    110      -0.010048   0.100033  -0.032724  -0.060747   0.040988  -0.020565
    111      -0.002731  -0.026864   0.004172   0.006196   0.000339   0.055330
    112       0.057325  -0.012856   0.032131   0.035756  -0.035856   0.069845
    113      -0.046989   0.091043  -0.045734  -0.015644   0.028675   0.019604
    114      -0.004410  -0.018525  -0.034684  -0.030268   0.000183  -0.022650
    115      -0.025338   0.025692   0.102123  -0.007237   0.102534  -0.017237
    116       0.049552   0.002517   0.138236   0.022551   0.001527  -0.014338
    117       0.012828  -0.013644   0.001603  -0.011694  -0.028987  -0.024233
    118      -0.026821  -0.066542   0.067395   0.014269   0.157144   0.044187
    119       0.044086  -0.046196   0.144676   0.062165   0.019578   0.040991
    120       0.042683   0.003530   0.081522   0.023865  -0.058275  -0.005458
    121      -0.068898  -0.209201  -0.132459   0.028718   0.156849   0.061471
    122       0.041333  -0.112363   0.051091   0.058117   0.010880   0.031674
    123       0.077093  -0.040957   0.038856  -0.085555   0.009125  -0.149244
    124       0.028829   0.092374  -0.017698  -0.030604   0.011771  -0.059773
    125       0.016388   0.006521  -0.007839  -0.043803   0.015428  -0.064714
    126       0.050652  -0.027877   0.034536  -0.073299   0.007734  -0.209178
    127       0.040471   0.092105  -0.020581  -0.043461   0.015938  -0.051468
    128      -0.005794  -0.009558   0.015036   0.004759  -0.005125  -0.026966
    129      -0.022396  -0.031053  -0.025036  -0.010145   0.004048  -0.013883
    130      -0.008535  -0.040011   0.059210   0.001466   0.121599   0.028197
    131       0.015907  -0.020172   0.076298   0.039750   0.002133   0.027232
    132      -0.034722   0.004211  -0.018006  -0.032711   0.009033  -0.022000
    133       0.005886   0.032934   0.086976  -0.033352   0.085537   0.002197
    134      -0.109548   0.125707   0.085881  -0.071607   0.109190   0.014447
    135      -0.081356  -0.011073  -0.056740  -0.038267   0.061090  -0.009941
    136       0.025988   0.067977   0.075484  -0.045195   0.043519  -0.018978
    137      -0.167310   0.173654  -0.025979  -0.111974   0.127816  -0.007566
    138      -0.113929  -0.066052  -0.103256  -0.018836   0.106358   0.010705
    139       0.029007   0.030814   0.037119  -0.024146   0.039444  -0.013871
    140      -0.092897   0.066317  -0.150891  -0.030557   0.026026  -0.015039
    141      -0.100480  -0.104661  -0.109724   0.005141   0.099580   0.019300
    142       0.014370  -0.041587   0.014153   0.009598   0.074899   0.012557
    143       0.038780  -0.087298  -0.153436   0.087278  -0.094183  -0.000027
    144      -0.056471  -0.084776  -0.069621   0.006787   0.050153   0.006257
    145      -0.005666  -0.076138   0.024785   0.020617   0.117454   0.033161
    146       0.089614  -0.125752  -0.037878   0.117110  -0.101591   0.020233
    147      -0.009679   0.045205   0.016998  -0.047750  -0.025593  -0.037745
    148       0.002467   0.061567   0.114802  -0.049966   0.088044  -0.001982
    149      -0.168649   0.205094   0.172625  -0.131659   0.183995   0.020186
    150      -0.091795   0.019377  -0.051036  -0.057256   0.065527  -0.016817
    151       0.038378   0.125117   0.095001  -0.071153   0.013877  -0.039738
    152      -0.270755   0.292531  -0.020893  -0.205051   0.219826  -0.018937
    153      -0.149335  -0.078519  -0.134199  -0.022143   0.145848   0.019969
    154       0.043165   0.058087   0.025943  -0.033586   0.007672  -0.030223
    155      -0.138238   0.102008  -0.245174  -0.059711   0.039545  -0.032478
    156      -0.124131  -0.149451  -0.145792   0.022321   0.132532   0.035962
    157       0.016562  -0.070457  -0.013552   0.025882   0.071662   0.017027
    158       0.096739  -0.172005  -0.248072   0.150447  -0.176146  -0.005513
    159      -0.048916  -0.113161  -0.075724   0.022679   0.048227   0.012516
    160      -0.023657  -0.127157   0.005760   0.039774   0.152095   0.052276
    161       0.181069  -0.234660  -0.045774   0.197460  -0.183679   0.029161
    162       0.048842  -0.008539   0.110276   0.041700  -0.054221   0.011674
    163      -0.061774  -0.188142  -0.179807   0.014996   0.090113   0.024923
    164       0.017452  -0.086282  -0.015674   0.011427   0.014075  -0.005668
    165       0.036556  -0.012430   0.004217  -0.019134  -0.046889  -0.036365
    166      -0.011101  -0.059920   0.140484   0.034872   0.181099   0.067951
    167       0.047530  -0.040021   0.215639   0.085241   0.052659   0.070812
    168       0.047415  -0.003936  -0.031973  -0.013515   0.020570   0.040387
    169      -0.048796   0.039726   0.039336  -0.105680  -0.108504   0.055007
    170       0.086698   0.034767  -0.114776   0.018677   0.029098   0.013079
    171       0.070498   0.002433  -0.044482  -0.025276   0.020951   0.068334
    172       0.000229   0.035973  -0.035036   0.011803  -0.040927  -0.002524
    173       0.022958   0.025663  -0.054847  -0.022592  -0.006779  -0.003309
    174       0.058724  -0.001472  -0.042759  -0.007173   0.027139   0.042000
    175       0.081357   0.057961  -0.135513   0.122103   0.045659  -0.067364
    176      -0.061580   0.001385   0.019496  -0.057846  -0.054497  -0.019566
    177       0.023322  -0.011797  -0.027162   0.020070   0.031274  -0.011456
    178       0.117477   0.088954  -0.167271   0.117239   0.070091  -0.079739
    179      -0.084992  -0.017219   0.038685  -0.052907  -0.068136  -0.016788
    180      -0.000520  -0.018223  -0.013347   0.029631   0.029286  -0.038453
    181       0.067829   0.096860  -0.091304  -0.008004  -0.001187  -0.021177
    182      -0.020679  -0.010476  -0.021608  -0.007546  -0.030081  -0.000115
    183       0.011578  -0.014448  -0.015743   0.012559   0.024072  -0.012588
    184      -0.017034   0.069997   0.014667  -0.120585  -0.092507   0.048390
    185       0.066008   0.016677  -0.099493   0.028675   0.019542   0.014016
    186       0.099315   0.011541  -0.051346  -0.063969   0.010628   0.119041
    187      -0.019523   0.033957  -0.028795   0.022590  -0.057497  -0.006590
    188       0.037326   0.027089  -0.058222  -0.031626   0.004000   0.002861
    189       0.049409   0.026385  -0.013888  -0.070782  -0.010646   0.121327
    190      -0.020185   0.033778  -0.024076   0.019008  -0.054020  -0.003315
    191       0.050969   0.008423  -0.048619  -0.053432   0.021965   0.022353
    192       0.021583   0.042993  -0.003482  -0.027686  -0.017953   0.114324
    193       0.001519   0.000120  -0.034796   0.020643  -0.052268  -0.004273
    194       0.024904   0.010228  -0.040992   0.011055   0.012560   0.011493
    195      -0.012209   0.067996   0.007825   0.041086  -0.024951   0.104322
    196      -0.032630  -0.062344  -0.011688  -0.014065  -0.088294   0.024204
    197       0.024387  -0.030199  -0.034801  -0.036515  -0.000905   0.030156
    198      -0.006544   0.064343   0.004414   0.037569  -0.024893   0.097933
    199      -0.067539  -0.045744   0.006457  -0.024079  -0.084800   0.037908
    200       0.053003  -0.043592  -0.041241  -0.118138   0.015298   0.042461
    201       0.024981   0.041147  -0.006185  -0.024092  -0.018236   0.111578
    202      -0.047509   0.025170   0.004488  -0.010761  -0.056591   0.023242
    203       0.071498  -0.015209  -0.045685  -0.128149   0.030295   0.043173
    204       0.029363   0.036186  -0.005349  -0.044114  -0.015651   0.118391
    205       0.010156   0.019295  -0.036718   0.023542  -0.066517  -0.032182
    206      -0.012105   0.047288  -0.026873   0.089824  -0.003833  -0.007940
    207       0.001863   0.058199   0.003478   0.014557  -0.017968   0.114100
    208      -0.024386  -0.023873  -0.013105  -0.023847  -0.147646  -0.036140
    209      -0.055548   0.043695  -0.006582   0.117063  -0.050986  -0.014779
    210      -0.033714   0.085106   0.016099   0.085551  -0.024574   0.106613
    211      -0.066798  -0.088959   0.007146  -0.072442  -0.211633  -0.009455
    212      -0.062947   0.002136  -0.001516   0.066342  -0.079809   0.001467
    213      -0.038880   0.089875   0.018353   0.096688  -0.025270   0.103447
    214      -0.061535  -0.115556  -0.013447  -0.060874  -0.184886   0.022352
    215      -0.020085  -0.040060  -0.025321  -0.008410  -0.058522   0.026838
    216      -0.026210   0.078773   0.010897   0.081230  -0.029052   0.088248
    217      -0.098361  -0.087816   0.014454  -0.036492  -0.090609   0.053488
    218       0.059496  -0.070379  -0.043681  -0.160304   0.016124   0.061799
    219       0.033113   0.036393  -0.009226  -0.039702  -0.018240   0.119388
    220      -0.046425   0.034340   0.017096   0.016455  -0.052441   0.016532
    221       0.093190  -0.027729  -0.041711  -0.153109   0.036208   0.036031
    222       0.006691   0.053521   0.001233   0.003638  -0.016768   0.116356
    223      -0.009817  -0.005794  -0.010209  -0.018088  -0.149089  -0.062790
    224      -0.081951   0.074357   0.006881   0.182864  -0.059587  -0.032606
    225      -0.055255   0.101431   0.022620   0.131127  -0.026759   0.101635
    226      -0.083725  -0.123357   0.024205  -0.103589  -0.260673  -0.012493
    227      -0.092475  -0.002279   0.014265   0.090589  -0.109619  -0.004816
    228       0.057121  -0.000742  -0.034929  -0.024978   0.017209   0.059081
    229      -0.107624   0.023912   0.110766  -0.182570  -0.170627   0.103082
    230       0.151139   0.053338  -0.171368   0.044106   0.064126   0.025778
    231      -0.006270  -0.019336  -0.005952   0.020688   0.023028  -0.033949
    232      -0.056056   0.074930   0.074326  -0.216747  -0.148231   0.095102
    233       0.116320   0.022597  -0.146316   0.063032   0.049371   0.027252
    234      -0.027900  -0.025939  -0.001437   0.050964   0.032342  -0.079696
    235       0.095400   0.123216  -0.114837  -0.016379   0.014846  -0.029510
    236      -0.038527  -0.026308  -0.007131  -0.001271  -0.039198   0.001985
    237       0.014465  -0.014731  -0.025697   0.033831   0.035987  -0.031570
    238       0.183322   0.108367  -0.249739   0.207227   0.141676  -0.133933
    239      -0.152995  -0.038064   0.100238  -0.082344  -0.106850  -0.028129
    240       0.076958   0.003655  -0.052792  -0.014825   0.028491   0.063265
    241       0.117411   0.054261  -0.191728   0.210578   0.093857  -0.111097
    242      -0.110885  -0.005512   0.065006  -0.088962  -0.081201  -0.033902
    243       0.130286   0.007374  -0.069185  -0.078274   0.016330   0.138016
    244      -0.048875   0.046190  -0.010181   0.020202  -0.078110  -0.005988
    245       0.066506   0.027264  -0.073964  -0.054129   0.001042   0.030905
    246       0.127847   0.010359  -0.066983  -0.079787   0.014417   0.139095
    247      -0.000053   0.029101  -0.052758   0.037036  -0.050768  -0.016493
    248       0.001443   0.027590  -0.042008  -0.005056   0.000405  -0.028472
    249       0.054619   0.018383  -0.004529  -0.138421  -0.009670   0.142468
    250      -0.023935   0.049711  -0.031256   0.029259  -0.062910  -0.015575
    251       0.052746  -0.001374  -0.044068  -0.060969   0.026733   0.029686
                 18         19         20         21         22         23    
      0      -0.034125   0.059096  -0.027182  -0.037757  -0.022180  -0.063922
      1      -0.004596  -0.052788  -0.001762  -0.045946  -0.014529  -0.101932
      2      -0.037026   0.063894  -0.035597  -0.024916  -0.022900  -0.066000
      3      -0.022688   0.044420  -0.019737  -0.027242  -0.015472  -0.039390
      4      -0.010983  -0.004079  -0.020679  -0.015831  -0.011463  -0.047874
      5      -0.002097  -0.007164  -0.005734  -0.013680  -0.005476  -0.032513
      6       0.006881  -0.037964   0.013213  -0.037433  -0.007640  -0.054806
      7      -0.012768   0.015763  -0.009813  -0.009556  -0.006783  -0.016370
      8       0.007593  -0.015785   0.021805  -0.011099   0.003379  -0.002078
      9       0.033451  -0.093301   0.038487  -0.027269   0.009701  -0.027590
     10      -0.003108  -0.008859   0.021016  -0.024423  -0.007901  -0.018736
     11      -0.013527   0.027946   0.001387  -0.019270  -0.010786  -0.024813
     12       0.025220  -0.073167   0.025921  -0.024901   0.002932  -0.033577
     13       0.027062  -0.073887   0.017534  -0.002689  -0.007706  -0.022499
     14      -0.041135   0.096556  -0.041209  -0.011410  -0.029001  -0.044932
     15      -0.005571  -0.006845  -0.003072  -0.030779  -0.009315  -0.046306
     16       0.017472  -0.085616   0.011288  -0.013890  -0.004134  -0.057441
     17      -0.052450   0.105521  -0.051652  -0.017980  -0.029595  -0.063863
     18       0.028068  -0.066167   0.028085  -0.009144   0.023777  -0.004518
     19      -0.007316   0.007902   0.031820  -0.027121  -0.005184  -0.014606
     20      -0.008149   0.008352  -0.018766  -0.010288  -0.010844  -0.026952
     21       0.012990  -0.002655   0.015864   0.004271   0.013366   0.001111
     22      -0.005303  -0.006663   0.017340  -0.023141  -0.004014  -0.015085
     23      -0.010371   0.005601  -0.039341  -0.005421  -0.013577  -0.029098
     24      -0.002772   0.040398   0.000732   0.009506   0.006283   0.041394
     25      -0.007991   0.001400  -0.004824  -0.012270  -0.006177  -0.023413
     26      -0.002393  -0.018795  -0.031127  -0.011100  -0.010628  -0.057481
     27       0.012615   0.004033   0.016392   0.006201   0.011439   0.002252
     28      -0.000123  -0.031580   0.004865  -0.003380   0.012447   0.046293
     29      -0.014757   0.033991  -0.036067   0.012040  -0.007978   0.049375
     30       0.001599   0.016351   0.029822  -0.017211   0.005109  -0.038864
     31       0.025443  -0.075143  -0.121716   0.094559   0.021361   0.167062
     32       0.002117   0.012902  -0.077524   0.058539   0.000655   0.122748
     33       0.008733   0.009789   0.025734  -0.009719   0.005214  -0.023403
     34       0.008086  -0.042469  -0.066721   0.080320   0.034515   0.181283
     35       0.002474   0.021644  -0.029503   0.054616   0.013874   0.151474
     36       0.025593  -0.012590   0.008807   0.015817   0.012223   0.013845
     37      -0.028245   0.020543   0.101129  -0.026498   0.034427   0.070605
     38      -0.016271   0.053107   0.043916   0.004468   0.012760   0.095954
     39       0.026616  -0.011293   0.002876   0.027816   0.014974   0.037534
     40      -0.031659   0.023705   0.142905  -0.080793   0.022825  -0.014453
     41      -0.027224   0.060959   0.038310  -0.023886  -0.000629   0.032351
     42       0.004404   0.021128   0.030952  -0.015054   0.005050  -0.020797
     43       0.008190  -0.057291  -0.137590   0.117608   0.019551   0.206764
     44       0.014906  -0.003409  -0.036011   0.070912   0.016729   0.166610
     45       0.018508   0.002812   0.026930   0.000149   0.014951   0.001271
     46      -0.031912  -0.015239  -0.043717   0.044785  -0.005347   0.117156
     47       0.003656   0.002955   0.028839   0.033612   0.012127   0.121591
     48       0.036070  -0.025899   0.012568   0.017337   0.021067   0.016050
     49      -0.068617   0.041710   0.101690  -0.035669  -0.000460   0.049746
     50      -0.015996   0.033007   0.088503  -0.002031   0.011779   0.092825
     51       0.040186  -0.035686   0.004224   0.025871   0.019889   0.025449
     52      -0.064731   0.066721   0.191706  -0.076551   0.024324   0.020135
     53      -0.025079   0.061461   0.103019  -0.018212   0.014020   0.077434
     54       0.014042   0.003267   0.023836  -0.007966   0.004758  -0.077153
     55      -0.009092   0.017798   0.037034  -0.031417  -0.009012  -0.030203
     56      -0.003853  -0.027016  -0.063084  -0.001358  -0.011760  -0.064608
     57      -0.058540   0.115808  -0.057810  -0.042909  -0.038241  -0.084213
     58      -0.018603   0.020835  -0.056924   0.002701  -0.015172  -0.043765
     59       0.025412  -0.061625   0.022774  -0.001461   0.011833   0.000820
     60       0.078314  -0.199979   0.078124  -0.025954   0.022973  -0.017719
     61      -0.012679   0.018920   0.037447  -0.035275  -0.005726  -0.014697
     62      -0.009307   0.024156   0.036607  -0.032889  -0.003400  -0.015480
     63       0.046424  -0.115193   0.042899  -0.018054   0.009841  -0.023448
     64       0.058867  -0.097738   0.006359   0.046013  -0.008796   0.008811
     65      -0.045033   0.126766  -0.067448   0.009579  -0.036901  -0.037505
     66       0.000722   0.034886   0.004758   0.011638   0.008875   0.043535
     67       0.000273   0.018376   0.014927   0.013382   0.008641   0.047578
     68       0.010759  -0.056280  -0.021596  -0.014724  -0.005778  -0.087922
     69      -0.005408   0.075458   0.006405   0.029783   0.012957   0.104922
     70      -0.012150  -0.004931  -0.023373  -0.018744  -0.013580  -0.055669
     71      -0.009010  -0.012135  -0.052889  -0.011133  -0.017522  -0.072771
     72       0.013388  -0.049349   0.018714  -0.032774  -0.002571  -0.044180
     73      -0.021349   0.055952  -0.015407   0.005865  -0.000398   0.022372
     74       0.030804  -0.063784   0.040972  -0.000391   0.017949   0.020856
     75       0.002956  -0.048141   0.012164  -0.057427  -0.020468  -0.097379
     76      -0.012073   0.007898  -0.016837  -0.010184  -0.008346  -0.028600
     77       0.005762  -0.002958   0.034304  -0.012857   0.004297   0.013933
     78       0.030900  -0.075026   0.028128  -0.007400   0.028606  -0.000669
     79      -0.016620   0.047998   0.024694  -0.014592  -0.003836  -0.005875
     80       0.000504  -0.018954  -0.018587  -0.005099   0.003847  -0.015875
     81       0.035957  -0.089875   0.027971  -0.004150   0.036044   0.004361
     82      -0.002797  -0.007297   0.051721  -0.039043  -0.005009  -0.018467
     83      -0.013945   0.025629  -0.019690  -0.013271  -0.019471  -0.032929
     84       0.102076  -0.249747   0.104899  -0.020290   0.038910   0.001475
     85      -0.005146   0.000241   0.067140  -0.052090  -0.005509  -0.019490
     86      -0.024893   0.056810   0.018909  -0.036439  -0.013763  -0.027946
     87       0.084574  -0.212524   0.085698  -0.024170   0.027853  -0.011504
     88      -0.034017   0.076711   0.030852  -0.036269  -0.004323  -0.005406
     89       0.018013  -0.033441   0.066213  -0.025934   0.014649   0.006149
     90       0.083776  -0.222393   0.076074  -0.032525   0.013395  -0.036816
     91      -0.007429   0.004199   0.027464  -0.027884  -0.006499  -0.016177
     92      -0.017752   0.045313   0.055220  -0.049550  -0.005134  -0.018970
     93      -0.050735   0.104112  -0.050285  -0.036352  -0.032282  -0.067732
     94      -0.030294   0.069840  -0.067847   0.013829  -0.016597  -0.014376
     95       0.057497  -0.126955   0.053557   0.014175   0.032365   0.039103
     96      -0.088731   0.193582  -0.094012  -0.042920  -0.054168  -0.093508
     97      -0.014938   0.000831  -0.066519   0.002907  -0.016583  -0.063262
     98       0.017842  -0.054209  -0.002378  -0.001199   0.004002  -0.025109
     99      -0.065270   0.108268  -0.060177  -0.062877  -0.047531  -0.128396
    100      -0.017751   0.013238  -0.067553   0.005135  -0.016725  -0.054878
    101       0.023514  -0.048857   0.040947  -0.006879   0.013927   0.017429
    102      -0.006890  -0.005770  -0.004624  -0.027561  -0.006202  -0.049625
    103       0.061226  -0.115239   0.023493   0.043724   0.022098  -0.079981
    104      -0.052968   0.127974  -0.060681   0.007675  -0.018453  -0.077872
    105       0.023433  -0.027498   0.038254  -0.021749   0.006894  -0.128405
    106      -0.006594   0.015011   0.067704  -0.041198  -0.004121  -0.004172
    107      -0.008519  -0.012476  -0.072935   0.005863  -0.013309  -0.044364
    108       0.004060   0.046402   0.011541  -0.000834  -0.005355  -0.086015
    109      -0.008457   0.009014   0.021434  -0.025468  -0.008098  -0.029970
    110      -0.005438  -0.030821  -0.092677   0.010360  -0.012876  -0.066775
    111       0.016100  -0.005308   0.026378  -0.009657   0.006568  -0.077306
    112      -0.014362   0.047499   0.037238  -0.033557  -0.018358  -0.068992
    113       0.006904  -0.062076  -0.041816  -0.018098  -0.008203  -0.114406
    114      -0.009249   0.045316   0.034787  -0.026130  -0.000272  -0.027418
    115       0.034138  -0.100943  -0.252124   0.180754   0.012271   0.249269
    116       0.029502  -0.027933  -0.084727   0.100380   0.014918   0.187048
    117       0.015915   0.014611   0.022239   0.015885   0.021668   0.059011
    118      -0.030223  -0.026104  -0.051882   0.005687  -0.044303  -0.029021
    119       0.008905  -0.027107   0.047697  -0.003371  -0.002860  -0.010608
    120       0.048365  -0.041178   0.005351   0.028101   0.027973   0.029052
    121      -0.103048   0.064834   0.154381  -0.079926  -0.020728  -0.015966
    122      -0.023935   0.030698   0.116987  -0.019195   0.006891   0.065277
    123      -0.053957   0.115149  -0.051127  -0.034407  -0.029897  -0.061685
    124      -0.005550  -0.067372   0.008589  -0.064961  -0.015966  -0.129346
    125      -0.055357   0.084375  -0.039091  -0.056113  -0.032455  -0.115134
    126      -0.045171   0.067923  -0.026510  -0.054779  -0.029786  -0.096939
    127      -0.013453  -0.050500   0.000185  -0.070257  -0.019242  -0.138798
    128      -0.027251   0.061070  -0.037652   0.000814  -0.017811  -0.026459
    129       0.000497   0.003102   0.000552   0.020110   0.014997   0.051879
    130      -0.017961  -0.006774  -0.017497   0.004359  -0.030230   0.005572
    131       0.010543  -0.011790   0.078523  -0.001796   0.018139   0.042352
    132       0.011177   0.018470   0.018186   0.016996   0.022274   0.062641
    133       0.016226   0.023989   0.032960   0.000319  -0.001851   0.038253
    134       0.032576   0.048639   0.126113  -0.024494   0.022182   0.047127
    135      -0.011913   0.010115  -0.024663   0.015968  -0.002089   0.033709
    136       0.036385   0.032406   0.034476   0.000086   0.013645   0.044760
    137       0.027540   0.050075   0.035392  -0.027795   0.003686  -0.002097
    138      -0.047866  -0.015406  -0.087386   0.019906  -0.034940  -0.005489
    139       0.019027   0.010781  -0.014820   0.005773  -0.001895   0.018944
    140      -0.005327  -0.022634  -0.119579  -0.003952  -0.023803  -0.075028
    141      -0.060050  -0.030442  -0.100177   0.024015  -0.041079  -0.010926
    142      -0.015980  -0.017264  -0.054135   0.010173  -0.028314  -0.006609
    143      -0.030350  -0.083714  -0.140860   0.019473  -0.020298  -0.067383
    144      -0.034807  -0.017743  -0.050512   0.023692  -0.014168   0.023209
    145      -0.034522  -0.023346  -0.051552   0.008942  -0.041866  -0.009640
    146      -0.019583  -0.070172  -0.026656   0.016916   0.005051   0.001764
    147       0.037743   0.037928   0.062859   0.014660   0.044879   0.091075
    148       0.028144   0.039252   0.065137  -0.003163   0.007647   0.053489
    149       0.052974   0.095072   0.216870  -0.040691   0.032645   0.077640
    150      -0.001993   0.022769  -0.011067   0.012309   0.004066   0.039800
    151       0.065522   0.054682   0.069813  -0.004334   0.036801   0.066448
    152       0.045792   0.102383   0.069365  -0.047098   0.004908   0.001659
    153      -0.065564  -0.023627  -0.124910   0.019172  -0.054721  -0.031761
    154       0.032879   0.015711  -0.020426   0.006368   0.007313   0.018668
    155      -0.012287  -0.029374  -0.215446  -0.004284  -0.046160  -0.133853
    156      -0.088242  -0.051821  -0.148486   0.026977  -0.066206  -0.042122
    157      -0.029637  -0.033273  -0.087753   0.014105  -0.039471  -0.025211
    158      -0.057043  -0.137239  -0.246733   0.036984  -0.037999  -0.117211
    159      -0.044414  -0.026195  -0.057514   0.025410  -0.018893   0.019961
    160      -0.062251  -0.037479  -0.074725   0.010081  -0.062239  -0.025009
    161      -0.036518  -0.107140  -0.038435   0.028411   0.008295   0.005288
    162       0.055709  -0.060321  -0.002812   0.041937   0.027037   0.045044
    163      -0.097878   0.112780   0.321512  -0.158052   0.023323  -0.064725
    164      -0.041680   0.085404   0.154287  -0.053382   0.011799   0.040158
    165       0.021504   0.035087   0.027203   0.024139   0.023585   0.105789
    166      -0.030717  -0.055780  -0.082929  -0.033439  -0.082920  -0.215761
    167       0.006471  -0.065493   0.015342  -0.046313  -0.042484  -0.218462
    168       0.002901  -0.016853  -0.006612  -0.048242   0.011018   0.029267
    169      -0.075172  -0.030595  -0.020410  -0.119557   0.042731   0.038468
    170       0.023971  -0.020950   0.052365   0.036774  -0.136882   0.026678
    171      -0.009727  -0.034640  -0.008339  -0.083044   0.004149   0.049479
    172       0.020400   0.039842  -0.033825  -0.068302   0.110598   0.001143
    173      -0.005106  -0.028242   0.060488   0.063792  -0.158299   0.013182
    174       0.007122  -0.016429  -0.005081  -0.047482   0.007682   0.030813
    175       0.100048   0.082105  -0.003271   0.043526   0.078681  -0.035821
    176      -0.023057  -0.016006   0.047908   0.068294  -0.134152  -0.003649
    177       0.034555   0.018517   0.000656   0.024877   0.014649  -0.009155
    178       0.085597   0.050371   0.058075   0.136079  -0.087632  -0.033514
    179      -0.011936   0.005700   0.013378   0.023023  -0.037450  -0.009335
    180       0.045057   0.034871   0.002962   0.058782   0.016911  -0.028424
    181      -0.024037  -0.032536   0.085973   0.094773  -0.221081   0.015592
    182       0.024261   0.018778  -0.004521  -0.015172   0.023699  -0.000548
    183       0.029433   0.017585  -0.000732   0.023663   0.017123  -0.010358
    184      -0.105225  -0.072246   0.039261  -0.047794  -0.129945   0.051873
    185       0.042392   0.004549   0.018420  -0.002547  -0.039254   0.018189
    186      -0.041764  -0.067453  -0.009449  -0.120613  -0.001065   0.067979
    187       0.014856   0.056435  -0.023206  -0.045668   0.042403   0.007729
    188      -0.003748  -0.040599   0.050799   0.043429  -0.105608   0.009448
    189      -0.034221  -0.019198   0.009568   0.047112   0.008724  -0.014515
    190       0.016070   0.055515  -0.030185  -0.044774   0.077680  -0.001072
    191       0.018988  -0.055753   0.000058  -0.030945   0.088576  -0.006004
    192      -0.029431   0.013092   0.003697   0.053069  -0.006176  -0.014070
    193       0.034788   0.024200  -0.064615  -0.179919   0.088700   0.041830
    194       0.037799  -0.027640  -0.033878  -0.118575   0.081963   0.025948
    195      -0.031278   0.056860  -0.011813   0.034178  -0.017727  -0.002964
    196       0.181800   0.044627  -0.074802  -0.181426  -0.044541   0.045350
    197       0.104429  -0.039112  -0.029950  -0.104539   0.027084   0.018731
    198      -0.027592   0.048589  -0.015740   0.005607  -0.028489   0.009466
    199       0.141803   0.085127  -0.019525   0.072992   0.062393  -0.069587
    200       0.073697  -0.076229   0.014140   0.033840   0.109911  -0.048943
    201      -0.029689   0.009962   0.000232   0.030889  -0.016164  -0.004180
    202       0.046304   0.073964  -0.037058   0.041329   0.181794  -0.059547
    203       0.025862  -0.087405   0.008396   0.024608   0.169923  -0.045683
    204      -0.020208   0.002897   0.006553   0.055169  -0.010068  -0.017664
    205      -0.178383  -0.024181  -0.017087  -0.042832   0.178994  -0.010677
    206      -0.074133   0.003479  -0.028136  -0.060480   0.122234   0.009763
    207      -0.014759   0.046363  -0.010838   0.031832  -0.014342  -0.004587
    208      -0.277107  -0.061642   0.034955   0.126176   0.092329  -0.042353
    209      -0.124057   0.022477  -0.014873   0.012573   0.073109   0.003908
    210      -0.022568   0.095520  -0.026253   0.021508  -0.018146   0.004061
    211      -0.134743  -0.044952   0.033706   0.140364  -0.102639  -0.023344
    212      -0.052872   0.012073  -0.009190   0.025217  -0.020281   0.009517
    213      -0.031570   0.101250  -0.026857   0.024262  -0.013529   0.003863
    214       0.179917   0.014687  -0.055756  -0.147756  -0.230348   0.076588
    215       0.104521  -0.014076  -0.033208  -0.095190  -0.078880   0.043902
    216      -0.022530   0.068562  -0.028971  -0.028698  -0.047894   0.025552
    217       0.199000   0.114388   0.028830   0.234027   0.055132  -0.151300
    218       0.089601  -0.080738   0.041365   0.121699   0.124142  -0.092608
    219      -0.037488   0.014371  -0.002307   0.033320  -0.006483  -0.007253
    220       0.058990   0.083640  -0.027324   0.059599   0.109386  -0.053342
    221       0.016663  -0.080931   0.012562   0.042618   0.141985  -0.054458
    222      -0.005508   0.040974  -0.009826   0.030279  -0.016967  -0.005239
    223      -0.454300  -0.108297   0.066564   0.205287   0.180135  -0.068564
    224      -0.210415   0.046084  -0.015170   0.037341   0.103745   0.002634
    225      -0.014008   0.128218  -0.040010   0.000394  -0.022495   0.014370
    226      -0.181502  -0.075687   0.057177   0.207324  -0.177630  -0.026702
    227      -0.071599   0.024759  -0.008373   0.044195  -0.066779   0.016910
    228      -0.007684  -0.029279  -0.008061  -0.071789   0.007068   0.042586
    229      -0.128311  -0.056660  -0.043936  -0.196036   0.082795   0.059609
    230       0.035509  -0.032093   0.064649   0.033476  -0.172498   0.043675
    231       0.038353   0.031032   0.001710   0.052583   0.018309  -0.026306
    232      -0.189279  -0.134667   0.055284  -0.088674  -0.210547   0.088589
    233       0.069280   0.012813   0.006175  -0.031708  -0.000823   0.027154
    234       0.065673   0.061334   0.007762   0.113380   0.019487  -0.057891
    235      -0.044616  -0.064431   0.140778   0.169504  -0.382214   0.024202
    236       0.037564   0.039070  -0.036044  -0.054941   0.117501  -0.007525
    237       0.047357   0.032309   0.002818   0.051858   0.017909  -0.023794
    238       0.151785   0.084838   0.088927   0.241819  -0.134051  -0.065272
    239      -0.027075   0.015359  -0.002955   0.015135   0.003102  -0.023061
    240      -0.002583  -0.029984  -0.007505  -0.076083   0.007209   0.046563
    241       0.169904   0.136223  -0.014190   0.082078   0.140451  -0.065901
    242      -0.043024  -0.020242   0.057388   0.097878  -0.162823  -0.015736
    243      -0.053863  -0.099085  -0.017507  -0.199030  -0.000755   0.106984
    244       0.005656   0.082253   0.001943   0.060515  -0.020244  -0.029177
    245      -0.026466  -0.073062   0.052155  -0.014864  -0.137594   0.046670
    246      -0.055917  -0.096801  -0.014155  -0.184289  -0.005411   0.100939
    247       0.009380   0.039250  -0.016255  -0.109992  -0.032464   0.060284
    248       0.015104  -0.002865   0.059262   0.118665  -0.117641  -0.024636
    249      -0.035188  -0.033238   0.033866   0.163101   0.060925  -0.069378
    250      -0.004138   0.064395   0.004417   0.010371  -0.037874   0.004261
    251       0.031776  -0.060889  -0.018162  -0.057970   0.150855  -0.010686
                 24         25         26         27         28         29    
      0      -0.058307   0.023818   0.014077  -0.017778  -0.036634   0.000390
      1      -0.081350   0.015785  -0.005585  -0.150886   0.046247   0.022349
      2      -0.065613   0.034455   0.019984  -0.039786   0.065923   0.015516
      3      -0.037224   0.019301   0.011546   0.018385  -0.070598  -0.010008
      4      -0.020832   0.036445  -0.002872  -0.003662  -0.043210  -0.010311
      5      -0.041585   0.025175   0.009849   0.002513   0.002111  -0.002328
      6      -0.040262   0.012006   0.000878  -0.043630  -0.045497   0.005073
      7      -0.015637   0.015905  -0.003922   0.032061  -0.067133  -0.023501
      8      -0.040534  -0.003908   0.004123   0.014521  -0.025598  -0.012864
      9      -0.052876   0.003718   0.003571  -0.001773  -0.067631  -0.009351
     10       0.005153  -0.009365  -0.022948  -0.029303  -0.076172  -0.016940
     11      -0.032389   0.005435   0.002152  -0.015936  -0.016476  -0.003255
     12      -0.027138   0.014694   0.001037  -0.000222  -0.054630  -0.003808
     13       0.161020   0.023946  -0.036099  -0.043509   0.034845   0.018372
     14       0.031858   0.045581   0.008749   0.006423   0.051739   0.010249
     15      -0.046439   0.017913   0.007486  -0.011857  -0.033570   0.002691
     16      -0.011958  -0.040313  -0.017027  -0.263733   0.259530   0.109554
     17      -0.048145   0.020510   0.020340  -0.087394   0.151688   0.049253
     18      -0.132314   0.023065   0.046017   0.093880  -0.015267  -0.013219
     19      -0.026048  -0.020482  -0.016704  -0.037393  -0.064960  -0.008701
     20      -0.009727   0.023997   0.003904   0.013797  -0.020350  -0.010394
     21      -0.015765   0.041600   0.019474   0.041805  -0.012083   0.056822
     22      -0.041539  -0.023162  -0.007638  -0.009905  -0.044599  -0.035302
     23       0.002544   0.021610   0.003297   0.023698  -0.020372  -0.027912
     24       0.027261  -0.015053   0.002868   0.080744  -0.094659  -0.005333
     25      -0.014513   0.012961  -0.006626   0.006603  -0.052901  -0.014451
     26      -0.031216   0.061817   0.014508   0.005563   0.014378   0.006246
     27       0.008094   0.033383   0.010847   0.017210  -0.001104   0.050249
     28      -0.108528  -0.072310   0.028042   0.094190   0.041402  -0.087200
     29       0.047612  -0.076637  -0.019594   0.006608  -0.055139  -0.047761
     30       0.018832   0.031724   0.009056   0.038131   0.009377   0.017656
     31      -0.146877  -0.007456   0.058424   0.092953   0.048459  -0.000903
     32       0.031568  -0.069411  -0.013569  -0.022651  -0.062859   0.001053
     33       0.024490   0.003269   0.002651   0.012255   0.017826  -0.008568
     34      -0.135336   0.006934   0.057229   0.115415   0.044784   0.085672
     35       0.033069  -0.087000  -0.019404  -0.036568  -0.057101   0.044286
     36      -0.000501   0.007122   0.008145  -0.008834   0.020483   0.004374
     37      -0.084064  -0.050377   0.034541   0.149528   0.068890   0.056755
     38       0.059198  -0.110496  -0.029534  -0.015540  -0.046578   0.027472
     39       0.004612   0.017215   0.007185  -0.016918   0.002520   0.036497
     40      -0.081972  -0.127194   0.018248   0.147509   0.091101  -0.063359
     41       0.062599  -0.119930  -0.030249   0.012671  -0.043092  -0.033449
     42       0.041173  -0.027627  -0.002346   0.015827   0.026958  -0.027832
     43      -0.118702   0.072344   0.042801   0.037215  -0.005241   0.121617
     44       0.005048  -0.044708  -0.014589  -0.062238  -0.053334   0.071241
     45       0.009375  -0.039225   0.011353   0.032291   0.071691  -0.027148
     46      -0.034225   0.116184   0.000029  -0.031659  -0.033037   0.068700
     47       0.017091  -0.010801  -0.024861  -0.079078  -0.025810   0.042669
     48      -0.035370  -0.022551   0.024968   0.034904   0.080128  -0.017848
     49       0.020850   0.123343  -0.016759  -0.009412  -0.024073   0.079505
     50       0.052238  -0.013791  -0.035679  -0.074944  -0.027959   0.044858
     51      -0.039920  -0.000410   0.022712   0.011749   0.070803  -0.013729
     52      -0.003953   0.020874   0.004169   0.100242   0.033097   0.098093
     53       0.074891  -0.073156  -0.036351  -0.035198  -0.029867   0.043603
     54       0.019541   0.178543   0.012080  -0.041486  -0.040161   0.255096
     55       0.004494  -0.001054  -0.033510  -0.093603  -0.108857   0.066799
     56      -0.044195   0.094835   0.038413   0.090013   0.056992  -0.028918
     57      -0.067837   0.048879   0.027416   0.000841  -0.056134  -0.008628
     58       0.018088   0.088417   0.004083   0.094234  -0.117731  -0.031459
     59      -0.018157   0.004639  -0.001538   0.016528  -0.009644  -0.002370
     60       0.022414  -0.005611  -0.023093  -0.035934  -0.103408  -0.005577
     61      -0.068136  -0.039070  -0.016057  -0.052910  -0.111844  -0.030738
     62      -0.098142  -0.035446   0.001545  -0.055130  -0.076171  -0.020964
     63       0.003285   0.014373  -0.005263   0.006925  -0.064319  -0.005123
     64       0.451706   0.122593  -0.043425   0.147133   0.046683  -0.001001
     65       0.173783   0.107753   0.013103   0.118971   0.065233  -0.002479
     66       0.027937  -0.012771   0.003391   0.078186  -0.086608   0.003257
     67       0.042346  -0.035675  -0.020152   0.046752  -0.088614  -0.017294
     68      -0.058939   0.102503   0.024611  -0.032880   0.077617   0.054934
     69       0.086486  -0.067297  -0.012709   0.127723  -0.154846  -0.030600
     70      -0.027410   0.043870  -0.001049  -0.004692  -0.041267  -0.010929
     71      -0.023181   0.080078   0.015291   0.011284   0.003780   0.000117
     72      -0.043221   0.010108   0.002800  -0.023949  -0.052816  -0.000327
     73      -0.027713   0.006191   0.007061   0.115064  -0.105849  -0.048517
     74      -0.046740  -0.007342   0.007120   0.053887  -0.036922  -0.023079
     75      -0.025271   0.018011  -0.011677  -0.137854  -0.010057   0.030991
     76      -0.016500   0.026597  -0.002549   0.022119  -0.053599  -0.017421
     77      -0.036676  -0.022195  -0.000111   0.019313  -0.045231  -0.020271
     78      -0.165594   0.026056   0.058662   0.123572  -0.008537  -0.025461
     79      -0.010431   0.003718  -0.007576  -0.018079  -0.023312   0.028480
     80      -0.111232   0.033432   0.042163   0.102700   0.000524  -0.046584
     81      -0.213424   0.034276   0.077672   0.168253   0.002296  -0.040086
     82      -0.045341  -0.036519  -0.022639  -0.062034  -0.084680  -0.018142
     83       0.047332   0.016715  -0.017952  -0.037544  -0.031565   0.008771
     84       0.007471  -0.016410  -0.022570  -0.012421  -0.143284  -0.014778
     85      -0.075300  -0.071461  -0.032928  -0.129910  -0.167523  -0.039658
     86      -0.089075  -0.028306   0.001439  -0.069915  -0.049669  -0.014893
     87       0.013331  -0.009233  -0.021655  -0.026871  -0.115703  -0.008964
     88      -0.167744  -0.051240   0.009195  -0.015827  -0.123312  -0.046354
     89      -0.113046  -0.046865   0.002002  -0.028175  -0.119623  -0.030747
     90       0.104609   0.001872  -0.046897  -0.096205  -0.088077   0.009039
     91      -0.025831  -0.020575  -0.018799  -0.034782  -0.084887  -0.021130
     92      -0.153693  -0.069111  -0.001006  -0.110777  -0.123664  -0.034774
     93      -0.055620   0.045060   0.024354   0.026088  -0.078383  -0.015368
     94       0.034755   0.105219   0.012771   0.218260  -0.241624  -0.077064
     95       0.012896  -0.017197  -0.016380   0.031656  -0.014235   0.000616
     96      -0.069975   0.087405   0.044180   0.084819  -0.142860  -0.041641
     97       0.022977   0.104899   0.002093   0.061951  -0.079310  -0.013898
     98      -0.013326   0.038494   0.002713   0.012028   0.001158   0.005130
     99      -0.103380   0.039240   0.027439  -0.120427   0.055217   0.029182
    100       0.025868   0.106047   0.004091   0.090649  -0.109007  -0.025258
    101      -0.033747  -0.026149  -0.001511   0.016222  -0.019021  -0.011169
    102      -0.039547   0.020368   0.006737  -0.011505  -0.028677   0.003999
    103       0.075677  -0.016102   0.029675  -0.229102   0.308496   0.113382
    104      -0.009580   0.030438   0.028694  -0.073913   0.172263   0.050521
    105      -0.017736   0.241390   0.025798  -0.055593  -0.008969   0.299136
    106      -0.006463  -0.085555  -0.051533  -0.133693  -0.140971   0.000396
    107      -0.025792   0.075536   0.034184   0.101337   0.046596  -0.041883
    108       0.097325   0.234713  -0.010046  -0.101171  -0.106694   0.407223
    109      -0.011739   0.010770  -0.017695  -0.045265  -0.071508   0.036921
    110      -0.051938   0.129257   0.059771   0.157685   0.103956  -0.041911
    111       0.004666   0.170957   0.016489  -0.031200  -0.027351   0.229839
    112       0.068899   0.089541  -0.052957  -0.177035  -0.167609   0.258002
    113      -0.088590   0.144015   0.051193   0.072654   0.090791  -0.003656
    114       0.078052  -0.044068  -0.016130   0.006083  -0.005049  -0.028871
    115      -0.152404   0.080585   0.058520   0.017748  -0.024731   0.131150
    116      -0.018261  -0.037893  -0.004263  -0.068581  -0.052362   0.075100
    117       0.028745  -0.058999  -0.000299  -0.000372   0.071429  -0.018623
    118       0.016837   0.019933  -0.016678  -0.039653  -0.022121  -0.031264
    119      -0.030397   0.034374   0.005231   0.002671   0.032174  -0.015446
    120      -0.065534  -0.026908   0.036032   0.047753   0.090607  -0.011288
    121       0.086635   0.185193  -0.047283  -0.064698  -0.045610   0.047529
    122       0.060022   0.021772  -0.042949  -0.096547  -0.030773   0.034068
    123      -0.050119   0.052826   0.022509   0.065955  -0.111084  -0.029222
    124      -0.118828   0.010974  -0.005135  -0.189224   0.044043   0.017098
    125      -0.128716   0.052128   0.028619  -0.041263   0.000573  -0.018004
    126      -0.091510  -0.000468   0.015556  -0.137348   0.072869   0.039046
    127      -0.130829   0.035162  -0.000039  -0.133840  -0.030557  -0.013234
    128      -0.012460   0.016391   0.014261  -0.050192   0.138394   0.049738
    129       0.017629  -0.034197   0.004862   0.010288   0.083186  -0.008461
    130       0.023910   0.050136  -0.024290  -0.080341  -0.008956  -0.121246
    131      -0.064923   0.186295   0.013723  -0.026598   0.055665  -0.136790
    132       0.022828  -0.050882   0.006101   0.017038   0.094237   0.002759
    133       0.023861   0.004908  -0.012238  -0.041724   0.032839  -0.072436
    134      -0.040678   0.159926   0.008581  -0.025320   0.032740  -0.114244
    135       0.044644  -0.059197  -0.010344  -0.018799   0.050300  -0.019354
    136       0.027130  -0.061461  -0.000891   0.004760   0.051423   0.010822
    137       0.012970  -0.001922  -0.001962  -0.000017  -0.031457   0.025103
    138       0.063570  -0.054331  -0.029584  -0.065210   0.004284  -0.064570
    139       0.036595  -0.084468  -0.006937  -0.002332   0.031663   0.015429
    140       0.031677  -0.131139  -0.002601   0.037632  -0.060983   0.119745
    141       0.056876  -0.025101  -0.031148  -0.077205   0.005672  -0.099044
    142       0.034020  -0.019213  -0.019987  -0.050352   0.000443  -0.067382
    143      -0.015849  -0.026666   0.009790   0.033055   0.005518   0.004348
    144       0.036339  -0.018617  -0.014481  -0.040305   0.050386  -0.067030
    145       0.031019   0.046340  -0.030532  -0.094240  -0.018452  -0.139059
    146      -0.063103   0.141040   0.017638  -0.002050   0.062771  -0.118335
    147       0.015312  -0.071745   0.017342   0.048865   0.134894   0.035740
    148       0.020105   0.008885  -0.009095  -0.034350   0.047300  -0.068998
    149      -0.047734   0.214891   0.006833  -0.039337   0.041233  -0.151484
    150       0.047701  -0.076311  -0.007927  -0.007277   0.052276   0.006309
    151       0.021943  -0.099624   0.013286   0.050642   0.076544   0.081601
    152       0.045849  -0.055714  -0.011346  -0.002521  -0.066567   0.080922
    153       0.080084  -0.068061  -0.041329  -0.087159  -0.033219  -0.068366
    154       0.042539  -0.144947  -0.000106   0.031731   0.039225   0.082407
    155       0.081853  -0.301699  -0.012650   0.068390  -0.126394   0.267022
    156       0.065998  -0.007126  -0.044158  -0.111408  -0.032655  -0.140114
    157       0.038546  -0.026109  -0.024041  -0.056891  -0.012788  -0.073860
    158      -0.006966  -0.101187   0.010927   0.060464   0.000550   0.045849
    159       0.035651  -0.003900  -0.017444  -0.050549   0.047792  -0.083791
    160       0.040795   0.078311  -0.045811  -0.138185  -0.043816  -0.194251
    161      -0.086369   0.185767   0.024781   0.005100   0.093892  -0.143081
    162      -0.077400   0.015383   0.036434   0.016159   0.105164  -0.012894
    163       0.044335   0.007960  -0.015370   0.123264   0.052321   0.092689
    164       0.102984  -0.082256  -0.047376  -0.027654  -0.031739   0.041521
    165       0.078028  -0.109480  -0.030335  -0.078554   0.045544  -0.055080
    166       0.043849  -0.161903  -0.007305   0.063565  -0.000332   0.031184
    167      -0.027101  -0.120231   0.028429   0.141901   0.064927   0.064449
    168       0.030310  -0.003025   0.093243  -0.013409  -0.005906  -0.003174
    169       0.030341   0.001394   0.046184  -0.011754   0.003960  -0.008859
    170       0.009490  -0.007583   0.095685  -0.011633  -0.009032   0.001004
    171       0.047789  -0.005736   0.148027  -0.021097  -0.009080  -0.004466
    172       0.005865   0.006542  -0.027336  -0.003533   0.007832  -0.008061
    173      -0.006425  -0.005638   0.040943  -0.002672  -0.005464   0.003119
    174       0.031820  -0.003584   0.101630  -0.014628  -0.006538  -0.003530
    175      -0.023856   0.008495  -0.091593   0.006068   0.010046  -0.007140
    176      -0.023128  -0.002122  -0.023201   0.005989  -0.000717   0.004744
    177      -0.003500   0.001516  -0.008948   0.001471  -0.000026  -0.000471
    178      -0.034839   0.002316  -0.064762   0.008853   0.003306  -0.000111
    179      -0.020877   0.002028  -0.051808   0.006253   0.004039   0.000945
    180      -0.021061   0.004040  -0.063892   0.009510   0.003212   0.001283
    181      -0.008133  -0.006736   0.049503  -0.001981  -0.006143   0.004832
    182      -0.004187   0.002238  -0.015491  -0.001887   0.003362  -0.004384
    183      -0.005094   0.001909  -0.016500   0.002517   0.000548  -0.000108
    184       0.027090  -0.006138   0.100058  -0.013021  -0.004139  -0.001763
    185       0.010403  -0.003198   0.063375  -0.010805  -0.004302  -0.003116
    186       0.059821  -0.007563   0.161975  -0.021399  -0.008284  -0.003133
    187       0.003690   0.003355   0.010452  -0.006743   0.003771  -0.004251
    188      -0.003958  -0.003442   0.014262  -0.000222  -0.002557   0.001028
    189      -0.017571   0.000961  -0.087314   0.015994   0.006554   0.002556
    190      -0.000981   0.005106  -0.020981  -0.002017   0.004959  -0.003058
    191      -0.002977   0.003478  -0.065604   0.007007   0.001680  -0.000320
    192      -0.018319   0.001751  -0.086044   0.016710   0.007382   0.002848
    193       0.026029   0.002679   0.032507  -0.007890   0.001794   0.002077
    194       0.017752   0.003108  -0.005837  -0.000471  -0.000121   0.001751
    195      -0.007598   0.000476  -0.038628   0.010404   0.007199   0.002173
    196      -0.003345   0.002037  -0.009590   0.001815   0.002404   0.002225
    197      -0.000221   0.001725  -0.044323   0.006834  -0.000439   0.001211
    198      -0.010020   0.002963  -0.049363   0.011270   0.008197   0.004092
    199       0.001310  -0.011523   0.070763  -0.021900  -0.017450  -0.012885
    200      -0.003208  -0.002817  -0.049819   0.001171  -0.009588  -0.005958
    201      -0.011266   0.000886  -0.061684   0.012836   0.007240   0.003094
    202      -0.044808   0.008011  -0.146142   0.012053   0.005008  -0.002925
    203      -0.027312   0.005611  -0.152272   0.016661   0.001090  -0.001797
    204      -0.022429   0.001296  -0.106497   0.021021   0.008079   0.003186
    205       0.034090  -0.008520   0.056456  -0.013420  -0.008237   0.005610
    206       0.037016  -0.004545   0.082743  -0.015346  -0.005703   0.000142
    207      -0.011296   0.001244  -0.054123   0.012808   0.008786   0.002131
    208       0.005556  -0.005210  -0.016393   0.000605  -0.007559   0.004030
    209       0.032442  -0.003346   0.095744  -0.016425  -0.005163  -0.002346
    210       0.001349  -0.000908   0.008407   0.003007   0.008433   0.000434
    211      -0.037658   0.005243  -0.113543   0.022072   0.005411   0.003028
    212       0.006718   0.002513   0.025128  -0.002332   0.001390  -0.002318
    213       0.003380  -0.000883   0.018616   0.000851   0.007403   0.000211
    214      -0.036070   0.015555  -0.116486   0.027911   0.022562   0.010332
    215      -0.008687   0.008609  -0.052568   0.012844   0.010825   0.003666
    216      -0.012803   0.003229  -0.051598   0.013690   0.007235   0.006130
    217       0.047259  -0.037826   0.300465  -0.066015  -0.047132  -0.028323
    218       0.014204  -0.013930   0.031478  -0.015691  -0.018987  -0.013743
    219      -0.035664  -0.002555  -0.080804   0.009296   0.008644   0.004154
    220       0.120365   0.034694  -0.002434   0.034949   0.023660  -0.007991
    221       0.038995   0.021357  -0.093973   0.030093   0.015178  -0.003607
    222      -0.013798   0.001443  -0.063654   0.014337   0.009070   0.002354
    223       0.019443  -0.007870  -0.010240  -0.001854  -0.016153   0.004430
    224       0.049632  -0.005204   0.152879  -0.025698  -0.008462  -0.003609
    225       0.010250  -0.001546   0.050235  -0.003637   0.008042  -0.000435
    226      -0.059073   0.012278  -0.190079   0.038590   0.009152   0.003817
    227       0.002773   0.005860   0.020413   0.000874   0.003138  -0.002751
    228       0.043084  -0.004529   0.131182  -0.018480  -0.008169  -0.004342
    229       0.051650   0.000871   0.080633  -0.018084   0.003676  -0.012390
    230       0.025358  -0.010738   0.161937  -0.019147  -0.014148   0.000626
    231      -0.019404   0.003955  -0.061274   0.009082   0.003270   0.001129
    232       0.049054  -0.012119   0.180725  -0.021607  -0.009902  -0.000077
    233       0.023932  -0.003728   0.099847  -0.017793  -0.006075  -0.006083
    234      -0.047432   0.007643  -0.143817   0.021105   0.007771   0.003629
    235      -0.014421  -0.013529   0.092702  -0.001611  -0.014029   0.012669
    236      -0.002307   0.006420  -0.045942  -0.001327   0.008251  -0.008776
    237      -0.016173   0.003357  -0.048202   0.007139   0.002239   0.000582
    238      -0.062360   0.003281  -0.118299   0.018267   0.003794   0.002931
    239      -0.032757   0.005856  -0.110902   0.013610   0.009293   0.001421
    240       0.046421  -0.005668   0.146669  -0.021170  -0.009265  -0.004692
    241      -0.042224   0.013418  -0.156066   0.012458   0.014749  -0.009032
    242      -0.038623  -0.001124  -0.067461   0.013909   0.001496   0.007736
    243       0.094397  -0.011686   0.269772  -0.037708  -0.014602  -0.005523
    244      -0.037179   0.005140  -0.100333   0.013004   0.010431   0.001666
    245       0.024521  -0.008493   0.112145  -0.013560  -0.008256   0.000694
    246       0.088717  -0.010994   0.249096  -0.034163  -0.013082  -0.004964
    247       0.046706  -0.005024   0.198168  -0.033920  -0.008732  -0.006988
    248      -0.034477  -0.000571  -0.063439   0.011277   0.001108   0.002988
    249      -0.058234   0.004068  -0.207771   0.030634   0.008731   0.000518
    250      -0.002506   0.001631   0.016749  -0.005437   0.005426  -0.003910
    251      -0.003295   0.004896  -0.089281   0.009232   0.001359   0.000000
                 30         31         32         33         34         35    
      0       0.022143  -0.005179  -0.021950   0.015550   0.005916  -0.013944
      1       0.152182  -0.050499  -0.037539   0.031336  -0.023256   0.023853
      2       0.017045  -0.005768  -0.003159  -0.011017  -0.027101   0.000122
      3      -0.017023   0.008524  -0.014395   0.005868   0.011642  -0.013863
      4       0.010958  -0.004195   0.004257  -0.003000  -0.006925  -0.003418
      5       0.008396  -0.002943  -0.008870  -0.011020  -0.020117   0.006053
      6       0.054877  -0.015984  -0.044286   0.022386   0.017404  -0.012265
      7      -0.059425   0.019829   0.028439   0.003681  -0.022320  -0.005135
      8      -0.046855   0.016589   0.020296  -0.012560  -0.027392   0.004941
      9      -0.003764   0.004643  -0.000922  -0.002112  -0.003474  -0.012218
     10       0.003518  -0.001077   0.007426   0.001194   0.001856   0.007100
     11      -0.006293   0.002486  -0.005154  -0.014569  -0.012910   0.005259
     12      -0.008051   0.004216  -0.001348  -0.001811  -0.004201  -0.015692
     13      -0.020694   0.008122   0.012685  -0.003020   0.004920   0.010172
     14       0.001518  -0.003346  -0.014279  -0.005992  -0.006772  -0.010752
     15      -0.019543   0.008314  -0.002491   0.001372   0.001468  -0.016120
     16      -0.190259   0.067444   0.050768  -0.031417   0.011985  -0.015644
     17      -0.074483   0.025060   0.004546  -0.019420  -0.005741  -0.020760
     18      -0.030556   0.011969   0.031503   0.008012  -0.034532  -0.045039
     19       0.005479  -0.001762   0.004075   0.005937   0.001340   0.001268
     20      -0.023000   0.009120  -0.022055  -0.022862  -0.040646   0.014545
     21      -0.045826   0.019331  -0.008767   0.031510   0.004211  -0.009151
     22       0.010793  -0.004808   0.004779   0.006861  -0.000535  -0.001781
     23      -0.010022   0.003466  -0.017611  -0.017301  -0.008914   0.017260
     24      -0.146515   0.054127  -0.010658   0.007230   0.034701  -0.017742
     25      -0.023299   0.007375   0.026364   0.017991   0.010631  -0.004320
     26       0.052531  -0.018159  -0.026096  -0.021870  -0.028470   0.012997
     27      -0.035345   0.014670  -0.011583   0.020658   0.006510  -0.001763
     28       0.001367  -0.003752   0.007508   0.019160  -0.004243  -0.016057
     29      -0.061459   0.022532  -0.034850   0.002366   0.015180   0.031864
     30      -0.047373   0.019542  -0.024607   0.014582   0.009956   0.010958
     31      -0.002806  -0.005638   0.003882  -0.020230   0.000933  -0.009024
     32      -0.049600   0.016827  -0.023584  -0.001360   0.013431   0.023136
     33      -0.029610   0.010200  -0.009396   0.001986   0.006407  -0.000244
     34       0.007410  -0.001015  -0.024768   0.034942   0.003778   0.016631
     35      -0.007948   0.004775  -0.011988   0.036236   0.003478   0.011147
     36      -0.004078  -0.000472   0.011123   0.006663  -0.001449  -0.022140
     37       0.008569   0.003254  -0.028229   0.085412   0.001286   0.015014
     38      -0.014149   0.009369  -0.019780   0.054192   0.004916   0.017491
     39      -0.005907   0.000622   0.013578   0.000357   0.000115  -0.023801
     40       0.005693   0.004680  -0.026317   0.129425  -0.004087   0.007503
     41      -0.053903   0.024656  -0.045200   0.063334   0.013452   0.038295
     42      -0.035164   0.011483  -0.018482   0.000259   0.011045   0.011996
     43       0.010342  -0.000827  -0.026581  -0.003257   0.006145   0.026948
     44       0.037712  -0.011701   0.018780   0.029464  -0.012840  -0.019552
     45       0.003027  -0.002837  -0.010457  -0.006345   0.004218   0.009708
     46       0.000162  -0.000536   0.000102  -0.050249   0.003444   0.005122
     47       0.066662  -0.024330   0.046557  -0.004421  -0.022830  -0.042227
     48       0.019937  -0.008261   0.001147   0.035293  -0.004864  -0.012490
     49      -0.007525  -0.000734   0.029545  -0.122146   0.004277  -0.018350
     50       0.058472  -0.023162   0.056249  -0.038504  -0.020738  -0.047813
     51       0.032672  -0.014069   0.017915   0.025470  -0.010954  -0.029707
     52       0.004017   0.000984   0.013418  -0.043958   0.002209  -0.011705
     53       0.021140  -0.006459   0.018971  -0.009846  -0.005634  -0.011904
     54       0.013573   0.006920  -0.014782   0.143558   0.010084   0.034517
     55      -0.002310   0.007863  -0.094255   0.017948  -0.046349   0.045234
     56       0.060829  -0.027222   0.130734   0.060023   0.066164  -0.017229
     57       0.003731   0.003329   0.065362  -0.036599  -0.029818   0.030194
     58      -0.030600   0.010437  -0.024670  -0.158148   0.005518  -0.040125
     59      -0.010372   0.002259  -0.073460   0.018333   0.010909  -0.029336
     60      -0.019335   0.018564   0.017821  -0.061792  -0.001908   0.043784
     61       0.044240  -0.018250   0.061435  -0.012331   0.063587  -0.027532
     62       0.042639  -0.015224   0.067405  -0.057070   0.066895  -0.014700
     63      -0.003780   0.002543   0.005795  -0.003809  -0.010288  -0.016059
     64       0.040714  -0.017778   0.021774   0.021803  -0.004801  -0.010807
     65       0.037987  -0.017041  -0.018143   0.011289  -0.006879  -0.023827
     66      -0.143913   0.053397  -0.011514   0.011234   0.032881  -0.015309
     67      -0.165828   0.058041   0.037190   0.027801   0.043746  -0.016139
     68       0.149235  -0.051397  -0.040345  -0.007478  -0.057877   0.030870
     69      -0.301675   0.108783   0.008432   0.009673   0.073344  -0.034306
     70       0.027319  -0.010440   0.019861   0.008005  -0.009762   0.002315
     71       0.052539  -0.018152  -0.026894  -0.033584  -0.037914   0.014571
     72       0.026305  -0.006285  -0.029645   0.016142   0.010828  -0.014943
     73      -0.178261   0.060275   0.079011  -0.009585  -0.041231  -0.015898
     74      -0.105753   0.036553   0.053659  -0.028113  -0.044315  -0.000898
     75       0.186976  -0.060754  -0.103173   0.037495   0.042592   0.001161
     76      -0.036996   0.012055   0.019918   0.006652  -0.017740  -0.004184
     77      -0.068791   0.024336   0.028161  -0.016203  -0.032774   0.005249
     78      -0.036138   0.013434   0.045855   0.003914  -0.050362  -0.056641
     79      -0.001827   0.000723   0.001362   0.027298   0.003747   0.000548
     80      -0.038568   0.013114   0.021243  -0.034063  -0.086260  -0.019290
     81      -0.044569   0.015855   0.065342  -0.001516  -0.076962  -0.072392
     82       0.004889  -0.001515   0.019721  -0.000162  -0.000033  -0.004369
     83      -0.013696   0.006563  -0.046043  -0.016132  -0.010760   0.033892
     84      -0.066465   0.036830   0.119288  -0.022218  -0.246739  -0.123908
     85       0.120523  -0.041684   0.067120  -0.126763   0.340151   0.119069
     86       0.072420  -0.026884   0.001440  -0.081514   0.223449   0.092633
     87      -0.034552   0.024029   0.052740  -0.045563  -0.085326  -0.017153
     88       0.039429  -0.024641   0.145891   0.070724  -0.100455  -0.224512
     89      -0.013428   0.006395   0.182098  -0.011473  -0.213763  -0.205752
     90       0.028893   0.007935  -0.099488  -0.176603   0.323230   0.321876
     91       0.014596  -0.006144   0.027218   0.003408   0.011018  -0.013395
     92       0.115993  -0.042193   0.094969  -0.125827   0.276938   0.050134
     93      -0.015711   0.009907   0.084421  -0.026046  -0.045701   0.070502
     94      -0.115925   0.044376   0.328642  -0.133822  -0.214653   0.386455
     95      -0.027710   0.005349  -0.204746   0.040361   0.079172  -0.130435
     96      -0.043725   0.024258   0.342422  -0.084726  -0.194703   0.323600
     97       0.004108  -0.004270  -0.265593  -0.263372   0.152172  -0.335587
     98       0.010890  -0.006468  -0.242264  -0.120569   0.115153  -0.254204
     99       0.088574  -0.027913  -0.139639  -0.043500   0.105495  -0.246261
    100      -0.017321   0.004430  -0.163292  -0.244957   0.089594  -0.212424
    101      -0.028107   0.010721   0.153978   0.167129  -0.126479   0.252062
    102      -0.018987   0.009779  -0.002962   0.003718   0.002753  -0.017226
    103      -0.195581   0.070579   0.058284  -0.021761   0.008361  -0.035598
    104      -0.066769   0.022332   0.001328  -0.008122  -0.000403  -0.025533
    105       0.082104  -0.015001  -0.080281   0.065477  -0.152785   0.011639
    106      -0.041672   0.025004  -0.312534  -0.208789  -0.287557   0.034240
    107       0.033934  -0.019148   0.185985   0.121918   0.168546  -0.005548
    108      -0.012199   0.022305   0.063207   0.378078   0.226724   0.113405
    109       0.014260  -0.002614   0.010425   0.072143   0.039132   0.026542
    110       0.082774  -0.041329   0.330412   0.212408   0.268017  -0.029282
    111       0.020544   0.003399  -0.029582   0.100487  -0.032628   0.019796
    112       0.005494   0.014196  -0.079068   0.202729   0.063543   0.119453
    113       0.129353  -0.049081   0.026295  -0.071452  -0.154441  -0.048557
    114      -0.072519   0.025435  -0.036934   0.006406   0.022570   0.028841
    115       0.003920   0.001858  -0.038807   0.003651   0.009256   0.038070
    116       0.046022  -0.014854   0.019029   0.030617  -0.014864  -0.019661
    117       0.035361  -0.016689   0.000640  -0.032036  -0.001005   0.009900
    118      -0.011288   0.008031  -0.001294   0.018650  -0.000334  -0.004340
    119       0.022657  -0.006248   0.009987  -0.010236  -0.006382  -0.007939
    120       0.033042  -0.012204   0.004778   0.070547  -0.010819  -0.022848
    121      -0.019609  -0.000609   0.058349  -0.223352   0.006330  -0.034662
    122       0.066984  -0.028126   0.081330  -0.063616  -0.027046  -0.072926
    123       0.049865  -0.015921  -0.036331   0.019194   0.011666  -0.027684
    124       0.288877  -0.096266  -0.073738   0.065304  -0.041845   0.051727
    125       0.288598  -0.098193  -0.080793   0.052331  -0.056126   0.038374
    126       0.066102  -0.018464  -0.042449   0.038113   0.001656  -0.005447
    127       0.377163  -0.126952  -0.094576   0.079589  -0.051235   0.058851
    128      -0.214125   0.072583   0.055285  -0.061259   0.002032  -0.037149
    129       0.038461  -0.018999  -0.013091  -0.099142   0.008447   0.042855
    130      -0.019019   0.006901  -0.003209   0.077922  -0.004280  -0.012926
    131      -0.027011   0.002137  -0.027250   0.012849   0.007792   0.025338
    132       0.049498  -0.023903  -0.013886  -0.125579   0.009935   0.052312
    133       0.012480  -0.007069  -0.005404  -0.002562   0.000366   0.012565
    134      -0.034127   0.004961  -0.027094   0.019100   0.009065   0.024268
    135       0.036495  -0.016264  -0.003350  -0.062341   0.002722   0.025574
    136       0.039603  -0.017869  -0.000626  -0.074619   0.002792   0.024890
    137      -0.010821   0.001242   0.007646   0.018070  -0.002415  -0.015294
    138       0.019033  -0.005709   0.005299   0.015927  -0.005010  -0.002055
    139       0.037758  -0.014303   0.004968  -0.051780  -0.000644   0.013283
    140       0.006884   0.003839   0.024303   0.019140  -0.008863  -0.035115
    141       0.008642  -0.001918  -0.001100   0.031568  -0.003546   0.001351
    142       0.002282   0.000528  -0.000477   0.032481  -0.002905  -0.002553
    143      -0.009837   0.006748  -0.013929  -0.003136   0.005447   0.015673
    144       0.026214  -0.012273  -0.008607  -0.043584   0.003290   0.027503
    145      -0.021859   0.009075  -0.002273   0.093764  -0.005622  -0.016331
    146      -0.025446   0.002913  -0.035150  -0.014438   0.012920   0.041533
    147       0.074642  -0.035191  -0.018047  -0.197773   0.014836   0.076893
    148       0.018514  -0.009753  -0.008120  -0.023715   0.002406   0.021520
    149      -0.044423   0.009259  -0.034846   0.026975   0.011843   0.031224
    150       0.043042  -0.019035  -0.000860  -0.080280   0.003060   0.026891
    151       0.059885  -0.027174  -0.000573  -0.144157   0.007116   0.040584
    152      -0.001900  -0.001145   0.026445   0.020396  -0.008403  -0.036852
    153       0.009332   0.000948   0.015090   0.064112  -0.010988  -0.025255
    154       0.058132  -0.020919   0.011503  -0.094410  -0.000668   0.016294
    155       0.032579   0.003271   0.061100   0.026745  -0.022108  -0.079466
    156      -0.015490   0.010133   0.001538   0.105033  -0.008175  -0.020629
    157      -0.004071   0.004835   0.000350   0.053809  -0.004239  -0.008799
    158      -0.001328   0.009209  -0.014143  -0.018499   0.006525   0.020920
    159       0.022547  -0.010802  -0.008478  -0.035061   0.002769   0.025317
    160      -0.035383   0.015560   0.002497   0.146122  -0.010494  -0.033280
    161      -0.026539   0.001331  -0.044878  -0.048933   0.018553   0.059519
    162       0.074803  -0.030533   0.037521   0.029028  -0.024218  -0.049498
    163       0.007089  -0.000170   0.036871  -0.095979   0.000373  -0.028810
    164       0.011494  -0.002653   0.022976  -0.030403  -0.002975  -0.013496
    165       0.065826  -0.028445   0.036567   0.045927  -0.022541  -0.041413
    166      -0.004240   0.017735  -0.003244   0.003377   0.002683   0.002031
    167       0.014014   0.010198  -0.008648  -0.061076   0.006752   0.021703
    168       0.015227   0.071240  -0.000437  -0.000795   0.000285   0.000999
    169       0.033991   0.181823   0.003199  -0.003055   0.000656  -0.004443
    170      -0.000491  -0.008717  -0.001617   0.000174   0.000069   0.002405
    171       0.021099   0.099130  -0.000618  -0.001197   0.000402   0.001332
    172       0.027699   0.147794   0.002612  -0.002119   0.000430  -0.003511
    173      -0.009445  -0.049884  -0.001071   0.000587  -0.000068   0.001403
    174       0.017281   0.081117  -0.000432  -0.001015   0.000338   0.000984
    175       0.026149   0.142263   0.003449  -0.002434   0.000473  -0.004819
    176      -0.018427  -0.092525  -0.000995   0.001186  -0.000269   0.001016
    177       0.002583   0.009830  -0.000114   0.000014   0.000028   0.000233
    178       0.001410   0.009068   0.000797  -0.000346   0.000004  -0.001163
    179      -0.005357  -0.021157   0.000646   0.000040  -0.000022  -0.001296
    180      -0.005778  -0.030742  -0.000036   0.000612  -0.000147  -0.000041
    181      -0.016834  -0.089400  -0.002096   0.001392  -0.000350   0.002590
    182       0.017276   0.093653   0.001975  -0.001809   0.000435  -0.002757
    183       0.000652   0.000659  -0.000126   0.000190  -0.000014   0.000242
    184       0.008839   0.048897   0.000436  -0.001018   0.000218  -0.000958
    185       0.014308   0.069852   0.000026  -0.001090   0.000336   0.000297
    186       0.011740   0.052559  -0.000375  -0.000310   0.000115   0.000764
    187       0.012099   0.061904  -0.000236  -0.000021  -0.000009  -0.000151
    188      -0.001549  -0.006084   0.000625  -0.000427   0.000147  -0.000494
    189      -0.004248  -0.027528   0.000292   0.000499  -0.000184   0.000493
    190       0.006900   0.033476  -0.000481   0.000523  -0.000106   0.000677
    191      -0.002151  -0.009427   0.001551  -0.000794   0.000255   0.000065
    192      -0.006014  -0.038269   0.000561   0.000488  -0.000167   0.000213
    193      -0.033123  -0.163624  -0.001104   0.002230  -0.000835   0.000792
    194      -0.021133  -0.102524   0.000997   0.000031  -0.000155  -0.000263
    195      -0.004201  -0.027994  -0.000201   0.000956  -0.000106   0.000392
    196      -0.024248  -0.136706  -0.001332  -0.002129  -0.001050   0.002439
    197      -0.016324  -0.087147   0.001137  -0.002243  -0.000089   0.000653
    198      -0.009982  -0.050718   0.000371   0.000388   0.000054  -0.000263
    199      -0.000695  -0.016708  -0.002356  -0.000367  -0.000084   0.003213
    200      -0.002357  -0.016860   0.001242  -0.001080  -0.000027   0.000676
    201      -0.008114  -0.043061   0.000328   0.000741  -0.000305  -0.000221
    202       0.016546   0.069324  -0.001841  -0.000538   0.000293   0.005671
    203       0.007695   0.031216   0.000971  -0.001076   0.000266   0.002458
    204      -0.008779  -0.053237   0.000777   0.000258  -0.000056   0.000444
    205      -0.058241  -0.279709  -0.001222   0.005500  -0.000847  -0.000070
    206      -0.017028  -0.078277  -0.000670   0.002330  -0.000349  -0.000153
    207      -0.001996  -0.020190  -0.000395   0.000960  -0.000337   0.000783
    208      -0.014583  -0.081659   0.001409   0.001643  -0.000594  -0.001363
    209       0.014333   0.066012  -0.000400   0.000994  -0.000505  -0.000537
    210       0.004601   0.012420  -0.001741   0.001827  -0.000500   0.001228
    211       0.029805   0.136190   0.001924  -0.002372   0.000218  -0.000867
    212       0.033864   0.162070   0.000283  -0.001115  -0.000051  -0.000424
    213       0.006553   0.021024  -0.001624   0.001352  -0.000539   0.001103
    214      -0.010328  -0.028610  -0.000882   0.004097   0.000237  -0.000838
    215       0.001951   0.022825   0.000233   0.001569   0.000313  -0.000670
    216      -0.014769  -0.075593   0.000607  -0.001405   0.000904   0.000376
    217      -0.010901  -0.054401  -0.001796  -0.000500   0.000251   0.000152
    218      -0.001361  -0.009794   0.000897   0.000489  -0.000524  -0.000314
    219      -0.009653  -0.039605  -0.001142  -0.000171   0.000299   0.000658
    220       0.024373   0.045355   0.003443   0.007072  -0.001523  -0.001849
    221       0.012441   0.026537   0.000621   0.002478  -0.000445  -0.002824
    222      -0.004006  -0.028539  -0.000351   0.001114  -0.000257   0.000782
    223      -0.008628  -0.079755   0.004555  -0.002742  -0.001399  -0.002620
    224       0.027149   0.114788  -0.000133  -0.000557  -0.001125  -0.000717
    225       0.007050   0.025456  -0.002594   0.002467  -0.000636   0.001389
    226       0.070458   0.310539   0.005334  -0.010176   0.000068  -0.001580
    227       0.059209   0.273207   0.001415  -0.004942  -0.000253  -0.000662
    228       0.020515   0.096124  -0.000514  -0.001113   0.000366   0.001145
    229       0.046537   0.245025   0.004140  -0.003957   0.000877  -0.005340
    230       0.003722   0.007366  -0.002530   0.000069   0.000127   0.003520
    231      -0.005149  -0.027146   0.000051   0.000547  -0.000128  -0.000159
    232       0.003762   0.021936  -0.000494  -0.000662   0.000170   0.000181
    233       0.026895   0.131536   0.000189  -0.001896   0.000558   0.000416
    234      -0.016685  -0.083477   0.000129   0.001342  -0.000368  -0.000505
    235      -0.046297  -0.247890  -0.005577   0.004117  -0.000951   0.007292
    236       0.033670   0.182255   0.004010  -0.003347   0.000771  -0.005521
    237      -0.002476  -0.014807  -0.000011   0.000384  -0.000081   0.000005
    238      -0.010026  -0.051873   0.000197   0.000619  -0.000233  -0.000253
    239      -0.009826  -0.039178   0.001328   0.000269  -0.000123  -0.002509
    240       0.022771   0.107309  -0.000615  -0.001337   0.000448   0.001401
    241       0.031539   0.172688   0.004648  -0.002841   0.000560  -0.006564
    242      -0.030929  -0.154655  -0.001300   0.001979  -0.000507   0.001198
    243       0.019095   0.088937  -0.000670  -0.000589   0.000251   0.001104
    244      -0.009208  -0.046715  -0.000861   0.001636  -0.000515   0.000219
    245      -0.002435  -0.012055  -0.000156   0.000066   0.000076   0.000222
    246       0.017175   0.079353  -0.000486  -0.000441   0.000184   0.000799
    247       0.024964   0.123456  -0.001946  -0.000529   0.000268   0.001550
    248      -0.006272  -0.030090   0.000332  -0.000345   0.000113  -0.000065
    249       0.017597   0.072094   0.000189  -0.000495   0.000082   0.002891
    250       0.017611   0.091551   0.000164   0.000022   0.000052  -0.001449
    251      -0.007598  -0.039890   0.001224  -0.000506   0.000132   0.001257
                 36         37         38         39         40         41    
      0       0.012415  -0.040289   0.000894   0.011392   0.003288  -0.012055
      1       0.025041  -0.034800   0.009333   0.043042   0.004198  -0.049130
      2      -0.017896  -0.000480  -0.003069  -0.033115   0.003816  -0.008665
      3       0.010015  -0.038824  -0.000377   0.008297   0.002907  -0.005869
      4      -0.004876  -0.054945  -0.000931  -0.003566   0.007279   0.011612
      5      -0.012669  -0.006510  -0.001110  -0.024755   0.001094  -0.012748
      6       0.022220  -0.037599   0.004191   0.027384   0.000569  -0.063127
      7      -0.017931  -0.110086  -0.006008  -0.018044   0.013326   0.077950
      8      -0.020562  -0.036509  -0.005146  -0.037536   0.006813   0.044641
      9      -0.007536  -0.029974  -0.000205  -0.004217   0.004608  -0.003055
     10       0.007352  -0.051765  -0.001700  -0.000219   0.004198   0.032153
     11      -0.002586  -0.009679  -0.002314  -0.021923   0.003054   0.002079
     12      -0.003640  -0.025934  -0.001170  -0.006159   0.002924  -0.006474
     13       0.007999  -0.004132  -0.003961   0.012096  -0.000009   0.011096
     14      -0.011739  -0.009505  -0.004592  -0.023813   0.001515  -0.018183
     15      -0.002737  -0.030873  -0.002191  -0.005215   0.000351   0.001142
     16      -0.004771   0.041539  -0.010136   0.029450  -0.007040  -0.014620
     17      -0.018970   0.010244  -0.007646  -0.022276   0.000395  -0.021389
     18      -0.046836  -0.025890   0.001041   0.028272   0.003502   0.017335
     19       0.004242  -0.036022  -0.001135  -0.011544   0.003842   0.016331
     20      -0.013160  -0.026222  -0.001856  -0.017131   0.002411   0.021085
     21      -0.004528   0.015261   0.002329   0.034406  -0.003390  -0.018602
     22      -0.002406  -0.048049  -0.000997  -0.018378   0.004647   0.008804
     23       0.007834  -0.011556   0.000690   0.006089  -0.001673   0.002701
     24       0.010915  -0.034018  -0.002359   0.024401   0.002755  -0.007943
     25      -0.000811  -0.078939  -0.003524  -0.011567   0.009771   0.036820
     26      -0.009456   0.032439   0.003234   0.000716  -0.005641  -0.026628
     27       0.002086   0.008649   0.002234   0.036738  -0.001812  -0.022225
     28      -0.019793  -0.025418   0.000725  -0.015780  -0.000013  -0.018805
     29       0.039865  -0.013660   0.004381   0.035056  -0.003565  -0.004830
     30       0.013507   0.010422  -0.000469   0.042680  -0.001837  -0.018978
     31      -0.007354  -0.038449   0.013585  -0.010090  -0.005337  -0.058378
     32       0.034306  -0.018630   0.010467   0.034944  -0.004898  -0.015918
     33       0.005611  -0.009226   0.000768   0.033915   0.000451  -0.027556
     34       0.001137   0.043988   0.007801  -0.005090  -0.009519  -0.011443
     35       0.010819   0.019459   0.006618   0.020966  -0.003927   0.009413
     36      -0.016890  -0.016330   0.001373   0.023020   0.002954  -0.035460
     37      -0.011366   0.081478  -0.000039  -0.013777  -0.009090   0.009400
     38       0.012993   0.036052   0.002998   0.020827  -0.003859   0.019945
     39      -0.014776  -0.020747   0.003624   0.028006   0.003289  -0.038772
     40      -0.025092   0.085515  -0.009121  -0.023666  -0.007024   0.031323
     41       0.033839   0.038049   0.000274   0.035168  -0.006407   0.025166
     42       0.018582  -0.007810   0.002361   0.037160  -0.001439  -0.029675
     43       0.020999   0.032409   0.005506   0.016140  -0.005045   0.025556
     44      -0.025552   0.017732   0.001295  -0.005141   0.001678   0.020728
     45       0.007049   0.004924   0.000743   0.006752  -0.000799  -0.021231
     46       0.016254  -0.023874   0.001360   0.020748   0.000675   0.013679
     47      -0.046938  -0.007285  -0.004846  -0.031254   0.006987   0.013478
     48      -0.024406   0.024858  -0.001195  -0.002883  -0.000128  -0.023671
     49       0.011688  -0.092164   0.002743   0.022112   0.006491  -0.043403
     50      -0.043005  -0.037988  -0.002781  -0.028220   0.008599  -0.008179
     51      -0.039225   0.009411  -0.002964  -0.008977   0.002519  -0.028703
     52      -0.005431  -0.021664   0.002842   0.000839   0.003912  -0.037655
     53      -0.008794  -0.008084   0.001688  -0.002590   0.003865  -0.000091
     54       0.004825   0.070843   0.003667  -0.008844  -0.013882   0.066422
     55      -0.000560  -0.005471   0.002780  -0.056819  -0.001854   0.007898
     56       0.013500  -0.039289  -0.004075   0.024634   0.000258   0.077366
     57      -0.002708   0.064377  -0.002704  -0.024788   0.000753   0.075203
     58      -0.041065   0.172684  -0.001828  -0.051529  -0.005951  -0.088685
     59      -0.004077  -0.084818   0.000569  -0.001027   0.002840  -0.081628
     60      -0.019649   0.073108  -0.004659  -0.098677   0.007787   0.039857
     61       0.043333   0.034655   0.005790   0.090416  -0.006165   0.006933
     62       0.034017   0.144410   0.005662   0.054315  -0.009473  -0.017275
     63       0.006951  -0.009417  -0.000427   0.004380   0.004590  -0.010985
     64       0.012144   0.028299  -0.002196   0.047913  -0.002364   0.005039
     65      -0.022564  -0.011652  -0.004011  -0.016122   0.000101  -0.017626
     66       0.010203  -0.027794  -0.001621   0.028128   0.001890  -0.013271
     67       0.004070  -0.114093  -0.009112  -0.003019   0.016221   0.069724
     68      -0.016693   0.088767   0.010341   0.019166  -0.014393  -0.065880
     69       0.018969  -0.096696  -0.010530   0.022149   0.013059   0.045601
     70      -0.004336  -0.069128  -0.000893  -0.004510   0.007607   0.030237
     71      -0.010128   0.019059   0.003194   0.008826  -0.004280  -0.012459
     72       0.008896  -0.047537   0.001913   0.015032   0.003103  -0.035302
     73      -0.054070  -0.167095  -0.014598  -0.050298   0.023789   0.202062
     74      -0.052366  -0.053612  -0.010061  -0.067909   0.012290   0.098814
     75       0.069764   0.029638   0.014029   0.070705  -0.012316  -0.194403
     76      -0.013224  -0.100515  -0.004334  -0.013946   0.011991   0.048853
     77      -0.022166  -0.043580  -0.006818  -0.039238   0.007365   0.079152
     78      -0.067550  -0.036251   0.000905   0.032694   0.005230   0.034113
     79       0.003194  -0.011108  -0.000682  -0.003802   0.000569   0.002071
     80      -0.076176  -0.057678  -0.002283  -0.006566   0.007823   0.069983
     81      -0.100925  -0.052633   0.000610   0.036251   0.007960   0.060516
     82       0.001306  -0.063114  -0.004502  -0.042669   0.010598   0.030056
     83       0.025242  -0.006901  -0.001467  -0.021671  -0.000874  -0.009609
     84       0.320369   0.228401  -0.010120  -0.178272   0.004982   0.035202
     85      -0.194117   0.131107   0.015400   0.173271  -0.013397   0.021374
     86      -0.184579   0.042100   0.009153   0.105986  -0.007579  -0.014666
     87       0.098636   0.122809  -0.006195  -0.119464   0.006346   0.035804
     88       0.337602   0.092206   0.009316   0.169294  -0.018317  -0.049564
     89       0.421245   0.318706  -0.000712  -0.036907  -0.012544  -0.021925
     90      -0.486563  -0.027487  -0.002149  -0.098846   0.017084   0.090028
     91       0.030604  -0.026828   0.000424   0.026015   0.001284   0.022828
     92      -0.096033   0.230250   0.016930   0.179799  -0.020951  -0.031358
     93      -0.009451   0.045513   0.001824  -0.005399  -0.001590  -0.004836
     94      -0.105370   0.224597   0.027457   0.035111  -0.024333  -0.433092
     95       0.008862  -0.176561  -0.000529   0.015687   0.005327  -0.157572
     96      -0.058091   0.223062   0.013758  -0.004012  -0.014923  -0.092406
     97      -0.022002   0.267531  -0.021518  -0.138923  -0.000977   0.074877
     98      -0.003682   0.084909  -0.015611  -0.092943   0.002406   0.040618
     99       0.047423   0.038957  -0.024940  -0.093874   0.015854   0.404093
    100      -0.036836   0.266600  -0.013220  -0.110517  -0.005228  -0.011543
    101      -0.008697  -0.247606   0.018944   0.096363   0.002414  -0.196134
    102      -0.000883  -0.029834  -0.000047  -0.000692   0.004380   0.000059
    103      -0.011886   0.063987   0.012305   0.045443   0.010593  -0.026817
    104      -0.011371   0.017771   0.004962  -0.002910   0.010136  -0.026860
    105      -0.125148   0.161568   0.014498   0.287484  -0.041899   0.315968
    106      -0.137090   0.074249   0.017412   0.221669  -0.022757   0.102780
    107       0.088675  -0.089947  -0.010743  -0.142616   0.015476  -0.047348
    108       0.181947   0.017147  -0.008170  -0.436870   0.008692  -0.150437
    109       0.034973  -0.047790  -0.003064  -0.111527   0.006929  -0.014154
    110       0.119628  -0.125734  -0.017149  -0.177643   0.021070  -0.015271
    111      -0.030333   0.082866   0.006074   0.076173  -0.018769   0.113411
    112       0.100540   0.002553  -0.001907  -0.320051   0.003547  -0.072992
    113      -0.154990   0.071322   0.010210   0.409309  -0.033823   0.370348
    114       0.043736  -0.011368   0.004868   0.069583  -0.004021  -0.033864
    115       0.032013   0.040665   0.013071   0.029239  -0.007433   0.039727
    116      -0.028100   0.022289   0.004033  -0.009078   0.001049   0.027949
    117       0.006733  -0.000401  -0.000802  -0.012218   0.000471  -0.001531
    118      -0.004002   0.002045   0.001357   0.009005   0.000710  -0.000447
    119      -0.011814  -0.001067  -0.001384  -0.015297   0.003566   0.002652
    120      -0.044186   0.047979  -0.002692  -0.013655  -0.000632  -0.019808
    121       0.022368  -0.182525   0.004309   0.030375   0.015450  -0.079590
    122      -0.061292  -0.071381  -0.003618  -0.035811   0.014079  -0.028672
    123       0.008632  -0.074124   0.001000  -0.002180   0.008002  -0.003777
    124       0.046774  -0.034669   0.019154   0.072496   0.004832  -0.087552
    125       0.018047  -0.030663   0.014977   0.008516   0.008774  -0.072531
    126       0.031018  -0.023015   0.004848   0.044307   0.001394  -0.049986
    127       0.051158  -0.060722   0.023971   0.070697   0.009365  -0.091154
    128      -0.045554   0.024227  -0.018318  -0.063472  -0.001523   0.037495
    129       0.048813  -0.019727   0.002151  -0.014141   0.001594   0.036038
    130      -0.023342   0.028146   0.000661  -0.000662  -0.000300  -0.012086
    131       0.019951   0.016031   0.002706   0.000427  -0.000919   0.006588
    132       0.060397  -0.026045   0.002205  -0.020376   0.001750   0.048848
    133       0.008821   0.007724   0.001145  -0.014379   0.000753   0.017265
    134       0.020701   0.016144   0.002722   0.006049  -0.003060   0.003325
    135       0.027961  -0.011346   0.000842  -0.018366   0.001698   0.030613
    136       0.029451  -0.017208   0.001999  -0.019146   0.003175   0.032930
    137      -0.014338  -0.002190   0.000942   0.007140   0.001070  -0.016233
    138      -0.007627   0.009888  -0.000758  -0.017666   0.001307   0.013775
    139       0.015721  -0.011932   0.000832  -0.018711   0.003038   0.027125
    140      -0.033472  -0.006689  -0.002908   0.008362   0.000904  -0.023813
    141      -0.006212   0.017407  -0.000578  -0.015746   0.000097   0.013340
    142      -0.008383   0.014854   0.000441  -0.008194   0.000415   0.005449
    143       0.015588   0.006044  -0.000977   0.004981  -0.003779   0.007084
    144       0.027338  -0.003536   0.001214  -0.019366   0.001394   0.032908
    145      -0.028596   0.033192   0.000423  -0.003364  -0.000470  -0.011358
    146       0.039822   0.009585   0.002860   0.001481  -0.002662   0.016308
    147       0.091002  -0.044323   0.002645  -0.031239   0.002552   0.075137
    148       0.019476   0.003013   0.000829  -0.017345   0.000114   0.025487
    149       0.026717   0.021561   0.000753   0.008366  -0.007281   0.003970
    150       0.031758  -0.018736   0.000929  -0.018576   0.002233   0.032304
    151       0.053345  -0.040265   0.002766  -0.019410   0.004240   0.044532
    152      -0.033290  -0.012580   0.000112   0.006841   0.002977  -0.027550
    153      -0.034664   0.019768  -0.001996  -0.013981   0.001317  -0.002809
    154       0.023580  -0.027440   0.000235  -0.021722   0.004131   0.033828
    155      -0.075021  -0.020907  -0.007054   0.009693   0.003414  -0.045155
    156      -0.034970   0.038124  -0.001924  -0.007270  -0.001856  -0.009144
    157      -0.016535   0.021139  -0.000346  -0.005655  -0.000587  -0.000380
    158       0.022728   0.003088  -0.003083   0.004186  -0.006029   0.015419
    159       0.024330  -0.001788   0.001142  -0.019696   0.001369   0.030743
    160      -0.051063   0.046709  -0.000308  -0.005221  -0.000512  -0.022157
    161       0.061456  -0.000798   0.003745   0.001499  -0.002900   0.023141
    162      -0.069923   0.019540  -0.006843  -0.043158   0.003823  -0.026213
    163      -0.012141  -0.065085   0.001592  -0.007229   0.011818  -0.067153
    164      -0.003612  -0.027278   0.002190   0.003157   0.006565  -0.011979
    165      -0.059565   0.023095  -0.010054  -0.038142  -0.000151  -0.028916
    166       0.002991   0.000915   0.003925   0.006155   0.003806  -0.010702
    167       0.025594  -0.013386   0.005235  -0.005136   0.007103   0.003836
    168       0.001046  -0.000032  -0.053367   0.002225   0.034815  -0.000432
    169      -0.001210  -0.006453   0.154431  -0.004891  -0.101096   0.001629
    170       0.001196   0.001660  -0.089830   0.002814   0.052524  -0.000777
    171       0.001391  -0.000271  -0.068644   0.002710   0.042025  -0.000511
    172      -0.001061  -0.004167   0.102829  -0.003054  -0.056948   0.000639
    173       0.000448   0.001144  -0.037706   0.000970   0.016611  -0.000158
    174       0.001078  -0.000405  -0.051135   0.002051   0.031257  -0.000344
    175      -0.001707  -0.006117   0.178784  -0.005799  -0.114161   0.001818
    176      -0.000138   0.001617  -0.026339   0.000328   0.011714  -0.000327
    177       0.000114   0.000104  -0.007359   0.000307   0.005798   0.000011
    178      -0.000553  -0.001492   0.056143  -0.002047  -0.040459   0.000748
    179      -0.000974  -0.001144   0.055792  -0.002277  -0.037493   0.000406
    180      -0.000328   0.000561   0.007906  -0.000328  -0.002747   0.000068
    181       0.000837   0.003291  -0.095479   0.002763   0.059177  -0.001067
    182      -0.000974  -0.004334   0.107995  -0.003744  -0.075920   0.001238
    183       0.000062   0.000385  -0.008406   0.000382   0.008199  -0.000057
    184      -0.000108  -0.001994   0.034662  -0.001313  -0.027646   0.000425
    185       0.000535  -0.001146  -0.017479   0.000591   0.006145  -0.000041
    186       0.000447   0.000542  -0.014060   0.000242   0.010518   0.000033
    187      -0.000099   0.000993  -0.031686   0.001062   0.045666  -0.001060
    188      -0.000144  -0.001432   0.037383  -0.001192  -0.038311   0.000746
    189      -0.000534   0.001959   0.026304  -0.000784   0.008675   0.000212
    190       0.000245   0.002536  -0.060917   0.002570   0.072997  -0.001354
    191       0.000391  -0.000921   0.005098   0.000806  -0.021892   0.000374
    192      -0.000689   0.000782   0.038299  -0.001135  -0.024843   0.000902
    193      -0.000797   0.001840  -0.063382  -0.000379  -0.033724  -0.001388
    194      -0.000224  -0.002405  -0.004161  -0.000762  -0.095280   0.000325
    195      -0.000506   0.001604   0.032707  -0.000538  -0.001230   0.000800
    196       0.000190  -0.006172  -0.231070  -0.002937  -0.239952  -0.002781
    197       0.000378  -0.006469  -0.065148  -0.002136  -0.190256   0.000210
    198      -0.000604  -0.001034   0.019148  -0.000805  -0.055556   0.000617
    199       0.001191  -0.002009  -0.121130   0.000291   0.000088   0.000198
    200       0.000890  -0.002430  -0.018569   0.000323  -0.032179   0.000755
    201      -0.000688   0.001423   0.040359  -0.001502  -0.020159   0.000303
    202       0.003121   0.006151  -0.254756   0.010195   0.218920  -0.003271
    203       0.001690   0.002060  -0.091837   0.004805   0.086615  -0.001053
    204      -0.000487   0.000259   0.052989  -0.001448  -0.044917   0.001521
    205      -0.002089   0.006850   0.127849  -0.001478   0.109471   0.001701
    206      -0.000699   0.003511   0.054136  -0.000154   0.069511   0.000501
    207      -0.000684   0.002817   0.019122  -0.000917   0.007982   0.000349
    208      -0.001791  -0.000760   0.024863  -0.000792  -0.025673   0.000378
    209      -0.000757   0.001964  -0.035564   0.000735   0.054417  -0.001420
    210      -0.000729   0.005701   0.003586  -0.000341   0.078772  -0.000318
    211       0.000128  -0.004334  -0.073702   0.001242  -0.070696  -0.001194
    212       0.000204  -0.000271  -0.069719   0.001578   0.019897  -0.001820
    213      -0.000756   0.004364  -0.025154  -0.000347   0.051017  -0.000824
    214      -0.000507   0.010524   0.163948   0.002319   0.225354   0.001135
    215      -0.000085   0.005082   0.109253   0.001211   0.116229   0.001075
    216      -0.000004  -0.006573  -0.005308  -0.000665  -0.141162   0.002002
    217      -0.000321  -0.007844   0.082391  -0.005226  -0.042855   0.003573
    218      -0.000055   0.000655   0.075505  -0.002096   0.026290   0.001057
    219      -0.001422   0.000354   0.028054  -0.003666  -0.004019  -0.000273
    220       0.002304   0.013957  -0.115170   0.016959   0.105096  -0.000364
    221      -0.001563   0.003127  -0.017839   0.003915   0.050178  -0.001424
    222      -0.000633   0.003155   0.038506  -0.000904   0.019194   0.000740
    223      -0.002587  -0.015028  -0.215952  -0.003102  -0.418979  -0.003041
    224      -0.001217  -0.002286  -0.187444   0.000268  -0.076080  -0.004236
    225      -0.000756   0.007272  -0.011039   0.000125   0.118140  -0.000882
    226       0.000961  -0.021311  -0.405220   0.000700  -0.507217  -0.006330
    227       0.000673  -0.008393  -0.269744   0.001705  -0.189507  -0.005215
    228       0.001336  -0.000285  -0.065096   0.002748   0.040770  -0.000503
    229      -0.001337  -0.008307   0.195666  -0.005974  -0.127988   0.002493
    230       0.001984   0.002435  -0.149995   0.004919   0.088580  -0.001534
    231      -0.000381   0.000414   0.013640  -0.000514  -0.005962   0.000144
    232       0.000418  -0.000985  -0.002957  -0.000139  -0.006512   0.000161
    233       0.001036  -0.001713  -0.036611   0.001545   0.019916  -0.000257
    234      -0.000957   0.000969   0.033706  -0.001381  -0.017949   0.000228
    235       0.002328   0.009704  -0.269353   0.008242   0.173132  -0.002975
    236      -0.001882  -0.008037   0.210774  -0.007000  -0.143178   0.002356
    237      -0.000196   0.000335   0.006087  -0.000212  -0.001751   0.000114
    238      -0.000466  -0.000027   0.039616  -0.001609  -0.031161   0.000809
    239      -0.001808  -0.001621   0.101046  -0.003892  -0.063087   0.000622
    240       0.001512  -0.000371  -0.073360   0.002976   0.046060  -0.000539
    241      -0.002517  -0.007919   0.255915  -0.008290  -0.158076   0.002726
    242      -0.000476   0.002518  -0.026937   0.000015   0.009438  -0.000443
    243       0.000833   0.000518  -0.027862   0.000491   0.016605   0.000012
    244      -0.000935   0.003366  -0.018586   0.000186   0.051909  -0.001181
    245      -0.000028  -0.000183   0.023711  -0.001300  -0.025697   0.000648
    246       0.000574   0.000506  -0.012066  -0.000034   0.008249   0.000145
    247       0.001291   0.001405  -0.121092   0.003772   0.099189  -0.001888
    248       0.000054  -0.001218   0.010052  -0.000030  -0.020604   0.000370
    249       0.001030   0.004811  -0.072052   0.003817   0.128719  -0.001177
    250      -0.000771   0.000379   0.022409  -0.000501   0.027530  -0.000552
    251       0.000925   0.000268  -0.044715   0.002496   0.003491  -0.000172
                 42         43         44         45         46         47    
      0      -0.030561  -0.007136  -0.009953  -0.000906  -0.050940   0.030087
      1       0.054492   0.079006  -0.093552  -0.040270  -0.131516  -0.014666
      2      -0.000499   0.005103  -0.039928  -0.020532  -0.033770  -0.026677
      3      -0.040134  -0.017835   0.013305   0.009450  -0.005932   0.008955
      4      -0.027634  -0.006593  -0.031576  -0.009839  -0.047317  -0.034063
      5      -0.004621  -0.000499  -0.011866  -0.011065   0.017706  -0.040337
      6      -0.079994  -0.048736   0.042694   0.026511   0.050135  -0.001418
      7      -0.002453   0.041650  -0.016631  -0.002455  -0.080533  -0.065733
      8       0.020601   0.043561  -0.008554  -0.006379  -0.024199  -0.082229
      9      -0.045598  -0.004303   0.043983   0.027284  -0.006646  -0.029583
     10       0.002318   0.003019   0.010427   0.004164   0.054758  -0.011311
     11       0.003997   0.016811  -0.007042  -0.005119   0.016308  -0.074531
     12      -0.061017  -0.014223   0.058766   0.031598  -0.000027  -0.056748
     13       0.009472   0.009144  -0.001865  -0.002152   0.039115  -0.016907
     14      -0.036229  -0.020481  -0.023057  -0.016154  -0.010511  -0.020048
     15      -0.049080  -0.021902   0.029284   0.010625  -0.016512   0.019623
     16      -0.025887   0.015839   0.037131   0.014778  -0.002519   0.012892
     17      -0.041200  -0.018954  -0.021045  -0.012062  -0.033161   0.011766
     18       0.032249   0.131492   0.112601   0.060915  -0.099858   0.143183
     19      -0.003002  -0.011093  -0.002026  -0.001416   0.051187   0.003057
     20       0.047082   0.071630   0.048865   0.018975   0.034882  -0.027824
     21       0.012667   0.024354  -0.005548  -0.000565  -0.023781   0.034490
     22      -0.005687  -0.036977  -0.009830  -0.004715   0.076656   0.038370
     23       0.027368   0.009869   0.024929   0.007377   0.082941  -0.011412
     24      -0.049490  -0.024352  -0.048405  -0.015893  -0.060557  -0.004825
     25      -0.042691  -0.047779  -0.072588  -0.027521  -0.054647  -0.043074
     26       0.034908   0.029808   0.057731   0.019227   0.090279   0.009181
     27       0.027136   0.029069  -0.039984  -0.019598   0.012057  -0.000080
     28       0.035017  -0.032416   0.008086   0.003802   0.069982   0.120185
     29       0.055902   0.002661  -0.002811  -0.001683   0.053372   0.028802
     30       0.008620   0.053981  -0.063375  -0.033255   0.060684  -0.035138
     31       0.183388  -0.115729   0.058510   0.032759  -0.013098   0.086160
     32       0.114793  -0.036980   0.028916   0.017158  -0.009828   0.057279
     33       0.036253   0.032458  -0.054784  -0.028861   0.065556   0.012245
     34       0.052423  -0.039813   0.017250   0.009215  -0.056398  -0.071618
     35       0.037582  -0.005918   0.016082   0.009926  -0.048848   0.027754
     36       0.037346   0.022767  -0.057422  -0.030828   0.055748   0.052618
     37      -0.018277  -0.007922   0.001019   0.000718  -0.048134  -0.068811
     38       0.009904   0.010321   0.008720   0.005664  -0.041674   0.015959
     39       0.057264   0.012004  -0.050497  -0.024952   0.016693   0.033952
     40      -0.109576   0.038344  -0.027657  -0.015388   0.069516   0.087155
     41      -0.012705   0.039654  -0.015813  -0.008000   0.038320   0.041034
     42       0.079649   0.009252  -0.037554  -0.018896   0.044944   0.012061
     43      -0.094608   0.071278  -0.067578  -0.037705   0.038262  -0.149606
     44      -0.068479   0.033929  -0.008600  -0.006644  -0.008988  -0.000651
     45       0.053856  -0.010187  -0.016538  -0.010221   0.023142  -0.051202
     46      -0.094516   0.084101  -0.077895  -0.037710   0.109600   0.023762
     47      -0.092435   0.026752  -0.003303  -0.004172   0.032187   0.044013
     48       0.006195   0.013280  -0.047095  -0.027993   0.047844  -0.014930
     49       0.072056  -0.004486  -0.031416  -0.010966   0.070689   0.047986
     50      -0.016867  -0.013013   0.022815   0.011310   0.008596   0.061230
     51      -0.009012   0.019087  -0.053170  -0.031516   0.069981   0.030898
     52       0.088504  -0.045487   0.006963   0.002905  -0.042558  -0.104096
     53       0.028331  -0.018964   0.026669   0.013118  -0.039149  -0.011827
     54       0.011479  -0.081290   0.073511   0.039346  -0.050699   0.063742
     55       0.027426  -0.031784   0.060859   0.026374   0.090110   0.045648
     56      -0.020146  -0.096033  -0.017928  -0.007768   0.085304   0.012666
     57       0.096949   0.036885   0.010062   0.001045   0.068875  -0.057798
     58      -0.077078  -0.011084   0.028069   0.011472  -0.029733  -0.003360
     59      -0.117142  -0.043549  -0.008391  -0.004498  -0.039107   0.004440
     60       0.057396  -0.054501  -0.175537  -0.080821  -0.040698   0.101190
     61      -0.022598   0.013337   0.063128   0.033259   0.004857   0.009961
     62       0.016066   0.013385  -0.028508  -0.012934  -0.068284  -0.006364
     63      -0.057104   0.009486   0.097186   0.059098   0.018159  -0.166678
     64       0.024500   0.058886   0.031034   0.016891  -0.016181  -0.017411
     65      -0.034098  -0.018156  -0.046101  -0.031414  -0.069124   0.098461
     66      -0.043473  -0.019182  -0.050906  -0.017222  -0.063722  -0.001040
     67      -0.089592  -0.093702  -0.211119  -0.083659  -0.201412  -0.119297
     68       0.096618   0.078034   0.125627   0.045523   0.165164   0.074233
     69      -0.116429  -0.080113  -0.190999  -0.072700  -0.223046  -0.107664
     70      -0.017287  -0.010538  -0.011412  -0.000766  -0.016784  -0.025036
     71       0.039594   0.053692   0.077996   0.030257   0.073055  -0.010387
     72      -0.072067  -0.029596   0.043369   0.027045   0.015484  -0.024522
     73       0.059255   0.140956  -0.035557  -0.010829  -0.238767  -0.122661
     74       0.027714   0.077286  -0.001131  -0.001584  -0.092203  -0.140838
     75      -0.126232  -0.144283   0.063871   0.033774   0.235306   0.084436
     76      -0.026055   0.010664  -0.033076  -0.009333  -0.077523  -0.058420
     77       0.057456   0.087003   0.023236   0.006416  -0.005723  -0.084407
     78       0.062931   0.200103   0.161640   0.086095  -0.150098   0.219888
     79       0.021898   0.001192  -0.027473  -0.014685   0.045500   0.032535
     80       0.139841   0.278302   0.197873   0.095677  -0.114345   0.203511
     81       0.114512   0.310298   0.241642   0.126753  -0.226698   0.339795
     82      -0.036568  -0.021899  -0.019400  -0.006199   0.010732  -0.069874
     83      -0.009083  -0.052847  -0.041196  -0.026999   0.124688  -0.164145
     84       0.084933  -0.132854  -0.337423  -0.161208  -0.080264   0.202907
     85       0.029495   0.039391   0.022631   0.019779  -0.089516   0.080697
     86      -0.003006   0.064711   0.079095   0.040551  -0.041236  -0.075666
     87       0.061481  -0.078018  -0.217960  -0.102241  -0.053226   0.129140
     88      -0.109550   0.017080   0.196296   0.094859  -0.004653  -0.044306
     89       0.047121  -0.074598  -0.210550  -0.103453  -0.112556   0.106500
     90       0.124864  -0.010245  -0.208346  -0.091483  -0.039355   0.111576
     91      -0.010532   0.001172   0.028121   0.014300   0.046467   0.001247
     92       0.015076   0.052212   0.029457   0.020588  -0.148496   0.012828
     93       0.008698   0.006000   0.018489   0.006600   0.030509  -0.025620
     94      -0.339189  -0.085332   0.076548   0.035778  -0.091241   0.043179
     95      -0.265402  -0.104718  -0.007505   0.000705  -0.133412   0.086168
     96       0.037615   0.036401   0.054217   0.017095   0.103501  -0.083000
     97       0.057088   0.034390   0.030135   0.007667   0.009935  -0.025286
     98       0.013188   0.008011   0.011188  -0.002728   0.019735  -0.029820
     99       0.395736   0.131778  -0.039963  -0.025374   0.164985  -0.144490
    100      -0.008227   0.014663   0.039385   0.013060  -0.003641  -0.015080
    101      -0.218919  -0.082412  -0.030803  -0.008888  -0.079063   0.019270
    102      -0.047466  -0.018689   0.024714   0.024372  -0.023118   0.027030
    103      -0.047866   0.036708   0.056759   0.065605  -0.054916   0.029441
    104      -0.031065  -0.003367  -0.039622   0.017570  -0.062654   0.045402
    105      -0.053470  -0.376667   0.038630   0.033164  -0.054612   0.099390
    106       0.016297  -0.121124   0.020466   0.010211   0.085696   0.018844
    107       0.010640   0.049200   0.002381  -0.003200   0.088333  -0.000307
    108       0.102060   0.155600   0.223665   0.099960  -0.052854   0.093148
    109       0.014223  -0.011621   0.035503   0.014637   0.095026   0.046011
    110      -0.020244  -0.001019  -0.023821  -0.012863   0.093643   0.019563
    111      -0.006458  -0.133227   0.045936   0.028494  -0.050334   0.060528
    112       0.088092   0.045106   0.201550   0.087896   0.084203   0.092866
    113      -0.096417  -0.436948  -0.073454  -0.021931   0.083216   0.043291
    114       0.126232   0.016653  -0.051925  -0.023531   0.044795   0.043629
    115      -0.139063   0.110294  -0.101637  -0.056739   0.062802  -0.222680
    116      -0.099839   0.047708  -0.018387  -0.012821   0.000865  -0.041396
    117       0.014355  -0.012728   0.004653   0.000886   0.008554  -0.075387
    118      -0.020203   0.026604  -0.027852  -0.014031   0.043264   0.000117
    119      -0.033834   0.008113  -0.003791  -0.004244   0.029230   0.026360
    120      -0.027434   0.021517  -0.053845  -0.033589   0.041909  -0.012867
    121       0.169079  -0.045172  -0.010601   0.005129   0.100494   0.130889
    122       0.007720  -0.030195   0.028012   0.014984   0.022112   0.121491
    123      -0.067488  -0.043056  -0.013376   0.001326  -0.052934   0.025231
    124       0.124515   0.151165  -0.167730  -0.074239  -0.223238  -0.006685
    125       0.094836   0.104057  -0.176644  -0.080843  -0.203291  -0.016258
    126       0.019776   0.053596  -0.069330  -0.029198  -0.147326   0.059820
    127       0.135767   0.158765  -0.198080  -0.084224  -0.255131  -0.018214
    128      -0.085298  -0.079074   0.069519   0.024798   0.096430  -0.024942
    129      -0.047750   0.005055   0.017591   0.011156  -0.002471   0.006137
    130       0.025203  -0.009960   0.000337  -0.002751  -0.000686  -0.003180
    131       0.002829  -0.003343   0.005041   0.001220   0.005311   0.016207
    132      -0.062612   0.000991   0.032587   0.020019  -0.021778   0.010940
    133      -0.013088  -0.015050   0.029313   0.014582  -0.035920   0.030920
    134       0.029615  -0.015739   0.015129   0.007892  -0.030466  -0.078604
    135      -0.039748  -0.005029   0.027603   0.015544  -0.021005   0.022578
    136      -0.047554  -0.004015   0.030216   0.016858  -0.026739   0.063565
    137       0.025719  -0.002691  -0.008918  -0.005173   0.008438  -0.028850
    138      -0.020109  -0.012050   0.025974   0.012336  -0.027151   0.060160
    139      -0.047252  -0.001388   0.024620   0.013333  -0.020660   0.083871
    140       0.003022   0.019535  -0.036086  -0.019419   0.049232   0.021468
    141      -0.010495  -0.016566   0.029573   0.014169  -0.036749   0.036120
    142      -0.002937  -0.009485   0.015290   0.006602  -0.021720   0.028752
    143       0.003339  -0.001163   0.004871   0.004048  -0.019484  -0.059083
    144      -0.039548  -0.008948   0.034502   0.018757  -0.031343   0.046595
    145       0.028699  -0.017656   0.010622   0.002330  -0.018596   0.013214
    146       0.009671  -0.012805   0.020514   0.011580  -0.022093  -0.044847
    147      -0.099575   0.000557   0.053548   0.033788  -0.043303   0.040074
    148      -0.021159  -0.017127   0.037568   0.020265  -0.047556   0.026185
    149       0.046487  -0.025416   0.024182   0.015306  -0.056284  -0.144742
    150      -0.044411  -0.002602   0.026257   0.015460  -0.017168   0.020203
    151      -0.069243   0.006800   0.025775   0.016771  -0.012635   0.048919
    152       0.034957  -0.005203  -0.012003  -0.006484   0.011484  -0.020867
    153      -0.004270  -0.011295   0.014463   0.004931  -0.016008   0.073720
    154      -0.068905   0.007681   0.020568   0.012334  -0.008523   0.102245
    155      -0.011810   0.042334  -0.071274  -0.038244   0.102466   0.093161
    156       0.026082  -0.021109   0.016971   0.005875  -0.031227  -0.003617
    157       0.007370  -0.011078   0.012590   0.004950  -0.023889   0.011290
    158      -0.005680  -0.001205   0.011989   0.009745  -0.041328  -0.088455
    159      -0.033889  -0.012608   0.037049   0.019993  -0.034516   0.050198
    160       0.047999  -0.029955   0.018030   0.004751  -0.032461   0.039414
    161       0.012699  -0.017387   0.027986   0.017369  -0.023316  -0.067360
    162      -0.059519   0.015486  -0.045509  -0.030143   0.083193   0.021834
    163       0.165126  -0.094279   0.035004   0.017184  -0.062799  -0.153550
    164       0.070463  -0.036554   0.035436   0.018187  -0.050387  -0.027629
    165       0.051658  -0.048789   0.022764   0.006619  -0.002306  -0.235133
    166       0.043199  -0.016298   0.005067   0.000361  -0.010639  -0.102391
    167       0.013589  -0.017432   0.019105   0.006567  -0.017275  -0.000673
    168       0.000029  -0.001087   0.018634  -0.081852  -0.001597  -0.004178
    169      -0.002238   0.001111   0.001561  -0.013628   0.000695  -0.002976
    170       0.000536  -0.001209   0.010452  -0.043691  -0.000772  -0.001490
    171       0.000007  -0.001435   0.023005  -0.101749  -0.001843  -0.004760
    172      -0.001152   0.000268  -0.001649   0.007155  -0.000079   0.001217
    173       0.000168  -0.000050   0.001508  -0.006358   0.000206  -0.001368
    174      -0.000024  -0.001156   0.019341  -0.086579  -0.001569  -0.004597
    175      -0.002191   0.001622  -0.007218   0.024929   0.001252  -0.002874
    176       0.000524   0.000078  -0.008477   0.039528   0.000521   0.002517
    177       0.000236  -0.000009   0.000293  -0.002479   0.000060   0.000736
    178      -0.000347   0.001004  -0.008368   0.033764   0.001195   0.000777
    179      -0.000573   0.000647  -0.011453   0.050317   0.001003   0.001368
    180       0.000393   0.000440  -0.007991   0.034885   0.000592   0.002877
    181       0.001028  -0.000973  -0.000282   0.006069  -0.000401   0.002461
    182      -0.001516   0.000969  -0.003013   0.007751   0.001027  -0.002544
    183       0.000294   0.000014  -0.000612   0.002514   0.000060   0.001111
    184      -0.001300   0.000028   0.005147  -0.025127   0.000067  -0.004354
    185      -0.000124  -0.000580   0.008967  -0.039982  -0.000455  -0.001302
    186       0.000508   0.000399  -0.015712   0.072567   0.002992   0.009574
    187       0.000199  -0.001302  -0.006239   0.036120  -0.000234   0.005027
    188      -0.000323   0.000923   0.002745  -0.016078   0.000281  -0.002147
    189       0.001882   0.000507  -0.020113   0.087222   0.001786   0.001295
    190       0.001054  -0.001509  -0.000537   0.012073  -0.000963   0.004505
    191       0.001671   0.000453   0.015833  -0.072160  -0.001108   0.001119
    192       0.001829   0.001441  -0.004346   0.007560  -0.000356   0.000210
    193       0.002004   0.000509  -0.021896   0.101515  -0.001453   0.002273
    194       0.000971   0.001536   0.018360  -0.088914  -0.003420  -0.000650
    195       0.001137   0.001018   0.002360  -0.022032  -0.001022   0.000291
    196       0.003916   0.001691  -0.050866   0.230859  -0.000665  -0.002127
    197       0.002144   0.001835   0.010091  -0.054015  -0.002707  -0.002359
    198       0.000667   0.000978   0.013367  -0.074419  -0.002895   0.001529
    199      -0.000120  -0.001807  -0.000332  -0.000570   0.001677   0.003413
    200      -0.000028   0.000822   0.005072  -0.011349   0.001810  -0.001351
    201       0.000730   0.001224  -0.017926   0.079587   0.000811  -0.001434
    202       0.005287  -0.005615   0.036396  -0.143677  -0.001079   0.004371
    203       0.003531  -0.001888   0.015960  -0.057648   0.001239   0.002256
    204       0.002462   0.001934   0.002576  -0.027832  -0.000936  -0.000471
    205      -0.001376  -0.000636  -0.001095   0.000259   0.001818  -0.002353
    206      -0.001560  -0.000686   0.004184  -0.014154   0.000907  -0.002206
    207       0.002507   0.001269  -0.023735   0.097961   0.000493   0.000975
    208      -0.000044   0.001196   0.008199  -0.049968   0.000904  -0.001260
    209      -0.001066  -0.000621  -0.016519   0.083571   0.002302  -0.000370
    210       0.001867   0.000085  -0.039410   0.175426   0.001960   0.001414
    211       0.002132   0.000738   0.004298  -0.025216  -0.000775   0.002445
    212       0.000124  -0.000482  -0.013481   0.071671   0.001229   0.001085
    213       0.001965   0.000193  -0.040245   0.178834   0.001564   0.001876
    214      -0.001676  -0.001455   0.008841  -0.035448   0.000390   0.000421
    215      -0.000688  -0.000586   0.012774  -0.055885   0.000059   0.000012
    216       0.000054   0.000019   0.071976  -0.361703  -0.007834   0.006091
    217      -0.005337  -0.001471   0.023437  -0.123520   0.002752   0.004216
    218      -0.000458   0.001602  -0.038121   0.191589   0.007094  -0.004317
    219       0.000593  -0.003432  -0.023399   0.086567   0.001619   0.004307
    220       0.008842   0.015524   0.020638  -0.106878  -0.020759   0.024685
    221       0.000900   0.001888  -0.007780  -0.002201  -0.013612   0.027958
    222       0.002271   0.001162  -0.018708   0.074649   0.000550   0.000794
    223       0.004350   0.006419  -0.004021  -0.009805  -0.004193  -0.002676
    224       0.001064   0.001036  -0.048235   0.227136   0.001413   0.000308
    225       0.000948  -0.000614  -0.046762   0.214768   0.002710   0.001295
    226       0.009145   0.005881  -0.019870   0.074823  -0.007315   0.004805
    227       0.003218   0.001747  -0.033559   0.163060  -0.001779   0.002233
    228      -0.000174  -0.001286   0.024735  -0.108746  -0.002194  -0.005940
    229      -0.002313   0.001971   0.004387  -0.031095   0.001054  -0.004516
    230       0.000387  -0.002375   0.023179  -0.098023  -0.002580  -0.004027
    231       0.000326   0.000509  -0.008477   0.036649   0.000745   0.002940
    232      -0.001436  -0.000326   0.011801  -0.054289  -0.000288  -0.008251
[truncated: 708,320 more chars]
