# Supplementary material for: Correction to “Photochemical Deracemization of 4,7-Diaza-1-isoindolinones by Unidirectional Hydrogen Atom Shuttling”
Source: J Am Chem Soc. 2025 Sep 9;147(37):34181–2. doi: 10.1021/jacs.5c12600 (PMC12447476; doi:10.1021/jacs.5c12600)
Supplement: Supplementary file 2 [file ja5c12600_si_002.zip › CORRECTED_ZIP/ent2b_1a/thermodynamics/t1/spe.out]

                                 *****************
                                 * O   R   C   A *
                                 *****************

                                            #,                                       
                                            ###                                      
                                            ####                                     
                                            #####                                    
                                            ######                                   
                                           ########,                                 
                                     ,,################,,,,,                         
                               ,,#################################,,                 
                          ,,##########################################,,             
                       ,#########################################, ''#####,          
                    ,#############################################,,   '####,        
                  ,##################################################,,,,####,       
                ,###########''''           ''''###############################       
              ,#####''   ,,,,##########,,,,          '''####'''          '####       
            ,##' ,,,,###########################,,,                        '##       
           ' ,,###''''                  '''############,,,                           
         ,,##''                                '''############,,,,        ,,,,,,###''
      ,#''                                            '''#######################'''  
     '                                                          ''''####''''         
             ,#######,   #######,   ,#######,      ##                                
            ,#'     '#,  ##    ##  ,#'     '#,    #''#        ######   ,####,        
            ##       ##  ##   ,#'  ##            #'  '#       #        #'  '#        
            ##       ##  #######   ##           ,######,      #####,   #    #        
            '#,     ,#'  ##    ##  '#,     ,#' ,#      #,         ##   #,  ,#        
             '#######'   ##     ##  '#######'  #'      '#     #####' # '####'        


                  #######################################################
                  #                        -***-                        #
                  #          Department of theory and spectroscopy      #
                  #    Directorship and core code : Frank Neese         #
                  #        Max Planck Institute fuer Kohlenforschung    #
                  #                Kaiser Wilhelm Platz 1               #
                  #                 D-45470 Muelheim/Ruhr               #
                  #                      Germany                        #
                  #                                                     #
                  #                  All rights reserved                #
                  #                        -***-                        #
                  #######################################################


                         Program Version 5.0.3 -  RELEASE  -


 With contributions from (in alphabetic order):
   Daniel Aravena         : Magnetic Suceptibility
   Michael Atanasov       : Ab Initio Ligand Field Theory (pilot matlab implementation)
   Alexander A. Auer      : GIAO ZORA, VPT2 properties, NMR spectrum
   Ute Becker             : Parallelization
   Giovanni Bistoni       : ED, misc. LED, open-shell LED, HFLD
   Martin Brehm           : Molecular dynamics
   Dmytro Bykov           : SCF Hessian
   Vijay G. Chilkuri      : MRCI spin determinant printing, contributions to CSF-ICE
   Dipayan Datta          : RHF DLPNO-CCSD density
   Achintya Kumar Dutta   : EOM-CC, STEOM-CC
   Dmitry Ganyushin       : Spin-Orbit,Spin-Spin,Magnetic field MRCI
   Miquel Garcia          : C-PCM and meta-GGA Hessian, CC/C-PCM, Gaussian charge scheme
   Yang Guo               : DLPNO-NEVPT2, F12-NEVPT2, CIM, IAO-localization
   Andreas Hansen         : Spin unrestricted coupled pair/coupled cluster methods
   Benjamin Helmich-Paris : MC-RPA, TRAH-SCF, COSX integrals
   Lee Huntington         : MR-EOM, pCC
   Robert Izsak           : Overlap fitted RIJCOSX, COSX-SCS-MP3, EOM
   Marcus Kettner         : VPT2
   Christian Kollmar      : KDIIS, OOCD, Brueckner-CCSD(T), CCSD density, CASPT2, CASPT2-K
   Simone Kossmann        : Meta GGA functionals, TD-DFT gradient, OOMP2, MP2 Hessian
   Martin Krupicka        : Initial AUTO-CI
   Lucas Lang             : DCDCAS
   Marvin Lechner         : AUTO-CI (C++ implementation), FIC-MRCC
   Dagmar Lenk            : GEPOL surface, SMD
   Dimitrios Liakos       : Extrapolation schemes; Compound Job, initial MDCI parallelization
   Dimitrios Manganas     : Further ROCIS development; embedding schemes
   Dimitrios Pantazis     : SARC Basis sets
   Anastasios Papadopoulos: AUTO-CI, single reference methods and gradients
   Taras Petrenko         : DFT Hessian,TD-DFT gradient, ASA, ECA, R-Raman, ABS, FL, XAS/XES, NRVS
   Peter Pinski           : DLPNO-MP2, DLPNO-MP2 Gradient
   Christoph Reimann      : Effective Core Potentials
   Marius Retegan         : Local ZFS, SOC
   Christoph Riplinger    : Optimizer, TS searches, QM/MM, DLPNO-CCSD(T), (RO)-DLPNO pert. Triples
   Tobias Risthaus        : Range-separated hybrids, TD-DFT gradient, RPA, STAB
   Michael Roemelt        : Original ROCIS implementation
   Masaaki Saitow         : Open-shell DLPNO-CCSD energy and density
   Barbara Sandhoefer     : DKH picture change effects
   Avijit Sen             : IP-ROCIS
   Kantharuban Sivalingam : CASSCF convergence, NEVPT2, FIC-MRCI
   Bernardo de Souza      : ESD, SOC TD-DFT
   Georgi Stoychev        : AutoAux, RI-MP2 NMR, DLPNO-MP2 response
   Willem Van den Heuvel  : Paramagnetic NMR
   Boris Wezisla          : Elementary symmetry handling
   Frank Wennmohs         : Technical directorship


 We gratefully acknowledge several colleagues who have allowed us to
 interface, adapt or use parts of their codes:
   Stefan Grimme, W. Hujo, H. Kruse, P. Pracht,  : VdW corrections, initial TS optimization,
                  C. Bannwarth, S. Ehlert          DFT functionals, gCP, sTDA/sTD-DF
   Ed Valeev, F. Pavosevic, A. Kumar             : LibInt (2-el integral package), F12 methods
   Garnet Chan, S. Sharma, J. Yang, R. Olivares  : DMRG
   Ulf Ekstrom                                   : XCFun DFT Library
   Mihaly Kallay                                 : mrcc  (arbitrary order and MRCC methods)
   Jiri Pittner, Ondrej Demel                    : Mk-CCSD
   Frank Weinhold                                : gennbo (NPA and NBO analysis)
   Christopher J. Cramer and Donald G. Truhlar   : smd solvation model
   Lars Goerigk                                  : TD-DFT with DH, B97 family of functionals
   V. Asgeirsson, H. Jonsson                     : NEB implementation
   FAccTs GmbH                                   : IRC, NEB, NEB-TS, DLPNO-Multilevel, CI-OPT
                                                   MM, QMMM, 2- and 3-layer-ONIOM, Crystal-QMMM,
                                                   LR-CPCM, SF, NACMEs, symmetry and pop. for TD-DFT,
                                                   nearIR, NL-DFT gradient (VV10), updates on ESD,
                                                   ML-optimized integration grids
   S Lehtola, MJT Oliveira, MAL Marques          : LibXC Library
   Liviu Ungur et al                             : ANISO software


 Your calculation uses the libint2 library for the computation of 2-el integrals
 For citations please refer to: http://libint.valeyev.net

 Your ORCA version has been built with support for libXC version: 5.1.0
 For citations please refer to: https://tddft.org/programs/libxc/

 This ORCA versions uses:
   CBLAS   interface :  Fast vector & matrix operations
   LAPACKE interface :  Fast linear algebra routines
   SCALAPACK package :  Parallel linear algebra routines
   Shared memory     :  Shared parallel matrices
   BLAS/LAPACK       :  OpenBLAS 0.3.15  USE64BITINT DYNAMIC_ARCH NO_AFFINITY Prescott SINGLE_THREADED
        Core in use  :  Prescott
   Copyright (c) 2011-2014, The OpenBLAS Project


***************************************
The coordinates will be read from file: coord.xyz
***************************************


Your calculation utilizes the atom-pairwise dispersion correction
based on tight binding partial charges (D4)
Cite in your paper:
E.Caldeweyher, C.Bannwarth, S.Grimme, J.Chem.Phys., (2017), 147, 034112.
E.Caldeweyher, S.Ehlert, A.Hansen, H.Neugebauer, S.Grimme, J.Chem.Phys., (2018), in progress.
   

================================================================================

----- Orbital basis set information -----
Your calculation utilizes the basis: def2-QZVPP
   F. Weigend and R. Ahlrichs, Phys. Chem. Chem. Phys. 7, 3297 (2005).

----- AuxJ basis set information -----
Your calculation utilizes the auxiliary basis: def2/J
   F. Weigend, Phys. Chem. Chem. Phys. 8, 1057 (2006).

================================================================================
                                        WARNINGS
                       Please study these warnings very carefully!
================================================================================


WARNING: your system is open-shell and RHF/RKS was chosen
  ===> : WILL SWITCH to UHF/UKS


INFO   : the flag for use of the SHARK integral package has been found!

================================================================================
                                       INPUT FILE
================================================================================
NAME = orca.inp
|  1> ! RKS PW6B95 D4 def2-QZVPP RIJCOSX def2/J defgrid3 SP
|  2> %maxcore 2500
|  3> %scf
|  4> autotrah false
|  5> end
|  6> %pal
|  7>   nprocs 8
|  8> end
|  9> *xyzfile 0 3 coord.xyz
| 10> 
| 11>                          ****END OF INPUT****
================================================================================

                       ****************************
                       * Single Point Calculation *
                       ****************************

---------------------------------
CARTESIAN COORDINATES (ANGSTROEM)
---------------------------------
  C     -3.725199   -0.626312   -1.945631
  C     -5.141053   -0.360790   -1.445588
  C     -5.505598   -1.504494   -0.508808
  C     -4.594893   -1.498317    0.717528
  C     -3.133413   -1.567855    0.293183
  N     -2.816383   -1.039681   -0.894578
  C     -4.808183   -0.178771    1.485476
  C     -4.589784    1.100252    0.663175
  C     -5.296838    0.970293   -0.696261
  C     -3.124644    1.406565    0.548206
  N     -2.220527    1.215747    1.440049
  C     -1.063530    1.735194    0.890579
  C     -1.368219    2.251735   -0.364349
  O     -2.689187    2.052441   -0.564812
  C      0.233037    1.787957    1.366435
  C      1.195713    2.385745    0.553464
  C      0.855263    2.887051   -0.714736
  C     -0.440186    2.830562   -1.203639
  C     -5.202188    2.292670    1.422195
  C     -6.074443   -0.333546   -2.652498
  C     -4.936323   -2.667726    1.634309
  O     -2.276653   -2.030130    1.049178
  H     -6.365989    1.085357   -0.489063
  H     -5.036671    1.803802   -1.353901
  H     -6.546854   -1.410163   -0.182911
  H     -5.428896   -2.461595   -1.037240
  H     -5.847960   -0.176203    1.827778
  H     -4.186827   -0.160163    2.383196
  H     -4.344069   -2.655296    2.547916
  H     -5.989078   -2.615396    1.916345
  H     -4.773506   -3.624799    1.136629
  H     -7.105666   -0.163309   -2.339251
  H     -5.802651    0.463983   -3.347691
  H     -6.043648   -1.277691   -3.199613
  H     -1.823712   -1.007935   -1.125350
  H     -4.752632    2.405480    2.409123
  H     -5.062853    3.226223    0.875033
  H     -6.273864    2.136055    1.551709
  H      0.490545    1.384471    2.336396
  C      2.596020    2.418687    1.047903
  H      1.624918    3.308724   -1.346252
  H     -3.314456    0.259079   -2.434421
  H     -3.764892   -1.412621   -2.707747
  C      3.534127    3.458986    0.541355
  C      4.880990    3.129938    0.386928
  C      5.790215    4.084955   -0.036109
  C      5.370262    5.387737   -0.277028
  C      4.036904    5.729314   -0.099187
  C      3.119676    4.767657    0.299135
  H      5.213712    2.118258    0.580927
  H      6.829271    3.815780   -0.173154
  H      6.082753    6.135804   -0.599539
  H      3.708224    6.745660   -0.271446
  H      2.083958    5.048283    0.441892
  H     -0.693690    3.204495   -2.185911
  O      2.981553    1.610049    1.868751
  C      0.737830   -4.432695   -0.291323
  C      1.892260   -4.079490    0.405550
  C      3.127906   -4.446460   -0.123224
  C      3.210881   -5.142398   -1.321593
  C      2.054725   -5.482446   -2.011032
  C      0.817227   -5.126449   -1.490900
  C      1.806952   -3.280657    1.674242
  C      1.678392   -1.770813    1.413962
  C      2.824478   -1.238447    0.595880
  C      2.286836   -0.699350   -0.578386
  C      0.837891   -0.865837   -0.580534
  N      0.536551   -1.434384    0.606819
  N      4.097043   -1.323132    0.871295
  C      4.937104   -0.812264   -0.073469
  C      4.486689   -0.247192   -1.245266
  N      3.169726   -0.185181   -1.439962
  O      0.056522   -0.553848   -1.471246
  H     -0.426744   -1.655440    0.863446
  H      6.003347   -0.842994    0.106982
  H      5.162653    0.168646   -1.979643
  H     -0.232878   -4.161120    0.106281
  H     -0.089822   -5.391897   -2.018816
  H      2.117021   -6.025395   -2.945430
  H      4.180097   -5.419534   -1.716307
  H      4.034631   -4.183451    0.408029
  H      0.945003   -3.591768    2.268767
  H      2.692494   -3.437959    2.292575
  H      1.649400   -1.241804    2.372551

----------------------------
CARTESIAN COORDINATES (A.U.)
----------------------------
  NO LB      ZA    FRAG     MASS         X           Y           Z
   0 C     6.0000    0    12.011   -7.039605   -1.183557   -3.676710
   1 C     6.0000    0    12.011   -9.715182   -0.681793   -2.731766
   2 C     6.0000    0    12.011  -10.404072   -2.843081   -0.961507
   3 C     6.0000    0    12.011   -8.683090   -2.831409    1.355931
   4 C     6.0000    0    12.011   -5.921293   -2.962817    0.554035
   5 N     7.0000    0    14.007   -5.322192   -1.964712   -1.690507
   6 C     6.0000    0    12.011   -9.086148   -0.337828    2.807143
   7 C     6.0000    0    12.011   -8.673435    2.079175    1.253220
   8 C     6.0000    0    12.011  -10.009574    1.833588   -1.315742
   9 C     6.0000    0    12.011   -5.904721    2.658022    1.035959
  10 N     7.0000    0    14.007   -4.196188    2.297429    2.721299
  11 C     6.0000    0    12.011   -2.009781    3.279041    1.682951
  12 C     6.0000    0    12.011   -2.585560    4.255163   -0.688520
  13 O     8.0000    0    15.999   -5.081827    3.878551   -1.067340
  14 C     6.0000    0    12.011    0.440375    3.378749    2.582187
  15 C     6.0000    0    12.011    2.259571    4.508405    1.045896
  16 C     6.0000    0    12.011    1.616213    5.455735   -1.350655
  17 C     6.0000    0    12.011   -0.831830    5.348986   -2.274548
  18 C     6.0000    0    12.011   -9.830710    4.332518    2.687559
  19 C     6.0000    0    12.011  -11.479033   -0.630311   -5.012496
  20 C     6.0000    0    12.011   -9.328299   -5.041271    3.088397
  21 O     8.0000    0    15.999   -4.302251   -3.836390    1.982659
  22 H     1.0000    0     1.008  -12.029976    2.051028   -0.924195
  23 H     1.0000    0     1.008   -9.517928    3.408692   -2.558503
  24 H     1.0000    0     1.008  -12.371761   -2.664821   -0.345652
  25 H     1.0000    0     1.008  -10.259126   -4.651740   -1.960100
  26 H     1.0000    0     1.008  -11.051044   -0.332974    3.454000
  27 H     1.0000    0     1.008   -7.911957   -0.302664    4.503588
  28 H     1.0000    0     1.008   -8.209101   -5.017782    4.814863
  29 H     1.0000    0     1.008  -11.317717   -4.942382    3.621368
  30 H     1.0000    0     1.008   -9.020620   -6.849877    2.147918
  31 H     1.0000    0     1.008  -13.427763   -0.308609   -4.420543
  32 H     1.0000    0     1.008  -10.965421    0.876801   -6.326218
  33 H     1.0000    0     1.008  -11.420840   -2.414486   -6.046393
  34 H     1.0000    0     1.008   -3.446317   -1.904722   -2.126603
  35 H     1.0000    0     1.008   -8.981172    4.545699    4.552582
  36 H     1.0000    0     1.008   -9.567405    6.096678    1.653573
  37 H     1.0000    0     1.008  -11.855885    4.036559    2.932306
  38 H     1.0000    0     1.008    0.926996    2.616272    4.415149
  39 C     6.0000    0    12.011    4.905767    4.570655    1.980249
  40 H     1.0000    0     1.008    3.070651    6.252583   -2.544047
  41 H     1.0000    0     1.008   -6.263415    0.489588   -4.600389
  42 H     1.0000    0     1.008   -7.114615   -2.669467   -5.116901
  43 C     6.0000    0    12.011    6.678532    6.536537    1.023013
  44 C     6.0000    0    12.011    9.223735    5.914725    0.731188
  45 C     6.0000    0    12.011   10.941920    7.719446   -0.068237
  46 C     6.0000    0    12.011   10.148324   10.181348   -0.523507
  47 C     6.0000    0    12.011    7.628642   10.826834   -0.187436
  48 C     6.0000    0    12.011    5.895333    9.009566    0.565284
  49 H     1.0000    0     1.008    9.852487    4.002928    1.097793
  50 H     1.0000    0     1.008   12.905451    7.210779   -0.327213
  51 H     1.0000    0     1.008   11.494738   11.594990   -1.132964
  52 H     1.0000    0     1.008    7.007528   12.747450   -0.512958
  53 H     1.0000    0     1.008    3.938110    9.539872    0.835055
  54 H     1.0000    0     1.008   -1.310885    6.055617   -4.130773
  55 O     8.0000    0    15.999    5.634319    3.042552    3.531427
  56 C     6.0000    0    12.011    1.394297   -8.376579   -0.550521
  57 C     6.0000    0    12.011    3.575853   -7.709118    0.766379
  58 C     6.0000    0    12.011    5.910886   -8.402593   -0.232860
  59 C     6.0000    0    12.011    6.067686   -9.717724   -2.497448
  60 C     6.0000    0    12.011    3.882867  -10.360321   -3.800300
  61 C     6.0000    0    12.011    1.544335   -9.687585   -2.817392
  62 C     6.0000    0    12.011    3.414645   -6.199543    3.163858
  63 C     6.0000    0    12.011    3.171701   -3.346352    2.672002
  64 C     6.0000    0    12.011    5.337490   -2.340325    1.126050
  65 C     6.0000    0    12.011    4.321495   -1.321579   -1.092991
  66 C     6.0000    0    12.011    1.583384   -1.636195   -1.097050
  67 N     7.0000    0    14.007    1.013935   -2.710593    1.146721
  68 N     7.0000    0    14.007    7.742290   -2.500357    1.646510
  69 C     6.0000    0    12.011    9.329775   -1.534957   -0.138836
  70 C     6.0000    0    12.011    8.478613   -0.467126   -2.353211
  71 N     7.0000    0    14.007    5.989914   -0.349942   -2.721134
  72 O     8.0000    0    15.999    0.106811   -1.046621   -2.780252
  73 H     1.0000    0     1.008   -0.806430   -3.128328    1.631677
  74 H     1.0000    0     1.008   11.344682   -1.593028    0.202167
  75 H     1.0000    0     1.008    9.756001    0.318695   -3.740983
  76 H     1.0000    0     1.008   -0.440077   -7.863377    0.200842
  77 H     1.0000    0     1.008   -0.169740  -10.189208   -3.815010
  78 H     1.0000    0     1.008    4.000590  -11.386346   -5.566056
  79 H     1.0000    0     1.008    7.899239  -10.241436   -3.243350
  80 H     1.0000    0     1.008    7.624348   -7.905576    0.771064
  81 H     1.0000    0     1.008    1.785798   -6.787458    4.287349
  82 H     1.0000    0     1.008    5.088077   -6.496801    4.332339
  83 H     1.0000    0     1.008    3.116914   -2.346670    4.483472

--------------------------------
INTERNAL COORDINATES (ANGSTROEM)
--------------------------------
 C      0   0   0     0.000000000000     0.00000000     0.00000000
 C      1   0   0     1.524856959087     0.00000000     0.00000000
 C      2   1   0     1.522665476752   107.05295523     0.00000000
 C      3   2   1     1.527520592961   110.37386534    64.08377536
 C      4   3   2     1.523426319078   110.37393815   303.72906068
 N      5   4   3     1.338002541692   117.16528035    29.09848360
 C      4   3   2     1.541570413614   108.71787083    62.12907926
 C      7   4   3     1.536156307554   115.23685840   303.94985646
 C      2   1   3     1.535428872564   113.90362457   120.64017418
 C      8   7   4     1.501226964556   110.46511179   280.03023648
 N     10   8   7     1.284220730017   127.12776337   324.27417001
 C     11  10   8     1.382166148555   104.91628077   183.80579916
 C     12  11  10     1.390861594693   108.35390340     0.81968395
 O     13  12  11     1.350873740076   107.05667276     0.28967166
 C     12  11  10     1.382138655227   131.50921530   181.79207832
 C     15  12  11     1.394639018353   117.59388117   179.71580862
 C     16  15  12     1.405540619047   120.77354155   358.63831215
 C     13  12  11     1.378656742168   123.89953578   181.06069744
 C      8   7   4     1.540457441558   108.91859670   164.55941156
 C      2   1   3     1.525972078634   108.16116947   240.67080560
 C      4   3   2     1.524657180625   110.25075275   181.59403119
 O      5   4   3     1.232584771533   120.87074840   205.43027321
 H      9   2   1     1.095104469972   106.40826065   174.12665059
 H      9   2   1     1.093121914174   110.07632313    60.36461602
 H      3   2   1     1.095135488650   110.24384865   184.71046296
 H      3   2   1     1.095977242414   110.03244995   301.97327914
 H      7   4   3     1.094675790367   106.81015187    63.25155833
 H      7   4   3     1.091938316650   110.20680616   178.50630589
 H     21   4   3     1.088851052706   111.96035523   183.48004618
 H     21   4   3     1.091134846548   109.55444146   303.14436860
 H     21   4   3     1.090955189778   111.41639156    62.21107442
 H     20   2   1     1.091112439503   110.72101472   178.99164061
 H     20   2   1     1.092344271943   111.35814021   298.78496308
 H     20   2   1     1.091646587431   111.32737233    59.10267968
 H      6   5   4     1.019635907755   116.35175287   174.03873455
 H     19   8   7     1.090345495169   111.23328448    58.76889726
 H     19   8   7     1.091018983698   111.37485355   179.59236503
 H     19   8   7     1.090776084769   109.75190731   299.05318433
 H     15  12  11     1.081636307527   121.18716018   359.42262494
 C     16  15  12     1.485400117655   117.78766793   181.28834418
 H     17  16  15     1.081198601939   119.58347051   182.59114357
 H      1   2   3     1.091577324436   110.79267841   193.04210874
 H      1   2   3     1.095754977334   108.62653823    76.37325001
 C     40  16  15     1.489583265792   119.73530097   204.13031863
 C     44  40  16     1.395049143535   118.74693741   214.21773358
 C     45  44  40     1.384813035754   120.33415811   182.30298764
 C     46  45  44     1.389836026982   120.06651690     1.62889460
 C     47  46  45     1.387856562181   119.91962407   359.69747712
 C     48  47  46     1.387353937247   120.09032612   359.03068436
 H     45  44  40     1.082512886725   119.82420890     3.45261681
 H     46  45  44     1.082069317633   119.84168984   181.28057496
 H     47  46  45     1.082248640146   120.04313466   179.48098875
 H     48  47  46     1.081971751920   120.17472160   179.09600898
 H     49  48  47     1.082516505240   119.38820559   179.52627308
 H     18  13  12     1.081179207961   122.71479320   178.46621308
 O     40  16  15     1.215039757778   120.61321379    23.64557182
 C     22   5   4     4.081221236779   122.19077804   139.65235825
 C     57  22   5     1.393949350608   107.35783887   141.06576725
 C     58  57  22     1.393230205387   118.55625777   199.10255216
 C     59  58  57     1.388272627308   120.84134831     0.34735838
 C     60  59  58     1.388400979757   120.10929664     0.00000000
 C     57  22   5     1.388014048838   128.34182304   342.58891897
 C     58  57  22     1.501662094069   120.67128120    17.06223045
 C     63  58  57     1.537498520344   112.58933298   277.30689234
 C     64  63  58     1.505385674476   112.06251293   302.40340931
 C     65  64  63     1.399494690236   107.44125298   119.83401047
 C     66  65  64     1.458480943148   109.81109385   359.32565912
 N     67  66  65     1.350502402724   105.57113307     2.89816397
 N     65  64  63     1.304778704561   127.21914947   303.58215864
 C     69  65  64     1.363549632691   115.48686514   176.91481697
 C     70  69  65     1.376694813154   122.81750029   359.76209343
 N     71  70  69     1.332720367396   117.82342518     1.09434541
 O     67  66  65     1.225252215976   127.26880926   182.79633487
 H     68  67  66     1.021107980481   121.50666401   179.66409852
 H     70  69  65     1.081841289678   118.74995380   179.19572265
 H     71  70  69     1.081276684596   122.10096207   179.01164504
 H     57  22   5     1.083566980821    21.60278691   269.32209967
 H     62  57  22     1.082541813271   119.74157562   335.99513280
 H     61  60  59     1.082485154701   120.23594847   180.02279560
 H     60  59  58     1.082581639072   119.77331033   180.04557912
 H     59  58  57     1.083307799020   119.48900139   180.26221219
 H     63  58  57     1.092339980571   110.67987377    38.04503473
 H     63  58  57     1.091450800815   110.84696790   156.49406820
 H     64  63  58     1.095254902227   109.16943465   181.59775536

---------------------------
INTERNAL COORDINATES (A.U.)
---------------------------
 C      0   0   0     0.000000000000     0.00000000     0.00000000
 C      1   0   0     2.881562046079     0.00000000     0.00000000
 C      2   1   0     2.877420744637   107.05295523     0.00000000
 C      3   2   1     2.886595584621   110.37386534    64.08377536
 C      4   3   2     2.878858528264   110.37393815   303.72906068
 N      5   4   3     2.528458370289   117.16528035    29.09848360
 C      4   3   2     2.913145897886   108.71787083    62.12907926
 C      7   4   3     2.902914720173   115.23685840   303.94985646
 C      2   1   3     2.901540067261   113.90362457   120.64017418
 C      8   7   4     2.836907827869   110.46511179   280.03023648
 N     10   8   7     2.426825475236   127.12776337   324.27417001
 C     11  10   8     2.611915492346   104.91628077   183.80579916
 C     12  11  10     2.628347504158   108.35390340     0.81968395
 O     13  12  11     2.552781410250   107.05667276     0.28967166
 C     12  11  10     2.611863537485   131.50921530   181.79207832
 C     15  12  11     2.635485800368   117.59388117   179.71580862
 C     16  15  12     2.656086840101   120.77354155   358.63831215
 C     13  12  11     2.605283675382   123.89953578   181.06069744
 C      8   7   4     2.911042685505   108.91859670   164.55941156
 C      2   1   3     2.883669316629   108.16116947   240.67080560
 C      4   3   2     2.881184519498   110.25075275   181.59403119
 O      5   4   3     2.329247655039   120.87074840   205.43027321
 H      9   2   1     2.069447536280   106.40826065   174.12665059
 H      9   2   1     2.065701048777   110.07632313    60.36461602
 H      3   2   1     2.069506153086   110.24384865   184.71046296
 H      3   2   1     2.071096837173   110.03244995   301.97327914
 H      7   4   3     2.068637449228   106.81015187    63.25155833
 H      7   4   3     2.063464373603   110.20680616   178.50630589
 H     21   4   3     2.057630290246   111.96035523   183.48004618
 H     21   4   3     2.061946035154   109.55444146   303.14436860
 H     21   4   3     2.061606533060   111.41639156    62.21107442
 H     20   2   1     2.061903691975   110.72101472   178.99164061
 H     20   2   1     2.064231517930   111.35814021   298.78496308
 H     20   2   1     2.062913085275   111.32737233    59.10267968
 H      6   5   4     1.926832621969   116.35175287   174.03873455
 H     19   8   7     2.060454377224   111.23328448    58.76889726
 H     19   8   7     2.061727086099   111.37485355   179.59236503
 H     19   8   7     2.061268073645   109.75190731   299.05318433
 H     15  12  11     2.043996397731   121.18716018   359.42262494
 C     16  15  12     2.806999421663   117.78766793   181.28834418
 H     17  16  15     2.043169254043   119.58347051   182.59114357
 H      1   2   3     2.062782197183   110.79267841   193.04210874
 H      1   2   3     2.070676817043   108.62653823    76.37325001
 C     40  16  15     2.814904426020   119.73530097   204.13031863
 C     44  40  16     2.636260824642   118.74693741   214.21773358
 C     45  44  40     2.616917384259   120.33415811   182.30298764
 C     46  45  44     2.626409462053   120.06651690     1.62889460
 C     47  46  45     2.622668815687   119.91962407   359.69747712
 C     48  47  46     2.621718992214   120.09032612   359.03068436
 H     45  44  40     2.045652892351   119.82420890     3.45261681
 H     46  45  44     2.044814668246   119.84168984   181.28057496
 H     47  46  45     2.045153538685   120.04313466   179.48098875
 H     48  47  46     2.044630295768   120.17472160   179.09600898
 H     49  48  47     2.045659730353   119.38820559   179.52627308
 H     18  13  12     2.043132604736   122.71479320   178.46621308
 O     40  16  15     2.296092384026   120.61321379    23.64557182
 C     22   5   4     7.712390429456   122.19077804   139.65235825
 C     57  22   5     2.634182517207   107.35783887   141.06576725
 C     58  57  22     2.632823529688   118.55625777   199.10255216
 C     59  58  57     2.623455064832   120.84134831     0.34735838
 C     60  59  58     2.623697615808   120.10929664     0.00000000
 C     57  22   5     2.622966422338   128.34182304   342.58891897
 C     58  57  22     2.837730103480   120.67128120    17.06223045
 C     63  58  57     2.905451134759   112.58933298   277.30689234
 C     64  63  58     2.844766650687   112.06251293   302.40340931
 C     65  64  63     2.644661690423   107.44125298   119.83401047
 C     66  65  64     2.756129554093   109.81109385   359.32565912
 N     67  66  65     2.552079684351   105.57113307     2.89816397
 N     65  64  63     2.465674416994   127.21914947   303.58215864
 C     69  65  64     2.576735375794   115.48686514   176.91481697
 C     70  69  65     2.601576166852   122.81750029   359.76209343
 N     71  70  69     2.518476507477   117.82342518     1.09434541
 O     67  66  65     2.315391133174   127.26880926   182.79633487
 H     68  67  66     1.929614436271   121.50666401   179.66409852
 H     70  69  65     2.044383757860   118.74995380   179.19572265
 H     71  70  69     2.043316808881   122.10096207   179.01164504
 H     57  22   5     2.047644841511    21.60278691   269.32209967
 H     62  57  22     2.045707555600   119.74157562   335.99513280
 H     61  60  59     2.045600486420   120.23594847   180.02279560
 H     60  59  58     2.045782815458   119.77331033   180.04557912
 H     59  58  57     2.047155058890   119.48900139   180.26221219
 H     63  58  57     2.064223408412   110.67987377    38.04503473
 H     63  58  57     2.062543102190   110.84696790   156.49406820
 H     64  63  58     2.069731812043   109.16943465   181.59775536

---------------------
BASIS SET INFORMATION
---------------------
There are 4 groups of distinct atoms

 Group   1 Type C   : 15s8p3d2f1g contracted to 7s4p3d2f1g pattern {8211111/5111/111/11/1}
 Group   2 Type N   : 15s8p3d2f1g contracted to 7s4p3d2f1g pattern {8211111/5111/111/11/1}
 Group   3 Type O   : 15s8p3d2f1g contracted to 7s4p3d2f1g pattern {8211111/5111/111/11/1}
 Group   4 Type H   : 7s3p2d1f contracted to 4s3p2d1f pattern {4111/111/11/1}

Atom   0C    basis set group =>   1
Atom   1C    basis set group =>   1
Atom   2C    basis set group =>   1
Atom   3C    basis set group =>   1
Atom   4C    basis set group =>   1
Atom   5N    basis set group =>   2
Atom   6C    basis set group =>   1
Atom   7C    basis set group =>   1
Atom   8C    basis set group =>   1
Atom   9C    basis set group =>   1
Atom  10N    basis set group =>   2
Atom  11C    basis set group =>   1
Atom  12C    basis set group =>   1
Atom  13O    basis set group =>   3
Atom  14C    basis set group =>   1
Atom  15C    basis set group =>   1
Atom  16C    basis set group =>   1
Atom  17C    basis set group =>   1
Atom  18C    basis set group =>   1
Atom  19C    basis set group =>   1
Atom  20C    basis set group =>   1
Atom  21O    basis set group =>   3
Atom  22H    basis set group =>   4
Atom  23H    basis set group =>   4
Atom  24H    basis set group =>   4
Atom  25H    basis set group =>   4
Atom  26H    basis set group =>   4
Atom  27H    basis set group =>   4
Atom  28H    basis set group =>   4
Atom  29H    basis set group =>   4
Atom  30H    basis set group =>   4
Atom  31H    basis set group =>   4
Atom  32H    basis set group =>   4
Atom  33H    basis set group =>   4
Atom  34H    basis set group =>   4
Atom  35H    basis set group =>   4
Atom  36H    basis set group =>   4
Atom  37H    basis set group =>   4
Atom  38H    basis set group =>   4
Atom  39C    basis set group =>   1
Atom  40H    basis set group =>   4
Atom  41H    basis set group =>   4
Atom  42H    basis set group =>   4
Atom  43C    basis set group =>   1
Atom  44C    basis set group =>   1
Atom  45C    basis set group =>   1
Atom  46C    basis set group =>   1
Atom  47C    basis set group =>   1
Atom  48C    basis set group =>   1
Atom  49H    basis set group =>   4
Atom  50H    basis set group =>   4
Atom  51H    basis set group =>   4
Atom  52H    basis set group =>   4
Atom  53H    basis set group =>   4
Atom  54H    basis set group =>   4
Atom  55O    basis set group =>   3
Atom  56C    basis set group =>   1
Atom  57C    basis set group =>   1
Atom  58C    basis set group =>   1
Atom  59C    basis set group =>   1
Atom  60C    basis set group =>   1
Atom  61C    basis set group =>   1
Atom  62C    basis set group =>   1
Atom  63C    basis set group =>   1
Atom  64C    basis set group =>   1
Atom  65C    basis set group =>   1
Atom  66C    basis set group =>   1
Atom  67N    basis set group =>   2
Atom  68N    basis set group =>   2
Atom  69C    basis set group =>   1
Atom  70C    basis set group =>   1
Atom  71N    basis set group =>   2
Atom  72O    basis set group =>   3
Atom  73H    basis set group =>   4
Atom  74H    basis set group =>   4
Atom  75H    basis set group =>   4
Atom  76H    basis set group =>   4
Atom  77H    basis set group =>   4
Atom  78H    basis set group =>   4
Atom  79H    basis set group =>   4
Atom  80H    basis set group =>   4
Atom  81H    basis set group =>   4
Atom  82H    basis set group =>   4
Atom  83H    basis set group =>   4
---------------------------------
AUXILIARY/J BASIS SET INFORMATION
---------------------------------
There are 4 groups of distinct atoms

 Group   1 Type C   : 12s5p4d2f1g contracted to 6s4p3d1f1g pattern {711111/2111/211/2/1}
 Group   2 Type N   : 12s5p4d2f1g contracted to 6s4p3d1f1g pattern {711111/2111/211/2/1}
 Group   3 Type O   : 12s5p4d2f1g contracted to 6s4p3d1f1g pattern {711111/2111/211/2/1}
 Group   4 Type H   : 5s2p1d contracted to 3s1p1d pattern {311/2/1}

Atom   0C    basis set group =>   1
Atom   1C    basis set group =>   1
Atom   2C    basis set group =>   1
Atom   3C    basis set group =>   1
Atom   4C    basis set group =>   1
Atom   5N    basis set group =>   2
Atom   6C    basis set group =>   1
Atom   7C    basis set group =>   1
Atom   8C    basis set group =>   1
Atom   9C    basis set group =>   1
Atom  10N    basis set group =>   2
Atom  11C    basis set group =>   1
Atom  12C    basis set group =>   1
Atom  13O    basis set group =>   3
Atom  14C    basis set group =>   1
Atom  15C    basis set group =>   1
Atom  16C    basis set group =>   1
Atom  17C    basis set group =>   1
Atom  18C    basis set group =>   1
Atom  19C    basis set group =>   1
Atom  20C    basis set group =>   1
Atom  21O    basis set group =>   3
Atom  22H    basis set group =>   4
Atom  23H    basis set group =>   4
Atom  24H    basis set group =>   4
Atom  25H    basis set group =>   4
Atom  26H    basis set group =>   4
Atom  27H    basis set group =>   4
Atom  28H    basis set group =>   4
Atom  29H    basis set group =>   4
Atom  30H    basis set group =>   4
Atom  31H    basis set group =>   4
Atom  32H    basis set group =>   4
Atom  33H    basis set group =>   4
Atom  34H    basis set group =>   4
Atom  35H    basis set group =>   4
Atom  36H    basis set group =>   4
Atom  37H    basis set group =>   4
Atom  38H    basis set group =>   4
Atom  39C    basis set group =>   1
Atom  40H    basis set group =>   4
Atom  41H    basis set group =>   4
Atom  42H    basis set group =>   4
Atom  43C    basis set group =>   1
Atom  44C    basis set group =>   1
Atom  45C    basis set group =>   1
Atom  46C    basis set group =>   1
Atom  47C    basis set group =>   1
Atom  48C    basis set group =>   1
Atom  49H    basis set group =>   4
Atom  50H    basis set group =>   4
Atom  51H    basis set group =>   4
Atom  52H    basis set group =>   4
Atom  53H    basis set group =>   4
Atom  54H    basis set group =>   4
Atom  55O    basis set group =>   3
Atom  56C    basis set group =>   1
Atom  57C    basis set group =>   1
Atom  58C    basis set group =>   1
Atom  59C    basis set group =>   1
Atom  60C    basis set group =>   1
Atom  61C    basis set group =>   1
Atom  62C    basis set group =>   1
Atom  63C    basis set group =>   1
Atom  64C    basis set group =>   1
Atom  65C    basis set group =>   1
Atom  66C    basis set group =>   1
Atom  67N    basis set group =>   2
Atom  68N    basis set group =>   2
Atom  69C    basis set group =>   1
Atom  70C    basis set group =>   1
Atom  71N    basis set group =>   2
Atom  72O    basis set group =>   3
Atom  73H    basis set group =>   4
Atom  74H    basis set group =>   4
Atom  75H    basis set group =>   4
Atom  76H    basis set group =>   4
Atom  77H    basis set group =>   4
Atom  78H    basis set group =>   4
Atom  79H    basis set group =>   4
Atom  80H    basis set group =>   4
Atom  81H    basis set group =>   4
Atom  82H    basis set group =>   4
Atom  83H    basis set group =>   4


           ************************************************************
           *        Program running with 8 parallel MPI-processes     *
           *              working on a common directory               *
           ************************************************************
------------------------------------------------------------------------------
                           ORCA GTO INTEGRAL CALCULATION
                           -- RI-GTO INTEGRALS CHOSEN --
------------------------------------------------------------------------------
------------------------------------------------------------------------------
                   ___                                                        
                  /   \      - P O W E R E D   B Y -                         
                 /     \                                                     
                 |  |  |   _    _      __       _____    __    __             
                 |  |  |  | |  | |    /  \     |  _  \  |  |  /  |          
                  \  \/   | |  | |   /    \    | | | |  |  | /  /          
                 / \  \   | |__| |  /  /\  \   | |_| |  |  |/  /          
                |  |  |   |  __  | /  /__\  \  |    /   |      \           
                |  |  |   | |  | | |   __   |  |    \   |  |\   \          
                \     /   | |  | | |  |  |  |  | |\  \  |  | \   \       
                 \___/    |_|  |_| |__|  |__|  |_| \__\ |__|  \__/        
                                                                              
                      - O R C A' S   B I G   F R I E N D -                    
                                      &                                       
                       - I N T E G R A L  F E E D E R -                       
                                                                              
 v1 FN, 2020, v2 2021                                                         
------------------------------------------------------------------------------


Reading SHARK input file orca.SHARKINP.tmp ... ok
----------------------
SHARK INTEGRAL PACKAGE
----------------------

Number of atoms                             ...     84
Number of basis functions                   ...   3789
Number of shells                            ...   1169
Maximum angular momentum                    ...      4
Integral batch strategy                     ... SHARK/LIBINT Hybrid
RI-J (if used) integral strategy            ... SPLIT-RIJ (Revised 2003 algorithm where possible)
Printlevel                                  ...      1
Contraction scheme used                     ... SEGMENTED contraction
Coulomb Range Separation                    ... NOT USED
Exchange Range Separation                   ... NOT USED
Finite Nucleus Model                        ... NOT USED
Auxiliary Coulomb fitting basis             ... AVAILABLE
   # of basis functions in Aux-J            ...   2710
   # of shells in Aux-J                     ...    890
   Maximum angular momentum in Aux-J        ...      4
Auxiliary J/K fitting basis                 ... NOT available
Auxiliary Correlation fitting basis         ... NOT available
Auxiliary 'external' fitting basis          ... NOT available
Integral threshold                          ...     1.000000e-10
Primitive cut-off                           ...     1.000000e-11
Primitive pair pre-selection threshold      ...     1.000000e-11

Calculating pre-screening integrals         ... done (  2.7 sec) Dimension = 1169
Organizing shell pair data                  ... done (  8.3 sec)
Shell pair information
Total number of shell pairs                 ...    683865
Shell pairs after pre-screening             ...    293714
Total number of primitive shell pairs       ...   1703145
Primitive shell pairs kept                  ...    482003
          la=0 lb=0:  46834 shell pairs
          la=1 lb=0:  70007 shell pairs
          la=1 lb=1:  25238 shell pairs
          la=2 lb=0:  39690 shell pairs
          la=2 lb=1:  30516 shell pairs
          la=2 lb=2:   8598 shell pairs
          la=3 lb=0:  22529 shell pairs
          la=3 lb=1:  17687 shell pairs
          la=3 lb=2:   9471 shell pairs
          la=3 lb=3:   2704 shell pairs
          la=4 lb=0:   8201 shell pairs
          la=4 lb=1:   6510 shell pairs
          la=4 lb=2:   3439 shell pairs
          la=4 lb=3:   1909 shell pairs
          la=4 lb=4:    381 shell pairs

Calculating one electron integrals          ... done (  1.9 sec)
Calculating RI/J V-Matrix + Cholesky decomp.... done (  0.6 sec)
Calculating Nuclear repulsion               ... done (  0.0 sec) ENN=   6161.768634942222 Eh

SHARK setup successfully completed in  24.0 seconds

Maximum memory used throughout the entire GTOINT-calculation: 547.7 MB


           ************************************************************
           *        Program running with 8 parallel MPI-processes     *
           *              working on a common directory               *
           ************************************************************
-------------------------------------------------------------------------------
                                 ORCA SCF
-------------------------------------------------------------------------------

------------
SCF SETTINGS
------------
Hamiltonian:
 Density Functional     Method          .... DFT(GTOs)
 Exchange Functional    Exchange        .... PW6
 Correlation Functional Correlation     .... B95
 Gradients option       PostSCFGGA      .... off
 Hybrid DFT is turned on
   Fraction HF Exchange ScalHFX         ....  0.280000
   Scaling of DF-GGA-X  ScalDFX         ....  0.720000
   Scaling of DF-GGA-C  ScalDFC         ....  1.000000
   Scaling of DF-LDA-C  ScalLDAC        ....  1.000000
   Perturbative correction              ....  0.000000
   Density functional embedding theory  .... OFF
   NL short-range parameter             ....  9.000000
 RI-approximation to the Coulomb term is turned on
   Number of AuxJ basis functions       .... 2710
   RIJ-COSX (HFX calculated with COS-X)).... on


General Settings:
 Integral files         IntName         .... orca
 Hartree-Fock type      HFTyp           .... UHF
 Total Charge           Charge          ....    0
 Multiplicity           Mult            ....    3
 Number of Electrons    NEL             ....  332
 Basis Dimension        Dim             .... 3789
 Nuclear Repulsion      ENuc            ....   6161.7686349422 Eh

Convergence Acceleration:
 DIIS                   CNVDIIS         .... on
   Start iteration      DIISMaxIt       ....    12
   Startup error        DIISStart       ....  0.200000
   # of expansion vecs  DIISMaxEq       ....     5
   Bias factor          DIISBfac        ....   1.050
   Max. coefficient     DIISMaxC        ....  10.000
 Trust-Rad. Augm. Hess. CNVTRAH         .... off
 SOSCF                  CNVSOSCF        .... off
 Level Shifting         CNVShift        .... on
   Level shift para.    LevelShift      ....    0.2500
   Turn off err/grad.   ShiftErr        ....    0.0010
 Zerner damping         CNVZerner       .... off
 Static damping         CNVDamp         .... on
   Fraction old density DampFac         ....    0.7000
   Max. Damping (<1)    DampMax         ....    0.9800
   Min. Damping (>=0)   DampMin         ....    0.0000
   Turn off err/grad.   DampErr         ....    0.1000
 Fernandez-Rico         CNVRico         .... off

SCF Procedure:
 Maximum # iterations   MaxIter         ....   125
 SCF integral mode      SCFMode         .... Direct
   Integral package                     .... SHARK and LIBINT hybrid scheme
 Reset frequency        DirectResetFreq ....    20
 Integral Threshold     Thresh          ....  1.000e-10 Eh
 Primitive CutOff       TCut            ....  1.000e-11 Eh

Convergence Tolerance:
 Convergence Check Mode ConvCheckMode   .... Total+1el-Energy
 Convergence forced     ConvForced      .... 0
 Energy Change          TolE            ....  1.000e-06 Eh
 1-El. energy change                    ....  1.000e-03 Eh
 DIIS Error             TolErr          ....  1.000e-06


Diagonalization of the overlap matrix:
Smallest eigenvalue                        ... 3.809e-06
Time for diagonalization                   ...   10.555 sec
Threshold for overlap eigenvalues          ... 1.000e-08
Number of eigenvalues below threshold      ... 0
Time for construction of square roots      ...    7.226 sec
Total time needed                          ...   17.860 sec

Time for model grid setup =    3.668 sec

------------------------------
INITIAL GUESS: MODEL POTENTIAL
------------------------------
Loading Hartree-Fock densities                     ... done
Calculating cut-offs                               ... done
Initializing the effective Hamiltonian             ... done
Setting up the integral package (SHARK)            ... done
Starting the Coulomb interaction                   ... done (  19.9 sec)
Reading the grid                                   ... done
Mapping shells                                     ... done
Starting the XC term evaluation                    ... done (   5.9 sec)
  promolecular density results
     # of electrons  =    331.993955655
     EX              =   -276.773817886
     EC              =    -21.318225229
     EX+EC           =   -298.092043115
Transforming the Hamiltonian                       ... done (   8.2 sec)
Diagonalizing the Hamiltonian                      ... done (  13.9 sec)
Back transforming the eigenvectors                 ... done (   4.1 sec)
Now organizing SCF variables                       ... done
                      ------------------
                      INITIAL GUESS DONE (  58.0 sec)
                      ------------------
-------------------
DFT GRID GENERATION
-------------------

General Integration Accuracy     IntAcc      ... 4.959
Radial Grid Type                 RadialGrid  ... OptM3 with GC (2021)
Angular Grid (max. ang.)         AngularGrid ... 6 (Lebedev-590)
Angular grid pruning method      GridPruning ... 4 (adaptive)
Weight generation scheme         WeightScheme... Becke
Basis function cutoff            BFCut       ... 1.0000e-10
Integration weight cutoff        WCut        ... 1.0000e-14
Angular grids for H and He will be reduced by one unit
Partially contracted basis set               ... off
Rotationally invariant grid construction     ... off

Total number of grid points                  ...   985556
Total number of batches                      ...    15439
Average number of points per batch           ...       63
Average number of grid points per atom       ...    11733
Time for grid setup =   30.108 sec

--------------------
COSX GRID GENERATION
--------------------

GRIDX 1
-------
General Integration Accuracy     IntAcc      ... 4.020
Radial Grid Type                 RadialGrid  ... OptM3 with GC (2021)
Angular Grid (max. ang.)         AngularGrid ... 2 (Lebedev-110)
Angular grid pruning method      GridPruning ... 4 (adaptive)
Weight generation scheme         WeightScheme... Becke
Basis function cutoff            BFCut       ... 1.0000e-10
Integration weight cutoff        WCut        ... 1.0000e-14
Angular grids for H and He will be reduced by one unit
Partially contracted basis set               ... on
Rotationally invariant grid construction     ... off

Total number of grid points                  ...   115692
Total number of batches                      ...     1850
Average number of points per batch           ...       62
Average number of grid points per atom       ...     1377
UseSFitting                                  ... on

GRIDX 2
-------
General Integration Accuracy     IntAcc      ... 4.338
Radial Grid Type                 RadialGrid  ... OptM3 with GC (2021)
Angular Grid (max. ang.)         AngularGrid ... 3 (Lebedev-194)
Angular grid pruning method      GridPruning ... 4 (adaptive)
Weight generation scheme         WeightScheme... Becke
Basis function cutoff            BFCut       ... 1.0000e-10
Integration weight cutoff        WCut        ... 1.0000e-14
Angular grids for H and He will be reduced by one unit
Partially contracted basis set               ... on
Rotationally invariant grid construction     ... off

Total number of grid points                  ...   249562
Total number of batches                      ...     3942
Average number of points per batch           ...       63
Average number of grid points per atom       ...     2971
UseSFitting                                  ... on

GRIDX 3
-------
General Integration Accuracy     IntAcc      ... 4.871
Radial Grid Type                 RadialGrid  ... OptM3 with GC (2021)
Angular Grid (max. ang.)         AngularGrid ... 4 (Lebedev-302)
Angular grid pruning method      GridPruning ... 4 (adaptive)
Weight generation scheme         WeightScheme... Becke
Basis function cutoff            BFCut       ... 1.0000e-10
Integration weight cutoff        WCut        ... 1.0000e-14
Angular grids for H and He will be reduced by one unit
Partially contracted basis set               ... on
Rotationally invariant grid construction     ... off

Total number of grid points                  ...   459344
Total number of batches                      ...     7217
Average number of points per batch           ...       63
Average number of grid points per atom       ...     5468
UseSFitting                                  ... on

Time for X-Grid setup             =  146.072 sec

--------------
SCF ITERATIONS
--------------
ITER       Energy         Delta-E        Max-DP      RMS-DP      [F,P]     Damp
               ***  Starting incremental Fock matrix formation  ***
  0  -2046.6095634494   0.000000000000 0.08386850  0.00019065  0.1924812 0.7000
  1  -2047.4348237176  -0.825260268224 0.04961099  0.00015375  0.0815002 0.7000
                               ***Turning on DIIS***
  2  -2047.7503134747  -0.315489757063 0.08052818  0.00024771  0.0322684 0.0000
  3  -2048.2937625619  -0.543449087255 0.07213151  0.00019248  0.0452525 0.0000
  4  -2048.4154898989  -0.121727336954 0.02707403  0.00007254  0.0157204 0.0000
  5  -2048.4287421481  -0.013252249215 0.01584692  0.00003975  0.0089482 0.0000
  6  -2048.4321964945  -0.003454346385 0.00895056  0.00002462  0.0037604 0.0000
  7  -2048.4339118883  -0.001715393821 0.00597273  0.00001752  0.0019298 0.0000
  8  -2048.4348627913  -0.000950903042 0.00373369  0.00001261  0.0013848 0.0000
  9  -2048.4354313362  -0.000568544845 0.00734404  0.00002614  0.0008578 0.0000
               *** Restarting incremental Fock matrix formation ***
                                   *** Resetting DIIS ***
 10  -2048.4361186134  -0.000687277216 0.00195083  0.00001007  0.0006585 0.0000
 11  -2048.4361030238   0.000015589559 0.00038302  0.00000130  0.0018317 0.0000
 12  -2048.4361672864  -0.000064262550 0.00115787  0.00000380  0.0006246 0.0000
 13  -2048.4361850384  -0.000017751998 0.00142175  0.00000435  0.0001771 0.0000
 14  -2048.4361907053  -0.000005666906 0.00114560  0.00000265  0.0002011 0.0000
 15  -2048.4361928134  -0.000002108056 0.00136331  0.00000439  0.0000891 0.0000
 16  -2048.4361939204  -0.000001107033 0.00107962  0.00000302  0.0000418 0.0000
                 **** Energy Check signals convergence ****

               *****************************************************
               *                     SUCCESS                       *
               *           SCF CONVERGED AFTER  17 CYCLES          *
               *****************************************************

Old exchange energy                            =    -77.490328566 Eh
New exchange energy                            =    -77.490333473 Eh
Exchange energy change after final integration =     -0.000004907 Eh
Total energy after final integration           =  -2048.436199653 Eh
Final COS-X integration done in                =  2012.444 sec

----------------
TOTAL SCF ENERGY
----------------

Total Energy       :        -2048.43619965 Eh          -55740.78280 eV

Components:
Nuclear Repulsion  :         6161.76863494 Eh          167670.24875 eV
Electronic Energy  :        -8210.20483460 Eh         -223411.03155 eV
One Electron Energy:       -15051.07181230 Eh         -409560.48567 eV
Two Electron Energy:         6840.86697771 Eh          186149.45412 eV
Max COSX asymmetry :            0.00000010 Eh               0.00000 eV

Virial components:
Potential Energy   :        -4088.42737862 Eh         -111251.76490 eV
Kinetic Energy     :         2039.99117897 Eh           55510.98210 eV
Virial Ratio       :            2.00413973


DFT components:
N(Alpha)           :      166.999919724422 electrons
N(Beta)            :      164.999924061806 electrons
N(Total)           :      331.999843786228 electrons
E(X)               :     -203.165671900519 Eh       
E(C)               :      -11.856879644701 Eh       
E(XC)              :     -215.022551545220 Eh       
DFET-embed. en.    :        0.000000000000 Eh       

---------------
SCF CONVERGENCE
---------------

  Last Energy change         ...   -8.2593e-07  Tolerance :   1.0000e-06
  Last MAX-Density change    ...    0.0000e+00  Tolerance :   1.0000e-05
  Last RMS-Density change    ...    0.0000e+00  Tolerance :   1.0000e-06
  Last DIIS Error            ...    1.5941e-05  Tolerance :   1.0000e-06

             **** THE GBW FILE WAS UPDATED (orca.gbw) ****
             **** DENSITY orca.scfp WAS UPDATED ****
             **** ENERGY FILE WAS UPDATED (orca.en.tmp) ****
----------------------
UHF SPIN CONTAMINATION
----------------------

Warning: in a DFT calculation there is little theoretical justification to 
         calculate <S**2> as in Hartree-Fock theory. We will do it anyways
         but you should keep in mind that the values have only limited relevance

Expectation value of <S**2>     :     2.016864
Ideal value S*(S+1) for S=1.0   :     2.000000
Deviation                       :     0.016864

             **** THE GBW FILE WAS UPDATED (orca.gbw) ****
             **** DENSITY orca.scfp WAS UPDATED ****
----------------
ORBITAL ENERGIES
----------------
                 SPIN UP ORBITALS
  NO   OCC          E(Eh)            E(eV) 
   0   1.0000     -19.374977      -527.2199 
   1   1.0000     -19.277438      -524.5658 
   2   1.0000     -19.261078      -524.1206 
   3   1.0000     -19.256032      -523.9833 
   4   1.0000     -14.511501      -394.8780 
   5   1.0000     -14.479750      -394.0140 
   6   1.0000     -14.473194      -393.8356 
   7   1.0000     -14.470447      -393.7609 
   8   1.0000     -14.458313      -393.4307 
   9   1.0000     -10.396841      -282.9124 
  10   1.0000     -10.396005      -282.8897 
  11   1.0000     -10.391941      -282.7791 
  12   1.0000     -10.381771      -282.5023 
  13   1.0000     -10.363123      -281.9949 
  14   1.0000     -10.358663      -281.8736 
  15   1.0000     -10.352684      -281.7108 
  16   1.0000     -10.351528      -281.6794 
  17   1.0000     -10.341308      -281.4013 
  18   1.0000     -10.339178      -281.3433 
  19   1.0000     -10.337386      -281.2946 
  20   1.0000     -10.335844      -281.2526 
  21   1.0000     -10.329537      -281.0810 
  22   1.0000     -10.323079      -280.9053 
  23   1.0000     -10.319388      -280.8048 
  24   1.0000     -10.312153      -280.6079 
  25   1.0000     -10.312090      -280.6062 
  26   1.0000     -10.311041      -280.5777 
  27   1.0000     -10.310495      -280.5628 
  28   1.0000     -10.310097      -280.5520 
  29   1.0000     -10.309334      -280.5312 
  30   1.0000     -10.308273      -280.5024 
  31   1.0000     -10.307243      -280.4743 
  32   1.0000     -10.306879      -280.4644 
  33   1.0000     -10.306325      -280.4494 
  34   1.0000     -10.305616      -280.4301 
  35   1.0000     -10.304180      -280.3910 
  36   1.0000     -10.302432      -280.3434 
  37   1.0000     -10.302077      -280.3338 
  38   1.0000     -10.299554      -280.2651 
  39   1.0000     -10.299536      -280.2646 
  40   1.0000     -10.296060      -280.1700 
  41   1.0000     -10.290414      -280.0164 
  42   1.0000     -10.290006      -280.0053 
  43   1.0000     -10.289483      -279.9911 
  44   1.0000     -10.288634      -279.9680 
  45   1.0000     -10.287882      -279.9475 
  46   1.0000     -10.283634      -279.8319 
  47   1.0000      -1.177141       -32.0316 
  48   1.0000      -1.071765       -29.1642 
  49   1.0000      -1.070767       -29.1370 
  50   1.0000      -1.064721       -28.9725 
  51   1.0000      -1.026658       -27.9368 
  52   1.0000      -0.974513       -26.5179 
  53   1.0000      -0.963156       -26.2088 
  54   1.0000      -0.959281       -26.1034 
  55   1.0000      -0.946764       -25.7627 
  56   1.0000      -0.902305       -24.5530 
  57   1.0000      -0.894539       -24.3416 
  58   1.0000      -0.885771       -24.1031 
  59   1.0000      -0.879292       -23.9268 
  60   1.0000      -0.842285       -22.9197 
  61   1.0000      -0.832717       -22.6594 
  62   1.0000      -0.823821       -22.4173 
  63   1.0000      -0.810116       -22.0444 
  64   1.0000      -0.803005       -21.8509 
  65   1.0000      -0.786152       -21.3923 
  66   1.0000      -0.780477       -21.2379 
  67   1.0000      -0.771614       -20.9967 
  68   1.0000      -0.762286       -20.7428 
  69   1.0000      -0.753383       -20.5006 
  70   1.0000      -0.729815       -19.8593 
  71   1.0000      -0.727563       -19.7980 
  72   1.0000      -0.720922       -19.6173 
  73   1.0000      -0.717545       -19.5254 
  74   1.0000      -0.713458       -19.4142 
  75   1.0000      -0.699092       -19.0233 
  76   1.0000      -0.691893       -18.8274 
  77   1.0000      -0.660017       -17.9600 
  78   1.0000      -0.657957       -17.9039 
  79   1.0000      -0.652772       -17.7628 
  80   1.0000      -0.649511       -17.6741 
  81   1.0000      -0.635280       -17.2869 
  82   1.0000      -0.630203       -17.1487 
  83   1.0000      -0.620256       -16.8780 
  84   1.0000      -0.612540       -16.6680 
  85   1.0000      -0.601761       -16.3748 
  86   1.0000      -0.596162       -16.2224 
  87   1.0000      -0.595911       -16.2156 
  88   1.0000      -0.587226       -15.9792 
  89   1.0000      -0.564466       -15.3599 
  90   1.0000      -0.558539       -15.1986 
  91   1.0000      -0.545058       -14.8318 
  92   1.0000      -0.540783       -14.7154 
  93   1.0000      -0.538679       -14.6582 
  94   1.0000      -0.531745       -14.4695 
  95   1.0000      -0.527221       -14.3464 
  96   1.0000      -0.523692       -14.2504 
  97   1.0000      -0.516745       -14.0614 
  98   1.0000      -0.513911       -13.9842 
  99   1.0000      -0.513283       -13.9671 
 100   1.0000      -0.509766       -13.8714 
 101   1.0000      -0.503080       -13.6895 
 102   1.0000      -0.490418       -13.3449 
 103   1.0000      -0.485576       -13.2132 
 104   1.0000      -0.484481       -13.1834 
 105   1.0000      -0.481010       -13.0890 
 106   1.0000      -0.475678       -12.9439 
 107   1.0000      -0.473269       -12.8783 
 108   1.0000      -0.471172       -12.8212 
 109   1.0000      -0.468495       -12.7484 
 110   1.0000      -0.467280       -12.7153 
 111   1.0000      -0.461820       -12.5668 
 112   1.0000      -0.456694       -12.4273 
 113   1.0000      -0.454358       -12.3637 
 114   1.0000      -0.451214       -12.2782 
 115   1.0000      -0.449063       -12.2196 
 116   1.0000      -0.445234       -12.1154 
 117   1.0000      -0.443330       -12.0636 
 118   1.0000      -0.435071       -11.8389 
 119   1.0000      -0.434606       -11.8262 
 120   1.0000      -0.430861       -11.7243 
 121   1.0000      -0.425959       -11.5909 
 122   1.0000      -0.424796       -11.5593 
 123   1.0000      -0.422635       -11.5005 
 124   1.0000      -0.421560       -11.4712 
 125   1.0000      -0.417627       -11.3642 
 126   1.0000      -0.416406       -11.3310 
 127   1.0000      -0.413317       -11.2469 
 128   1.0000      -0.410022       -11.1573 
 129   1.0000      -0.408729       -11.1221 
 130   1.0000      -0.403704       -10.9853 
 131   1.0000      -0.397411       -10.8141 
 132   1.0000      -0.393729       -10.7139 
 133   1.0000      -0.391450       -10.6519 
 134   1.0000      -0.388923       -10.5831 
 135   1.0000      -0.387189       -10.5359 
 136   1.0000      -0.380717       -10.3598 
 137   1.0000      -0.376895       -10.2558 
 138   1.0000      -0.374741       -10.1972 
 139   1.0000      -0.374051       -10.1784 
 140   1.0000      -0.372206       -10.1282 
 141   1.0000      -0.370768       -10.0891 
 142   1.0000      -0.369316       -10.0496 
 143   1.0000      -0.367717       -10.0061 
 144   1.0000      -0.363896        -9.9021 
 145   1.0000      -0.355394        -9.6708 
 146   1.0000      -0.351133        -9.5548 
 147   1.0000      -0.347972        -9.4688 
 148   1.0000      -0.347051        -9.4437 
 149   1.0000      -0.345234        -9.3943 
 150   1.0000      -0.327340        -8.9074 
 151   1.0000      -0.324367        -8.8265 
 152   1.0000      -0.309244        -8.4150 
 153   1.0000      -0.305952        -8.3254 
 154   1.0000      -0.300370        -8.1735 
 155   1.0000      -0.283168        -7.7054 
 156   1.0000      -0.280949        -7.6450 
 157   1.0000      -0.279523        -7.6062 
 158   1.0000      -0.279169        -7.5966 
 159   1.0000      -0.271728        -7.3941 
 160   1.0000      -0.268568        -7.3081 
 161   1.0000      -0.267560        -7.2807 
 162   1.0000      -0.262119        -7.1326 
 163   1.0000      -0.258715        -7.0400 
 164   1.0000      -0.254432        -6.9235 
 165   1.0000      -0.251760        -6.8507 
 166   1.0000      -0.151419        -4.1203 
 167   0.0000      -0.059389        -1.6160 
 168   0.0000      -0.030843        -0.8393 
 169   0.0000      -0.026337        -0.7167 
 170   0.0000      -0.013067        -0.3556 
 171   0.0000      -0.007540        -0.2052 
 172   0.0000      -0.000390        -0.0106 
 173   0.0000       0.003519         0.0958 
 174   0.0000       0.005315         0.1446 
 175   0.0000       0.017273         0.4700 
 176   0.0000       0.019562         0.5323 
 177   0.0000       0.026616         0.7243 
 178   0.0000       0.028610         0.7785 
 179   0.0000       0.031550         0.8585 
 180   0.0000       0.031694         0.8624 
 181   0.0000       0.035877         0.9763 
 182   0.0000       0.039907         1.0859 
 183   0.0000       0.041709         1.1349 
 184   0.0000       0.042884         1.1669 
 185   0.0000       0.047667         1.2971 
 186   0.0000       0.051619         1.4046 
 187   0.0000       0.054343         1.4787 
 188   0.0000       0.054480         1.4825 
 189   0.0000       0.060428         1.6443 
 190   0.0000       0.062227         1.6933 
 191   0.0000       0.062456         1.6995 
 192   0.0000       0.067458         1.8356 
 193   0.0000       0.068660         1.8683 
 194   0.0000       0.071310         1.9404 
 195   0.0000       0.073623         2.0034 
 196   0.0000       0.076283         2.0758 
 197   0.0000       0.077936         2.1207 
 198   0.0000       0.079761         2.1704 
 199   0.0000       0.083570         2.2741 
 200   0.0000       0.084788         2.3072 
 201   0.0000       0.087201         2.3729 
 202   0.0000       0.088873         2.4184 
 203   0.0000       0.090934         2.4744 
 204   0.0000       0.095719         2.6046 
 205   0.0000       0.098968         2.6931 
 206   0.0000       0.102696         2.7945 
 207   0.0000       0.103493         2.8162 
 208   0.0000       0.106580         2.9002 
 209   0.0000       0.107838         2.9344 
 210   0.0000       0.110747         3.0136 
 211   0.0000       0.113889         3.0991 
 212   0.0000       0.114614         3.1188 
 213   0.0000       0.115325         3.1382 
 214   0.0000       0.120487         3.2786 
 215   0.0000       0.125327         3.4103 
 216   0.0000       0.125753         3.4219 
 217   0.0000       0.129054         3.5117 
 218   0.0000       0.130357         3.5472 
 219   0.0000       0.132684         3.6105 
 220   0.0000       0.134353         3.6559 
 221   0.0000       0.135445         3.6857 
 222   0.0000       0.139076         3.7845 
 223   0.0000       0.139922         3.8075 
 224   0.0000       0.143014         3.8916 
 225   0.0000       0.145545         3.9605 
 226   0.0000       0.146670         3.9911 
 227   0.0000       0.147915         4.0250 
 228   0.0000       0.148831         4.0499 
 229   0.0000       0.150818         4.1040 
 230   0.0000       0.152579         4.1519 
 231   0.0000       0.154172         4.1952 
 232   0.0000       0.156908         4.2697 
 233   0.0000       0.160071         4.3557 
 234   0.0000       0.161797         4.4027 
 235   0.0000       0.164111         4.4657 
 236   0.0000       0.166516         4.5311 
 237   0.0000       0.167234         4.5507 
 238   0.0000       0.171535         4.6677 
 239   0.0000       0.172272         4.6878 
 240   0.0000       0.173081         4.7098 
 241   0.0000       0.177336         4.8256 
 242   0.0000       0.178464         4.8563 
 243   0.0000       0.181795         4.9469 
 244   0.0000       0.182572         4.9680 
 245   0.0000       0.185337         5.0433 
 246   0.0000       0.187980         5.1152 
 247   0.0000       0.190566         5.1856 
 248   0.0000       0.191794         5.2190 
 249   0.0000       0.193522         5.2660 
 250   0.0000       0.194798         5.3007 
 251   0.0000       0.200207         5.4479 
 252   0.0000       0.200553         5.4573 
 253   0.0000       0.202797         5.5184 
 254   0.0000       0.204715         5.5706 
 255   0.0000       0.207113         5.6358 
 256   0.0000       0.211470         5.7544 
 257   0.0000       0.213341         5.8053 
 258   0.0000       0.215001         5.8505 
 259   0.0000       0.216737         5.8977 
 260   0.0000       0.219335         5.9684 
 261   0.0000       0.222226         6.0471 
 262   0.0000       0.222366         6.0509 
 263   0.0000       0.224559         6.1106 
 264   0.0000       0.226028         6.1505 
 265   0.0000       0.230937         6.2841 
 266   0.0000       0.231172         6.2905 
 267   0.0000       0.233086         6.3426 
 268   0.0000       0.234483         6.3806 
 269   0.0000       0.235069         6.3966 
 270   0.0000       0.236696         6.4408 
 271   0.0000       0.239885         6.5276 
 272   0.0000       0.242591         6.6013 
 273   0.0000       0.244006         6.6397 
 274   0.0000       0.246995         6.7211 
 275   0.0000       0.247481         6.7343 
 276   0.0000       0.248126         6.7519 
 277   0.0000       0.253200         6.8899 
 278   0.0000       0.255476         6.9519 
 279   0.0000       0.256038         6.9671 
 280   0.0000       0.257052         6.9947 
 281   0.0000       0.260289         7.0828 
 282   0.0000       0.260586         7.0909 
 283   0.0000       0.260821         7.0973 
 284   0.0000       0.263476         7.1695 
 285   0.0000       0.264668         7.2020 
 286   0.0000       0.265543         7.2258 
 287   0.0000       0.268581         7.3085 
 288   0.0000       0.270056         7.3486 
 289   0.0000       0.271271         7.3817 
 290   0.0000       0.273153         7.4329 
 291   0.0000       0.276214         7.5162 
 292   0.0000       0.277218         7.5435 
 293   0.0000       0.278273         7.5722 
 294   0.0000       0.280103         7.6220 
 295   0.0000       0.281462         7.6590 
 296   0.0000       0.283148         7.7048 
 297   0.0000       0.283773         7.7218 
 298   0.0000       0.286249         7.7892 
 299   0.0000       0.286577         7.7981 
 300   0.0000       0.288136         7.8406 
 301   0.0000       0.289975         7.8906 
 302   0.0000       0.291889         7.9427 
 303   0.0000       0.292525         7.9600 
 304   0.0000       0.293620         7.9898 
 305   0.0000       0.295317         8.0360 
 306   0.0000       0.297066         8.0836 
 307   0.0000       0.298163         8.1134 
 308   0.0000       0.299508         8.1500 
 309   0.0000       0.299891         8.1604 
 310   0.0000       0.300888         8.1876 
 311   0.0000       0.303692         8.2639 
 312   0.0000       0.305470         8.3123 
 313   0.0000       0.306420         8.3381 
 314   0.0000       0.306831         8.3493 
 315   0.0000       0.309663         8.4263 
 316   0.0000       0.311496         8.4762 
 317   0.0000       0.312244         8.4966 
 318   0.0000       0.315069         8.5735 
 319   0.0000       0.315294         8.5796 
 320   0.0000       0.317422         8.6375 
 321   0.0000       0.318994         8.6803 
 322   0.0000       0.319512         8.6944 
 323   0.0000       0.320898         8.7321 
 324   0.0000       0.322582         8.7779 
 325   0.0000       0.325531         8.8582 
 326   0.0000       0.327904         8.9227 
 327   0.0000       0.329745         8.9728 
 328   0.0000       0.333269         9.0687 
 329   0.0000       0.333531         9.0758 
 330   0.0000       0.335567         9.1313 
 331   0.0000       0.336337         9.1522 
 332   0.0000       0.337228         9.1764 
 333   0.0000       0.338214         9.2033 
 334   0.0000       0.340433         9.2637 
 335   0.0000       0.341776         9.3002 
 336   0.0000       0.343807         9.3555 
 337   0.0000       0.346752         9.4356 
 338   0.0000       0.348274         9.4770 
 339   0.0000       0.349996         9.5239 
 340   0.0000       0.352778         9.5996 
 341   0.0000       0.353858         9.6290 
 342   0.0000       0.354372         9.6429 
 343   0.0000       0.356221         9.6933 
 344   0.0000       0.357561         9.7297 
 345   0.0000       0.358470         9.7545 
 346   0.0000       0.361157         9.8276 
 347   0.0000       0.362537         9.8651 
 348   0.0000       0.363927         9.9029 
 349   0.0000       0.365993         9.9592 
 350   0.0000       0.367720        10.0062 
 351   0.0000       0.368674        10.0321 
 352   0.0000       0.371589        10.1114 
 353   0.0000       0.372779        10.1438 
 354   0.0000       0.375459        10.2168 
 355   0.0000       0.377023        10.2593 
 356   0.0000       0.379851        10.3363 
 357   0.0000       0.380494        10.3538 
 358   0.0000       0.382867        10.4183 
 359   0.0000       0.384864        10.4727 
 360   0.0000       0.385949        10.5022 
 361   0.0000       0.388141        10.5618 
 362   0.0000       0.390404        10.6234 
 363   0.0000       0.392789        10.6883 
 364   0.0000       0.394869        10.7449 
 365   0.0000       0.397375        10.8131 
 366   0.0000       0.400434        10.8963 
 367   0.0000       0.401403        10.9227 
 368   0.0000       0.402032        10.9398 
 369   0.0000       0.405969        11.0470 
 370   0.0000       0.406687        11.0665 
 371   0.0000       0.408546        11.1171 
 372   0.0000       0.409578        11.1452 
 373   0.0000       0.414795        11.2871 
 374   0.0000       0.417388        11.3577 
 375   0.0000       0.418267        11.3816 
 376   0.0000       0.419152        11.4057 
 377   0.0000       0.422802        11.5050 
 378   0.0000       0.424396        11.5484 
 379   0.0000       0.426259        11.5991 
 380   0.0000       0.428940        11.6721 
 381   0.0000       0.431881        11.7521 
 382   0.0000       0.433526        11.7968 
 383   0.0000       0.436416        11.8755 
 384   0.0000       0.437940        11.9169 
 385   0.0000       0.439616        11.9625 
 386   0.0000       0.440403        11.9840 
 387   0.0000       0.444089        12.0843 
 388   0.0000       0.445780        12.1303 
 389   0.0000       0.449116        12.2211 
 390   0.0000       0.451837        12.2951 
 391   0.0000       0.453267        12.3340 
 392   0.0000       0.455805        12.4031 
 393   0.0000       0.457496        12.4491 
 394   0.0000       0.459913        12.5149 
 395   0.0000       0.460547        12.5321 
 396   0.0000       0.462080        12.5738 
 397   0.0000       0.463748        12.6192 
 398   0.0000       0.465490        12.6666 
 399   0.0000       0.466391        12.6911 
 400   0.0000       0.471111        12.8196 
 401   0.0000       0.472924        12.8689 
 402   0.0000       0.476948        12.9784 
 403   0.0000       0.477668        12.9980 
 404   0.0000       0.478718        13.0266 
 405   0.0000       0.481158        13.0930 
 406   0.0000       0.482615        13.1326 
 407   0.0000       0.483791        13.1646 
 408   0.0000       0.486334        13.2338 
 409   0.0000       0.486697        13.2437 
 410   0.0000       0.488160        13.2835 
 411   0.0000       0.489987        13.3332 
 412   0.0000       0.494348        13.4519 
 413   0.0000       0.495963        13.4958 
 414   0.0000       0.498362        13.5611 
 415   0.0000       0.499572        13.5940 
 416   0.0000       0.502191        13.6653 
 417   0.0000       0.504180        13.7194 
 418   0.0000       0.508173        13.8281 
 419   0.0000       0.508731        13.8433 
 420   0.0000       0.510382        13.8882 
 421   0.0000       0.513853        13.9827 
 422   0.0000       0.515329        14.0228 
 423   0.0000       0.515931        14.0392 
 424   0.0000       0.517707        14.0875 
 425   0.0000       0.521551        14.1921 
 426   0.0000       0.522800        14.2261 
 427   0.0000       0.523143        14.2354 
 428   0.0000       0.526081        14.3154 
 429   0.0000       0.529695        14.4137 
 430   0.0000       0.532155        14.4807 
 431   0.0000       0.533043        14.5048 
 432   0.0000       0.535298        14.5662 
 433   0.0000       0.538699        14.6588 
 434   0.0000       0.541804        14.7432 
 435   0.0000       0.542137        14.7523 
 436   0.0000       0.547095        14.8872 
 437   0.0000       0.548478        14.9249 
 438   0.0000       0.552297        15.0288 
 439   0.0000       0.553989        15.0748 
 440   0.0000       0.556033        15.1304 
 441   0.0000       0.558602        15.2003 
 442   0.0000       0.559851        15.2343 
 443   0.0000       0.561207        15.2712 
 444   0.0000       0.564327        15.3561 
 445   0.0000       0.566261        15.4087 
 446   0.0000       0.568476        15.4690 
 447   0.0000       0.572379        15.5752 
 448   0.0000       0.575380        15.6569 
 449   0.0000       0.578357        15.7379 
 450   0.0000       0.579572        15.7710 
 451   0.0000       0.581187        15.8149 
 452   0.0000       0.581803        15.8317 
 453   0.0000       0.585082        15.9209 
 454   0.0000       0.586583        15.9617 
 455   0.0000       0.587747        15.9934 
 456   0.0000       0.591488        16.0952 
 457   0.0000       0.593416        16.1477 
 458   0.0000       0.596295        16.2260 
 459   0.0000       0.598257        16.2794 
 460   0.0000       0.599966        16.3259 
 461   0.0000       0.603060        16.4101 
 462   0.0000       0.603676        16.4268 
 463   0.0000       0.604785        16.4570 
 464   0.0000       0.607355        16.5270 
 465   0.0000       0.608974        16.5710 
 466   0.0000       0.612675        16.6717 
 467   0.0000       0.614443        16.7199 
 468   0.0000       0.616798        16.7839 
 469   0.0000       0.617250        16.7962 
 470   0.0000       0.620954        16.8970 
 471   0.0000       0.621667        16.9164 
 472   0.0000       0.623634        16.9700 
 473   0.0000       0.626458        17.0468 
 474   0.0000       0.626556        17.0494 
 475   0.0000       0.630120        17.1464 
 476   0.0000       0.632438        17.2095 
 477   0.0000       0.634026        17.2527 
 478   0.0000       0.637294        17.3416 
 479   0.0000       0.637898        17.3581 
 480   0.0000       0.639020        17.3886 
 481   0.0000       0.642049        17.4710 
 482   0.0000       0.644307        17.5325 
 483   0.0000       0.646166        17.5831 
 484   0.0000       0.647920        17.6308 
 485   0.0000       0.650654        17.7052 
 486   0.0000       0.652951        17.7677 
 487   0.0000       0.655506        17.8372 
 488   0.0000       0.658285        17.9128 
 489   0.0000       0.660637        17.9768 
 490   0.0000       0.663245        18.0478 
 491   0.0000       0.665114        18.0987 
 492   0.0000       0.666408        18.1339 
 493   0.0000       0.668900        18.2017 
 494   0.0000       0.670902        18.2562 
 495   0.0000       0.674289        18.3483 
 496   0.0000       0.677784        18.4435 
 497   0.0000       0.678052        18.4507 
 498   0.0000       0.681426        18.5426 
 499   0.0000       0.684377        18.6229 
 500   0.0000       0.685775        18.6609 
 501   0.0000       0.686962        18.6932 
 502   0.0000       0.692492        18.8437 
 503   0.0000       0.693373        18.8676 
 504   0.0000       0.695224        18.9180 
 505   0.0000       0.695788        18.9334 
 506   0.0000       0.699176        19.0256 
 507   0.0000       0.700695        19.0669 
 508   0.0000       0.702786        19.1238 
 509   0.0000       0.705215        19.1899 
 510   0.0000       0.708066        19.2675 
 511   0.0000       0.709178        19.2977 
 512   0.0000       0.711359        19.3571 
 513   0.0000       0.714142        19.4328 
 514   0.0000       0.715341        19.4654 
 515   0.0000       0.717680        19.5291 
 516   0.0000       0.720841        19.6151 
 517   0.0000       0.721687        19.6381 
 518   0.0000       0.724796        19.7227 
 519   0.0000       0.725299        19.7364 
 520   0.0000       0.726466        19.7681 
 521   0.0000       0.728612        19.8265 
 522   0.0000       0.730632        19.8815 
 523   0.0000       0.732785        19.9401 
 524   0.0000       0.733560        19.9612 
 525   0.0000       0.734882        19.9972 
 526   0.0000       0.736140        20.0314 
 527   0.0000       0.739829        20.1318 
 528   0.0000       0.741538        20.1783 
 529   0.0000       0.743068        20.2199 
 530   0.0000       0.746391        20.3103 
 531   0.0000       0.747805        20.3488 
 532   0.0000       0.750279        20.4161 
 533   0.0000       0.751783        20.4571 
 534   0.0000       0.753234        20.4965 
 535   0.0000       0.755580        20.5604 
 536   0.0000       0.756210        20.5775 
 537   0.0000       0.759647        20.6710 
 538   0.0000       0.762328        20.7440 
 539   0.0000       0.762730        20.7549 
 540   0.0000       0.766150        20.8480 
 541   0.0000       0.767121        20.8744 
 542   0.0000       0.769273        20.9330 
 543   0.0000       0.771657        20.9978 
 544   0.0000       0.774750        21.0820 
 545   0.0000       0.775760        21.1095 
 546   0.0000       0.777634        21.1605 
 547   0.0000       0.778940        21.1960 
 548   0.0000       0.780888        21.2490 
 549   0.0000       0.783642        21.3240 
 550   0.0000       0.786368        21.3982 
 551   0.0000       0.788765        21.4634 
 552   0.0000       0.789481        21.4829 
 553   0.0000       0.791886        21.5483 
 554   0.0000       0.793459        21.5911 
 555   0.0000       0.796164        21.6647 
 556   0.0000       0.798724        21.7344 
 557   0.0000       0.800730        21.7890 
 558   0.0000       0.803615        21.8675 
 559   0.0000       0.805084        21.9075 
 560   0.0000       0.807975        21.9861 
 561   0.0000       0.809351        22.0236 
 562   0.0000       0.810464        22.0538 
 563   0.0000       0.813623        22.1398 
 564   0.0000       0.815690        22.1961 
 565   0.0000       0.816968        22.2308 
 566   0.0000       0.820875        22.3371 
 567   0.0000       0.821822        22.3629 
 568   0.0000       0.824445        22.4343 
 569   0.0000       0.825726        22.4691 
 570   0.0000       0.830338        22.5946 
 571   0.0000       0.834050        22.6957 
 572   0.0000       0.834602        22.7107 
 573   0.0000       0.835893        22.7458 
 574   0.0000       0.838234        22.8095 
 575   0.0000       0.839849        22.8534 
 576   0.0000       0.842110        22.9150 
 577   0.0000       0.843098        22.9419 
 578   0.0000       0.847417        23.0594 
 579   0.0000       0.849054        23.1039 
 580   0.0000       0.851899        23.1814 
 581   0.0000       0.853431        23.2230 
 582   0.0000       0.855130        23.2693 
 583   0.0000       0.857749        23.3405 
 584   0.0000       0.858380        23.3577 
 585   0.0000       0.860297        23.4099 
 586   0.0000       0.860744        23.4220 
 587   0.0000       0.862332        23.4652 
 588   0.0000       0.865267        23.5451 
 589   0.0000       0.866550        23.5800 
 590   0.0000       0.868251        23.6263 
 591   0.0000       0.869787        23.6681 
 592   0.0000       0.870474        23.6868 
 593   0.0000       0.870898        23.6983 
 594   0.0000       0.874977        23.8093 
 595   0.0000       0.878229        23.8978 
 596   0.0000       0.879379        23.9291 
 597   0.0000       0.884491        24.0682 
 598   0.0000       0.885639        24.0995 
 599   0.0000       0.887025        24.1372 
 600   0.0000       0.888722        24.1834 
 601   0.0000       0.892348        24.2820 
 602   0.0000       0.894068        24.3288 
 603   0.0000       0.894830        24.3496 
 604   0.0000       0.897249        24.4154 
 605   0.0000       0.898974        24.4623 
 606   0.0000       0.900061        24.4919 
 607   0.0000       0.902456        24.5571 
 608   0.0000       0.903319        24.5806 
 609   0.0000       0.905425        24.6379 
 610   0.0000       0.907565        24.6961 
 611   0.0000       0.907780        24.7020 
 612   0.0000       0.909301        24.7433 
 613   0.0000       0.911427        24.8012 
 614   0.0000       0.912052        24.8182 
 615   0.0000       0.913923        24.8691 
 616   0.0000       0.916706        24.9448 
 617   0.0000       0.918082        24.9823 
 618   0.0000       0.918357        24.9898 
 619   0.0000       0.921458        25.0741 
 620   0.0000       0.924539        25.1580 
 621   0.0000       0.926772        25.2187 
 622   0.0000       0.927421        25.2364 
 623   0.0000       0.929403        25.2903 
 624   0.0000       0.932053        25.3625 
 625   0.0000       0.933837        25.4110 
 626   0.0000       0.935218        25.4486 
 627   0.0000       0.937878        25.5209 
 628   0.0000       0.938396        25.5351 
 629   0.0000       0.941650        25.6236 
 630   0.0000       0.943525        25.6746 
 631   0.0000       0.944785        25.7089 
 632   0.0000       0.946850        25.7651 
 633   0.0000       0.948210        25.8021 
 634   0.0000       0.950827        25.8733 
 635   0.0000       0.952296        25.9133 
 636   0.0000       0.954247        25.9664 
 637   0.0000       0.954779        25.9809 
 638   0.0000       0.958654        26.0863 
 639   0.0000       0.960068        26.1248 
 640   0.0000       0.962818        26.1996 
 641   0.0000       0.964423        26.2433 
 642   0.0000       0.965593        26.2751 
 643   0.0000       0.967935        26.3388 
 644   0.0000       0.968479        26.3537 
 645   0.0000       0.969148        26.3719 
 646   0.0000       0.972153        26.4536 
 647   0.0000       0.976895        26.5827 
 648   0.0000       0.980208        26.6728 
 649   0.0000       0.981476        26.7073 
 650   0.0000       0.982574        26.7372 
 651   0.0000       0.985242        26.8098 
 652   0.0000       0.986211        26.8362 
 653   0.0000       0.988917        26.9098 
 654   0.0000       0.989728        26.9319 
 655   0.0000       0.992463        27.0063 
 656   0.0000       0.994115        27.0513 
 657   0.0000       0.996512        27.1165 
 658   0.0000       0.997779        27.1510 
 659   0.0000       1.000045        27.2126 
 660   0.0000       1.001618        27.2554 
 661   0.0000       1.002738        27.2859 
 662   0.0000       1.008533        27.4436 
 663   0.0000       1.008859        27.4525 
 664   0.0000       1.011078        27.5128 
 665   0.0000       1.013715        27.5846 
 666   0.0000       1.016447        27.6589 
 667   0.0000       1.018301        27.7094 
 668   0.0000       1.019893        27.7527 
 669   0.0000       1.021230        27.7891 
 670   0.0000       1.024457        27.8769 
 671   0.0000       1.025709        27.9110 
 672   0.0000       1.027684        27.9647 
 673   0.0000       1.030192        28.0330 
 674   0.0000       1.031196        28.0603 
 675   0.0000       1.032537        28.0967 
 676   0.0000       1.036701        28.2101 
 677   0.0000       1.037081        28.2204 
 678   0.0000       1.040783        28.3211 
 679   0.0000       1.041315        28.3356 
 680   0.0000       1.042989        28.3812 
 681   0.0000       1.044850        28.4318 
 682   0.0000       1.045963        28.4621 
 683   0.0000       1.051557        28.6143 
 684   0.0000       1.052495        28.6399 
 685   0.0000       1.054196        28.6861 
 686   0.0000       1.056953        28.7612 
 687   0.0000       1.058081        28.7918 
 688   0.0000       1.059084        28.8191 
 689   0.0000       1.060520        28.8582 
 690   0.0000       1.064134        28.9566 
 691   0.0000       1.067219        29.0405 
 692   0.0000       1.069874        29.1128 
 693   0.0000       1.071241        29.1499 
 694   0.0000       1.074186        29.2301 
 695   0.0000       1.076197        29.2848 
 696   0.0000       1.078673        29.3522 
 697   0.0000       1.080519        29.4024 
 698   0.0000       1.082559        29.4579 
 699   0.0000       1.084166        29.5016 
 700   0.0000       1.084721        29.5168 
 701   0.0000       1.085571        29.5399 
 702   0.0000       1.089636        29.6505 
 703   0.0000       1.093100        29.7448 
 704   0.0000       1.094652        29.7870 
 705   0.0000       1.097004        29.8510 
 706   0.0000       1.098444        29.8902 
 707   0.0000       1.100720        29.9521 
 708   0.0000       1.102761        30.0077 
 709   0.0000       1.106235        30.1022 
 710   0.0000       1.109135        30.1811 
 711   0.0000       1.110076        30.2067 
 712   0.0000       1.111773        30.2529 
 713   0.0000       1.113904        30.3109 
 714   0.0000       1.115107        30.3436 
 715   0.0000       1.119107        30.4524 
 716   0.0000       1.122393        30.5419 
 717   0.0000       1.123914        30.5833 
 718   0.0000       1.126310        30.6485 
 719   0.0000       1.130127        30.7523 
 720   0.0000       1.134008        30.8579 
 721   0.0000       1.134679        30.8762 
 722   0.0000       1.136446        30.9243 
 723   0.0000       1.138042        30.9677 
 724   0.0000       1.140494        31.0344 
 725   0.0000       1.141494        31.0616 
 726   0.0000       1.144462        31.1424 
 727   0.0000       1.145638        31.1744 
 728   0.0000       1.150023        31.2937 
 729   0.0000       1.151975        31.3468 
 730   0.0000       1.153240        31.3813 
 731   0.0000       1.155601        31.4455 
 732   0.0000       1.156858        31.4797 
 733   0.0000       1.158626        31.5278 
 734   0.0000       1.162423        31.6311 
 735   0.0000       1.163569        31.6623 
 736   0.0000       1.166412        31.7397 
 737   0.0000       1.168615        31.7996 
 738   0.0000       1.170177        31.8421 
 739   0.0000       1.172441        31.9037 
 740   0.0000       1.176091        32.0031 
 741   0.0000       1.176664        32.0187 
 742   0.0000       1.177474        32.0407 
 743   0.0000       1.181712        32.1560 
 744   0.0000       1.183004        32.1912 
 745   0.0000       1.184362        32.2281 
 746   0.0000       1.186002        32.2727 
 747   0.0000       1.187971        32.3263 
 748   0.0000       1.191746        32.4290 
 749   0.0000       1.192778        32.4571 
 750   0.0000       1.197482        32.5851 
 751   0.0000       1.199720        32.6460 
 752   0.0000       1.200146        32.6576 
 753   0.0000       1.203382        32.7457 
 754   0.0000       1.206986        32.8438 
 755   0.0000       1.207719        32.8637 
 756   0.0000       1.211419        32.9644 
 757   0.0000       1.213107        33.0103 
 758   0.0000       1.213948        33.0332 
 759   0.0000       1.216992        33.1160 
 760   0.0000       1.219341        33.1800 
 761   0.0000       1.221078        33.2272 
 762   0.0000       1.224590        33.3228 
 763   0.0000       1.226819        33.3834 
 764   0.0000       1.229416        33.4541 
 765   0.0000       1.230767        33.4909 
 766   0.0000       1.232788        33.5459 
 767   0.0000       1.236003        33.6334 
 768   0.0000       1.238447        33.6999 
 769   0.0000       1.239192        33.7201 
 770   0.0000       1.240698        33.7611 
 771   0.0000       1.242255        33.8035 
 772   0.0000       1.247073        33.9346 
 773   0.0000       1.249614        34.0037 
 774   0.0000       1.251978        34.0681 
 775   0.0000       1.255010        34.1506 
 776   0.0000       1.256456        34.1899 
 777   0.0000       1.259344        34.2685 
 778   0.0000       1.262940        34.3663 
 779   0.0000       1.265256        34.4294 
 780   0.0000       1.269912        34.5561 
 781   0.0000       1.275156        34.6988 
 782   0.0000       1.276866        34.7453 
 783   0.0000       1.277449        34.7612 
 784   0.0000       1.279747        34.8237 
 785   0.0000       1.281846        34.8808 
 786   0.0000       1.284720        34.9590 
 787   0.0000       1.286157        34.9981 
 788   0.0000       1.288375        35.0585 
 789   0.0000       1.292014        35.1575 
 790   0.0000       1.293701        35.2034 
 791   0.0000       1.294985        35.2383 
 792   0.0000       1.299570        35.3631 
 793   0.0000       1.299851        35.3708 
 794   0.0000       1.302050        35.4306 
 795   0.0000       1.307020        35.5658 
 796   0.0000       1.309736        35.6397 
 797   0.0000       1.310682        35.6655 
 798   0.0000       1.312570        35.7169 
 799   0.0000       1.314352        35.7653 
 800   0.0000       1.317642        35.8549 
 801   0.0000       1.318929        35.8899 
 802   0.0000       1.322552        35.9885 
 803   0.0000       1.324271        36.0352 
 804   0.0000       1.326907        36.1070 
 805   0.0000       1.331020        36.2189 
 806   0.0000       1.335729        36.3470 
 807   0.0000       1.336375        36.3646 
 808   0.0000       1.340286        36.4710 
 809   0.0000       1.342149        36.5217 
 810   0.0000       1.344622        36.5890 
 811   0.0000       1.349153        36.7123 
 812   0.0000       1.350097        36.7380 
 813   0.0000       1.352887        36.8139 
 814   0.0000       1.353571        36.8325 
 815   0.0000       1.355017        36.8719 
 816   0.0000       1.355954        36.8974 
 817   0.0000       1.358589        36.9691 
 818   0.0000       1.359815        37.0024 
 819   0.0000       1.364563        37.1317 
 820   0.0000       1.367876        37.2218 
 821   0.0000       1.370966        37.3059 
 822   0.0000       1.374574        37.4041 
 823   0.0000       1.377034        37.4710 
 824   0.0000       1.380900        37.5762 
 825   0.0000       1.381376        37.5892 
 826   0.0000       1.384300        37.6687 
 827   0.0000       1.385780        37.7090 
 828   0.0000       1.391710        37.8704 
 829   0.0000       1.393070        37.9074 
 830   0.0000       1.393391        37.9161 
 831   0.0000       1.398130        38.0450 
 832   0.0000       1.398518        38.0556 
 833   0.0000       1.403324        38.1864 
 834   0.0000       1.406887        38.2833 
 835   0.0000       1.408209        38.3193 
 836   0.0000       1.410399        38.3789 
 837   0.0000       1.413815        38.4719 
 838   0.0000       1.415369        38.5141 
 839   0.0000       1.420890        38.6644 
 840   0.0000       1.424423        38.7605 
 841   0.0000       1.429182        38.8900 
 842   0.0000       1.432028        38.9675 
 843   0.0000       1.433183        38.9989 
 844   0.0000       1.434736        39.0412 
 845   0.0000       1.437190        39.1079 
 846   0.0000       1.441970        39.2380 
 847   0.0000       1.445866        39.3440 
 848   0.0000       1.450134        39.4602 
 849   0.0000       1.451608        39.5003 
 850   0.0000       1.453483        39.5513 
 851   0.0000       1.457048        39.6483 
 852   0.0000       1.460110        39.7316 
 853   0.0000       1.460748        39.7490 
 854   0.0000       1.464050        39.8388 
 855   0.0000       1.465058        39.8662 
 856   0.0000       1.469538        39.9881 
 857   0.0000       1.474667        40.1277 
 858   0.0000       1.478550        40.2334 
 859   0.0000       1.480334        40.2819 
 860   0.0000       1.481586        40.3160 
 861   0.0000       1.482624        40.3442 
 862   0.0000       1.486384        40.4466 
 863   0.0000       1.491361        40.5820 
 864   0.0000       1.496452        40.7205 
 865   0.0000       1.497662        40.7535 
 866   0.0000       1.498308        40.7710 
 867   0.0000       1.501862        40.8677 
 868   0.0000       1.503950        40.9245 
 869   0.0000       1.505524        40.9674 
 870   0.0000       1.510526        41.1035 
 871   0.0000       1.517443        41.2917 
 872   0.0000       1.518330        41.3158 
 873   0.0000       1.521284        41.3962 
 874   0.0000       1.522745        41.4360 
 875   0.0000       1.523316        41.4515 
 876   0.0000       1.526893        41.5489 
 877   0.0000       1.530958        41.6595 
 878   0.0000       1.534466        41.7549 
 879   0.0000       1.538096        41.8537 
 880   0.0000       1.539221        41.8843 
 881   0.0000       1.541392        41.9434 
 882   0.0000       1.546720        42.0884 
 883   0.0000       1.548472        42.1361 
 884   0.0000       1.552232        42.2384 
 885   0.0000       1.552526        42.2464 
 886   0.0000       1.555671        42.3320 
 887   0.0000       1.558806        42.4173 
 888   0.0000       1.562249        42.5110 
 889   0.0000       1.564839        42.5814 
 890   0.0000       1.565627        42.6029 
 891   0.0000       1.569742        42.7148 
 892   0.0000       1.573162        42.8079 
 893   0.0000       1.574298        42.8388 
 894   0.0000       1.576452        42.8974 
 895   0.0000       1.579021        42.9673 
 896   0.0000       1.581086        43.0235 
 897   0.0000       1.583601        43.0920 
 898   0.0000       1.587326        43.1933 
 899   0.0000       1.588792        43.2332 
 900   0.0000       1.590388        43.2767 
 901   0.0000       1.592296        43.3286 
 902   0.0000       1.594654        43.3927 
 903   0.0000       1.599507        43.5248 
 904   0.0000       1.601851        43.5886 
 905   0.0000       1.603967        43.6462 
 906   0.0000       1.609110        43.7861 
 907   0.0000       1.609686        43.8018 
 908   0.0000       1.612870        43.8884 
 909   0.0000       1.616979        44.0002 
 910   0.0000       1.618993        44.0550 
 911   0.0000       1.620354        44.0921 
 912   0.0000       1.622622        44.1538 
 913   0.0000       1.626176        44.2505 
 914   0.0000       1.626472        44.2586 
 915   0.0000       1.631223        44.3878 
 916   0.0000       1.633547        44.4511 
 917   0.0000       1.634258        44.4704 
 918   0.0000       1.639627        44.6165 
 919   0.0000       1.640451        44.6390 
 920   0.0000       1.644208        44.7412 
 921   0.0000       1.648846        44.8674 
 922   0.0000       1.649611        44.8882 
 923   0.0000       1.651374        44.9362 
 924   0.0000       1.658043        45.1176 
 925   0.0000       1.659711        45.1630 
 926   0.0000       1.661126        45.2015 
 927   0.0000       1.661826        45.2206 
 928   0.0000       1.665861        45.3304 
 929   0.0000       1.671289        45.4781 
 930   0.0000       1.672185        45.5025 
 931   0.0000       1.673819        45.5469 
 932   0.0000       1.675383        45.5895 
 933   0.0000       1.677325        45.6423 
 934   0.0000       1.679497        45.7014 
 935   0.0000       1.682941        45.7951 
 936   0.0000       1.686848        45.9015 
 937   0.0000       1.689721        45.9796 
 938   0.0000       1.691362        46.0243 
 939   0.0000       1.695006        46.1235 
 940   0.0000       1.698887        46.2291 
 941   0.0000       1.699955        46.2581 
 942   0.0000       1.701925        46.3117 
 943   0.0000       1.704438        46.3801 
 944   0.0000       1.706008        46.4228 
 945   0.0000       1.709673        46.5226 
 946   0.0000       1.712974        46.6124 
 947   0.0000       1.715459        46.6800 
 948   0.0000       1.716612        46.7114 
 949   0.0000       1.718475        46.7621 
 950   0.0000       1.720871        46.8273 
 951   0.0000       1.723329        46.8942 
 952   0.0000       1.726121        46.9701 
 953   0.0000       1.727455        47.0064 
 954   0.0000       1.729848        47.0716 
 955   0.0000       1.732333        47.1392 
 956   0.0000       1.734040        47.1856 
 957   0.0000       1.735100        47.2145 
 958   0.0000       1.738020        47.2939 
 959   0.0000       1.742291        47.4101 
 960   0.0000       1.743850        47.4526 
 961   0.0000       1.748070        47.5674 
 962   0.0000       1.751145        47.6511 
 963   0.0000       1.753792        47.7231 
 964   0.0000       1.756773        47.8042 
 965   0.0000       1.757632        47.8276 
 966   0.0000       1.762150        47.9505 
 967   0.0000       1.762926        47.9716 
 968   0.0000       1.764681        48.0194 
 969   0.0000       1.768139        48.1135 
 970   0.0000       1.770027        48.1649 
 971   0.0000       1.775073        48.3022 
 972   0.0000       1.777290        48.3625 
 973   0.0000       1.781913        48.4883 
 974   0.0000       1.783228        48.5241 
 975   0.0000       1.784960        48.5712 
 976   0.0000       1.787076        48.6288 
 977   0.0000       1.791005        48.7357 
 978   0.0000       1.792491        48.7762 
 979   0.0000       1.797529        48.9132 
 980   0.0000       1.798581        48.9419 
 981   0.0000       1.798893        48.9504 
 982   0.0000       1.801526        49.0220 
 983   0.0000       1.805188        49.1217 
 984   0.0000       1.807534        49.1855 
 985   0.0000       1.809718        49.2449 
 986   0.0000       1.814461        49.3740 
 987   0.0000       1.814969        49.3878 
 988   0.0000       1.817380        49.4534 
 989   0.0000       1.820027        49.5254 
 990   0.0000       1.825556        49.6759 
 991   0.0000       1.828905        49.7670 
 992   0.0000       1.831210        49.8298 
 993   0.0000       1.834001        49.9057 
 994   0.0000       1.836997        49.9872 
 995   0.0000       1.840081        50.0712 
 996   0.0000       1.841995        50.1232 
 997   0.0000       1.845675        50.2234 
 998   0.0000       1.847809        50.2814 
 999   0.0000       1.851846        50.3913 
 1000   0.0000       1.853836        50.4454 
 1001   0.0000       1.855500        50.4907 
 1002   0.0000       1.857364        50.5414 
 1003   0.0000       1.861762        50.6611 
 1004   0.0000       1.861979        50.6670 
 1005   0.0000       1.862928        50.6928 
 1006   0.0000       1.864160        50.7264 
 1007   0.0000       1.870452        50.8976 
 1008   0.0000       1.876346        51.0580 
 1009   0.0000       1.877585        51.0917 
 1010   0.0000       1.880956        51.1834 
 1011   0.0000       1.881915        51.2095 
 1012   0.0000       1.886619        51.3375 
 1013   0.0000       1.887508        51.3617 
 1014   0.0000       1.888800        51.3969 
 1015   0.0000       1.892904        51.5085 
 1016   0.0000       1.894243        51.5450 
 1017   0.0000       1.895013        51.5659 
 1018   0.0000       1.897625        51.6370 
 1019   0.0000       1.899524        51.6887 
 1020   0.0000       1.900424        51.7132 
 1021   0.0000       1.901709        51.7481 
 1022   0.0000       1.903873        51.8070 
 1023   0.0000       1.908250        51.9261 
 1024   0.0000       1.909753        51.9670 
 1025   0.0000       1.913988        52.0823 
 1026   0.0000       1.914413        52.0938 
 1027   0.0000       1.916507        52.1508 
 1028   0.0000       1.917786        52.1856 
 1029   0.0000       1.920792        52.2674 
 1030   0.0000       1.923504        52.3412 
 1031   0.0000       1.928179        52.4684 
 1032   0.0000       1.929370        52.5008 
 1033   0.0000       1.932186        52.5774 
 1034   0.0000       1.933500        52.6132 
 1035   0.0000       1.935503        52.6677 
 1036   0.0000       1.937098        52.7111 
 1037   0.0000       1.938006        52.7358 
 1038   0.0000       1.942173        52.8492 
 1039   0.0000       1.944309        52.9073 
 1040   0.0000       1.947922        53.0057 
 1041   0.0000       1.950333        53.0713 
 1042   0.0000       1.951631        53.1066 
 1043   0.0000       1.956331        53.2345 
 1044   0.0000       1.957047        53.2540 
 1045   0.0000       1.960153        53.3385 
 1046   0.0000       1.960572        53.3499 
 1047   0.0000       1.962839        53.4116 
 1048   0.0000       1.966248        53.5043 
 1049   0.0000       1.968332        53.5610 
 1050   0.0000       1.970747        53.6268 
 1051   0.0000       1.971570        53.6491 
 1052   0.0000       1.975197        53.7478 
 1053   0.0000       1.976084        53.7720 
 1054   0.0000       1.978238        53.8306 
 1055   0.0000       1.979425        53.8629 
 1056   0.0000       1.982491        53.9463 
 1057   0.0000       1.984679        54.0059 
 1058   0.0000       1.987233        54.0754 
 1059   0.0000       1.988266        54.1035 
 1060   0.0000       1.991190        54.1830 
 1061   0.0000       1.994239        54.2660 
 1062   0.0000       1.996642        54.3314 
 1063   0.0000       1.999084        54.3979 
 1064   0.0000       2.000526        54.4371 
 1065   0.0000       2.003815        54.5266 
 1066   0.0000       2.005695        54.5777 
 1067   0.0000       2.007858        54.6366 
 1068   0.0000       2.009399        54.6785 
 1069   0.0000       2.011803        54.7439 
 1070   0.0000       2.013386        54.7870 
 1071   0.0000       2.014219        54.8097 
 1072   0.0000       2.018749        54.9330 
 1073   0.0000       2.021177        54.9990 
 1074   0.0000       2.023878        55.0725 
 1075   0.0000       2.027024        55.1581 
 1076   0.0000       2.029396        55.2227 
 1077   0.0000       2.030982        55.2658 
 1078   0.0000       2.031829        55.2889 
 1079   0.0000       2.032922        55.3186 
 1080   0.0000       2.034995        55.3750 
 1081   0.0000       2.036050        55.4037 
 1082   0.0000       2.039764        55.5048 
 1083   0.0000       2.042088        55.5680 
 1084   0.0000       2.048178        55.7338 
 1085   0.0000       2.049338        55.7653 
 1086   0.0000       2.051437        55.8224 
 1087   0.0000       2.052069        55.8396 
 1088   0.0000       2.056097        55.9493 
 1089   0.0000       2.057059        55.9754 
 1090   0.0000       2.061254        56.0896 
 1091   0.0000       2.063146        56.1411 
 1092   0.0000       2.065147        56.1955 
 1093   0.0000       2.066633        56.2359 
 1094   0.0000       2.069228        56.3066 
 1095   0.0000       2.072653        56.3998 
 1096   0.0000       2.074859        56.4598 
 1097   0.0000       2.076073        56.4928 
 1098   0.0000       2.077616        56.5348 
 1099   0.0000       2.079757        56.5931 
 1100   0.0000       2.081419        56.6383 
 1101   0.0000       2.086476        56.7759 
 1102   0.0000       2.089387        56.8551 
 1103   0.0000       2.090890        56.8960 
 1104   0.0000       2.094145        56.9846 
 1105   0.0000       2.095465        57.0205 
 1106   0.0000       2.096389        57.0456 
 1107   0.0000       2.100879        57.1678 
 1108   0.0000       2.102826        57.2208 
 1109   0.0000       2.105190        57.2851 
 1110   0.0000       2.107301        57.3426 
 1111   0.0000       2.110781        57.4373 
 1112   0.0000       2.112655        57.4883 
 1113   0.0000       2.115938        57.5776 
 1114   0.0000       2.117312        57.6150 
 1115   0.0000       2.118855        57.6570 
 1116   0.0000       2.121017        57.7158 
 1117   0.0000       2.123168        57.7743 
 1118   0.0000       2.125729        57.8440 
 1119   0.0000       2.127320        57.8873 
 1120   0.0000       2.131073        57.9895 
 1121   0.0000       2.131780        58.0087 
 1122   0.0000       2.133269        58.0492 
 1123   0.0000       2.136928        58.1488 
 1124   0.0000       2.137426        58.1623 
 1125   0.0000       2.140187        58.2374 
 1126   0.0000       2.141681        58.2781 
 1127   0.0000       2.146599        58.4119 
 1128   0.0000       2.148288        58.4579 
 1129   0.0000       2.150352        58.5141 
 1130   0.0000       2.154329        58.6223 
 1131   0.0000       2.155062        58.6422 
 1132   0.0000       2.156588        58.6837 
 1133   0.0000       2.157656        58.7128 
 1134   0.0000       2.160949        58.8024 
 1135   0.0000       2.164512        58.8994 
 1136   0.0000       2.166202        58.9453 
 1137   0.0000       2.167955        58.9930 
 1138   0.0000       2.169291        59.0294 
 1139   0.0000       2.172873        59.1269 
 1140   0.0000       2.173490        59.1437 
 1141   0.0000       2.175067        59.1866 
 1142   0.0000       2.176099        59.2147 
 1143   0.0000       2.177724        59.2589 
 1144   0.0000       2.180116        59.3240 
 1145   0.0000       2.182069        59.3771 
 1146   0.0000       2.183247        59.4092 
 1147   0.0000       2.187622        59.5282 
 1148   0.0000       2.190089        59.5953 
 1149   0.0000       2.190871        59.6166 
 1150   0.0000       2.195194        59.7343 
 1151   0.0000       2.197067        59.7852 
 1152   0.0000       2.199805        59.8597 
 1153   0.0000       2.201188        59.8974 
 1154   0.0000       2.202217        59.9254 
 1155   0.0000       2.204841        59.9968 
 1156   0.0000       2.205462        60.0137 
 1157   0.0000       2.208358        60.0925 
 1158   0.0000       2.209296        60.1180 
 1159   0.0000       2.212222        60.1976 
 1160   0.0000       2.214357        60.2557 
 1161   0.0000       2.216689        60.3192 
 1162   0.0000       2.220710        60.4286 
 1163   0.0000       2.221625        60.4535 
 1164   0.0000       2.223599        60.5072 
 1165   0.0000       2.224692        60.5369 
 1166   0.0000       2.228262        60.6341 
 1167   0.0000       2.230908        60.7061 
 1168   0.0000       2.232325        60.7446 
 1169   0.0000       2.233444        60.7751 
 1170   0.0000       2.235472        60.8303 
 1171   0.0000       2.238907        60.9237 
 1172   0.0000       2.242004        61.0080 
 1173   0.0000       2.244318        61.0710 
 1174   0.0000       2.245492        61.1029 
 1175   0.0000       2.246621        61.1337 
 1176   0.0000       2.248665        61.1893 
 1177   0.0000       2.249828        61.2209 
 1178   0.0000       2.254775        61.3555 
 1179   0.0000       2.256366        61.3989 
 1180   0.0000       2.257580        61.4319 
 1181   0.0000       2.259094        61.4731 
 1182   0.0000       2.259730        61.4904 
 1183   0.0000       2.263278        61.5869 
 1184   0.0000       2.263637        61.5967 
 1185   0.0000       2.265506        61.6475 
 1186   0.0000       2.267054        61.6897 
 1187   0.0000       2.269999        61.7698 
 1188   0.0000       2.270461        61.7824 
 1189   0.0000       2.273587        61.8674 
 1190   0.0000       2.275908        61.9306 
 1191   0.0000       2.277789        61.9818 
 1192   0.0000       2.279382        62.0251 
 1193   0.0000       2.281025        62.0698 
 1194   0.0000       2.282467        62.1091 
 1195   0.0000       2.285072        62.1800 
 1196   0.0000       2.288546        62.2745 
 1197   0.0000       2.288858        62.2830 
 1198   0.0000       2.290432        62.3258 
 1199   0.0000       2.293327        62.4046 
 1200   0.0000       2.295708        62.4694 
 1201   0.0000       2.299616        62.5757 
 1202   0.0000       2.301111        62.6164 
 1203   0.0000       2.304353        62.7046 
 1204   0.0000       2.306410        62.7606 
 1205   0.0000       2.308090        62.8063 
 1206   0.0000       2.309673        62.8494 
 1207   0.0000       2.310899        62.8828 
 1208   0.0000       2.316673        63.0399 
 1209   0.0000       2.317270        63.0561 
 1210   0.0000       2.318804        63.0979 
 1211   0.0000       2.320456        63.1428 
 1212   0.0000       2.323030        63.2129 
 1213   0.0000       2.323691        63.2309 
 1214   0.0000       2.325190        63.2716 
 1215   0.0000       2.329714        63.3947 
 1216   0.0000       2.330805        63.4244 
 1217   0.0000       2.335310        63.5470 
 1218   0.0000       2.337191        63.5982 
 1219   0.0000       2.339675        63.6658 
 1220   0.0000       2.342564        63.7444 
 1221   0.0000       2.343957        63.7823 
 1222   0.0000       2.345668        63.8289 
 1223   0.0000       2.350173        63.9515 
 1224   0.0000       2.351304        63.9822 
 1225   0.0000       2.352003        64.0013 
 1226   0.0000       2.358664        64.1825 
 1227   0.0000       2.362873        64.2970 
 1228   0.0000       2.363646        64.3181 
 1229   0.0000       2.364334        64.3368 
 1230   0.0000       2.365564        64.3703 
 1231   0.0000       2.369522        64.4780 
 1232   0.0000       2.371314        64.5267 
 1233   0.0000       2.375307        64.6354 
 1234   0.0000       2.376895        64.6786 
 1235   0.0000       2.379438        64.7478 
 1236   0.0000       2.380602        64.7795 
 1237   0.0000       2.382592        64.8336 
 1238   0.0000       2.383336        64.8539 
 1239   0.0000       2.386581        64.9422 
 1240   0.0000       2.387705        64.9728 
 1241   0.0000       2.390556        65.0503 
 1242   0.0000       2.394659        65.1620 
 1243   0.0000       2.396720        65.2181 
 1244   0.0000       2.398976        65.2795 
 1245   0.0000       2.400939        65.3329 
 1246   0.0000       2.403172        65.3936 
 1247   0.0000       2.404651        65.4339 
 1248   0.0000       2.406649        65.4882 
 1249   0.0000       2.408232        65.5313 
 1250   0.0000       2.410695        65.5983 
 1251   0.0000       2.413370        65.6711 
 1252   0.0000       2.415772        65.7365 
 1253   0.0000       2.419922        65.8494 
 1254   0.0000       2.421083        65.8810 
 1255   0.0000       2.423674        65.9515 
 1256   0.0000       2.426340        66.0241 
 1257   0.0000       2.429007        66.0966 
 1258   0.0000       2.430444        66.1357 
 1259   0.0000       2.432331        66.1871 
 1260   0.0000       2.433344        66.2147 
 1261   0.0000       2.435284        66.2675 
 1262   0.0000       2.436243        66.2935 
 1263   0.0000       2.439828        66.3911 
 1264   0.0000       2.440272        66.4032 
 1265   0.0000       2.446701        66.5781 
 1266   0.0000       2.449299        66.6488 
 1267   0.0000       2.450277        66.6754 
 1268   0.0000       2.452338        66.7315 
 1269   0.0000       2.454461        66.7893 
 1270   0.0000       2.456071        66.8331 
 1271   0.0000       2.458895        66.9099 
 1272   0.0000       2.460051        66.9414 
 1273   0.0000       2.462642        67.0119 
 1274   0.0000       2.465325        67.0849 
 1275   0.0000       2.467354        67.1401 
 1276   0.0000       2.470925        67.2373 
 1277   0.0000       2.473026        67.2945 
 1278   0.0000       2.474130        67.3245 
 1279   0.0000       2.477753        67.4231 
 1280   0.0000       2.479370        67.4671 
 1281   0.0000       2.482005        67.5388 
 1282   0.0000       2.483943        67.5915 
 1283   0.0000       2.486189        67.6526 
 1284   0.0000       2.488493        67.7153 
 1285   0.0000       2.490163        67.7608 
 1286   0.0000       2.492665        67.8289 
 1287   0.0000       2.494834        67.8879 
 1288   0.0000       2.497847        67.9699 
 1289   0.0000       2.499352        68.0108 
 1290   0.0000       2.500959        68.0546 
 1291   0.0000       2.502778        68.1040 
 1292   0.0000       2.506318        68.2004 
 1293   0.0000       2.510257        68.3076 
 1294   0.0000       2.510996        68.3277 
 1295   0.0000       2.513190        68.3874 
 1296   0.0000       2.515225        68.4428 
 1297   0.0000       2.518056        68.5198 
 1298   0.0000       2.519206        68.5511 
 1299   0.0000       2.521388        68.6105 
 1300   0.0000       2.525935        68.7342 
 1301   0.0000       2.527179        68.7680 
 1302   0.0000       2.529875        68.8414 
 1303   0.0000       2.533987        68.9533 
 1304   0.0000       2.534998        68.9808 
 1305   0.0000       2.536580        69.0238 
 1306   0.0000       2.540245        69.1236 
 1307   0.0000       2.540798        69.1386 
 1308   0.0000       2.541328        69.1531 
 1309   0.0000       2.545527        69.2673 
 1310   0.0000       2.550658        69.4069 
 1311   0.0000       2.551547        69.4311 
 1312   0.0000       2.552651        69.4612 
 1313   0.0000       2.554779        69.5191 
 1314   0.0000       2.556967        69.5786 
 1315   0.0000       2.560434        69.6730 
 1316   0.0000       2.564080        69.7722 
 1317   0.0000       2.565976        69.8238 
 1318   0.0000       2.566586        69.8404 
 1319   0.0000       2.569485        69.9193 
 1320   0.0000       2.571448        69.9727 
 1321   0.0000       2.573106        70.0178 
 1322   0.0000       2.575963        70.0955 
 1323   0.0000       2.577228        70.1299 
 1324   0.0000       2.579338        70.1873 
 1325   0.0000       2.582271        70.2672 
 1326   0.0000       2.584125        70.3176 
 1327   0.0000       2.585533        70.3559 
 1328   0.0000       2.589050        70.4516 
 1329   0.0000       2.593083        70.5614 
 1330   0.0000       2.594636        70.6036 
 1331   0.0000       2.597643        70.6855 
 1332   0.0000       2.598163        70.6996 
 1333   0.0000       2.599014        70.7228 
 1334   0.0000       2.602787        70.8254 
 1335   0.0000       2.605852        70.9088 
 1336   0.0000       2.608097        70.9699 
 1337   0.0000       2.609989        71.0214 
 1338   0.0000       2.611459        71.0614 
 1339   0.0000       2.614263        71.1377 
 1340   0.0000       2.616054        71.1864 
 1341   0.0000       2.619899        71.2911 
 1342   0.0000       2.621410        71.3322 
 1343   0.0000       2.624729        71.4225 
 1344   0.0000       2.625704        71.4490 
 1345   0.0000       2.626945        71.4828 
 1346   0.0000       2.629090        71.5412 
 1347   0.0000       2.631440        71.6051 
 1348   0.0000       2.633526        71.6619 
 1349   0.0000       2.634522        71.6890 
 1350   0.0000       2.637078        71.7585 
 1351   0.0000       2.637726        71.7762 
 1352   0.0000       2.639617        71.8276 
 1353   0.0000       2.641102        71.8681 
 1354   0.0000       2.645225        71.9802 
 1355   0.0000       2.646932        72.0267 
 1356   0.0000       2.647430        72.0402 
 1357   0.0000       2.648802        72.0776 
 1358   0.0000       2.653079        72.1939 
 1359   0.0000       2.654907        72.2437 
 1360   0.0000       2.657283        72.3083 
 1361   0.0000       2.659570        72.3706 
 1362   0.0000       2.660620        72.3992 
 1363   0.0000       2.663282        72.4716 
 1364   0.0000       2.664058        72.4927 
 1365   0.0000       2.664856        72.5144 
 1366   0.0000       2.668867        72.6236 
 1367   0.0000       2.671112        72.6846 
 1368   0.0000       2.672142        72.7127 
 1369   0.0000       2.675286        72.7982 
 1370   0.0000       2.677631        72.8621 
 1371   0.0000       2.680214        72.9323 
 1372   0.0000       2.682766        73.0018 
 1373   0.0000       2.684487        73.0486 
 1374   0.0000       2.686493        73.1032 
 1375   0.0000       2.689627        73.1885 
 1376   0.0000       2.691000        73.2258 
 1377   0.0000       2.693714        73.2997 
 1378   0.0000       2.694826        73.3300 
 1379   0.0000       2.697008        73.3893 
 1380   0.0000       2.698779        73.4375 
 1381   0.0000       2.704349        73.5891 
 1382   0.0000       2.706772        73.6550 
 1383   0.0000       2.710737        73.7629 
 1384   0.0000       2.711204        73.7756 
 1385   0.0000       2.713982        73.8512 
 1386   0.0000       2.718257        73.9675 
 1387   0.0000       2.720028        74.0157 
 1388   0.0000       2.721359        74.0519 
 1389   0.0000       2.725110        74.1540 
 1390   0.0000       2.728206        74.2383 
 1391   0.0000       2.729324        74.2687 
 1392   0.0000       2.732031        74.3423 
 1393   0.0000       2.735175        74.4279 
 1394   0.0000       2.735974        74.4496 
 1395   0.0000       2.738828        74.5273 
 1396   0.0000       2.740968        74.5855 
 1397   0.0000       2.743183        74.6458 
 1398   0.0000       2.744444        74.6801 
 1399   0.0000       2.749204        74.8096 
 1400   0.0000       2.750136        74.8350 
 1401   0.0000       2.752306        74.8941 
 1402   0.0000       2.754221        74.9462 
 1403   0.0000       2.758094        75.0515 
 1404   0.0000       2.758741        75.0692 
 1405   0.0000       2.759386        75.0867 
 1406   0.0000       2.762541        75.1726 
 1407   0.0000       2.766640        75.2841 
 1408   0.0000       2.768991        75.3481 
 1409   0.0000       2.770465        75.3882 
 1410   0.0000       2.773381        75.4675 
 1411   0.0000       2.773521        75.4713 
 1412   0.0000       2.777514        75.5800 
 1413   0.0000       2.777773        75.5871 
 1414   0.0000       2.779390        75.6310 
 1415   0.0000       2.780896        75.6720 
 1416   0.0000       2.782897        75.7265 
 1417   0.0000       2.785253        75.7906 
 1418   0.0000       2.787214        75.8440 
 1419   0.0000       2.789335        75.9017 
 1420   0.0000       2.790003        75.9198 
 1421   0.0000       2.794438        76.0405 
 1422   0.0000       2.797894        76.1346 
 1423   0.0000       2.800331        76.2009 
 1424   0.0000       2.802137        76.2500 
 1425   0.0000       2.805026        76.3286 
 1426   0.0000       2.808410        76.4207 
 1427   0.0000       2.808801        76.4314 
 1428   0.0000       2.811939        76.5168 
 1429   0.0000       2.812239        76.5249 
 1430   0.0000       2.814343        76.5822 
 1431   0.0000       2.815641        76.6175 
 1432   0.0000       2.817427        76.6661 
 1433   0.0000       2.820872        76.7598 
 1434   0.0000       2.821856        76.7866 
 1435   0.0000       2.827991        76.9536 
 1436   0.0000       2.831158        77.0397 
 1437   0.0000       2.831941        77.0610 
 1438   0.0000       2.832582        77.0785 
 1439   0.0000       2.833455        77.1022 
 1440   0.0000       2.835049        77.1456 
 1441   0.0000       2.840724        77.3000 
 1442   0.0000       2.841695        77.3265 
 1443   0.0000       2.845881        77.4404 
 1444   0.0000       2.849507        77.5390 
 1445   0.0000       2.850133        77.5561 
 1446   0.0000       2.852928        77.6321 
 1447   0.0000       2.854137        77.6650 
 1448   0.0000       2.857195        77.7482 
 1449   0.0000       2.860405        77.8356 
 1450   0.0000       2.862222        77.8850 
 1451   0.0000       2.863896        77.9306 
 1452   0.0000       2.867043        78.0162 
 1453   0.0000       2.869863        78.0929 
 1454   0.0000       2.871366        78.1338 
 1455   0.0000       2.871614        78.1406 
 1456   0.0000       2.876096        78.2626 
 1457   0.0000       2.878715        78.3338 
 1458   0.0000       2.879860        78.3650 
 1459   0.0000       2.883159        78.4547 
 1460   0.0000       2.886010        78.5323 
 1461   0.0000       2.887610        78.5759 
 1462   0.0000       2.889253        78.6206 
 1463   0.0000       2.892461        78.7079 
 1464   0.0000       2.894904        78.7743 
 1465   0.0000       2.898729        78.8784 
 1466   0.0000       2.899034        78.8867 
 1467   0.0000       2.904752        79.0423 
 1468   0.0000       2.907367        79.1135 
 1469   0.0000       2.909404        79.1689 
 1470   0.0000       2.911601        79.2287 
 1471   0.0000       2.913356        79.2764 
 1472   0.0000       2.917105        79.3785 
 1473   0.0000       2.919345        79.4394 
 1474   0.0000       2.919767        79.4509 
 1475   0.0000       2.921248        79.4912 
 1476   0.0000       2.924687        79.5848 
 1477   0.0000       2.927525        79.6620 
 1478   0.0000       2.929882        79.7261 
 1479   0.0000       2.931992        79.7836 
 1480   0.0000       2.934604        79.8546 
 1481   0.0000       2.936731        79.9125 
 1482   0.0000       2.939414        79.9855 
 1483   0.0000       2.942029        80.0567 
 1484   0.0000       2.942242        80.0625 
 1485   0.0000       2.944016        80.1107 
 1486   0.0000       2.948086        80.2215 
 1487   0.0000       2.950910        80.2983 
 1488   0.0000       2.951890        80.3250 
 1489   0.0000       2.954695        80.4013 
 1490   0.0000       2.958950        80.5171 
 1491   0.0000       2.960118        80.5489 
 1492   0.0000       2.964796        80.6762 
 1493   0.0000       2.966303        80.7172 
 1494   0.0000       2.969142        80.7944 
 1495   0.0000       2.972757        80.8928 
 1496   0.0000       2.974050        80.9280 
 1497   0.0000       2.976212        80.9868 
 1498   0.0000       2.977911        81.0331 
 1499   0.0000       2.981819        81.1394 
 1500   0.0000       2.983197        81.1769 
 1501   0.0000       2.986977        81.2798 
 1502   0.0000       2.989272        81.3422 
 1503   0.0000       2.990214        81.3678 
 1504   0.0000       2.994626        81.4879 
 1505   0.0000       2.998082        81.5820 
 1506   0.0000       2.999599        81.6232 
 1507   0.0000       3.001277        81.6689 
 1508   0.0000       3.004851        81.7661 
 1509   0.0000       3.007273        81.8321 
 1510   0.0000       3.010118        81.9095 
 1511   0.0000       3.012796        81.9824 
 1512   0.0000       3.013394        81.9986 
 1513   0.0000       3.016104        82.0724 
 1514   0.0000       3.021401        82.2165 
 1515   0.0000       3.021926        82.2308 
 1516   0.0000       3.024289        82.2951 
 1517   0.0000       3.026001        82.3417 
 1518   0.0000       3.029921        82.4483 
 1519   0.0000       3.031413        82.4889 
 1520   0.0000       3.033824        82.5546 
 1521   0.0000       3.037523        82.6552 
 1522   0.0000       3.041711        82.7692 
 1523   0.0000       3.043632        82.8214 
 1524   0.0000       3.046967        82.9122 
 1525   0.0000       3.048993        82.9673 
 1526   0.0000       3.052869        83.0728 
 1527   0.0000       3.054977        83.1302 
 1528   0.0000       3.057942        83.2108 
 1529   0.0000       3.060584        83.2827 
 1530   0.0000       3.064257        83.3827 
 1531   0.0000       3.065988        83.4298 
 1532   0.0000       3.068035        83.4855 
 1533   0.0000       3.072811        83.6154 
 1534   0.0000       3.076718        83.7217 
 1535   0.0000       3.079633        83.8011 
 1536   0.0000       3.081471        83.8511 
 1537   0.0000       3.082868        83.8891 
 1538   0.0000       3.084424        83.9314 
 1539   0.0000       3.089390        84.0666 
 1540   0.0000       3.091957        84.1364 
 1541   0.0000       3.092961        84.1637 
 1542   0.0000       3.097288        84.2815 
 1543   0.0000       3.097984        84.3004 
 1544   0.0000       3.101752        84.4030 
 1545   0.0000       3.103890        84.4611 
 1546   0.0000       3.105966        84.5176 
 1547   0.0000       3.106782        84.5398 
 1548   0.0000       3.110272        84.6348 
 1549   0.0000       3.110969        84.6538 
 1550   0.0000       3.117011        84.8182 
 1551   0.0000       3.118362        84.8549 
 1552   0.0000       3.121833        84.9494 
 1553   0.0000       3.126887        85.0869 
 1554   0.0000       3.129434        85.1562 
 1555   0.0000       3.132465        85.2387 
 1556   0.0000       3.136124        85.3383 
 1557   0.0000       3.139784        85.4379 
 1558   0.0000       3.143323        85.5342 
 1559   0.0000       3.144228        85.5588 
 1560   0.0000       3.147129        85.6377 
 1561   0.0000       3.151014        85.7435 
 1562   0.0000       3.153529        85.8119 
 1563   0.0000       3.157680        85.9248 
 1564   0.0000       3.159666        85.9789 
 1565   0.0000       3.161348        86.0246 
 1566   0.0000       3.163429        86.0813 
 1567   0.0000       3.166883        86.1753 
 1568   0.0000       3.169764        86.2537 
 1569   0.0000       3.173225        86.3479 
 1570   0.0000       3.177067        86.4524 
 1571   0.0000       3.178887        86.5019 
 1572   0.0000       3.182064        86.5884 
 1573   0.0000       3.185567        86.6837 
 1574   0.0000       3.188450        86.7621 
 1575   0.0000       3.189942        86.8027 
 1576   0.0000       3.193905        86.9106 
 1577   0.0000       3.195150        86.9445 
 1578   0.0000       3.198528        87.0364 
 1579   0.0000       3.200305        87.0847 
 1580   0.0000       3.204837        87.2080 
 1581   0.0000       3.208965        87.3204 
 1582   0.0000       3.210697        87.3675 
 1583   0.0000       3.214285        87.4651 
 1584   0.0000       3.223615        87.7190 
 1585   0.0000       3.223763        87.7230 
 1586   0.0000       3.227780        87.8324 
 1587   0.0000       3.228788        87.8598 
 1588   0.0000       3.230934        87.9182 
 1589   0.0000       3.233033        87.9753 
 1590   0.0000       3.235287        88.0366 
 1591   0.0000       3.236221        88.0620 
 1592   0.0000       3.239339        88.1469 
 1593   0.0000       3.242414        88.2306 
 1594   0.0000       3.246835        88.3509 
 1595   0.0000       3.250101        88.4398 
 1596   0.0000       3.252204        88.4970 
 1597   0.0000       3.257447        88.6396 
 1598   0.0000       3.259358        88.6917 
 1599   0.0000       3.260833        88.7318 
 1600   0.0000       3.264975        88.8445 
 1601   0.0000       3.267042        88.9007 
 1602   0.0000       3.273082        89.0651 
 1603   0.0000       3.273951        89.0887 
 1604   0.0000       3.275728        89.1371 
 1605   0.0000       3.277958        89.1978 
 1606   0.0000       3.279928        89.2514 
 1607   0.0000       3.283427        89.3466 
 1608   0.0000       3.284300        89.3703 
 1609   0.0000       3.288593        89.4872 
 1610   0.0000       3.291054        89.5541 
 1611   0.0000       3.292865        89.6034 
 1612   0.0000       3.298668        89.7613 
 1613   0.0000       3.299563        89.7857 
 1614   0.0000       3.306578        89.9766 
 1615   0.0000       3.310069        90.0715 
 1616   0.0000       3.311103        90.0997 
 1617   0.0000       3.314300        90.1867 
 1618   0.0000       3.316760        90.2536 
 1619   0.0000       3.322764        90.4170 
 1620   0.0000       3.323833        90.4461 
 1621   0.0000       3.327272        90.5397 
 1622   0.0000       3.331002        90.6412 
 1623   0.0000       3.333529        90.7099 
 1624   0.0000       3.336856        90.8005 
 1625   0.0000       3.341411        90.9244 
 1626   0.0000       3.343129        90.9712 
 1627   0.0000       3.343903        90.9922 
 1628   0.0000       3.348812        91.1258 
 1629   0.0000       3.349532        91.1454 
 1630   0.0000       3.353634        91.2570 
 1631   0.0000       3.355882        91.3182 
 1632   0.0000       3.356738        91.3415 
 1633   0.0000       3.360839        91.4531 
 1634   0.0000       3.365279        91.5739 
 1635   0.0000       3.366569        91.6090 
 1636   0.0000       3.369014        91.6755 
 1637   0.0000       3.370600        91.7187 
 1638   0.0000       3.373797        91.8057 
 1639   0.0000       3.376653        91.8834 
 1640   0.0000       3.377744        91.9131 
 1641   0.0000       3.382260        92.0360 
 1642   0.0000       3.387766        92.1858 
 1643   0.0000       3.388823        92.2146 
 1644   0.0000       3.392014        92.3014 
 1645   0.0000       3.393729        92.3481 
 1646   0.0000       3.395549        92.3976 
 1647   0.0000       3.398647        92.4819 
 1648   0.0000       3.400899        92.5432 
 1649   0.0000       3.403741        92.6205 
 1650   0.0000       3.404414        92.6388 
 1651   0.0000       3.408629        92.7535 
 1652   0.0000       3.411675        92.8364 
 1653   0.0000       3.413543        92.8872 
 1654   0.0000       3.415402        92.9378 
 1655   0.0000       3.417358        92.9910 
 1656   0.0000       3.421511        93.1040 
 1657   0.0000       3.421937        93.1157 
 1658   0.0000       3.428717        93.3001 
 1659   0.0000       3.430224        93.3411 
 1660   0.0000       3.431150        93.3663 
 1661   0.0000       3.432744        93.4097 
 1662   0.0000       3.434479        93.4569 
 1663   0.0000       3.439598        93.5962 
 1664   0.0000       3.442565        93.6770 
 1665   0.0000       3.445906        93.7679 
 1666   0.0000       3.447093        93.8002 
 1667   0.0000       3.455233        94.0217 
 1668   0.0000       3.456190        94.0477 
 1669   0.0000       3.459792        94.1457 
 1670   0.0000       3.461199        94.1840 
 1671   0.0000       3.463053        94.2345 
 1672   0.0000       3.467452        94.3542 
 1673   0.0000       3.471524        94.4650 
 1674   0.0000       3.473490        94.5185 
 1675   0.0000       3.475202        94.5651 
 1676   0.0000       3.477879        94.6379 
 1677   0.0000       3.479455        94.6808 
 1678   0.0000       3.482426        94.7616 
 1679   0.0000       3.487999        94.9133 
 1680   0.0000       3.491462        95.0075 
 1681   0.0000       3.495000        95.1038 
 1682   0.0000       3.496135        95.1347 
 1683   0.0000       3.499948        95.2384 
 1684   0.0000       3.502977        95.3208 
 1685   0.0000       3.503357        95.3312 
 1686   0.0000       3.504999        95.3759 
 1687   0.0000       3.508254        95.4644 
 1688   0.0000       3.510733        95.5319 
 1689   0.0000       3.516767        95.6961 
 1690   0.0000       3.521519        95.8254 
 1691   0.0000       3.523157        95.8700 
 1692   0.0000       3.524436        95.9048 
 1693   0.0000       3.526574        95.9630 
 1694   0.0000       3.527877        95.9984 
 1695   0.0000       3.533356        96.1475 
 1696   0.0000       3.535803        96.2141 
 1697   0.0000       3.536751        96.2399 
 1698   0.0000       3.540516        96.3423 
 1699   0.0000       3.541789        96.3770 
 1700   0.0000       3.546823        96.5139 
 1701   0.0000       3.549967        96.5995 
 1702   0.0000       3.553271        96.6894 
 1703   0.0000       3.555580        96.7523 
 1704   0.0000       3.556995        96.7907 
 1705   0.0000       3.560355        96.8822 
 1706   0.0000       3.563444        96.9662 
 1707   0.0000       3.564822        97.0037 
 1708   0.0000       3.565565        97.0240 
 1709   0.0000       3.570722        97.1643 
 1710   0.0000       3.571975        97.1984 
 1711   0.0000       3.575892        97.3050 
 1712   0.0000       3.579090        97.3920 
 1713   0.0000       3.581645        97.4615 
 1714   0.0000       3.586073        97.5820 
 1715   0.0000       3.586870        97.6037 
 1716   0.0000       3.589332        97.6707 
 1717   0.0000       3.591637        97.7334 
 1718   0.0000       3.593933        97.7959 
 1719   0.0000       3.597167        97.8839 
 1720   0.0000       3.601496        98.0017 
 1721   0.0000       3.603698        98.0616 
 1722   0.0000       3.606716        98.1437 
 1723   0.0000       3.607054        98.1529 
 1724   0.0000       3.610686        98.2518 
 1725   0.0000       3.611996        98.2874 
 1726   0.0000       3.616285        98.4041 
 1727   0.0000       3.618261        98.4579 
 1728   0.0000       3.622723        98.5793 
 1729   0.0000       3.625318        98.6499 
 1730   0.0000       3.628768        98.7438 
 1731   0.0000       3.631206        98.8101 
 1732   0.0000       3.633117        98.8622 
 1733   0.0000       3.634441        98.8982 
 1734   0.0000       3.638128        98.9985 
 1735   0.0000       3.640301        99.0576 
 1736   0.0000       3.645402        99.1964 
 1737   0.0000       3.649309        99.3027 
 1738   0.0000       3.651439        99.3607 
 1739   0.0000       3.652776        99.3971 
 1740   0.0000       3.659165        99.5710 
 1741   0.0000       3.661245        99.6275 
 1742   0.0000       3.665801        99.7515 
 1743   0.0000       3.667116        99.7873 
 1744   0.0000       3.669359        99.8483 
 1745   0.0000       3.673157        99.9517 
 1746   0.0000       3.676548       100.0440 
 1747   0.0000       3.678950       100.1093 
 1748   0.0000       3.682715       100.2118 
 1749   0.0000       3.684939       100.2723 
 1750   0.0000       3.687513       100.3423 
 1751   0.0000       3.694225       100.5250 
 1752   0.0000       3.694788       100.5403 
 1753   0.0000       3.697442       100.6125 
 1754   0.0000       3.700257       100.6891 
 1755   0.0000       3.707933       100.8980 
 1756   0.0000       3.710748       100.9746 
 1757   0.0000       3.711559       100.9967 
 1758   0.0000       3.714915       101.0880 
 1759   0.0000       3.720957       101.2524 
 1760   0.0000       3.722519       101.2949 
 1761   0.0000       3.729901       101.4958 
 1762   0.0000       3.731023       101.5263 
 1763   0.0000       3.734755       101.6278 
 1764   0.0000       3.736665       101.6798 
 1765   0.0000       3.741024       101.7984 
 1766   0.0000       3.746262       101.9410 
 1767   0.0000       3.748060       101.9899 
 1768   0.0000       3.748898       102.0127 
 1769   0.0000       3.753963       102.1505 
 1770   0.0000       3.756568       102.2214 
 1771   0.0000       3.759187       102.2927 
 1772   0.0000       3.766249       102.4849 
 1773   0.0000       3.769024       102.5604 
 1774   0.0000       3.773284       102.6763 
 1775   0.0000       3.779424       102.8433 
 1776   0.0000       3.781213       102.8920 
 1777   0.0000       3.785577       103.0108 
 1778   0.0000       3.787513       103.0635 
 1779   0.0000       3.794344       103.2494 
 1780   0.0000       3.796992       103.3214 
 1781   0.0000       3.802986       103.4845 
 1782   0.0000       3.808113       103.6240 
 1783   0.0000       3.809143       103.6520 
 1784   0.0000       3.811858       103.7259 
 1785   0.0000       3.819032       103.9211 
 1786   0.0000       3.819919       103.9453 
 1787   0.0000       3.824523       104.0706 
 1788   0.0000       3.827016       104.1384 
 1789   0.0000       3.831440       104.2588 
 1790   0.0000       3.833593       104.3174 
 1791   0.0000       3.837004       104.4102 
 1792   0.0000       3.839598       104.4808 
 1793   0.0000       3.844226       104.6067 
 1794   0.0000       3.848286       104.7172 
 1795   0.0000       3.848874       104.7332 
 1796   0.0000       3.854316       104.8813 
 1797   0.0000       3.856497       104.9406 
 1798   0.0000       3.862663       105.1084 
 1799   0.0000       3.863304       105.1259 
 1800   0.0000       3.865925       105.1972 
 1801   0.0000       3.867144       105.2303 
 1802   0.0000       3.872178       105.3673 
 1803   0.0000       3.876483       105.4845 
 1804   0.0000       3.879367       105.5630 
 1805   0.0000       3.881791       105.6289 
 1806   0.0000       3.885295       105.7242 
 1807   0.0000       3.889492       105.8385 
 1808   0.0000       3.895033       105.9892 
 1809   0.0000       3.898527       106.0843 
 1810   0.0000       3.903811       106.2281 
 1811   0.0000       3.907219       106.3208 
 1812   0.0000       3.911208       106.4294 
 1813   0.0000       3.914394       106.5161 
 1814   0.0000       3.918334       106.6233 
 1815   0.0000       3.921806       106.7178 
 1816   0.0000       3.924873       106.8012 
 1817   0.0000       3.928359       106.8961 
 1818   0.0000       3.936316       107.1126 
 1819   0.0000       3.939479       107.1987 
 1820   0.0000       3.941047       107.2413 
 1821   0.0000       3.947111       107.4063 
 1822   0.0000       3.949093       107.4603 
 1823   0.0000       3.951703       107.5313 
 1824   0.0000       3.956658       107.6661 
 1825   0.0000       3.957737       107.6955 
 1826   0.0000       3.961712       107.8037 
 1827   0.0000       3.964253       107.8728 
 1828   0.0000       3.968077       107.9769 
 1829   0.0000       3.970032       108.0301 
 1830   0.0000       3.977202       108.2252 
 1831   0.0000       3.979174       108.2788 
 1832   0.0000       3.983110       108.3859 
 1833   0.0000       3.986449       108.4768 
 1834   0.0000       3.987004       108.4919 
 1835   0.0000       3.996529       108.7511 
 1836   0.0000       3.997800       108.7857 
 1837   0.0000       4.000289       108.8534 
 1838   0.0000       4.003524       108.9414 
 1839   0.0000       4.006755       109.0293 
 1840   0.0000       4.008494       109.0767 
 1841   0.0000       4.011134       109.1485 
 1842   0.0000       4.014767       109.2474 
 1843   0.0000       4.023156       109.4756 
 1844   0.0000       4.026804       109.5749 
 1845   0.0000       4.029624       109.6517 
 1846   0.0000       4.033554       109.7586 
 1847   0.0000       4.036599       109.8414 
 1848   0.0000       4.038963       109.9058 
 1849   0.0000       4.046495       110.1107 
 1850   0.0000       4.048355       110.1613 
 1851   0.0000       4.050266       110.2133 
 1852   0.0000       4.057658       110.4145 
 1853   0.0000       4.061091       110.5079 
 1854   0.0000       4.063008       110.5601 
 1855   0.0000       4.068466       110.7086 
 1856   0.0000       4.074368       110.8692 
 1857   0.0000       4.076461       110.9261 
 1858   0.0000       4.080731       111.0423 
 1859   0.0000       4.085200       111.1639 
 1860   0.0000       4.090949       111.3204 
 1861   0.0000       4.093314       111.3847 
 1862   0.0000       4.095415       111.4419 
 1863   0.0000       4.101434       111.6057 
 1864   0.0000       4.102493       111.6345 
 1865   0.0000       4.107443       111.7692 
 1866   0.0000       4.108450       111.7966 
 1867   0.0000       4.111106       111.8689 
 1868   0.0000       4.112384       111.9037 
 1869   0.0000       4.117054       112.0307 
 1870   0.0000       4.121999       112.1653 
 1871   0.0000       4.125685       112.2656 
 1872   0.0000       4.128923       112.3537 
 1873   0.0000       4.133578       112.4804 
 1874   0.0000       4.136072       112.5482 
 1875   0.0000       4.139339       112.6371 
 1876   0.0000       4.144983       112.7907 
 1877   0.0000       4.145625       112.8082 
 1878   0.0000       4.151072       112.9564 
 1879   0.0000       4.157812       113.1398 
 1880   0.0000       4.160769       113.2203 
 1881   0.0000       4.166384       113.3731 
 1882   0.0000       4.169166       113.4488 
 1883   0.0000       4.172153       113.5301 
 1884   0.0000       4.175265       113.6147 
 1885   0.0000       4.180727       113.7634 
 1886   0.0000       4.182414       113.8093 
 1887   0.0000       4.189670       114.0067 
 1888   0.0000       4.194213       114.1304 
 1889   0.0000       4.196572       114.1945 
 1890   0.0000       4.199975       114.2871 
 1891   0.0000       4.204331       114.4057 
 1892   0.0000       4.208616       114.5223 
 1893   0.0000       4.216064       114.7249 
 1894   0.0000       4.218847       114.8007 
 1895   0.0000       4.225642       114.9856 
 1896   0.0000       4.227845       115.0455 
 1897   0.0000       4.238913       115.3467 
 1898   0.0000       4.241749       115.4239 
 1899   0.0000       4.248590       115.6100 
 1900   0.0000       4.251756       115.6962 
 1901   0.0000       4.257921       115.8639 
 1902   0.0000       4.261592       115.9638 
 1903   0.0000       4.268667       116.1563 
 1904   0.0000       4.272886       116.2711 
 1905   0.0000       4.281463       116.5045 
 1906   0.0000       4.284091       116.5760 
 1907   0.0000       4.290502       116.7505 
 1908   0.0000       4.294043       116.8469 
 1909   0.0000       4.295630       116.8900 
 1910   0.0000       4.305021       117.1456 
 1911   0.0000       4.311707       117.3275 
 1912   0.0000       4.312129       117.3390 
 1913   0.0000       4.322527       117.6219 
 1914   0.0000       4.327329       117.7526 
 1915   0.0000       4.333289       117.9148 
 1916   0.0000       4.334667       117.9523 
 1917   0.0000       4.342159       118.1561 
 1918   0.0000       4.348370       118.3252 
 1919   0.0000       4.355149       118.5096 
 1920   0.0000       4.363324       118.7321 
 1921   0.0000       4.370631       118.9309 
 1922   0.0000       4.378964       119.1577 
 1923   0.0000       4.380438       119.1978 
 1924   0.0000       4.382637       119.2576 
 1925   0.0000       4.384346       119.3041 
 1926   0.0000       4.388407       119.4146 
 1927   0.0000       4.396674       119.6396 
 1928   0.0000       4.403985       119.8385 
 1929   0.0000       4.409898       119.9994 
 1930   0.0000       4.425282       120.4180 
 1931   0.0000       4.428458       120.5045 
 1932   0.0000       4.432689       120.6196 
 1933   0.0000       4.435972       120.7089 
 1934   0.0000       4.441750       120.8662 
 1935   0.0000       4.446056       120.9833 
 1936   0.0000       4.460362       121.3726 
 1937   0.0000       4.464784       121.4929 
 1938   0.0000       4.468170       121.5851 
 1939   0.0000       4.475122       121.7743 
 1940   0.0000       4.478241       121.8591 
 1941   0.0000       4.485531       122.0575 
 1942   0.0000       4.488816       122.1469 
 1943   0.0000       4.497006       122.3698 
 1944   0.0000       4.505061       122.5890 
 1945   0.0000       4.510828       122.7459 
 1946   0.0000       4.516666       122.9047 
 1947   0.0000       4.521046       123.0239 
 1948   0.0000       4.524716       123.1238 
 1949   0.0000       4.530717       123.2871 
 1950   0.0000       4.536508       123.4447 
 1951   0.0000       4.541751       123.5873 
 1952   0.0000       4.543327       123.6302 
 1953   0.0000       4.557509       124.0161 
 1954   0.0000       4.559843       124.0796 
 1955   0.0000       4.568000       124.3016 
 1956   0.0000       4.571180       124.3881 
 1957   0.0000       4.577927       124.5717 
 1958   0.0000       4.578805       124.5956 
 1959   0.0000       4.585250       124.7710 
 1960   0.0000       4.589913       124.8979 
 1961   0.0000       4.597149       125.0948 
 1962   0.0000       4.600482       125.1855 
 1963   0.0000       4.604021       125.2818 
 1964   0.0000       4.608549       125.4050 
 1965   0.0000       4.611215       125.4776 
 1966   0.0000       4.624868       125.8491 
 1967   0.0000       4.626258       125.8869 
 1968   0.0000       4.631248       126.0227 
 1969   0.0000       4.642220       126.3212 
 1970   0.0000       4.645547       126.4118 
 1971   0.0000       4.655782       126.6903 
 1972   0.0000       4.659756       126.7984 
 1973   0.0000       4.665096       126.9437 
 1974   0.0000       4.669877       127.0738 
 1975   0.0000       4.688885       127.5910 
 1976   0.0000       4.696640       127.8021 
 1977   0.0000       4.701241       127.9273 
 1978   0.0000       4.707324       128.0928 
 1979   0.0000       4.708547       128.1261 
 1980   0.0000       4.720926       128.4629 
 1981   0.0000       4.724461       128.5591 
 1982   0.0000       4.731773       128.7581 
 1983   0.0000       4.738764       128.9483 
 1984   0.0000       4.739629       128.9719 
 1985   0.0000       4.743851       129.0867 
 1986   0.0000       4.747550       129.1874 
 1987   0.0000       4.748359       129.2094 
 1988   0.0000       4.754496       129.3764 
 1989   0.0000       4.758688       129.4905 
 1990   0.0000       4.765868       129.6859 
 1991   0.0000       4.769223       129.7772 
 1992   0.0000       4.777478       130.0018 
 1993   0.0000       4.783341       130.1613 
 1994   0.0000       4.783971       130.1785 
 1995   0.0000       4.792375       130.4072 
 1996   0.0000       4.797847       130.5560 
 1997   0.0000       4.803330       130.7053 
 1998   0.0000       4.806867       130.8015 
 1999   0.0000       4.814147       130.9996 
 2000   0.0000       4.818710       131.1238 
 2001   0.0000       4.824240       131.2743 
 2002   0.0000       4.826005       131.3223 
 2003   0.0000       4.832736       131.5054 
 2004   0.0000       4.840630       131.7202 
 2005   0.0000       4.844809       131.8340 
 2006   0.0000       4.848725       131.9405 
 2007   0.0000       4.851402       132.0134 
 2008   0.0000       4.853932       132.0822 
 2009   0.0000       4.861819       132.2968 
 2010   0.0000       4.865125       132.3868 
 2011   0.0000       4.868080       132.4672 
 2012   0.0000       4.872445       132.5860 
 2013   0.0000       4.877688       132.7286 
 2014   0.0000       4.882861       132.8694 
 2015   0.0000       4.887385       132.9925 
 2016   0.0000       4.890921       133.0887 
 2017   0.0000       4.902811       133.4123 
 2018   0.0000       4.904381       133.4550 
 2019   0.0000       4.909926       133.6059 
 2020   0.0000       4.915773       133.7650 
 2021   0.0000       4.918525       133.8399 
 2022   0.0000       4.922640       133.9518 
 2023   0.0000       4.925417       134.0274 
 2024   0.0000       4.928106       134.1006 
 2025   0.0000       4.930939       134.1777 
 2026   0.0000       4.935175       134.2929 
 2027   0.0000       4.942486       134.4919 
 2028   0.0000       4.949103       134.6720 
 2029   0.0000       4.954499       134.8188 
 2030   0.0000       4.961366       135.0056 
 2031   0.0000       4.967681       135.1775 
 2032   0.0000       4.971476       135.2807 
 2033   0.0000       4.979344       135.4948 
 2034   0.0000       4.980278       135.5202 
 2035   0.0000       4.983043       135.5955 
 2036   0.0000       4.985993       135.6758 
 2037   0.0000       4.990047       135.7861 
 2038   0.0000       4.996119       135.9513 
 2039   0.0000       5.002824       136.1338 
 2040   0.0000       5.011218       136.3622 
 2041   0.0000       5.017132       136.5231 
 2042   0.0000       5.021355       136.6380 
 2043   0.0000       5.023555       136.6979 
 2044   0.0000       5.025887       136.7613 
 2045   0.0000       5.031396       136.9112 
 2046   0.0000       5.037243       137.0704 
 2047   0.0000       5.041350       137.1821 
 2048   0.0000       5.046073       137.3106 
 2049   0.0000       5.048853       137.3863 
 2050   0.0000       5.052046       137.4732 
 2051   0.0000       5.060341       137.6989 
 2052   0.0000       5.066855       137.8761 
 2053   0.0000       5.068733       137.9272 
 2054   0.0000       5.073923       138.0685 
 2055   0.0000       5.075498       138.1113 
 2056   0.0000       5.081705       138.2802 
 2057   0.0000       5.084530       138.3571 
 2058   0.0000       5.087262       138.4314 
 2059   0.0000       5.093621       138.6045 
 2060   0.0000       5.098772       138.7446 
 2061   0.0000       5.099458       138.7633 
 2062   0.0000       5.103855       138.8830 
 2063   0.0000       5.105726       138.9339 
 2064   0.0000       5.107719       138.9881 
 2065   0.0000       5.116157       139.2177 
 2066   0.0000       5.122720       139.3963 
 2067   0.0000       5.126412       139.4968 
 2068   0.0000       5.127435       139.5246 
 2069   0.0000       5.132368       139.6588 
 2070   0.0000       5.134512       139.7172 
 2071   0.0000       5.139139       139.8431 
 2072   0.0000       5.141692       139.9126 
 2073   0.0000       5.144865       139.9989 
 2074   0.0000       5.151626       140.1829 
 2075   0.0000       5.158287       140.3641 
 2076   0.0000       5.159849       140.4066 
 2077   0.0000       5.162438       140.4771 
 2078   0.0000       5.167429       140.6129 
 2079   0.0000       5.171498       140.7236 
 2080   0.0000       5.179154       140.9319 
 2081   0.0000       5.182510       141.0233 
 2082   0.0000       5.183417       141.0479 
 2083   0.0000       5.190511       141.2410 
 2084   0.0000       5.193358       141.3185 
 2085   0.0000       5.195169       141.3677 
 2086   0.0000       5.201168       141.5310 
 2087   0.0000       5.207171       141.6943 
 2088   0.0000       5.209777       141.7652 
 2089   0.0000       5.211605       141.8150 
 2090   0.0000       5.215388       141.9179 
 2091   0.0000       5.222474       142.1107 
 2092   0.0000       5.224713       142.1717 
 2093   0.0000       5.229058       142.2899 
 2094   0.0000       5.233053       142.3986 
 2095   0.0000       5.236880       142.5028 
 2096   0.0000       5.239910       142.5852 
 2097   0.0000       5.244149       142.7006 
 2098   0.0000       5.248298       142.8134 
 2099   0.0000       5.255787       143.0172 
 2100   0.0000       5.259316       143.1133 
 2101   0.0000       5.260647       143.1495 
 2102   0.0000       5.263558       143.2287 
 2103   0.0000       5.268439       143.3615 
 2104   0.0000       5.274337       143.5220 
 2105   0.0000       5.275594       143.5562 
 2106   0.0000       5.278822       143.6440 
 2107   0.0000       5.280871       143.6998 
 2108   0.0000       5.282459       143.7430 
 2109   0.0000       5.286973       143.8658 
 2110   0.0000       5.290944       143.9739 
 2111   0.0000       5.296868       144.1351 
 2112   0.0000       5.299374       144.2033 
 2113   0.0000       5.304246       144.3359 
 2114   0.0000       5.306133       144.3872 
 2115   0.0000       5.313775       144.5952 
 2116   0.0000       5.317108       144.6859 
 2117   0.0000       5.321731       144.8117 
 2118   0.0000       5.326705       144.9470 
 2119   0.0000       5.330111       145.0397 
 2120   0.0000       5.334137       145.1492 
 2121   0.0000       5.342700       145.3823 
 2122   0.0000       5.346097       145.4747 
 2123   0.0000       5.349123       145.5570 
 2124   0.0000       5.352811       145.6574 
 2125   0.0000       5.359026       145.8265 
 2126   0.0000       5.362065       145.9092 
 2127   0.0000       5.365020       145.9896 
 2128   0.0000       5.367167       146.0480 
 2129   0.0000       5.368297       146.0788 
 2130   0.0000       5.377482       146.3287 
 2131   0.0000       5.382930       146.4770 
 2132   0.0000       5.386729       146.5803 
 2133   0.0000       5.388562       146.6302 
 2134   0.0000       5.392918       146.7488 
 2135   0.0000       5.397150       146.8639 
 2136   0.0000       5.400625       146.9585 
 2137   0.0000       5.406946       147.1305 
 2138   0.0000       5.410938       147.2391 
 2139   0.0000       5.418226       147.4374 
 2140   0.0000       5.420381       147.4961 
 2141   0.0000       5.424920       147.6196 
 2142   0.0000       5.431388       147.7956 
 2143   0.0000       5.433026       147.8402 
 2144   0.0000       5.438445       147.9876 
 2145   0.0000       5.446727       148.2130 
 2146   0.0000       5.447330       148.2294 
 2147   0.0000       5.449515       148.2888 
 2148   0.0000       5.456743       148.4855 
 2149   0.0000       5.459510       148.5608 
 2150   0.0000       5.463493       148.6692 
 2151   0.0000       5.467088       148.7670 
 2152   0.0000       5.469477       148.8320 
 2153   0.0000       5.471871       148.8972 
 2154   0.0000       5.474243       148.9617 
 2155   0.0000       5.475827       149.0048 
 2156   0.0000       5.482253       149.1797 
 2157   0.0000       5.483484       149.2132 
 2158   0.0000       5.486599       149.2979 
 2159   0.0000       5.488699       149.3551 
 2160   0.0000       5.489985       149.3901 
 2161   0.0000       5.494288       149.5072 
 2162   0.0000       5.499006       149.6356 
 2163   0.0000       5.502265       149.7242 
 2164   0.0000       5.502880       149.7410 
 2165   0.0000       5.507620       149.8700 
 2166   0.0000       5.510748       149.9551 
 2167   0.0000       5.516165       150.1025 
 2168   0.0000       5.519028       150.1804 
 2169   0.0000       5.520960       150.2329 
 2170   0.0000       5.524255       150.3226 
 2171   0.0000       5.528243       150.4311 
 2172   0.0000       5.531089       150.5086 
 2173   0.0000       5.536247       150.6489 
 2174   0.0000       5.538501       150.7103 
 2175   0.0000       5.542715       150.8249 
 2176   0.0000       5.545153       150.8913 
 2177   0.0000       5.551123       151.0537 
 2178   0.0000       5.553003       151.1049 
 2179   0.0000       5.555071       151.1612 
 2180   0.0000       5.557962       151.2398 
 2181   0.0000       5.560250       151.3021 
 2182   0.0000       5.562331       151.3587 
 2183   0.0000       5.572913       151.6467 
 2184   0.0000       5.575315       151.7120 
 2185   0.0000       5.582176       151.8987 
 2186   0.0000       5.583878       151.9451 
 2187   0.0000       5.587429       152.0417 
 2188   0.0000       5.590628       152.1287 
 2189   0.0000       5.595537       152.2623 
 2190   0.0000       5.597997       152.3292 
 2191   0.0000       5.601603       152.4274 
 2192   0.0000       5.603792       152.4869 
 2193   0.0000       5.611765       152.7039 
 2194   0.0000       5.614024       152.7654 
 2195   0.0000       5.619582       152.9166 
 2196   0.0000       5.621495       152.9686 
 2197   0.0000       5.624903       153.0614 
 2198   0.0000       5.627147       153.1224 
 2199   0.0000       5.629600       153.1892 
 2200   0.0000       5.631826       153.2498 
 2201   0.0000       5.635652       153.3539 
 2202   0.0000       5.642756       153.5472 
 2203   0.0000       5.648575       153.7056 
 2204   0.0000       5.650329       153.7533 
 2205   0.0000       5.654059       153.8548 
 2206   0.0000       5.657479       153.9478 
 2207   0.0000       5.658977       153.9886 
 2208   0.0000       5.663537       154.1127 
 2209   0.0000       5.665758       154.1731 
 2210   0.0000       5.675704       154.4437 
 2211   0.0000       5.678830       154.5288 
 2212   0.0000       5.683254       154.6492 
 2213   0.0000       5.685141       154.7005 
 2214   0.0000       5.690021       154.8333 
 2215   0.0000       5.694733       154.9616 
 2216   0.0000       5.695748       154.9892 
 2217   0.0000       5.699465       155.0903 
 2218   0.0000       5.701727       155.1519 
 2219   0.0000       5.702724       155.1790 
 2220   0.0000       5.709910       155.3746 
 2221   0.0000       5.710122       155.3803 
 2222   0.0000       5.716082       155.5425 
 2223   0.0000       5.718918       155.6197 
 2224   0.0000       5.720657       155.6670 
 2225   0.0000       5.722966       155.7298 
 2226   0.0000       5.727900       155.8641 
 2227   0.0000       5.729575       155.9096 
 2228   0.0000       5.736063       156.0862 
 2229   0.0000       5.739055       156.1676 
 2230   0.0000       5.740444       156.2054 
 2231   0.0000       5.743744       156.2952 
 2232   0.0000       5.747102       156.3866 
 2233   0.0000       5.751122       156.4960 
 2234   0.0000       5.752541       156.5346 
 2235   0.0000       5.754985       156.6011 
 2236   0.0000       5.758407       156.6942 
 2237   0.0000       5.762386       156.8025 
 2238   0.0000       5.768566       156.9707 
 2239   0.0000       5.770510       157.0236 
 2240   0.0000       5.771857       157.0602 
 2241   0.0000       5.776174       157.1777 
 2242   0.0000       5.779528       157.2689 
 2243   0.0000       5.782771       157.3572 
 2244   0.0000       5.785516       157.4319 
 2245   0.0000       5.786177       157.4499 
 2246   0.0000       5.790352       157.5635 
 2247   0.0000       5.796758       157.7378 
 2248   0.0000       5.797593       157.7605 
 2249   0.0000       5.798394       157.7823 
 2250   0.0000       5.803285       157.9154 
 2251   0.0000       5.804954       157.9608 
 2252   0.0000       5.809158       158.0752 
 2253   0.0000       5.813652       158.1975 
 2254   0.0000       5.814658       158.2249 
 2255   0.0000       5.818235       158.3222 
 2256   0.0000       5.824599       158.4954 
 2257   0.0000       5.825919       158.5313 
 2258   0.0000       5.828316       158.5966 
 2259   0.0000       5.833277       158.7315 
 2260   0.0000       5.835020       158.7790 
 2261   0.0000       5.837078       158.8350 
 2262   0.0000       5.838644       158.8776 
 2263   0.0000       5.839272       158.8947 
 2264   0.0000       5.844581       159.0391 
 2265   0.0000       5.849239       159.1659 
 2266   0.0000       5.850582       159.2024 
 2267   0.0000       5.852622       159.2579 
 2268   0.0000       5.853650       159.2859 
 2269   0.0000       5.857250       159.3839 
 2270   0.0000       5.861192       159.4911 
 2271   0.0000       5.862290       159.5210 
 2272   0.0000       5.865987       159.6216 
 2273   0.0000       5.870500       159.7444 
 2274   0.0000       5.871336       159.7672 
 2275   0.0000       5.873253       159.8193 
 2276   0.0000       5.875516       159.8809 
 2277   0.0000       5.877713       159.9407 
 2278   0.0000       5.879715       159.9952 
 2279   0.0000       5.884222       160.1178 
 2280   0.0000       5.884476       160.1247 
 2281   0.0000       5.886680       160.1847 
 2282   0.0000       5.890201       160.2805 
 2283   0.0000       5.893388       160.3672 
 2284   0.0000       5.894637       160.4012 
 2285   0.0000       5.895423       160.4226 
 2286   0.0000       5.899085       160.5223 
 2287   0.0000       5.903152       160.6329 
 2288   0.0000       5.903788       160.6502 
 2289   0.0000       5.905266       160.6904 
 2290   0.0000       5.910686       160.8379 
 2291   0.0000       5.913678       160.9194 
 2292   0.0000       5.916933       161.0079 
 2293   0.0000       5.918177       161.0418 
 2294   0.0000       5.921601       161.1349 
 2295   0.0000       5.922727       161.1656 
 2296   0.0000       5.923855       161.1963 
 2297   0.0000       5.926945       161.2804 
 2298   0.0000       5.931242       161.3973 
 2299   0.0000       5.934863       161.4958 
 2300   0.0000       5.936740       161.5469 
 2301   0.0000       5.937754       161.5745 
 2302   0.0000       5.939629       161.6255 
 2303   0.0000       5.941102       161.6656 
 2304   0.0000       5.945449       161.7839 
 2305   0.0000       5.949509       161.8944 
 2306   0.0000       5.951435       161.9468 
 2307   0.0000       5.954090       162.0190 
 2308   0.0000       5.956432       162.0828 
 2309   0.0000       5.960125       162.1833 
 2310   0.0000       5.962018       162.2348 
 2311   0.0000       5.963489       162.2748 
 2312   0.0000       5.964086       162.2910 
 2313   0.0000       5.969559       162.4400 
 2314   0.0000       5.970272       162.4594 
 2315   0.0000       5.971300       162.4873 
 2316   0.0000       5.972263       162.5135 
 2317   0.0000       5.975454       162.6004 
 2318   0.0000       5.979846       162.7199 
 2319   0.0000       5.983068       162.8075 
 2320   0.0000       5.984253       162.8398 
 2321   0.0000       5.987918       162.9395 
 2322   0.0000       5.992305       163.0589 
 2323   0.0000       5.993860       163.1012 
 2324   0.0000       5.997175       163.1914 
 2325   0.0000       5.998289       163.2217 
 2326   0.0000       6.000515       163.2823 
 2327   0.0000       6.001500       163.3091 
 2328   0.0000       6.004031       163.3780 
 2329   0.0000       6.005980       163.4310 
 2330   0.0000       6.006965       163.4578 
 2331   0.0000       6.008694       163.5049 
 2332   0.0000       6.012829       163.6174 
 2333   0.0000       6.014493       163.6627 
 2334   0.0000       6.015010       163.6768 
 2335   0.0000       6.020617       163.8293 
 2336   0.0000       6.024989       163.9483 
 2337   0.0000       6.027098       164.0057 
 2338   0.0000       6.029049       164.0588 
 2339   0.0000       6.032202       164.1446 
 2340   0.0000       6.033243       164.1729 
 2341   0.0000       6.035591       164.2368 
 2342   0.0000       6.039734       164.3495 
 2343   0.0000       6.042490       164.4245 
 2344   0.0000       6.045884       164.5169 
 2345   0.0000       6.047448       164.5594 
 2346   0.0000       6.048749       164.5948 
 2347   0.0000       6.051359       164.6658 
 2348   0.0000       6.054783       164.7590 
 2349   0.0000       6.057514       164.8333 
 2350   0.0000       6.060815       164.9232 
 2351   0.0000       6.061455       164.9406 
 2352   0.0000       6.065719       165.0566 
 2353   0.0000       6.070058       165.1747 
 2354   0.0000       6.073329       165.2637 
 2355   0.0000       6.077248       165.3703 
 2356   0.0000       6.080789       165.4667 
 2357   0.0000       6.082266       165.5069 
 2358   0.0000       6.083076       165.5289 
 2359   0.0000       6.086326       165.6173 
 2360   0.0000       6.088106       165.6658 
 2361   0.0000       6.090798       165.7390 
 2362   0.0000       6.094282       165.8338 
 2363   0.0000       6.095691       165.8722 
 2364   0.0000       6.095931       165.8787 
 2365   0.0000       6.097779       165.9290 
 2366   0.0000       6.098914       165.9599 
 2367   0.0000       6.100678       166.0079 
 2368   0.0000       6.103781       166.0923 
 2369   0.0000       6.106397       166.1635 
 2370   0.0000       6.108041       166.2082 
 2371   0.0000       6.110041       166.2627 
 2372   0.0000       6.112532       166.3305 
 2373   0.0000       6.116102       166.4276 
 2374   0.0000       6.117135       166.4557 
 2375   0.0000       6.119760       166.5271 
 2376   0.0000       6.123815       166.6375 
 2377   0.0000       6.125742       166.6899 
 2378   0.0000       6.126887       166.7211 
 2379   0.0000       6.128810       166.7734 
 2380   0.0000       6.130685       166.8244 
 2381   0.0000       6.134451       166.9269 
 2382   0.0000       6.136246       166.9757 
 2383   0.0000       6.139290       167.0586 
 2384   0.0000       6.142361       167.1421 
 2385   0.0000       6.142957       167.1584 
 2386   0.0000       6.145697       167.2329 
 2387   0.0000       6.147273       167.2758 
 2388   0.0000       6.150992       167.3770 
 2389   0.0000       6.154352       167.4684 
 2390   0.0000       6.157753       167.5610 
 2391   0.0000       6.159690       167.6137 
 2392   0.0000       6.162937       167.7020 
 2393   0.0000       6.167012       167.8129 
 2394   0.0000       6.168096       167.8424 
 2395   0.0000       6.170935       167.9197 
 2396   0.0000       6.171718       167.9410 
 2397   0.0000       6.178104       168.1148 
 2398   0.0000       6.180292       168.1743 
 2399   0.0000       6.180637       168.1837 
 2400   0.0000       6.181840       168.2164 
 2401   0.0000       6.182820       168.2431 
 2402   0.0000       6.187289       168.3647 
 2403   0.0000       6.187414       168.3681 
 2404   0.0000       6.189424       168.4228 
 2405   0.0000       6.193750       168.5405 
 2406   0.0000       6.195140       168.5783 
 2407   0.0000       6.195848       168.5976 
 2408   0.0000       6.200102       168.7134 
 2409   0.0000       6.201753       168.7583 
 2410   0.0000       6.203404       168.8032 
 2411   0.0000       6.206209       168.8795 
 2412   0.0000       6.208584       168.9442 
 2413   0.0000       6.209473       168.9684 
 2414   0.0000       6.210760       169.0034 
 2415   0.0000       6.212930       169.0624 
 2416   0.0000       6.214306       169.0999 
 2417   0.0000       6.217928       169.1984 
 2418   0.0000       6.219773       169.2486 
 2419   0.0000       6.221594       169.2982 
 2420   0.0000       6.224913       169.3885 
 2421   0.0000       6.226905       169.4427 
 2422   0.0000       6.229141       169.5035 
 2423   0.0000       6.231923       169.5793 
 2424   0.0000       6.234687       169.6545 
 2425   0.0000       6.238911       169.7694 
 2426   0.0000       6.239756       169.7924 
 2427   0.0000       6.244443       169.9199 
 2428   0.0000       6.245528       169.9495 
 2429   0.0000       6.250217       170.0770 
 2430   0.0000       6.251917       170.1233 
 2431   0.0000       6.254244       170.1866 
 2432   0.0000       6.256800       170.2562 
 2433   0.0000       6.258473       170.3017 
 2434   0.0000       6.259645       170.3336 
 2435   0.0000       6.261788       170.3919 
 2436   0.0000       6.264312       170.4606 
 2437   0.0000       6.265314       170.4879 
 2438   0.0000       6.269065       170.5899 
 2439   0.0000       6.269808       170.6101 
 2440   0.0000       6.272250       170.6766 
 2441   0.0000       6.275073       170.7534 
 2442   0.0000       6.276905       170.8033 
 2443   0.0000       6.278027       170.8338 
 2444   0.0000       6.280111       170.8905 
 2445   0.0000       6.283065       170.9709 
 2446   0.0000       6.284223       171.0024 
 2447   0.0000       6.285332       171.0326 
 2448   0.0000       6.288844       171.1281 
 2449   0.0000       6.290376       171.1698 
 2450   0.0000       6.294250       171.2753 
 2451   0.0000       6.295733       171.3156 
 2452   0.0000       6.299910       171.4293 
 2453   0.0000       6.302662       171.5041 
 2454   0.0000       6.304534       171.5551 
 2455   0.0000       6.306285       171.6027 
 2456   0.0000       6.309411       171.6878 
 2457   0.0000       6.311433       171.7428 
 2458   0.0000       6.314870       171.8364 
 2459   0.0000       6.317341       171.9036 
 2460   0.0000       6.318376       171.9317 
 2461   0.0000       6.320445       171.9881 
 2462   0.0000       6.323018       172.0581 
 2463   0.0000       6.323420       172.0690 
 2464   0.0000       6.328945       172.2194 
 2465   0.0000       6.330708       172.2673 
 2466   0.0000       6.333640       172.3471 
 2467   0.0000       6.333674       172.3480 
 2468   0.0000       6.337435       172.4504 
 2469   0.0000       6.337504       172.4523 
 2470   0.0000       6.338953       172.4917 
 2471   0.0000       6.342169       172.5792 
 2472   0.0000       6.343345       172.6112 
 2473   0.0000       6.347827       172.7332 
 2474   0.0000       6.349332       172.7741 
 2475   0.0000       6.350567       172.8077 
 2476   0.0000       6.354294       172.9091 
 2477   0.0000       6.356421       172.9670 
 2478   0.0000       6.358192       173.0152 
 2479   0.0000       6.360099       173.0671 
 2480   0.0000       6.364067       173.1751 
 2481   0.0000       6.366565       173.2430 
 2482   0.0000       6.367299       173.2630 
 2483   0.0000       6.370891       173.3608 
 2484   0.0000       6.373193       173.4234 
 2485   0.0000       6.373754       173.4387 
 2486   0.0000       6.376963       173.5260 
 2487   0.0000       6.379766       173.6023 
 2488   0.0000       6.381444       173.6479 
 2489   0.0000       6.384576       173.7331 
 2490   0.0000       6.386455       173.7843 
 2491   0.0000       6.391692       173.9268 
 2492   0.0000       6.393026       173.9631 
 2493   0.0000       6.395433       174.0286 
 2494   0.0000       6.398656       174.1163 
 2495   0.0000       6.401177       174.1849 
 2496   0.0000       6.406848       174.3392 
 2497   0.0000       6.407990       174.3703 
 2498   0.0000       6.410685       174.4436 
 2499   0.0000       6.413863       174.5301 
 2500   0.0000       6.416551       174.6032 
 2501   0.0000       6.419298       174.6780 
 2502   0.0000       6.420915       174.7220 
 2503   0.0000       6.423239       174.7852 
 2504   0.0000       6.426258       174.8674 
 2505   0.0000       6.431691       175.0152 
 2506   0.0000       6.433018       175.0513 
 2507   0.0000       6.435310       175.1137 
 2508   0.0000       6.436977       175.1590 
 2509   0.0000       6.439417       175.2254 
 2510   0.0000       6.443201       175.3284 
 2511   0.0000       6.445702       175.3965 
 2512   0.0000       6.448901       175.4835 
 2513   0.0000       6.449575       175.5019 
 2514   0.0000       6.453797       175.6168 
 2515   0.0000       6.456953       175.7026 
 2516   0.0000       6.458080       175.7333 
 2517   0.0000       6.460494       175.7990 
 2518   0.0000       6.462159       175.8443 
 2519   0.0000       6.463658       175.8851 
 2520   0.0000       6.466547       175.9637 
 2521   0.0000       6.469499       176.0440 
 2522   0.0000       6.471852       176.1080 
 2523   0.0000       6.474598       176.1828 
 2524   0.0000       6.477303       176.2564 
 2525   0.0000       6.478931       176.3007 
 2526   0.0000       6.481238       176.3635 
 2527   0.0000       6.486136       176.4967 
 2528   0.0000       6.487700       176.5393 
 2529   0.0000       6.489560       176.5899 
 2530   0.0000       6.495475       176.7509 
 2531   0.0000       6.496542       176.7799 
 2532   0.0000       6.499308       176.8552 
 2533   0.0000       6.501916       176.9261 
 2534   0.0000       6.503909       176.9804 
 2535   0.0000       6.508607       177.1082 
 2536   0.0000       6.512051       177.2019 
 2537   0.0000       6.513410       177.2389 
 2538   0.0000       6.516156       177.3136 
 2539   0.0000       6.516750       177.3298 
 2540   0.0000       6.519870       177.4147 
 2541   0.0000       6.521891       177.4697 
 2542   0.0000       6.523641       177.5173 
 2543   0.0000       6.530265       177.6975 
 2544   0.0000       6.530524       177.7046 
 2545   0.0000       6.534076       177.8013 
 2546   0.0000       6.537420       177.8922 
 2547   0.0000       6.539192       177.9405 
 2548   0.0000       6.542458       178.0293 
 2549   0.0000       6.546600       178.1420 
 2550   0.0000       6.547458       178.1654 
 2551   0.0000       6.550540       178.2493 
 2552   0.0000       6.551658       178.2797 
 2553   0.0000       6.553208       178.3218 
 2554   0.0000       6.556591       178.4139 
 2555   0.0000       6.557507       178.4388 
 2556   0.0000       6.561415       178.5452 
 2557   0.0000       6.566846       178.6930 
 2558   0.0000       6.570572       178.7944 
 2559   0.0000       6.571256       178.8130 
 2560   0.0000       6.573608       178.8770 
 2561   0.0000       6.575355       178.9245 
 2562   0.0000       6.578570       179.0120 
 2563   0.0000       6.578878       179.0204 
 2564   0.0000       6.583530       179.1469 
 2565   0.0000       6.585204       179.1925 
 2566   0.0000       6.587814       179.2635 
 2567   0.0000       6.589332       179.3048 
 2568   0.0000       6.591462       179.3628 
 2569   0.0000       6.593596       179.4209 
 2570   0.0000       6.595347       179.4685 
 2571   0.0000       6.596450       179.4985 
 2572   0.0000       6.599539       179.5826 
 2573   0.0000       6.604337       179.7131 
 2574   0.0000       6.605311       179.7396 
 2575   0.0000       6.608729       179.8327 
 2576   0.0000       6.609990       179.8670 
 2577   0.0000       6.610594       179.8834 
 2578   0.0000       6.614924       180.0012 
 2579   0.0000       6.615953       180.0292 
 2580   0.0000       6.618384       180.0954 
 2581   0.0000       6.621491       180.1799 
 2582   0.0000       6.623054       180.2225 
 2583   0.0000       6.625613       180.2921 
 2584   0.0000       6.629467       180.3970 
 2585   0.0000       6.632455       180.4783 
 2586   0.0000       6.633801       180.5149 
 2587   0.0000       6.636835       180.5975 
 2588   0.0000       6.638645       180.6467 
 2589   0.0000       6.641999       180.7380 
 2590   0.0000       6.644293       180.8004 
 2591   0.0000       6.645642       180.8371 
 2592   0.0000       6.648039       180.9023 
 2593   0.0000       6.650838       180.9785 
 2594   0.0000       6.653475       181.0503 
 2595   0.0000       6.656119       181.1222 
 2596   0.0000       6.659687       181.2193 
 2597   0.0000       6.664061       181.3383 
 2598   0.0000       6.665498       181.3774 
 2599   0.0000       6.666931       181.4164 
 2600   0.0000       6.670391       181.5106 
 2601   0.0000       6.674867       181.6324 
 2602   0.0000       6.677743       181.7106 
 2603   0.0000       6.679013       181.7452 
 2604   0.0000       6.682957       181.8525 
 2605   0.0000       6.683834       181.8764 
 2606   0.0000       6.685438       181.9200 
 2607   0.0000       6.686105       181.9382 
 2608   0.0000       6.689509       182.0308 
 2609   0.0000       6.691249       182.0782 
 2610   0.0000       6.693157       182.1301 
 2611   0.0000       6.697462       182.2472 
 2612   0.0000       6.698708       182.2811 
 2613   0.0000       6.702094       182.3733 
 2614   0.0000       6.704652       182.4429 
 2615   0.0000       6.707446       182.5189 
 2616   0.0000       6.708956       182.5600 
 2617   0.0000       6.710977       182.6150 
 2618   0.0000       6.713126       182.6734 
 2619   0.0000       6.716353       182.7613 
 2620   0.0000       6.720673       182.8788 
 2621   0.0000       6.721341       182.8970 
 2622   0.0000       6.723989       182.9690 
 2623   0.0000       6.726845       183.0468 
 2624   0.0000       6.727635       183.0682 
 2625   0.0000       6.729443       183.1175 
 2626   0.0000       6.732009       183.1873 
 2627   0.0000       6.737053       183.3245 
 2628   0.0000       6.742858       183.4825 
 2629   0.0000       6.744683       183.5321 
 2630   0.0000       6.745548       183.5557 
 2631   0.0000       6.748688       183.6411 
 2632   0.0000       6.751087       183.7064 
 2633   0.0000       6.758660       183.9125 
 2634   0.0000       6.760371       183.9590 
 2635   0.0000       6.761509       183.9900 
 2636   0.0000       6.763038       184.0316 
 2637   0.0000       6.767892       184.1637 
 2638   0.0000       6.768200       184.1721 
 2639   0.0000       6.773278       184.3103 
 2640   0.0000       6.778926       184.4640 
 2641   0.0000       6.784474       184.6149 
 2642   0.0000       6.788062       184.7126 
 2643   0.0000       6.789631       184.7553 
 2644   0.0000       6.789917       184.7630 
 2645   0.0000       6.795362       184.9112 
 2646   0.0000       6.797809       184.9778 
 2647   0.0000       6.803831       185.1417 
 2648   0.0000       6.806326       185.2096 
 2649   0.0000       6.807891       185.2521 
 2650   0.0000       6.810909       185.3343 
 2651   0.0000       6.811179       185.3416 
 2652   0.0000       6.817851       185.5231 
 2653   0.0000       6.818150       185.5313 
 2654   0.0000       6.820326       185.5905 
 2655   0.0000       6.825991       185.7447 
 2656   0.0000       6.834981       185.9893 
 2657   0.0000       6.836766       186.0379 
 2658   0.0000       6.838217       186.0773 
 2659   0.0000       6.839952       186.1246 
 2660   0.0000       6.843725       186.2272 
 2661   0.0000       6.846405       186.3002 
 2662   0.0000       6.850055       186.3995 
 2663   0.0000       6.854970       186.5332 
 2664   0.0000       6.857711       186.6078 
 2665   0.0000       6.859175       186.6477 
 2666   0.0000       6.864533       186.7934 
 2667   0.0000       6.866782       186.8546 
 2668   0.0000       6.871075       186.9715 
 2669   0.0000       6.874658       187.0689 
 2670   0.0000       6.876674       187.1238 
 2671   0.0000       6.879622       187.2040 
 2672   0.0000       6.884949       187.3490 
 2673   0.0000       6.888012       187.4323 
 2674   0.0000       6.895485       187.6357 
 2675   0.0000       6.898053       187.7056 
 2676   0.0000       6.899358       187.7411 
 2677   0.0000       6.904750       187.8878 
 2678   0.0000       6.906002       187.9219 
 2679   0.0000       6.910870       188.0543 
 2680   0.0000       6.916529       188.2083 
 2681   0.0000       6.918535       188.2629 
 2682   0.0000       6.923423       188.3959 
 2683   0.0000       6.924337       188.4208 
 2684   0.0000       6.931599       188.6184 
 2685   0.0000       6.934678       188.7022 
 2686   0.0000       6.945484       188.9962 
 2687   0.0000       6.948104       189.0675 
 2688   0.0000       6.951141       189.1502 
 2689   0.0000       6.953038       189.2018 
 2690   0.0000       6.955489       189.2685 
 2691   0.0000       6.958735       189.3568 
 2692   0.0000       6.961399       189.4293 
 2693   0.0000       6.963914       189.4977 
 2694   0.0000       6.965085       189.5296 
 2695   0.0000       6.967754       189.6022 
 2696   0.0000       6.972710       189.7371 
 2697   0.0000       6.975199       189.8048 
 2698   0.0000       6.978628       189.8981 
 2699   0.0000       6.980360       189.9453 
 2700   0.0000       6.987393       190.1366 
 2701   0.0000       6.988931       190.1785 
 2702   0.0000       6.995079       190.3458 
 2703   0.0000       6.999190       190.4576 
 2704   0.0000       7.002305       190.5424 
 2705   0.0000       7.003047       190.5626 
 2706   0.0000       7.005594       190.6319 
 2707   0.0000       7.010635       190.7691 
 2708   0.0000       7.015013       190.8882 
 2709   0.0000       7.018511       190.9834 
 2710   0.0000       7.021018       191.0516 
 2711   0.0000       7.027177       191.2192 
 2712   0.0000       7.032791       191.3720 
 2713   0.0000       7.037427       191.4981 
 2714   0.0000       7.039468       191.5537 
 2715   0.0000       7.042803       191.6444 
 2716   0.0000       7.043598       191.6661 
 2717   0.0000       7.046187       191.7365 
 2718   0.0000       7.051541       191.8822 
 2719   0.0000       7.056738       192.0236 
 2720   0.0000       7.057137       192.0344 
 2721   0.0000       7.058946       192.0837 
 2722   0.0000       7.063257       192.2010 
 2723   0.0000       7.065671       192.2667 
 2724   0.0000       7.070719       192.4040 
 2725   0.0000       7.073743       192.4863 
 2726   0.0000       7.074293       192.5013 
 2727   0.0000       7.076784       192.5691 
 2728   0.0000       7.078491       192.6155 
 2729   0.0000       7.083480       192.7513 
 2730   0.0000       7.083948       192.7640 
 2731   0.0000       7.088604       192.8907 
 2732   0.0000       7.089836       192.9243 
 2733   0.0000       7.094221       193.0436 
 2734   0.0000       7.098592       193.1625 
 2735   0.0000       7.102831       193.2779 
 2736   0.0000       7.104949       193.3355 
 2737   0.0000       7.110600       193.4893 
 2738   0.0000       7.113602       193.5709 
 2739   0.0000       7.115118       193.6122 
 2740   0.0000       7.119210       193.7235 
 2741   0.0000       7.126968       193.9347 
 2742   0.0000       7.130134       194.0208 
 2743   0.0000       7.133443       194.1109 
 2744   0.0000       7.136103       194.1832 
 2745   0.0000       7.140685       194.3079 
 2746   0.0000       7.149347       194.5436 
 2747   0.0000       7.150734       194.5814 
 2748   0.0000       7.155077       194.6995 
 2749   0.0000       7.157850       194.7750 
 2750   0.0000       7.162961       194.9141 
 2751   0.0000       7.163890       194.9394 
 2752   0.0000       7.168643       195.0687 
 2753   0.0000       7.173349       195.1968 
 2754   0.0000       7.178841       195.3462 
 2755   0.0000       7.180359       195.3875 
 2756   0.0000       7.183214       195.4652 
 2757   0.0000       7.185664       195.5319 
 2758   0.0000       7.190923       195.6750 
 2759   0.0000       7.192055       195.7058 
 2760   0.0000       7.195758       195.8065 
 2761   0.0000       7.200588       195.9380 
 2762   0.0000       7.208284       196.1474 
 2763   0.0000       7.210661       196.2121 
 2764   0.0000       7.212300       196.2567 
 2765   0.0000       7.213926       196.3009 
 2766   0.0000       7.215648       196.3478 
 2767   0.0000       7.217590       196.4006 
 2768   0.0000       7.218580       196.4276 
 2769   0.0000       7.230757       196.7589 
 2770   0.0000       7.231853       196.7887 
 2771   0.0000       7.233839       196.8428 
 2772   0.0000       7.237469       196.9415 
 2773   0.0000       7.241116       197.0408 
 2774   0.0000       7.244048       197.1206 
 2775   0.0000       7.246269       197.1810 
 2776   0.0000       7.249021       197.2559 
 2777   0.0000       7.257473       197.4859 
 2778   0.0000       7.261823       197.6043 
 2779   0.0000       7.266221       197.7239 
 2780   0.0000       7.272206       197.8868 
 2781   0.0000       7.276184       197.9950 
 2782   0.0000       7.277043       198.0184 
 2783   0.0000       7.284470       198.2205 
 2784   0.0000       7.284874       198.2315 
 2785   0.0000       7.288988       198.3434 
 2786   0.0000       7.291229       198.4044 
 2787   0.0000       7.298680       198.6072 
 2788   0.0000       7.306651       198.8241 
 2789   0.0000       7.310250       198.9220 
 2790   0.0000       7.312797       198.9913 
 2791   0.0000       7.318289       199.1408 
 2792   0.0000       7.321873       199.2383 
 2793   0.0000       7.322993       199.2688 
 2794   0.0000       7.327129       199.3813 
 2795   0.0000       7.331498       199.5002 
 2796   0.0000       7.334459       199.5808 
 2797   0.0000       7.338866       199.7007 
 2798   0.0000       7.344543       199.8552 
 2799   0.0000       7.348784       199.9706 
 2800   0.0000       7.349955       200.0024 
 2801   0.0000       7.357704       200.2133 
 2802   0.0000       7.359704       200.2677 
 2803   0.0000       7.362031       200.3311 
 2804   0.0000       7.364894       200.4089 
 2805   0.0000       7.370961       200.5740 
 2806   0.0000       7.381944       200.8729 
 2807   0.0000       7.384624       200.9458 
 2808   0.0000       7.389515       201.0789 
 2809   0.0000       7.392776       201.1676 
 2810   0.0000       7.400188       201.3694 
 2811   0.0000       7.404663       201.4911 
 2812   0.0000       7.409704       201.6283 
 2813   0.0000       7.413761       201.7387 
 2814   0.0000       7.417359       201.8366 
 2815   0.0000       7.420322       201.9172 
 2816   0.0000       7.422005       201.9630 
 2817   0.0000       7.425361       202.0544 
 2818   0.0000       7.426825       202.0942 
 2819   0.0000       7.434040       202.2905 
 2820   0.0000       7.437349       202.3806 
 2821   0.0000       7.441702       202.4990 
 2822   0.0000       7.443250       202.5411 
 2823   0.0000       7.444229       202.5678 
 2824   0.0000       7.449033       202.6985 
 2825   0.0000       7.451275       202.7595 
 2826   0.0000       7.452254       202.7861 
 2827   0.0000       7.458166       202.9470 
 2828   0.0000       7.460976       203.0235 
 2829   0.0000       7.462126       203.0548 
 2830   0.0000       7.467071       203.1893 
 2831   0.0000       7.468378       203.2249 
 2832   0.0000       7.473040       203.3518 
 2833   0.0000       7.477085       203.4618 
 2834   0.0000       7.477651       203.4772 
 2835   0.0000       7.484655       203.6678 
 2836   0.0000       7.485501       203.6908 
 2837   0.0000       7.487280       203.7392 
 2838   0.0000       7.492940       203.8933 
 2839   0.0000       7.495068       203.9512 
 2840   0.0000       7.496469       203.9893 
 2841   0.0000       7.502950       204.1657 
 2842   0.0000       7.504376       204.2044 
 2843   0.0000       7.507471       204.2887 
 2844   0.0000       7.512426       204.4235 
 2845   0.0000       7.515061       204.4952 
 2846   0.0000       7.516432       204.5325 
 2847   0.0000       7.517655       204.5658 
 2848   0.0000       7.523810       204.7333 
 2849   0.0000       7.526327       204.8018 
 2850   0.0000       7.529459       204.8870 
 2851   0.0000       7.533244       204.9900 
 2852   0.0000       7.536184       205.0700 
 2853   0.0000       7.540852       205.1970 
 2854   0.0000       7.543467       205.2682 
 2855   0.0000       7.547454       205.3767 
 2856   0.0000       7.548425       205.4031 
 2857   0.0000       7.550197       205.4513 
 2858   0.0000       7.556465       205.6219 
 2859   0.0000       7.561376       205.7555 
 2860   0.0000       7.563206       205.8053 
 2861   0.0000       7.564425       205.8385 
 2862   0.0000       7.565845       205.8771 
 2863   0.0000       7.576998       206.1806 
 2864   0.0000       7.580770       206.2832 
 2865   0.0000       7.581020       206.2901 
 2866   0.0000       7.585305       206.4067 
 2867   0.0000       7.592683       206.6074 
 2868   0.0000       7.594183       206.6482 
 2869   0.0000       7.599055       206.7808 
 2870   0.0000       7.600909       206.8313 
 2871   0.0000       7.606095       206.9724 
 2872   0.0000       7.607284       207.0047 
 2873   0.0000       7.611155       207.1101 
 2874   0.0000       7.613978       207.1869 
 2875   0.0000       7.621084       207.3802 
 2876   0.0000       7.624913       207.4844 
 2877   0.0000       7.630449       207.6351 
 2878   0.0000       7.632316       207.6859 
 2879   0.0000       7.633018       207.7050 
 2880   0.0000       7.637903       207.8379 
 2881   0.0000       7.641618       207.9390 
 2882   0.0000       7.645711       208.0504 
 2883   0.0000       7.646821       208.0806 
 2884   0.0000       7.649172       208.1446 
 2885   0.0000       7.657534       208.3721 
 2886   0.0000       7.661415       208.4777 
 2887   0.0000       7.664537       208.5627 
 2888   0.0000       7.669592       208.7002 
 2889   0.0000       7.671073       208.7405 
 2890   0.0000       7.672233       208.7721 
 2891   0.0000       7.678454       208.9413 
 2892   0.0000       7.684312       209.1007 
 2893   0.0000       7.686921       209.1717 
 2894   0.0000       7.687849       209.1970 
 2895   0.0000       7.691406       209.2938 
 2896   0.0000       7.694269       209.3717 
 2897   0.0000       7.698957       209.4993 
 2898   0.0000       7.701596       209.5711 
 2899   0.0000       7.704314       209.6451 
 2900   0.0000       7.709689       209.7913 
 2901   0.0000       7.712424       209.8657 
 2902   0.0000       7.716458       209.9755 
 2903   0.0000       7.718396       210.0282 
 2904   0.0000       7.721579       210.1148 
 2905   0.0000       7.729005       210.3169 
 2906   0.0000       7.735035       210.4810 
 2907   0.0000       7.735789       210.5015 
 2908   0.0000       7.737779       210.5557 
 2909   0.0000       7.739219       210.5949 
 2910   0.0000       7.743611       210.7144 
 2911   0.0000       7.749049       210.8624 
 2912   0.0000       7.751340       210.9247 
 2913   0.0000       7.751511       210.9293 
 2914   0.0000       7.754484       211.0102 
 2915   0.0000       7.757332       211.0877 
 2916   0.0000       7.760676       211.1787 
 2917   0.0000       7.763359       211.2517 
 2918   0.0000       7.767323       211.3596 
 2919   0.0000       7.772716       211.5064 
 2920   0.0000       7.773544       211.5289 
 2921   0.0000       7.778061       211.6518 
 2922   0.0000       7.779046       211.6786 
 2923   0.0000       7.783529       211.8006 
 2924   0.0000       7.787327       211.9039 
 2925   0.0000       7.789431       211.9612 
 2926   0.0000       7.793869       212.0820 
 2927   0.0000       7.797313       212.1757 
 2928   0.0000       7.800164       212.2533 
 2929   0.0000       7.803321       212.3391 
 2930   0.0000       7.805771       212.4058 
 2931   0.0000       7.807200       212.4447 
 2932   0.0000       7.808794       212.4881 
 2933   0.0000       7.811509       212.5620 
 2934   0.0000       7.814268       212.6370 
 2935   0.0000       7.816471       212.6970 
 2936   0.0000       7.820616       212.8098 
 2937   0.0000       7.824392       212.9125 
 2938   0.0000       7.825441       212.9411 
 2939   0.0000       7.832111       213.1226 
 2940   0.0000       7.833758       213.1674 
 2941   0.0000       7.837488       213.2689 
 2942   0.0000       7.839768       213.3309 
 2943   0.0000       7.843954       213.4448 
 2944   0.0000       7.852083       213.6660 
 2945   0.0000       7.856365       213.7826 
 2946   0.0000       7.856769       213.7936 
 2947   0.0000       7.859877       213.8781 
 2948   0.0000       7.863725       213.9828 
 2949   0.0000       7.866638       214.0621 
 2950   0.0000       7.870565       214.1690 
 2951   0.0000       7.874391       214.2731 
 2952   0.0000       7.877758       214.3647 
 2953   0.0000       7.882535       214.4947 
 2954   0.0000       7.884823       214.5569 
 2955   0.0000       7.888765       214.6642 
 2956   0.0000       7.889575       214.6863 
 2957   0.0000       7.892079       214.7544 
 2958   0.0000       7.897332       214.8973 
 2959   0.0000       7.899081       214.9449 
 2960   0.0000       7.899794       214.9643 
 2961   0.0000       7.907769       215.1813 
 2962   0.0000       7.909401       215.2257 
 2963   0.0000       7.911209       215.2749 
 2964   0.0000       7.913303       215.3319 
 2965   0.0000       7.914385       215.3614 
 2966   0.0000       7.918024       215.4604 
 2967   0.0000       7.919325       215.4958 
 2968   0.0000       7.923368       215.6058 
 2969   0.0000       7.925731       215.6701 
 2970   0.0000       7.928825       215.7543 
 2971   0.0000       7.935571       215.9379 
 2972   0.0000       7.936867       215.9731 
 2973   0.0000       7.940227       216.0646 
 2974   0.0000       7.941817       216.1078 
 2975   0.0000       7.945691       216.2133 
 2976   0.0000       7.948122       216.2794 
 2977   0.0000       7.950846       216.3535 
 2978   0.0000       7.953243       216.4188 
 2979   0.0000       7.957799       216.5427 
 2980   0.0000       7.960838       216.6254 
 2981   0.0000       7.963993       216.7113 
 2982   0.0000       7.965369       216.7487 
 2983   0.0000       7.968067       216.8221 
 2984   0.0000       7.975913       217.0356 
 2985   0.0000       7.979941       217.1452 
 2986   0.0000       7.983210       217.2342 
 2987   0.0000       7.992574       217.4890 
 2988   0.0000       7.996516       217.5963 
 2989   0.0000       8.000908       217.7158 
 2990   0.0000       8.001520       217.7324 
 2991   0.0000       8.003238       217.7792 
 2992   0.0000       8.004603       217.8163 
 2993   0.0000       8.004890       217.8241 
 2994   0.0000       8.009128       217.9395 
 2995   0.0000       8.011695       218.0093 
 2996   0.0000       8.016096       218.1291 
 2997   0.0000       8.017279       218.1612 
 2998   0.0000       8.020820       218.2576 
 2999   0.0000       8.025201       218.3768 
 3000   0.0000       8.029593       218.4963 
 3001   0.0000       8.031459       218.5471 
 3002   0.0000       8.036274       218.6781 
 3003   0.0000       8.037587       218.7139 
 3004   0.0000       8.040887       218.8037 
 3005   0.0000       8.043015       218.8616 
 3006   0.0000       8.048575       219.0128 
 3007   0.0000       8.051116       219.0820 
 3008   0.0000       8.054818       219.1827 
 3009   0.0000       8.061143       219.3549 
 3010   0.0000       8.064925       219.4578 
 3011   0.0000       8.065382       219.4702 
 3012   0.0000       8.067234       219.5206 
 3013   0.0000       8.073488       219.6908 
 3014   0.0000       8.077602       219.8027 
 3015   0.0000       8.080715       219.8874 
 3016   0.0000       8.082425       219.9340 
 3017   0.0000       8.086214       220.0371 
 3018   0.0000       8.094393       220.2596 
 3019   0.0000       8.095357       220.2859 
 3020   0.0000       8.099453       220.3973 
 3021   0.0000       8.101488       220.4527 
 3022   0.0000       8.105142       220.5521 
 3023   0.0000       8.108297       220.6380 
 3024   0.0000       8.109067       220.6589 
 3025   0.0000       8.116614       220.8643 
 3026   0.0000       8.118905       220.9266 
 3027   0.0000       8.121653       221.0014 
 3028   0.0000       8.122556       221.0260 
 3029   0.0000       8.125355       221.1021 
 3030   0.0000       8.130547       221.2434 
 3031   0.0000       8.133754       221.3307 
 3032   0.0000       8.138271       221.4536 
 3033   0.0000       8.140078       221.5028 
 3034   0.0000       8.142012       221.5554 
 3035   0.0000       8.143217       221.5882 
 3036   0.0000       8.149198       221.7510 
 3037   0.0000       8.153447       221.8666 
 3038   0.0000       8.156308       221.9444 
 3039   0.0000       8.159664       222.0357 
 3040   0.0000       8.167300       222.2435 
 3041   0.0000       8.168015       222.2630 
 3042   0.0000       8.171138       222.3480 
 3043   0.0000       8.177423       222.5190 
 3044   0.0000       8.182101       222.6463 
 3045   0.0000       8.185991       222.7522 
 3046   0.0000       8.188171       222.8115 
 3047   0.0000       8.190096       222.8638 
 3048   0.0000       8.192827       222.9382 
 3049   0.0000       8.194316       222.9787 
 3050   0.0000       8.197411       223.0629 
 3051   0.0000       8.199059       223.1077 
 3052   0.0000       8.201734       223.1805 
 3053   0.0000       8.205831       223.2920 
 3054   0.0000       8.208185       223.3561 
 3055   0.0000       8.211335       223.4418 
 3056   0.0000       8.213650       223.5048 
 3057   0.0000       8.221536       223.7194 
 3058   0.0000       8.223440       223.7712 
 3059   0.0000       8.228246       223.9020 
 3060   0.0000       8.228529       223.9096 
 3061   0.0000       8.232323       224.0129 
 3062   0.0000       8.235749       224.1061 
 3063   0.0000       8.235991       224.1127 
 3064   0.0000       8.238734       224.1874 
 3065   0.0000       8.243512       224.3174 
 3066   0.0000       8.246453       224.3974 
 3067   0.0000       8.251585       224.5371 
 3068   0.0000       8.252295       224.5564 
 3069   0.0000       8.256031       224.6580 
 3070   0.0000       8.256289       224.6650 
 3071   0.0000       8.261838       224.8160 
 3072   0.0000       8.265966       224.9284 
 3073   0.0000       8.266778       224.9505 
 3074   0.0000       8.267801       224.9783 
 3075   0.0000       8.273016       225.1202 
 3076   0.0000       8.274532       225.1615 
 3077   0.0000       8.278703       225.2750 
 3078   0.0000       8.279535       225.2976 
 3079   0.0000       8.283788       225.4133 
 3080   0.0000       8.284985       225.4459 
 3081   0.0000       8.285626       225.4633 
 3082   0.0000       8.290333       225.5914 
 3083   0.0000       8.295172       225.7231 
 3084   0.0000       8.296633       225.7629 
 3085   0.0000       8.296719       225.7652 
 3086   0.0000       8.301177       225.8865 
 3087   0.0000       8.303511       225.9500 
 3088   0.0000       8.305042       225.9917 
 3089   0.0000       8.307527       226.0593 
 3090   0.0000       8.308921       226.0972 
 3091   0.0000       8.309797       226.1211 
 3092   0.0000       8.316357       226.2996 
 3093   0.0000       8.318770       226.3652 
 3094   0.0000       8.321157       226.4302 
 3095   0.0000       8.323127       226.4838 
 3096   0.0000       8.325801       226.5566 
 3097   0.0000       8.327781       226.6104 
 3098   0.0000       8.332433       226.7370 
 3099   0.0000       8.337325       226.8701 
 3100   0.0000       8.338861       226.9119 
 3101   0.0000       8.340926       226.9681 
 3102   0.0000       8.345370       227.0891 
 3103   0.0000       8.348395       227.1714 
 3104   0.0000       8.350859       227.2384 
 3105   0.0000       8.351999       227.2694 
 3106   0.0000       8.352123       227.2728 
 3107   0.0000       8.354605       227.3404 
 3108   0.0000       8.357499       227.4191 
 3109   0.0000       8.361357       227.5241 
 3110   0.0000       8.364180       227.6009 
 3111   0.0000       8.368980       227.7315 
 3112   0.0000       8.373713       227.8603 
 3113   0.0000       8.380168       228.0360 
 3114   0.0000       8.381784       228.0799 
 3115   0.0000       8.383556       228.1282 
 3116   0.0000       8.387186       228.2269 
 3117   0.0000       8.388625       228.2661 
 3118   0.0000       8.392911       228.3827 
 3119   0.0000       8.394045       228.4136 
 3120   0.0000       8.398669       228.5394 
 3121   0.0000       8.400125       228.5790 
 3122   0.0000       8.401850       228.6260 
 3123   0.0000       8.406661       228.7569 
 3124   0.0000       8.406699       228.7579 
 3125   0.0000       8.413298       228.9375 
 3126   0.0000       8.413546       228.9442 
 3127   0.0000       8.415542       228.9985 
 3128   0.0000       8.419090       229.0951 
 3129   0.0000       8.421353       229.1567 
 3130   0.0000       8.422963       229.2005 
 3131   0.0000       8.426729       229.3030 
 3132   0.0000       8.429431       229.3765 
 3133   0.0000       8.432571       229.4619 
 3134   0.0000       8.434067       229.5026 
 3135   0.0000       8.436433       229.5670 
 3136   0.0000       8.437689       229.6012 
 3137   0.0000       8.443465       229.7584 
 3138   0.0000       8.444880       229.7969 
 3139   0.0000       8.449504       229.9227 
 3140   0.0000       8.453319       230.0265 
 3141   0.0000       8.457380       230.1370 
 3142   0.0000       8.459166       230.1856 
 3143   0.0000       8.462453       230.2750 
 3144   0.0000       8.465173       230.3491 
 3145   0.0000       8.470006       230.4806 
 3146   0.0000       8.473422       230.5735 
 3147   0.0000       8.477741       230.6911 
 3148   0.0000       8.481180       230.7847 
 3149   0.0000       8.486724       230.9355 
 3150   0.0000       8.488937       230.9957 
 3151   0.0000       8.489588       231.0134 
 3152   0.0000       8.493724       231.1260 
 3153   0.0000       8.496526       231.2022 
 3154   0.0000       8.500879       231.3207 
 3155   0.0000       8.506574       231.4757 
 3156   0.0000       8.508196       231.5198 
 3157   0.0000       8.510787       231.5903 
 3158   0.0000       8.513953       231.6764 
 3159   0.0000       8.516103       231.7350 
 3160   0.0000       8.517229       231.7656 
 3161   0.0000       8.521475       231.8811 
 3162   0.0000       8.521944       231.8939 
 3163   0.0000       8.525420       231.9885 
 3164   0.0000       8.530132       232.1167 
 3165   0.0000       8.532445       232.1796 
 3166   0.0000       8.534120       232.2252 
 3167   0.0000       8.538415       232.3421 
 3168   0.0000       8.543006       232.4670 
 3169   0.0000       8.547254       232.5826 
 3170   0.0000       8.548054       232.6044 
 3171   0.0000       8.548965       232.6292 
 3172   0.0000       8.551312       232.6930 
 3173   0.0000       8.553604       232.7554 
 3174   0.0000       8.558213       232.8808 
 3175   0.0000       8.561556       232.9718 
 3176   0.0000       8.569010       233.1746 
 3177   0.0000       8.570568       233.2170 
 3178   0.0000       8.575595       233.3538 
 3179   0.0000       8.576689       233.3836 
 3180   0.0000       8.578624       233.4362 
 3181   0.0000       8.580601       233.4900 
 3182   0.0000       8.585962       233.6359 
 3183   0.0000       8.587716       233.6836 
 3184   0.0000       8.588655       233.7092 
 3185   0.0000       8.597477       233.9492 
 3186   0.0000       8.598190       233.9686 
 3187   0.0000       8.598969       233.9899 
 3188   0.0000       8.604972       234.1532 
 3189   0.0000       8.605751       234.1744 
 3190   0.0000       8.615500       234.4397 
 3191   0.0000       8.619005       234.5351 
 3192   0.0000       8.624080       234.6732 
 3193   0.0000       8.625449       234.7104 
 3194   0.0000       8.629131       234.8106 
 3195   0.0000       8.630762       234.8550 
 3196   0.0000       8.633187       234.9210 
 3197   0.0000       8.634664       234.9611 
 3198   0.0000       8.638187       235.0570 
 3199   0.0000       8.645226       235.2486 
 3200   0.0000       8.650030       235.3793 
 3201   0.0000       8.650834       235.4011 
 3202   0.0000       8.651492       235.4191 
 3203   0.0000       8.652833       235.4556 
 3204   0.0000       8.659180       235.6283 
 3205   0.0000       8.662182       235.7099 
 3206   0.0000       8.665324       235.7955 
 3207   0.0000       8.668563       235.8836 
 3208   0.0000       8.672430       235.9888 
 3209   0.0000       8.674335       236.0407 
 3210   0.0000       8.677271       236.1206 
 3211   0.0000       8.683735       236.2964 
 3212   0.0000       8.692073       236.5233 
 3213   0.0000       8.695611       236.6196 
 3214   0.0000       8.703372       236.8308 
 3215   0.0000       8.704320       236.8566 
 3216   0.0000       8.705408       236.8862 
 3217   0.0000       8.706790       236.9238 
 3218   0.0000       8.711891       237.0626 
 3219   0.0000       8.714756       237.1406 
 3220   0.0000       8.717323       237.2104 
 3221   0.0000       8.723489       237.3782 
 3222   0.0000       8.725788       237.4408 
 3223   0.0000       8.727533       237.4882 
 3224   0.0000       8.732061       237.6114 
 3225   0.0000       8.737256       237.7528 
 3226   0.0000       8.744398       237.9472 
 3227   0.0000       8.747341       238.0273 
 3228   0.0000       8.751987       238.1537 
 3229   0.0000       8.756997       238.2900 
 3230   0.0000       8.760204       238.3773 
 3231   0.0000       8.760858       238.3951 
 3232   0.0000       8.766921       238.5601 
 3233   0.0000       8.771041       238.6721 
 3234   0.0000       8.771781       238.6923 
 3235   0.0000       8.775084       238.7822 
 3236   0.0000       8.779291       238.8967 
 3237   0.0000       8.783175       239.0023 
 3238   0.0000       8.790673       239.2064 
 3239   0.0000       8.793734       239.2897 
 3240   0.0000       8.803639       239.5592 
 3241   0.0000       8.809310       239.7135 
 3242   0.0000       8.813187       239.8190 
 3243   0.0000       8.820226       240.0106 
 3244   0.0000       8.821411       240.0428 
 3245   0.0000       8.825259       240.1475 
 3246   0.0000       8.832642       240.3484 
 3247   0.0000       8.834380       240.3957 
 3248   0.0000       8.838604       240.5106 
 3249   0.0000       8.847784       240.7604 
 3250   0.0000       8.853337       240.9116 
 3251   0.0000       8.858115       241.0416 
 3252   0.0000       8.864960       241.2278 
 3253   0.0000       8.866660       241.2741 
 3254   0.0000       8.871617       241.4090 
 3255   0.0000       8.873512       241.4605 
 3256   0.0000       8.876559       241.5435 
 3257   0.0000       8.878870       241.6063 
 3258   0.0000       8.881370       241.6744 
 3259   0.0000       8.885829       241.7957 
 3260   0.0000       8.885970       241.7995 
 3261   0.0000       8.892385       241.9741 
 3262   0.0000       8.892517       241.9777 
 3263   0.0000       8.903330       242.2719 
 3264   0.0000       8.911929       242.5059 
 3265   0.0000       8.913979       242.5617 
 3266   0.0000       8.917988       242.6708 
 3267   0.0000       8.919945       242.7240 
 3268   0.0000       8.925391       242.8722 
 3269   0.0000       8.930056       242.9992 
 3270   0.0000       8.933966       243.1056 
 3271   0.0000       8.938126       243.2188 
 3272   0.0000       8.943591       243.3675 
 3273   0.0000       8.944914       243.4035 
 3274   0.0000       8.946592       243.4491 
 3275   0.0000       8.949420       243.5261 
 3276   0.0000       8.951904       243.5937 
 3277   0.0000       8.953779       243.6447 
 3278   0.0000       8.958907       243.7842 
 3279   0.0000       8.964058       243.9244 
 3280   0.0000       8.966056       243.9788 
 3281   0.0000       8.968934       244.0571 
 3282   0.0000       8.976064       244.2511 
 3283   0.0000       8.980595       244.3744 
 3284   0.0000       8.986185       244.5265 
 3285   0.0000       8.987329       244.5577 
 3286   0.0000       8.990534       244.6449 
 3287   0.0000       8.996934       244.8190 
 3288   0.0000       9.001687       244.9484 
 3289   0.0000       9.003119       244.9873 
 3290   0.0000       9.009720       245.1669 
 3291   0.0000       9.014064       245.2852 
 3292   0.0000       9.016684       245.3564 
 3293   0.0000       9.021121       245.4772 
 3294   0.0000       9.023473       245.5412 
 3295   0.0000       9.027676       245.6555 
 3296   0.0000       9.028830       245.6870 
 3297   0.0000       9.030513       245.7327 
 3298   0.0000       9.037324       245.9181 
 3299   0.0000       9.039956       245.9897 
 3300   0.0000       9.043670       246.0908 
 3301   0.0000       9.047764       246.2022 
 3302   0.0000       9.052353       246.3271 
 3303   0.0000       9.060232       246.5414 
 3304   0.0000       9.062364       246.5995 
 3305   0.0000       9.067258       246.7326 
 3306   0.0000       9.068625       246.7698 
 3307   0.0000       9.073911       246.9137 
 3308   0.0000       9.078447       247.0371 
 3309   0.0000       9.082048       247.1351 
 3310   0.0000       9.091234       247.3851 
 3311   0.0000       9.097599       247.5583 
 3312   0.0000       9.101128       247.6543 
 3313   0.0000       9.105975       247.7862 
 3314   0.0000       9.109307       247.8769 
 3315   0.0000       9.112235       247.9565 
 3316   0.0000       9.115940       248.0573 
 3317   0.0000       9.118469       248.1262 
 3318   0.0000       9.129740       248.4329 
 3319   0.0000       9.135524       248.5903 
 3320   0.0000       9.141375       248.7495 
 3321   0.0000       9.143750       248.8141 
 3322   0.0000       9.150055       248.9857 
 3323   0.0000       9.153303       249.0740 
 3324   0.0000       9.159443       249.2411 
 3325   0.0000       9.161728       249.3033 
 3326   0.0000       9.168258       249.4810 
 3327   0.0000       9.175573       249.6800 
 3328   0.0000       9.177070       249.7208 
 3329   0.0000       9.182795       249.8765 
 3330   0.0000       9.184718       249.9289 
 3331   0.0000       9.187808       250.0130 
 3332   0.0000       9.192445       250.1392 
 3333   0.0000       9.196446       250.2480 
 3334   0.0000       9.200333       250.3538 
 3335   0.0000       9.208337       250.5716 
 3336   0.0000       9.213213       250.7043 
 3337   0.0000       9.227547       251.0943 
 3338   0.0000       9.232214       251.2213 
 3339   0.0000       9.235414       251.3084 
 3340   0.0000       9.246038       251.5975 
 3341   0.0000       9.256867       251.8922 
 3342   0.0000       9.270087       252.2519 
 3343   0.0000       9.273159       252.3355 
 3344   0.0000       9.276304       252.4211 
 3345   0.0000       9.282940       252.6016 
 3346   0.0000       9.289077       252.7686 
 3347   0.0000       9.295062       252.9315 
 3348   0.0000       9.301322       253.1018 
 3349   0.0000       9.305307       253.2103 
 3350   0.0000       9.320185       253.6151 
 3351   0.0000       9.329189       253.8601 
 3352   0.0000       9.334555       254.0062 
 3353   0.0000       9.338045       254.1011 
 3354   0.0000       9.340134       254.1580 
 3355   0.0000       9.353016       254.5085 
 3356   0.0000       9.364388       254.8179 
 3357   0.0000       9.369147       254.9475 
 3358   0.0000       9.377138       255.1649 
 3359   0.0000       9.382201       255.3027 
 3360   0.0000       9.387616       255.4500 
 3361   0.0000       9.390273       255.5223 
 3362   0.0000       9.398657       255.7504 
 3363   0.0000       9.409050       256.0333 
 3364   0.0000       9.412011       256.1138 
 3365   0.0000       9.422368       256.3957 
 3366   0.0000       9.425957       256.4933 
 3367   0.0000       9.430222       256.6094 
 3368   0.0000       9.435713       256.7588 
 3369   0.0000       9.441636       256.9200 
 3370   0.0000       9.449646       257.1379 
 3371   0.0000       9.457485       257.3513 
 3372   0.0000       9.458129       257.3688 
 3373   0.0000       9.467188       257.6153 
 3374   0.0000       9.478089       257.9119 
 3375   0.0000       9.480951       257.9898 
 3376   0.0000       9.486334       258.1363 
 3377   0.0000       9.494600       258.3612 
 3378   0.0000       9.496599       258.4156 
 3379   0.0000       9.499439       258.4929 
 3380   0.0000       9.510803       258.8021 
 3381   0.0000       9.515149       258.9204 
 3382   0.0000       9.522225       259.1129 
 3383   0.0000       9.538925       259.5673 
 3384   0.0000       9.545151       259.7368 
 3385   0.0000       9.548337       259.8235 
 3386   0.0000       9.554568       259.9930 
 3387   0.0000       9.558141       260.0902 
 3388   0.0000       9.563957       260.2485 
 3389   0.0000       9.569659       260.4037 
 3390   0.0000       9.587078       260.8777 
 3391   0.0000       9.593920       261.0638 
 3392   0.0000       9.612172       261.5605 
 3393   0.0000       9.613322       261.5918 
 3394   0.0000       9.632167       262.1046 
 3395   0.0000       9.642502       262.3858 
 3396   0.0000       9.658944       262.8332 
 3397   0.0000       9.665647       263.0156 
 3398   0.0000       9.672045       263.1897 
 3399   0.0000       9.674696       263.2618 
 3400   0.0000       9.678131       263.3553 
 3401   0.0000       9.693333       263.7690 
 3402   0.0000       9.703430       264.0438 
 3403   0.0000       9.706790       264.1352 
 3404   0.0000       9.711871       264.2735 
 3405   0.0000       9.717296       264.4211 
 3406   0.0000       9.721709       264.5412 
 3407   0.0000       9.723326       264.5852 
 3408   0.0000       9.726476       264.6709 
 3409   0.0000       9.728805       264.7343 
 3410   0.0000       9.741492       265.0795 
 3411   0.0000       9.746541       265.2169 
 3412   0.0000       9.750443       265.3230 
 3413   0.0000       9.753955       265.4186 
 3414   0.0000       9.756760       265.4949 
 3415   0.0000       9.756853       265.4975 
 3416   0.0000       9.762531       265.6520 
 3417   0.0000       9.771474       265.8953 
 3418   0.0000       9.772967       265.9359 
 3419   0.0000       9.778617       266.0897 
 3420   0.0000       9.782700       266.2008 
 3421   0.0000       9.787175       266.3226 
 3422   0.0000       9.794398       266.5191 
 3423   0.0000       9.795485       266.5487 
 3424   0.0000       9.797899       266.6144 
 3425   0.0000       9.806840       266.8577 
 3426   0.0000       9.812447       267.0103 
 3427   0.0000       9.815563       267.0950 
 3428   0.0000       9.829225       267.4668 
 3429   0.0000       9.831484       267.5283 
 3430   0.0000       9.838989       267.7325 
 3431   0.0000       9.844001       267.8689 
 3432   0.0000       9.845377       267.9063 
 3433   0.0000       9.852717       268.1061 
 3434   0.0000       9.853351       268.1233 
 3435   0.0000       9.859718       268.2966 
 3436   0.0000       9.862959       268.3848 
 3437   0.0000       9.865391       268.4509 
 3438   0.0000       9.872837       268.6536 
 3439   0.0000       9.874756       268.7058 
 3440   0.0000       9.876242       268.7462 
 3441   0.0000       9.880694       268.8673 
 3442   0.0000       9.883712       268.9495 
 3443   0.0000       9.891054       269.1493 
 3444   0.0000       9.892917       269.2000 
 3445   0.0000       9.897988       269.3379 
 3446   0.0000       9.901251       269.4267 
 3447   0.0000       9.904775       269.5226 
 3448   0.0000       9.908044       269.6116 
 3449   0.0000       9.913310       269.7549 
 3450   0.0000       9.919769       269.9306 
 3451   0.0000       9.922952       270.0173 
 3452   0.0000       9.924491       270.0591 
 3453   0.0000       9.924668       270.0640 
 3454   0.0000       9.925651       270.0907 
 3455   0.0000       9.934623       270.3348 
 3456   0.0000       9.934946       270.3436 
 3457   0.0000       9.938828       270.4493 
 3458   0.0000       9.949532       270.7405 
 3459   0.0000       9.952146       270.8117 
 3460   0.0000       9.960488       271.0387 
 3461   0.0000       9.962553       271.0948 
 3462   0.0000       9.966283       271.1963 
 3463   0.0000       9.966917       271.2136 
 3464   0.0000       9.974933       271.4317 
 3465   0.0000       9.976250       271.4676 
 3466   0.0000       9.979135       271.5461 
 3467   0.0000       9.986583       271.7487 
 3468   0.0000      10.006896       272.3015 
 3469   0.0000      10.010855       272.4092 
 3470   0.0000      10.012534       272.4549 
 3471   0.0000      10.016527       272.5636 
 3472   0.0000      10.017791       272.5980 
 3473   0.0000      10.027525       272.8628 
 3474   0.0000      10.031297       272.9655 
 3475   0.0000      10.040197       273.2077 
 3476   0.0000      10.048264       273.4272 
 3477   0.0000      10.053202       273.5615 
 3478   0.0000      10.062117       273.8041 
 3479   0.0000      10.064880       273.8793 
 3480   0.0000      10.068193       273.9694 
 3481   0.0000      10.069998       274.0186 
 3482   0.0000      10.072474       274.0859 
 3483   0.0000      10.081563       274.3333 
 3484   0.0000      10.087575       274.4969 
 3485   0.0000      10.099925       274.8329 
 3486   0.0000      10.102403       274.9004 
 3487   0.0000      10.107265       275.0327 
 3488   0.0000      10.109011       275.0802 
 3489   0.0000      10.116376       275.2806 
 3490   0.0000      10.126346       275.5519 
 3491   0.0000      10.128484       275.6101 
 3492   0.0000      10.133478       275.7459 
 3493   0.0000      10.139728       275.9160 
 3494   0.0000      10.156686       276.3775 
 3495   0.0000      10.161684       276.5135 
 3496   0.0000      10.168221       276.6913 
 3497   0.0000      10.169709       276.7318 
 3498   0.0000      10.171890       276.7912 
 3499   0.0000      10.188200       277.2350 
 3500   0.0000      10.195715       277.4395 
 3501   0.0000      10.200702       277.5752 
 3502   0.0000      10.205748       277.7125 
 3503   0.0000      10.212030       277.8835 
 3504   0.0000      10.217338       278.0279 
 3505   0.0000      10.221757       278.1482 
 3506   0.0000      10.228438       278.3299 
 3507   0.0000      10.234719       278.5009 
 3508   0.0000      10.237897       278.5873 
 3509   0.0000      10.239343       278.6267 
 3510   0.0000      10.250245       278.9234 
 3511   0.0000      10.255028       279.0535 
 3512   0.0000      10.262873       279.2670 
 3513   0.0000      10.275071       279.5989 
 3514   0.0000      10.275578       279.6127 
 3515   0.0000      10.279980       279.7325 
 3516   0.0000      10.292296       280.0676 
 3517   0.0000      10.299151       280.2542 
 3518   0.0000      10.308264       280.5021 
 3519   0.0000      10.310143       280.5533 
 3520   0.0000      10.311683       280.5952 
 3521   0.0000      10.313682       280.6496 
 3522   0.0000      10.331890       281.1450 
 3523   0.0000      10.340558       281.3809 
 3524   0.0000      10.343958       281.4734 
 3525   0.0000      10.347988       281.5831 
 3526   0.0000      10.360347       281.9194 
 3527   0.0000      10.369595       282.1710 
 3528   0.0000      10.376135       282.3490 
 3529   0.0000      10.378175       282.4045 
 3530   0.0000      10.379857       282.4503 
 3531   0.0000      10.389914       282.7239 
 3532   0.0000      10.394977       282.8617 
 3533   0.0000      10.399616       282.9879 
 3534   0.0000      10.408743       283.2363 
 3535   0.0000      10.415633       283.4238 
 3536   0.0000      10.420383       283.5530 
 3537   0.0000      10.435414       283.9621 
 3538   0.0000      10.448909       284.3293 
 3539   0.0000      10.450899       284.3834 
 3540   0.0000      10.459581       284.6197 
 3541   0.0000      10.474589       285.0281 
 3542   0.0000      10.482198       285.2351 
 3543   0.0000      10.492547       285.5167 
 3544   0.0000      10.498686       285.6838 
 3545   0.0000      10.517854       286.2053 
 3546   0.0000      10.530669       286.5541 
 3547   0.0000      10.536263       286.7063 
 3548   0.0000      10.542064       286.8641 
 3549   0.0000      10.545281       286.9517 
 3550   0.0000      10.554761       287.2097 
 3551   0.0000      10.562880       287.4306 
 3552   0.0000      10.585798       288.0542 
 3553   0.0000      10.599623       288.4304 
 3554   0.0000      10.610844       288.7357 
 3555   0.0000      10.637050       289.4489 
 3556   0.0000      10.646954       289.7183 
 3557   0.0000      10.664796       290.2039 
 3558   0.0000      10.671655       290.3905 
 3559   0.0000      10.681329       290.6538 
 3560   0.0000      10.681614       290.6615 
 3561   0.0000      10.694813       291.0206 
 3562   0.0000      10.696583       291.0688 
 3563   0.0000      10.710318       291.4426 
 3564   0.0000      10.719015       291.6792 
 3565   0.0000      10.724098       291.8175 
 3566   0.0000      10.732754       292.0531 
 3567   0.0000      10.752914       292.6017 
 3568   0.0000      10.766833       292.9804 
 3569   0.0000      10.798192       293.8337 
 3570   0.0000      10.809789       294.1493 
 3571   0.0000      10.816646       294.3359 
 3572   0.0000      10.853472       295.3380 
 3573   0.0000      10.893952       296.4395 
 3574   0.0000      10.903328       296.6946 
 3575   0.0000      10.930255       297.4274 
 3576   0.0000      10.931799       297.4694 
 3577   0.0000      10.971860       298.5595 
 3578   0.0000      11.017479       299.8009 
 3579   0.0000      11.039746       300.4068 
 3580   0.0000      11.084842       301.6339 
 3581   0.0000      11.095732       301.9302 
 3582   0.0000      11.100886       302.0705 
 3583   0.0000      11.121433       302.6296 
 3584   0.0000      11.125401       302.7376 
 3585   0.0000      11.135285       303.0065 
 3586   0.0000      11.153086       303.4909 
 3587   0.0000      11.243009       305.9378 
 3588   0.0000      11.283963       307.0522 
 3589   0.0000      11.294259       307.3324 
 3590   0.0000      11.377365       309.5938 
 3591   0.0000      11.400266       310.2170 
 3592   0.0000      11.416305       310.6535 
 3593   0.0000      11.448833       311.5386 
 3594   0.0000      11.474134       312.2271 
 3595   0.0000      11.529397       313.7308 
 3596   0.0000      11.542907       314.0985 
 3597   0.0000      11.552285       314.3537 
 3598   0.0000      11.554763       314.4211 
 3599   0.0000      11.571190       314.8681 
 3600   0.0000      11.579454       315.0930 
 3601   0.0000      11.619457       316.1815 
 3602   0.0000      11.662295       317.3472 
 3603   0.0000      11.676726       317.7399 
 3604   0.0000      11.694332       318.2189 
 3605   0.0000      11.708026       318.5916 
 3606   0.0000      11.757038       319.9253 
 3607   0.0000      11.781673       320.5956 
 3608   0.0000      11.798698       321.0589 
 3609   0.0000      11.807863       321.3083 
 3610   0.0000      11.837450       322.1134 
 3611   0.0000      11.852933       322.5347 
 3612   0.0000      11.864524       322.8501 
 3613   0.0000      11.893823       323.6474 
 3614   0.0000      11.954117       325.2881 
 3615   0.0000      11.964067       325.5588 
 3616   0.0000      11.975575       325.8720 
 3617   0.0000      11.984853       326.1244 
 3618   0.0000      12.012930       326.8884 
 3619   0.0000      12.043744       327.7269 
 3620   0.0000      12.050091       327.8996 
 3621   0.0000      12.078149       328.6631 
 3622   0.0000      12.091564       329.0282 
 3623   0.0000      12.103373       329.3495 
 3624   0.0000      12.134578       330.1986 
 3625   0.0000      12.143629       330.4449 
 3626   0.0000      12.207073       332.1713 
 3627   0.0000      12.210067       332.2528 
 3628   0.0000      12.228515       332.7548 
 3629   0.0000      12.262703       333.6851 
 3630   0.0000      12.266783       333.7961 
 3631   0.0000      12.289502       334.4144 
 3632   0.0000      12.301754       334.7477 
 3633   0.0000      12.309633       334.9621 
 3634   0.0000      12.318782       335.2111 
 3635   0.0000      12.329258       335.4962 
 3636   0.0000      12.336730       335.6995 
 3637   0.0000      12.348735       336.0262 
 3638   0.0000      12.361357       336.3696 
 3639   0.0000      12.374929       336.7389 
 3640   0.0000      12.390306       337.1574 
 3641   0.0000      12.412553       337.7627 
 3642   0.0000      12.415495       337.8428 
 3643   0.0000      12.436943       338.4264 
 3644   0.0000      12.465224       339.1960 
 3645   0.0000      12.488718       339.8353 
 3646   0.0000      12.491976       339.9240 
 3647   0.0000      12.498978       340.1145 
 3648   0.0000      12.542606       341.3017 
 3649   0.0000      12.548054       341.4499 
 3650   0.0000      12.596567       342.7700 
 3651   0.0000      12.606284       343.0344 
 3652   0.0000      12.612824       343.2124 
 3653   0.0000      12.636786       343.8644 
 3654   0.0000      12.674141       344.8809 
 3655   0.0000      12.677234       344.9651 
 3656   0.0000      12.695378       345.4588 
 3657   0.0000      12.703707       345.6854 
 3658   0.0000      12.712111       345.9141 
 3659   0.0000      12.741820       346.7225 
 3660   0.0000      12.798073       348.2533 
 3661   0.0000      12.839990       349.3939 
 3662   0.0000      12.869080       350.1855 
 3663   0.0000      12.894365       350.8735 
 3664   0.0000      12.906217       351.1960 
 3665   0.0000      12.921461       351.6108 
 3666   0.0000      12.977950       353.1480 
 3667   0.0000      12.979844       353.1995 
 3668   0.0000      13.105474       356.6181 
 3669   0.0000      13.109109       356.7170 
 3670   0.0000      13.125305       357.1577 
 3671   0.0000      13.150081       357.8319 
 3672   0.0000      13.155321       357.9745 
 3673   0.0000      13.171813       358.4233 
 3674   0.0000      13.179282       358.6265 
 3675   0.0000      13.184632       358.7721 
 3676   0.0000      13.188410       358.8749 
 3677   0.0000      13.239457       360.2639 
 3678   0.0000      13.248668       360.5146 
 3679   0.0000      13.283708       361.4681 
 3680   0.0000      13.289067       361.6139 
 3681   0.0000      13.413964       365.0125 
 3682   0.0000      13.465078       366.4034 
 3683   0.0000      13.529877       368.1667 
 3684   0.0000      13.664002       371.8164 
 3685   0.0000      13.988541       380.6475 
 3686   0.0000      14.333932       390.0461 
 3687   0.0000      14.369582       391.0162 
 3688   0.0000      14.419694       392.3798 
 3689   0.0000      14.480533       394.0353 
 3690   0.0000      14.547532       395.8585 
 3691   0.0000      14.566283       396.3687 
 3692   0.0000      14.843054       403.9000 
 3693   0.0000      15.123627       411.5348 
 3694   0.0000      15.166112       412.6909 
 3695   0.0000      27.954904       760.6916 
 3696   0.0000      28.059003       763.5243 
 3697   0.0000      28.151208       766.0333 
 3698   0.0000      28.328443       770.8561 
 3699   0.0000      28.430393       773.6303 
 3700   0.0000      28.475286       774.8519 
 3701   0.0000      28.497899       775.4673 
 3702   0.0000      28.537374       776.5414 
 3703   0.0000      28.548467       776.8433 
 3704   0.0000      28.550805       776.9069 
 3705   0.0000      28.555891       777.0453 
 3706   0.0000      28.574313       777.5466 
 3707   0.0000      28.629163       779.0391 
 3708   0.0000      28.726773       781.6952 
 3709   0.0000      28.749777       782.3212 
 3710   0.0000      28.837446       784.7068 
 3711   0.0000      28.858932       785.2915 
 3712   0.0000      28.920510       786.9671 
 3713   0.0000      28.923336       787.0440 
 3714   0.0000      28.939284       787.4780 
 3715   0.0000      28.952558       787.8391 
 3716   0.0000      28.989677       788.8492 
 3717   0.0000      29.008268       789.3551 
 3718   0.0000      29.034676       790.0737 
 3719   0.0000      29.041051       790.2472 
 3720   0.0000      29.055682       790.6453 
 3721   0.0000      29.066124       790.9294 
 3722   0.0000      29.127412       792.5972 
 3723   0.0000      29.129617       792.6572 
 3724   0.0000      29.182270       794.0899 
 3725   0.0000      29.185425       794.1758 
 3726   0.0000      29.216911       795.0326 
 3727   0.0000      29.266709       796.3876 
 3728   0.0000      29.273340       796.5681 
 3729   0.0000      29.314272       797.6819 
 3730   0.0000      29.315060       797.7033 
 3731   0.0000      29.348795       798.6213 
 3732   0.0000      29.376467       799.3743 
 3733   0.0000      37.729880      1026.6822 
 3734   0.0000      37.924119      1031.9677 
 3735   0.0000      37.980324      1033.4971 
 3736   0.0000      38.380127      1044.3764 
 3737   0.0000      38.424310      1045.5786 
 3738   0.0000      48.369830      1316.2100 
 3739   0.0000      48.474629      1319.0617 
 3740   0.0000      48.490549      1319.4949 
 3741   0.0000      48.556598      1321.2922 
 3742   0.0000     147.082025      4002.3054 
 3743   0.0000     147.191935      4005.2962 
 3744   0.0000     147.289076      4007.9395 
 3745   0.0000     147.431635      4011.8188 
 3746   0.0000     147.559770      4015.3055 
 3747   0.0000     147.598163      4016.3502 
 3748   0.0000     147.612050      4016.7281 
 3749   0.0000     147.652871      4017.8389 
 3750   0.0000     147.659246      4018.0124 
 3751   0.0000     147.671339      4018.3414 
 3752   0.0000     147.680824      4018.5995 
 3753   0.0000     147.688624      4018.8118 
 3754   0.0000     147.724511      4019.7883 
 3755   0.0000     147.846505      4023.1079 
 3756   0.0000     147.875902      4023.9079 
 3757   0.0000     147.918493      4025.0668 
 3758   0.0000     147.952476      4025.9915 
 3759   0.0000     148.003829      4027.3889 
 3760   0.0000     148.007243      4027.4818 
 3761   0.0000     148.061377      4028.9549 
 3762   0.0000     148.067100      4029.1106 
 3763   0.0000     148.103983      4030.1143 
 3764   0.0000     148.105022      4030.1425 
 3765   0.0000     148.119397      4030.5337 
 3766   0.0000     148.132332      4030.8857 
 3767   0.0000     148.175664      4032.0648 
 3768   0.0000     148.225864      4033.4308 
 3769   0.0000     148.274218      4034.7466 
 3770   0.0000     148.284548      4035.0277 
 3771   0.0000     148.340164      4036.5411 
 3772   0.0000     148.347706      4036.7463 
 3773   0.0000     148.367458      4037.2838 
 3774   0.0000     148.417056      4038.6334 
 3775   0.0000     148.435726      4039.1414 
 3776   0.0000     148.446696      4039.4400 
 3777   0.0000     148.447130      4039.4518 
 3778   0.0000     148.478983      4040.3185 
 3779   0.0000     148.531046      4041.7352 
 3780   0.0000     197.098323      5363.3180 
 3781   0.0000     197.315470      5369.2269 
 3782   0.0000     197.366332      5370.6109 
 3783   0.0000     197.811352      5382.7206 
 3784   0.0000     197.865459      5384.1929 
 3785   0.0000     253.490845      6897.8366 
 3786   0.0000     253.610476      6901.0919 
 3787   0.0000     253.628882      6901.5927 
 3788   0.0000     253.719323      6904.0538 

                 SPIN DOWN ORBITALS
  NO   OCC          E(Eh)            E(eV) 
   0   1.0000     -19.374972      -527.2198 
   1   1.0000     -19.277454      -524.5662 
   2   1.0000     -19.258763      -524.0576 
   3   1.0000     -19.256005      -523.9825 
   4   1.0000     -14.492075      -394.3494 
   5   1.0000     -14.479721      -394.0132 
   6   1.0000     -14.469052      -393.7229 
   7   1.0000     -14.463243      -393.5649 
   8   1.0000     -14.458308      -393.4306 
   9   1.0000     -10.396843      -282.9125 
  10   1.0000     -10.395414      -282.8736 
  11   1.0000     -10.391940      -282.7791 
  12   1.0000     -10.381763      -282.5021 
  13   1.0000     -10.363109      -281.9945 
  14   1.0000     -10.358026      -281.8562 
  15   1.0000     -10.352037      -281.6932 
  16   1.0000     -10.350865      -281.6614 
  17   1.0000     -10.337386      -281.2946 
  18   1.0000     -10.337187      -281.2892 
  19   1.0000     -10.336042      -281.2580 
  20   1.0000     -10.335845      -281.2526 
  21   1.0000     -10.329538      -281.0810 
  22   1.0000     -10.323077      -280.9052 
  23   1.0000     -10.319378      -280.8046 
  24   1.0000     -10.312157      -280.6080 
  25   1.0000     -10.312086      -280.6061 
  26   1.0000     -10.311039      -280.5776 
  27   1.0000     -10.310492      -280.5628 
  28   1.0000     -10.310090      -280.5518 
  29   1.0000     -10.309328      -280.5311 
  30   1.0000     -10.308264      -280.5021 
  31   1.0000     -10.307243      -280.4744 
  32   1.0000     -10.306882      -280.4645 
  33   1.0000     -10.306303      -280.4488 
  34   1.0000     -10.305608      -280.4298 
  35   1.0000     -10.304180      -280.3910 
  36   1.0000     -10.302441      -280.3437 
  37   1.0000     -10.302078      -280.3338 
  38   1.0000     -10.299553      -280.2651 
  39   1.0000     -10.299536      -280.2646 
  40   1.0000     -10.296060      -280.1700 
  41   1.0000     -10.290409      -280.0163 
  42   1.0000     -10.290012      -280.0055 
  43   1.0000     -10.289470      -279.9907 
  44   1.0000     -10.288590      -279.9668 
  45   1.0000     -10.287859      -279.9469 
  46   1.0000     -10.283634      -279.8319 
  47   1.0000      -1.177130       -32.0313 
  48   1.0000      -1.071203       -29.1489 
  49   1.0000      -1.067308       -29.0429 
  50   1.0000      -1.063417       -28.9371 
  51   1.0000      -1.007503       -27.4155 
  52   1.0000      -0.966723       -26.3059 
  53   1.0000      -0.963088       -26.2070 
  54   1.0000      -0.958998       -26.0957 
  55   1.0000      -0.921777       -25.0828 
  56   1.0000      -0.902288       -24.5525 
  57   1.0000      -0.894522       -24.3412 
  58   1.0000      -0.885751       -24.1025 
  59   1.0000      -0.879106       -23.9217 
  60   1.0000      -0.842278       -22.9196 
  61   1.0000      -0.832673       -22.6582 
  62   1.0000      -0.814883       -22.1741 
  63   1.0000      -0.805528       -21.9195 
  64   1.0000      -0.802975       -21.8501 
  65   1.0000      -0.786130       -21.3917 
  66   1.0000      -0.780445       -21.2370 
  67   1.0000      -0.771595       -20.9962 
  68   1.0000      -0.762220       -20.7411 
  69   1.0000      -0.750843       -20.4315 
  70   1.0000      -0.729787       -19.8585 
  71   1.0000      -0.720928       -19.6174 
  72   1.0000      -0.717543       -19.5253 
  73   1.0000      -0.713459       -19.4142 
  74   1.0000      -0.707474       -19.2513 
  75   1.0000      -0.699069       -19.0226 
  76   1.0000      -0.686414       -18.6783 
  77   1.0000      -0.659998       -17.9594 
  78   1.0000      -0.657483       -17.8910 
  79   1.0000      -0.649498       -17.6738 
  80   1.0000      -0.647903       -17.6303 
  81   1.0000      -0.635253       -17.2861 
  82   1.0000      -0.630170       -17.1478 
  83   1.0000      -0.619721       -16.8635 
  84   1.0000      -0.602013       -16.3816 
  85   1.0000      -0.600218       -16.3328 
  86   1.0000      -0.596088       -16.2204 
  87   1.0000      -0.588400       -16.0112 
  88   1.0000      -0.587069       -15.9750 
  89   1.0000      -0.558763       -15.2047 
  90   1.0000      -0.551892       -15.0177 
  91   1.0000      -0.544610       -14.8196 
  92   1.0000      -0.540380       -14.7045 
  93   1.0000      -0.533582       -14.5195 
  94   1.0000      -0.527946       -14.3661 
  95   1.0000      -0.524871       -14.2825 
  96   1.0000      -0.523323       -14.2403 
  97   1.0000      -0.514723       -14.0063 
  98   1.0000      -0.513184       -13.9645 
  99   1.0000      -0.507331       -13.8052 
 100   1.0000      -0.502672       -13.6784 
 101   1.0000      -0.499871       -13.6022 
 102   1.0000      -0.486792       -13.2463 
 103   1.0000      -0.485532       -13.2120 
 104   1.0000      -0.482178       -13.1207 
 105   1.0000      -0.480312       -13.0699 
 106   1.0000      -0.475471       -12.9382 
 107   1.0000      -0.472159       -12.8481 
 108   1.0000      -0.470931       -12.8147 
 109   1.0000      -0.467323       -12.7165 
 110   1.0000      -0.465287       -12.6611 
 111   1.0000      -0.461664       -12.5625 
 112   1.0000      -0.454215       -12.3598 
 113   1.0000      -0.450207       -12.2508 
 114   1.0000      -0.448443       -12.2028 
 115   1.0000      -0.446997       -12.1634 
 116   1.0000      -0.442183       -12.0324 
 117   1.0000      -0.435442       -11.8490 
 118   1.0000      -0.434135       -11.8134 
 119   1.0000      -0.431147       -11.7321 
 120   1.0000      -0.429020       -11.6742 
 121   1.0000      -0.424920       -11.5627 
 122   1.0000      -0.422800       -11.5050 
 123   1.0000      -0.421105       -11.4589 
 124   1.0000      -0.417757       -11.3677 
 125   1.0000      -0.416899       -11.3444 
 126   1.0000      -0.414223       -11.2716 
 127   1.0000      -0.409924       -11.1546 
 128   1.0000      -0.409626       -11.1465 
 129   1.0000      -0.407551       -11.0900 
 130   1.0000      -0.401893       -10.9361 
 131   1.0000      -0.397336       -10.8121 
 132   1.0000      -0.393449       -10.7063 
 133   1.0000      -0.391177       -10.6445 
 134   1.0000      -0.388168       -10.5626 
 135   1.0000      -0.383394       -10.4327 
 136   1.0000      -0.380606       -10.3568 
 137   1.0000      -0.376719       -10.2510 
 138   1.0000      -0.374553       -10.1921 
 139   1.0000      -0.372326       -10.1315 
 140   1.0000      -0.371078       -10.0975 
 141   1.0000      -0.370574       -10.0838 
 142   1.0000      -0.363681        -9.8963 
 143   1.0000      -0.355389        -9.6706 
 144   1.0000      -0.351016        -9.5516 
 145   1.0000      -0.349388        -9.5073 
 146   1.0000      -0.347772        -9.4634 
 147   1.0000      -0.346029        -9.4159 
 148   1.0000      -0.327364        -8.9080 
 149   1.0000      -0.324424        -8.8280 
 150   1.0000      -0.324159        -8.8208 
 151   1.0000      -0.309201        -8.4138 
 152   1.0000      -0.294598        -8.0164 
 153   1.0000      -0.284835        -7.7508 
 154   1.0000      -0.283662        -7.7188 
 155   1.0000      -0.282834        -7.6963 
 156   1.0000      -0.279308        -7.6003 
 157   1.0000      -0.274288        -7.4637 
 158   1.0000      -0.271246        -7.3810 
 159   1.0000      -0.268852        -7.3158 
 160   1.0000      -0.266567        -7.2537 
 161   1.0000      -0.261921        -7.1272 
 162   1.0000      -0.257540        -7.0080 
 163   1.0000      -0.254261        -6.9188 
 164   1.0000      -0.250768        -6.8237 
 165   0.0000      -0.165426        -4.5015 
 166   0.0000      -0.059295        -1.6135 
 167   0.0000      -0.047339        -1.2882 
 168   0.0000      -0.026102        -0.7103 
 169   0.0000      -0.023453        -0.6382 
 170   0.0000      -0.012903        -0.3511 
 171   0.0000      -0.007013        -0.1908 
 172   0.0000      -0.000000        -0.0000 
 173   0.0000       0.003739         0.1017 
 174   0.0000       0.005337         0.1452 
 175   0.0000       0.017427         0.4742 
 176   0.0000       0.019856         0.5403 
 177   0.0000       0.026841         0.7304 
 178   0.0000       0.028814         0.7841 
 179   0.0000       0.031711         0.8629 
 180   0.0000       0.031838         0.8664 
 181   0.0000       0.036190         0.9848 
 182   0.0000       0.041237         1.1221 
 183   0.0000       0.042880         1.1668 
 184   0.0000       0.045385         1.2350 
 185   0.0000       0.048877         1.3300 
 186   0.0000       0.053569         1.4577 
 187   0.0000       0.054803         1.4913 
 188   0.0000       0.058678         1.5967 
 189   0.0000       0.061731         1.6798 
 190   0.0000       0.062631         1.7043 
 191   0.0000       0.065838         1.7915 
 192   0.0000       0.067686         1.8418 
 193   0.0000       0.069806         1.8995 
 194   0.0000       0.071675         1.9504 
 195   0.0000       0.074080         2.0158 
 196   0.0000       0.077134         2.0989 
 197   0.0000       0.078159         2.1268 
 198   0.0000       0.079916         2.1746 
 199   0.0000       0.084269         2.2931 
 200   0.0000       0.084984         2.3125 
 201   0.0000       0.087717         2.3869 
 202   0.0000       0.089850         2.4449 
 203   0.0000       0.091361         2.4861 
 204   0.0000       0.096040         2.6134 
 205   0.0000       0.099285         2.7017 
 206   0.0000       0.102939         2.8011 
 207   0.0000       0.104266         2.8372 
 208   0.0000       0.106926         2.9096 
 209   0.0000       0.109131         2.9696 
 210   0.0000       0.111184         3.0255 
 211   0.0000       0.114294         3.1101 
 212   0.0000       0.115242         3.1359 
 213   0.0000       0.116751         3.1770 
 214   0.0000       0.121016         3.2930 
 215   0.0000       0.125555         3.4165 
 216   0.0000       0.126328         3.4375 
 217   0.0000       0.130321         3.5462 
 218   0.0000       0.131234         3.5710 
 219   0.0000       0.133794         3.6407 
 220   0.0000       0.134702         3.6654 
 221   0.0000       0.137879         3.7519 
 222   0.0000       0.139376         3.7926 
 223   0.0000       0.140776         3.8307 
 224   0.0000       0.144010         3.9187 
 225   0.0000       0.145646         3.9632 
 226   0.0000       0.147217         4.0060 
 227   0.0000       0.148767         4.0482 
 228   0.0000       0.149449         4.0667 
 229   0.0000       0.151080         4.1111 
 230   0.0000       0.152945         4.1618 
 231   0.0000       0.157544         4.2870 
 232   0.0000       0.160303         4.3621 
 233   0.0000       0.161213         4.3868 
 234   0.0000       0.164752         4.4831 
 235   0.0000       0.166536         4.5317 
 236   0.0000       0.167525         4.5586 
 237   0.0000       0.168962         4.5977 
 238   0.0000       0.172039         4.6814 
 239   0.0000       0.173310         4.7160 
 240   0.0000       0.173875         4.7314 
 241   0.0000       0.177699         4.8354 
 242   0.0000       0.182472         4.9653 
 243   0.0000       0.183062         4.9814 
 244   0.0000       0.184291         5.0148 
 245   0.0000       0.185675         5.0525 
 246   0.0000       0.188891         5.1400 
 247   0.0000       0.191520         5.2115 
 248   0.0000       0.193161         5.2562 
 249   0.0000       0.194373         5.2891 
 250   0.0000       0.195377         5.3165 
 251   0.0000       0.200609         5.4589 
 252   0.0000       0.201029         5.4703 
 253   0.0000       0.203205         5.5295 
 254   0.0000       0.205034         5.5793 
 255   0.0000       0.207772         5.6538 
 256   0.0000       0.212025         5.7695 
 257   0.0000       0.214017         5.8237 
 258   0.0000       0.215462         5.8630 
 259   0.0000       0.218340         5.9413 
 260   0.0000       0.220163         5.9909 
 261   0.0000       0.223029         6.0689 
 262   0.0000       0.223949         6.0940 
 263   0.0000       0.224992         6.1223 
 264   0.0000       0.227495         6.1904 
 265   0.0000       0.231589         6.3018 
 266   0.0000       0.232256         6.3200 
 267   0.0000       0.234072         6.3694 
 268   0.0000       0.234766         6.3883 
 269   0.0000       0.235713         6.4141 
 270   0.0000       0.237651         6.4668 
 271   0.0000       0.240806         6.5527 
 272   0.0000       0.243101         6.6151 
 273   0.0000       0.244841         6.6624 
 274   0.0000       0.247659         6.7391 
 275   0.0000       0.248763         6.7692 
 276   0.0000       0.249350         6.7852 
 277   0.0000       0.253507         6.8983 
 278   0.0000       0.256003         6.9662 
 279   0.0000       0.257189         6.9985 
 280   0.0000       0.258524         7.0348 
 281   0.0000       0.260903         7.0995 
 282   0.0000       0.261665         7.1203 
 283   0.0000       0.262146         7.1334 
 284   0.0000       0.264577         7.1995 
 285   0.0000       0.265754         7.2315 
 286   0.0000       0.266279         7.2458 
 287   0.0000       0.269218         7.3258 
 288   0.0000       0.270869         7.3707 
 289   0.0000       0.271708         7.3935 
 290   0.0000       0.274787         7.4773 
 291   0.0000       0.276837         7.5331 
 292   0.0000       0.278122         7.5681 
 293   0.0000       0.278950         7.5906 
 294   0.0000       0.280947         7.6450 
 295   0.0000       0.281752         7.6669 
 296   0.0000       0.283637         7.7182 
 297   0.0000       0.284307         7.7364 
 298   0.0000       0.286545         7.7973 
 299   0.0000       0.288053         7.8383 
 300   0.0000       0.288872         7.8606 
 301   0.0000       0.290436         7.9032 
 302   0.0000       0.292707         7.9650 
 303   0.0000       0.293279         7.9805 
 304   0.0000       0.294159         8.0045 
 305   0.0000       0.296665         8.0727 
 306   0.0000       0.297815         8.1040 
 307   0.0000       0.298654         8.1268 
 308   0.0000       0.299989         8.1631 
 309   0.0000       0.300633         8.1806 
 310   0.0000       0.302098         8.2205 
 311   0.0000       0.304603         8.2887 
 312   0.0000       0.306227         8.3329 
 313   0.0000       0.307129         8.3574 
 314   0.0000       0.308340         8.3903 
 315   0.0000       0.310436         8.4474 
 316   0.0000       0.312714         8.5094 
 317   0.0000       0.313407         8.5282 
 318   0.0000       0.316020         8.5993 
 319   0.0000       0.316279         8.6064 
 320   0.0000       0.318485         8.6664 
 321   0.0000       0.319965         8.7067 
 322   0.0000       0.321371         8.7450 
 323   0.0000       0.322603         8.7785 
 324   0.0000       0.323310         8.7977 
 325   0.0000       0.326234         8.8773 
 326   0.0000       0.329018         8.9530 
 327   0.0000       0.330391         8.9904 
 328   0.0000       0.333770         9.0824 
 329   0.0000       0.334323         9.0974 
 330   0.0000       0.336454         9.1554 
 331   0.0000       0.337092         9.1727 
 332   0.0000       0.338693         9.2163 
 333   0.0000       0.339621         9.2415 
 334   0.0000       0.341903         9.3036 
 335   0.0000       0.342687         9.3250 
 336   0.0000       0.344104         9.3635 
 337   0.0000       0.347084         9.4446 
 338   0.0000       0.348681         9.4881 
 339   0.0000       0.351143         9.5551 
 340   0.0000       0.353640         9.6230 
 341   0.0000       0.354348         9.6423 
 342   0.0000       0.354832         9.6555 
 343   0.0000       0.356895         9.7116 
 344   0.0000       0.358306         9.7500 
 345   0.0000       0.359123         9.7722 
 346   0.0000       0.361779         9.8445 
 347   0.0000       0.364505         9.9187 
 348   0.0000       0.364865         9.9285 
 349   0.0000       0.366472         9.9722 
 350   0.0000       0.368890        10.0380 
 351   0.0000       0.369984        10.0678 
 352   0.0000       0.372301        10.1308 
 353   0.0000       0.373853        10.1731 
 354   0.0000       0.376751        10.2519 
 355   0.0000       0.378392        10.2966 
 356   0.0000       0.380284        10.3481 
 357   0.0000       0.380947        10.3661 
 358   0.0000       0.383276        10.4295 
 359   0.0000       0.385981        10.5031 
 360   0.0000       0.386982        10.5303 
 361   0.0000       0.389061        10.5869 
 362   0.0000       0.391176        10.6444 
 363   0.0000       0.394158        10.7256 
 364   0.0000       0.395525        10.7628 
 365   0.0000       0.398472        10.8430 
 366   0.0000       0.400991        10.9115 
 367   0.0000       0.402499        10.9526 
 368   0.0000       0.403221        10.9722 
 369   0.0000       0.406762        11.0686 
 370   0.0000       0.407351        11.0846 
 371   0.0000       0.409146        11.1334 
 372   0.0000       0.410300        11.1648 
 373   0.0000       0.415965        11.3190 
 374   0.0000       0.418205        11.3799 
 375   0.0000       0.418875        11.3982 
 376   0.0000       0.419799        11.4233 
 377   0.0000       0.423525        11.5247 
 378   0.0000       0.425530        11.5793 
 379   0.0000       0.426901        11.6166 
 380   0.0000       0.429692        11.6925 
 381   0.0000       0.432590        11.7714 
 382   0.0000       0.434235        11.8161 
 383   0.0000       0.437443        11.9034 
 384   0.0000       0.439419        11.9572 
 385   0.0000       0.440801        11.9948 
 386   0.0000       0.441750        12.0206 
 387   0.0000       0.445055        12.1106 
 388   0.0000       0.447298        12.1716 
 389   0.0000       0.450945        12.2708 
 390   0.0000       0.452584        12.3154 
 391   0.0000       0.453820        12.3491 
 392   0.0000       0.456736        12.4284 
 393   0.0000       0.457880        12.4595 
 394   0.0000       0.460812        12.5393 
 395   0.0000       0.461833        12.5671 
 396   0.0000       0.462798        12.5934 
 397   0.0000       0.464488        12.6394 
 398   0.0000       0.466374        12.6907 
 399   0.0000       0.467223        12.7138 
 400   0.0000       0.471558        12.8317 
 401   0.0000       0.473935        12.8964 
 402   0.0000       0.477510        12.9937 
 403   0.0000       0.478633        13.0243 
 404   0.0000       0.480018        13.0619 
 405   0.0000       0.481921        13.1137 
 406   0.0000       0.483045        13.1443 
 407   0.0000       0.484851        13.1935 
 408   0.0000       0.486651        13.2424 
 409   0.0000       0.488052        13.2806 
 410   0.0000       0.488982        13.3059 
 411   0.0000       0.491265        13.3680 
 412   0.0000       0.494923        13.4675 
 413   0.0000       0.496863        13.5203 
 414   0.0000       0.498882        13.5753 
 415   0.0000       0.500265        13.6129 
 416   0.0000       0.503049        13.6887 
 417   0.0000       0.504976        13.7411 
 418   0.0000       0.508594        13.8395 
 419   0.0000       0.509420        13.8620 
 420   0.0000       0.510838        13.9006 
 421   0.0000       0.514861        14.0101 
 422   0.0000       0.516174        14.0458 
 423   0.0000       0.516324        14.0499 
 424   0.0000       0.518663        14.1135 
 425   0.0000       0.522271        14.2117 
 426   0.0000       0.523825        14.2540 
 427   0.0000       0.524166        14.2633 
 428   0.0000       0.526941        14.3388 
 429   0.0000       0.530575        14.4377 
 430   0.0000       0.532693        14.4953 
 431   0.0000       0.533766        14.5245 
 432   0.0000       0.536087        14.5877 
 433   0.0000       0.539967        14.6932 
 434   0.0000       0.542477        14.7615 
 435   0.0000       0.543395        14.7865 
 436   0.0000       0.547702        14.9037 
 437   0.0000       0.549081        14.9412 
 438   0.0000       0.553813        15.0700 
 439   0.0000       0.555112        15.1054 
 440   0.0000       0.557325        15.1656 
 441   0.0000       0.559466        15.2238 
 442   0.0000       0.561440        15.2776 
 443   0.0000       0.561853        15.2888 
 444   0.0000       0.565072        15.3764 
 445   0.0000       0.566609        15.4182 
 446   0.0000       0.569054        15.4847 
 447   0.0000       0.573073        15.5941 
 448   0.0000       0.576608        15.6903 
 449   0.0000       0.578746        15.7485 
 450   0.0000       0.580391        15.7932 
 451   0.0000       0.581973        15.8363 
 452   0.0000       0.582711        15.8564 
 453   0.0000       0.585793        15.9402 
 454   0.0000       0.587492        15.9865 
 455   0.0000       0.589247        16.0342 
 456   0.0000       0.593280        16.1440 
 457   0.0000       0.594762        16.1843 
 458   0.0000       0.597230        16.2515 
 459   0.0000       0.599518        16.3137 
 460   0.0000       0.600753        16.3473 
 461   0.0000       0.603817        16.4307 
 462   0.0000       0.605254        16.4698 
 463   0.0000       0.606497        16.5036 
 464   0.0000       0.608671        16.5628 
 465   0.0000       0.609793        16.5933 
 466   0.0000       0.613655        16.6984 
 467   0.0000       0.615967        16.7613 
 468   0.0000       0.617874        16.8132 
 469   0.0000       0.619146        16.8478 
 470   0.0000       0.622190        16.9307 
 471   0.0000       0.622544        16.9403 
 472   0.0000       0.625176        17.0119 
 473   0.0000       0.627265        17.0688 
 474   0.0000       0.627898        17.0860 
 475   0.0000       0.632334        17.2067 
 476   0.0000       0.633563        17.2401 
 477   0.0000       0.635350        17.2888 
 478   0.0000       0.638511        17.3748 
 479   0.0000       0.638940        17.3864 
 480   0.0000       0.640098        17.4179 
 481   0.0000       0.643294        17.5049 
 482   0.0000       0.645004        17.5515 
 483   0.0000       0.647795        17.6274 
 484   0.0000       0.650007        17.6876 
 485   0.0000       0.651370        17.7247 
 486   0.0000       0.654144        17.8002 
 487   0.0000       0.656312        17.8592 
 488   0.0000       0.659954        17.9583 
 489   0.0000       0.661078        17.9889 
 490   0.0000       0.664654        18.0862 
 491   0.0000       0.666200        18.1282 
 492   0.0000       0.667695        18.1689 
 493   0.0000       0.670570        18.2471 
 494   0.0000       0.672330        18.2950 
 495   0.0000       0.676411        18.4061 
 496   0.0000       0.678344        18.4587 
 497   0.0000       0.679583        18.4924 
 498   0.0000       0.682324        18.5670 
 499   0.0000       0.685083        18.6421 
 500   0.0000       0.687022        18.6948 
 501   0.0000       0.688528        18.7358 
 502   0.0000       0.693112        18.8605 
 503   0.0000       0.694081        18.8869 
 504   0.0000       0.695979        18.9385 
 505   0.0000       0.696797        18.9608 
 506   0.0000       0.699790        19.0422 
 507   0.0000       0.701681        19.0937 
 508   0.0000       0.703838        19.1524 
 509   0.0000       0.706559        19.2264 
 510   0.0000       0.709260        19.3000 
 511   0.0000       0.709847        19.3159 
 512   0.0000       0.712505        19.3882 
 513   0.0000       0.715087        19.4585 
 514   0.0000       0.716787        19.5048 
 515   0.0000       0.718712        19.5572 
 516   0.0000       0.721950        19.6453 
 517   0.0000       0.722189        19.6518 
 518   0.0000       0.725440        19.7402 
 519   0.0000       0.726012        19.7558 
 520   0.0000       0.727203        19.7882 
 521   0.0000       0.729422        19.8486 
 522   0.0000       0.731168        19.8961 
 523   0.0000       0.733818        19.9682 
 524   0.0000       0.734534        19.9877 
 525   0.0000       0.735674        20.0187 
 526   0.0000       0.736755        20.0481 
 527   0.0000       0.740709        20.1557 
 528   0.0000       0.742834        20.2135 
 529   0.0000       0.743887        20.2422 
 530   0.0000       0.747650        20.3446 
 531   0.0000       0.748561        20.3694 
 532   0.0000       0.751159        20.4401 
 533   0.0000       0.752346        20.4724 
 534   0.0000       0.753829        20.5127 
 535   0.0000       0.756460        20.5843 
 536   0.0000       0.758120        20.6295 
 537   0.0000       0.760567        20.6961 
 538   0.0000       0.763474        20.7752 
 539   0.0000       0.764280        20.7971 
 540   0.0000       0.766906        20.8686 
 541   0.0000       0.767978        20.8978 
 542   0.0000       0.770618        20.9696 
 543   0.0000       0.772509        21.0210 
 544   0.0000       0.775073        21.0908 
 545   0.0000       0.776296        21.1241 
 546   0.0000       0.778543        21.1852 
 547   0.0000       0.780291        21.2328 
 548   0.0000       0.781938        21.2776 
 549   0.0000       0.784926        21.3589 
 550   0.0000       0.787073        21.4174 
 551   0.0000       0.789416        21.4811 
 552   0.0000       0.790288        21.5048 
 553   0.0000       0.793469        21.5914 
 554   0.0000       0.794326        21.6147 
 555   0.0000       0.797073        21.6895 
 556   0.0000       0.799916        21.7668 
 557   0.0000       0.802096        21.8262 
 558   0.0000       0.804474        21.8908 
 559   0.0000       0.806031        21.9332 
 560   0.0000       0.809163        22.0184 
 561   0.0000       0.810038        22.0422 
 562   0.0000       0.811307        22.0768 
 563   0.0000       0.814872        22.1738 
 564   0.0000       0.816815        22.2267 
 565   0.0000       0.818203        22.2644 
 566   0.0000       0.821903        22.3651 
 567   0.0000       0.822641        22.3852 
 568   0.0000       0.824882        22.4462 
 569   0.0000       0.826870        22.5003 
 570   0.0000       0.830711        22.6048 
 571   0.0000       0.834703        22.7134 
 572   0.0000       0.835829        22.7441 
 573   0.0000       0.836737        22.7688 
 574   0.0000       0.839123        22.8337 
 575   0.0000       0.840581        22.8734 
 576   0.0000       0.843615        22.9559 
 577   0.0000       0.843824        22.9616 
 578   0.0000       0.848282        23.0829 
 579   0.0000       0.849887        23.1266 
 580   0.0000       0.852607        23.2006 
 581   0.0000       0.854109        23.2415 
 582   0.0000       0.855808        23.2877 
 583   0.0000       0.858348        23.3568 
 584   0.0000       0.859132        23.3782 
 585   0.0000       0.860922        23.4269 
 586   0.0000       0.861660        23.4470 
 587   0.0000       0.863717        23.5029 
 588   0.0000       0.865843        23.5608 
 589   0.0000       0.867050        23.5936 
 590   0.0000       0.869519        23.6608 
 591   0.0000       0.870494        23.6873 
 592   0.0000       0.870886        23.6980 
 593   0.0000       0.871687        23.7198 
 594   0.0000       0.875764        23.8308 
 595   0.0000       0.878956        23.9176 
 596   0.0000       0.879863        23.9423 
 597   0.0000       0.885230        24.0883 
 598   0.0000       0.886799        24.1310 
 599   0.0000       0.887533        24.1510 
 600   0.0000       0.889637        24.2083 
 601   0.0000       0.893006        24.2999 
 602   0.0000       0.894549        24.3419 
 603   0.0000       0.895253        24.3611 
 604   0.0000       0.898176        24.4406 
 605   0.0000       0.900160        24.4946 
 606   0.0000       0.900970        24.5166 
 607   0.0000       0.903353        24.5815 
 608   0.0000       0.903898        24.5963 
 609   0.0000       0.905923        24.6514 
 610   0.0000       0.908462        24.7205 
 611   0.0000       0.909056        24.7367 
 612   0.0000       0.910174        24.7671 
 613   0.0000       0.911790        24.8111 
 614   0.0000       0.912683        24.8354 
 615   0.0000       0.915155        24.9026 
 616   0.0000       0.917273        24.9603 
 617   0.0000       0.918583        24.9959 
 618   0.0000       0.919057        25.0088 
 619   0.0000       0.922002        25.0890 
 620   0.0000       0.924988        25.1702 
 621   0.0000       0.927214        25.2308 
 622   0.0000       0.928015        25.2526 
 623   0.0000       0.930277        25.3141 
 624   0.0000       0.932586        25.3770 
 625   0.0000       0.934337        25.4246 
 626   0.0000       0.935574        25.4583 
 627   0.0000       0.938605        25.5407 
 628   0.0000       0.939119        25.5547 
 629   0.0000       0.942325        25.6420 
 630   0.0000       0.944551        25.7025 
 631   0.0000       0.945605        25.7312 
 632   0.0000       0.947697        25.7881 
 633   0.0000       0.948942        25.8220 
 634   0.0000       0.951377        25.8883 
 635   0.0000       0.952854        25.9285 
 636   0.0000       0.954972        25.9861 
 637   0.0000       0.955584        26.0028 
 638   0.0000       0.959559        26.1109 
 639   0.0000       0.961202        26.1556 
 640   0.0000       0.963821        26.2269 
 641   0.0000       0.964978        26.2584 
 642   0.0000       0.966226        26.2924 
 643   0.0000       0.968798        26.3623 
 644   0.0000       0.969378        26.3781 
 645   0.0000       0.970161        26.3994 
 646   0.0000       0.973163        26.4811 
 647   0.0000       0.977681        26.6040 
 648   0.0000       0.980837        26.6899 
 649   0.0000       0.982707        26.7408 
 650   0.0000       0.983423        26.7603 
 651   0.0000       0.986018        26.8309 
 652   0.0000       0.987303        26.8659 
 653   0.0000       0.989563        26.9274 
 654   0.0000       0.990486        26.9525 
 655   0.0000       0.993457        27.0334 
 656   0.0000       0.994979        27.0748 
 657   0.0000       0.997299        27.1379 
 658   0.0000       0.998691        27.1758 
 659   0.0000       1.001271        27.2460 
 660   0.0000       1.002432        27.2776 
 661   0.0000       1.003569        27.3085 
 662   0.0000       1.009290        27.4642 
 663   0.0000       1.009597        27.4725 
 664   0.0000       1.012081        27.5401 
 665   0.0000       1.014689        27.6111 
 666   0.0000       1.017191        27.6792 
 667   0.0000       1.019362        27.7383 
 668   0.0000       1.020953        27.7815 
 669   0.0000       1.021992        27.8098 
 670   0.0000       1.025221        27.8977 
 671   0.0000       1.026569        27.9344 
 672   0.0000       1.028558        27.9885 
 673   0.0000       1.030968        28.0541 
 674   0.0000       1.032077        28.0843 
 675   0.0000       1.033179        28.1142 
 676   0.0000       1.037254        28.2251 
 677   0.0000       1.037737        28.2383 
 678   0.0000       1.041503        28.3407 
 679   0.0000       1.042300        28.3624 
 680   0.0000       1.043726        28.4012 
 681   0.0000       1.045591        28.4520 
 682   0.0000       1.046475        28.4760 
 683   0.0000       1.052205        28.6320 
 684   0.0000       1.052894        28.6507 
 685   0.0000       1.054988        28.7077 
 686   0.0000       1.058159        28.7940 
 687   0.0000       1.058507        28.8034 
 688   0.0000       1.059579        28.8326 
 689   0.0000       1.061778        28.8925 
 690   0.0000       1.064928        28.9782 
 691   0.0000       1.068069        29.0636 
 692   0.0000       1.070517        29.1302 
 693   0.0000       1.071848        29.1665 
 694   0.0000       1.075017        29.2527 
 695   0.0000       1.077141        29.3105 
 696   0.0000       1.079733        29.3810 
 697   0.0000       1.081862        29.4390 
 698   0.0000       1.083974        29.4964 
 699   0.0000       1.084813        29.5193 
 700   0.0000       1.086068        29.5534 
 701   0.0000       1.086751        29.5720 
 702   0.0000       1.090420        29.6718 
 703   0.0000       1.093721        29.7616 
 704   0.0000       1.095674        29.8148 
 705   0.0000       1.097728        29.8707 
 706   0.0000       1.099220        29.9113 
 707   0.0000       1.101434        29.9716 
 708   0.0000       1.103025        30.0148 
 709   0.0000       1.107176        30.1278 
 710   0.0000       1.110543        30.2194 
 711   0.0000       1.111058        30.2334 
 712   0.0000       1.112613        30.2757 
 713   0.0000       1.114452        30.3258 
 714   0.0000       1.116247        30.3746 
 715   0.0000       1.120580        30.4925 
 716   0.0000       1.123671        30.5766 
 717   0.0000       1.124845        30.6086 
 718   0.0000       1.127041        30.6684 
 719   0.0000       1.130962        30.7751 
 720   0.0000       1.134537        30.8723 
 721   0.0000       1.135955        30.9109 
 722   0.0000       1.137551        30.9543 
 723   0.0000       1.139073        30.9957 
 724   0.0000       1.141841        31.0711 
 725   0.0000       1.142517        31.0895 
 726   0.0000       1.145574        31.1727 
 727   0.0000       1.146823        31.2066 
 728   0.0000       1.151012        31.3206 
 729   0.0000       1.152729        31.3673 
 730   0.0000       1.154579        31.4177 
 731   0.0000       1.156773        31.4774 
 732   0.0000       1.157417        31.4949 
 733   0.0000       1.159046        31.5393 
 734   0.0000       1.163454        31.6592 
 735   0.0000       1.164454        31.6864 
 736   0.0000       1.166975        31.7550 
 737   0.0000       1.169558        31.8253 
 738   0.0000       1.171041        31.8656 
 739   0.0000       1.173612        31.9356 
 740   0.0000       1.177166        32.0323 
 741   0.0000       1.177571        32.0433 
 742   0.0000       1.178196        32.0603 
 743   0.0000       1.183345        32.2005 
 744   0.0000       1.184160        32.2226 
 745   0.0000       1.185412        32.2567 
 746   0.0000       1.186700        32.2918 
 747   0.0000       1.189334        32.3634 
 748   0.0000       1.193008        32.4634 
 749   0.0000       1.193529        32.4776 
 750   0.0000       1.198448        32.6114 
 751   0.0000       1.200452        32.6660 
 752   0.0000       1.201244        32.6875 
 753   0.0000       1.203783        32.7566 
 754   0.0000       1.208352        32.8809 
 755   0.0000       1.208886        32.8955 
 756   0.0000       1.212184        32.9852 
 757   0.0000       1.214052        33.0360 
 758   0.0000       1.215016        33.0623 
 759   0.0000       1.218243        33.1501 
 760   0.0000       1.220902        33.2224 
 761   0.0000       1.222338        33.2615 
 762   0.0000       1.225743        33.3542 
 763   0.0000       1.228383        33.4260 
 764   0.0000       1.230087        33.4724 
 765   0.0000       1.231868        33.5208 
 766   0.0000       1.234820        33.6012 
 767   0.0000       1.237081        33.6627 
 768   0.0000       1.239250        33.7217 
 769   0.0000       1.241218        33.7753 
 770   0.0000       1.242038        33.7976 
 771   0.0000       1.242922        33.8216 
 772   0.0000       1.248498        33.9734 
 773   0.0000       1.250393        34.0249 
 774   0.0000       1.252841        34.0915 
 775   0.0000       1.256133        34.1811 
 776   0.0000       1.257392        34.2154 
 777   0.0000       1.260386        34.2969 
 778   0.0000       1.263788        34.3894 
 779   0.0000       1.266037        34.4506 
 780   0.0000       1.271312        34.5942 
 781   0.0000       1.276294        34.7297 
 782   0.0000       1.277221        34.7550 
 783   0.0000       1.279166        34.8079 
 784   0.0000       1.280864        34.8541 
 785   0.0000       1.283379        34.9225 
 786   0.0000       1.286077        34.9959 
 787   0.0000       1.287303        35.0293 
 788   0.0000       1.289845        35.0985 
 789   0.0000       1.293760        35.2050 
 790   0.0000       1.294447        35.2237 
 791   0.0000       1.296009        35.2662 
 792   0.0000       1.300818        35.3971 
 793   0.0000       1.301055        35.4035 
 794   0.0000       1.302888        35.4534 
 795   0.0000       1.308249        35.5993 
 796   0.0000       1.310945        35.6726 
 797   0.0000       1.312400        35.7122 
 798   0.0000       1.313814        35.7507 
 799   0.0000       1.316013        35.8105 
 800   0.0000       1.318453        35.8769 
 801   0.0000       1.320508        35.9328 
 802   0.0000       1.324447        36.0400 
 803   0.0000       1.325261        36.0622 
 804   0.0000       1.329072        36.1659 
 805   0.0000       1.332300        36.2537 
 806   0.0000       1.336802        36.3762 
 807   0.0000       1.337429        36.3933 
 808   0.0000       1.340992        36.4902 
 809   0.0000       1.343726        36.5646 
 810   0.0000       1.346130        36.6301 
 811   0.0000       1.350437        36.7472 
 812   0.0000       1.351310        36.7710 
 813   0.0000       1.354069        36.8461 
 814   0.0000       1.355081        36.8736 
 815   0.0000       1.356157        36.9029 
 816   0.0000       1.357460        36.9384 
 817   0.0000       1.359443        36.9923 
 818   0.0000       1.361080        37.0369 
 819   0.0000       1.365454        37.1559 
 820   0.0000       1.368966        37.2515 
 821   0.0000       1.372346        37.3434 
 822   0.0000       1.376048        37.4442 
 823   0.0000       1.378676        37.5157 
 824   0.0000       1.382098        37.6088 
 825   0.0000       1.383955        37.6593 
 826   0.0000       1.385261        37.6949 
 827   0.0000       1.386506        37.7287 
 828   0.0000       1.392345        37.8876 
 829   0.0000       1.393932        37.9308 
 830   0.0000       1.395207        37.9655 
 831   0.0000       1.399216        38.0746 
 832   0.0000       1.400460        38.1085 
 833   0.0000       1.404650        38.2225 
 834   0.0000       1.407648        38.3041 
 835   0.0000       1.409568        38.3563 
 836   0.0000       1.411644        38.4128 
 837   0.0000       1.414756        38.4975 
 838   0.0000       1.415955        38.5301 
 839   0.0000       1.421459        38.6799 
 840   0.0000       1.425776        38.7973 
 841   0.0000       1.430141        38.9161 
 842   0.0000       1.432726        38.9864 
 843   0.0000       1.434505        39.0349 
 844   0.0000       1.435344        39.0577 
 845   0.0000       1.438516        39.1440 
 846   0.0000       1.443071        39.2680 
 847   0.0000       1.446756        39.3682 
 848   0.0000       1.450767        39.4774 
 849   0.0000       1.453953        39.5641 
 850   0.0000       1.454804        39.5872 
 851   0.0000       1.457788        39.6684 
 852   0.0000       1.461466        39.7685 
 853   0.0000       1.462189        39.7882 
 854   0.0000       1.464946        39.8632 
 855   0.0000       1.466140        39.8957 
 856   0.0000       1.471017        40.0284 
 857   0.0000       1.475046        40.1380 
 858   0.0000       1.479436        40.2575 
 859   0.0000       1.480785        40.2942 
 860   0.0000       1.482671        40.3455 
 861   0.0000       1.483260        40.3615 
 862   0.0000       1.487382        40.4737 
 863   0.0000       1.492550        40.6143 
 864   0.0000       1.497480        40.7485 
 865   0.0000       1.498423        40.7742 
 866   0.0000       1.498750        40.7831 
 867   0.0000       1.502197        40.8769 
 868   0.0000       1.504839        40.9488 
 869   0.0000       1.506731        41.0002 
 870   0.0000       1.511463        41.1290 
 871   0.0000       1.518341        41.3162 
 872   0.0000       1.519491        41.3474 
 873   0.0000       1.522745        41.4360 
 874   0.0000       1.523737        41.4630 
 875   0.0000       1.524522        41.4843 
 876   0.0000       1.527702        41.5709 
 877   0.0000       1.532020        41.6884 
 878   0.0000       1.535590        41.7855 
 879   0.0000       1.538955        41.8771 
 880   0.0000       1.540800        41.9273 
 881   0.0000       1.542931        41.9853 
 882   0.0000       1.547950        42.1218 
 883   0.0000       1.549405        42.1614 
 884   0.0000       1.553259        42.2663 
 885   0.0000       1.554097        42.2891 
 886   0.0000       1.557291        42.3760 
 887   0.0000       1.559375        42.4327 
 888   0.0000       1.563403        42.5424 
 889   0.0000       1.566535        42.6276 
 890   0.0000       1.567280        42.6479 
 891   0.0000       1.570666        42.7400 
 892   0.0000       1.573774        42.8246 
 893   0.0000       1.575060        42.8596 
 894   0.0000       1.577023        42.9130 
 895   0.0000       1.579949        42.9926 
 896   0.0000       1.582529        43.0628 
 897   0.0000       1.584499        43.1164 
 898   0.0000       1.588935        43.2371 
 899   0.0000       1.590367        43.2761 
 900   0.0000       1.591816        43.3155 
 901   0.0000       1.593581        43.3636 
 902   0.0000       1.595931        43.4275 
 903   0.0000       1.601538        43.5801 
 904   0.0000       1.603596        43.6361 
 905   0.0000       1.604560        43.6623 
 906   0.0000       1.609691        43.8019 
 907   0.0000       1.611319        43.8462 
 908   0.0000       1.614342        43.9285 
 909   0.0000       1.618719        44.0476 
 910   0.0000       1.619886        44.0793 
 911   0.0000       1.621450        44.1219 
 912   0.0000       1.624057        44.1928 
 913   0.0000       1.627198        44.2783 
 914   0.0000       1.628047        44.3014 
 915   0.0000       1.632187        44.4141 
 916   0.0000       1.634882        44.4874 
 917   0.0000       1.635697        44.5096 
 918   0.0000       1.640261        44.6338 
 919   0.0000       1.641435        44.6657 
 920   0.0000       1.645821        44.7851 
 921   0.0000       1.649336        44.8807 
 922   0.0000       1.650543        44.9136 
 923   0.0000       1.652462        44.9658 
 924   0.0000       1.658711        45.1358 
 925   0.0000       1.661021        45.1987 
 926   0.0000       1.661723        45.2178 
 927   0.0000       1.662873        45.2491 
 928   0.0000       1.666606        45.3507 
 929   0.0000       1.671749        45.4906 
 930   0.0000       1.673223        45.5307 
 931   0.0000       1.674506        45.5656 
 932   0.0000       1.675858        45.6024 
 933   0.0000       1.677803        45.6553 
 934   0.0000       1.680434        45.7269 
 935   0.0000       1.684648        45.8416 
 936   0.0000       1.688407        45.9439 
 937   0.0000       1.691342        46.0238 
 938   0.0000       1.692728        46.0615 
 939   0.0000       1.696148        46.1545 
 940   0.0000       1.699585        46.2481 
 941   0.0000       1.701090        46.2890 
 942   0.0000       1.702342        46.3231 
 943   0.0000       1.705472        46.4083 
 944   0.0000       1.706827        46.4451 
 945   0.0000       1.710361        46.5413 
 946   0.0000       1.713543        46.6279 
 947   0.0000       1.716365        46.7047 
 948   0.0000       1.717238        46.7284 
 949   0.0000       1.719232        46.7827 
 950   0.0000       1.722026        46.8587 
 951   0.0000       1.724415        46.9237 
 952   0.0000       1.726952        46.9927 
 953   0.0000       1.728902        47.0458 
 954   0.0000       1.731390        47.1135 
 955   0.0000       1.733121        47.1606 
 956   0.0000       1.735388        47.2223 
 957   0.0000       1.736009        47.2392 
 958   0.0000       1.739086        47.3229 
 959   0.0000       1.743266        47.4367 
 960   0.0000       1.744728        47.4765 
 961   0.0000       1.749289        47.6006 
 962   0.0000       1.751942        47.6728 
 963   0.0000       1.754821        47.7511 
 964   0.0000       1.758104        47.8404 
 965   0.0000       1.758342        47.8469 
 966   0.0000       1.763352        47.9833 
 967   0.0000       1.764929        48.0262 
 968   0.0000       1.765847        48.0511 
 969   0.0000       1.769403        48.1479 
 970   0.0000       1.770989        48.1911 
 971   0.0000       1.776571        48.3429 
 972   0.0000       1.779407        48.4201 
 973   0.0000       1.782943        48.5164 
 974   0.0000       1.784775        48.5662 
 975   0.0000       1.785982        48.5990 
 976   0.0000       1.788576        48.6696 
 977   0.0000       1.791793        48.7572 
 978   0.0000       1.793566        48.8054 
 979   0.0000       1.798083        48.9283 
 980   0.0000       1.799515        48.9673 
 981   0.0000       1.800141        48.9843 
 982   0.0000       1.802686        49.0536 
 983   0.0000       1.807557        49.1861 
 984   0.0000       1.808525        49.2125 
 985   0.0000       1.810974        49.2791 
 986   0.0000       1.815785        49.4100 
 987   0.0000       1.816892        49.4401 
 988   0.0000       1.818320        49.4790 
 989   0.0000       1.821785        49.5733 
 990   0.0000       1.826553        49.7030 
 991   0.0000       1.830067        49.7986 
 992   0.0000       1.832685        49.8699 
 993   0.0000       1.834930        49.9310 
 994   0.0000       1.838298        50.0226 
 995   0.0000       1.841591        50.1122 
 996   0.0000       1.843046        50.1518 
 997   0.0000       1.846706        50.2514 
 998   0.0000       1.848966        50.3129 
 999   0.0000       1.852722        50.4151 
 1000   0.0000       1.854731        50.4698 
 1001   0.0000       1.856187        50.5094 
 1002   0.0000       1.858534        50.5733 
 1003   0.0000       1.862844        50.6906 
 1004   0.0000       1.863140        50.6986 
 1005   0.0000       1.864082        50.7243 
 1006   0.0000       1.865018        50.7497 
 1007   0.0000       1.871185        50.9175 
 1008   0.0000       1.877036        51.0767 
 1009   0.0000       1.879740        51.1503 
 1010   0.0000       1.881888        51.2088 
 1011   0.0000       1.883166        51.2435 
 1012   0.0000       1.888067        51.3769 
 1013   0.0000       1.888481        51.3882 
 1014   0.0000       1.890049        51.4308 
 1015   0.0000       1.893535        51.5257 
 1016   0.0000       1.895009        51.5658 
 1017   0.0000       1.895724        51.5853 
 1018   0.0000       1.898680        51.6657 
 1019   0.0000       1.900578        51.7174 
 1020   0.0000       1.901184        51.7339 
 1021   0.0000       1.902652        51.7738 
 1022   0.0000       1.905138        51.8414 
 1023   0.0000       1.909169        51.9511 
 1024   0.0000       1.911350        52.0105 
 1025   0.0000       1.914704        52.1017 
 1026   0.0000       1.915261        52.1169 
 1027   0.0000       1.917994        52.1913 
 1028   0.0000       1.918432        52.2032 
 1029   0.0000       1.921664        52.2911 
 1030   0.0000       1.924464        52.3673 
 1031   0.0000       1.929124        52.4941 
 1032   0.0000       1.930172        52.5226 
 1033   0.0000       1.933431        52.6113 
 1034   0.0000       1.934476        52.6398 
 1035   0.0000       1.936440        52.6932 
 1036   0.0000       1.937970        52.7349 
 1037   0.0000       1.938999        52.7628 
 1038   0.0000       1.942791        52.8660 
 1039   0.0000       1.945129        52.9296 
 1040   0.0000       1.948522        53.0220 
 1041   0.0000       1.951118        53.0926 
 1042   0.0000       1.952513        53.1306 
 1043   0.0000       1.957156        53.2569 
 1044   0.0000       1.958192        53.2851 
 1045   0.0000       1.960585        53.3502 
 1046   0.0000       1.961216        53.3674 
 1047   0.0000       1.963545        53.4308 
 1048   0.0000       1.967229        53.5310 
 1049   0.0000       1.969318        53.5879 
 1050   0.0000       1.971320        53.6423 
 1051   0.0000       1.972336        53.6700 
 1052   0.0000       1.975964        53.7687 
 1053   0.0000       1.977353        53.8065 
 1054   0.0000       1.978968        53.8505 
 1055   0.0000       1.980557        53.8937 
 1056   0.0000       1.983518        53.9743 
 1057   0.0000       1.985801        54.0364 
 1058   0.0000       1.988215        54.1021 
 1059   0.0000       1.989855        54.1467 
 1060   0.0000       1.991935        54.2033 
 1061   0.0000       1.994751        54.2799 
 1062   0.0000       1.997774        54.3622 
 1063   0.0000       2.000177        54.4276 
 1064   0.0000       2.001378        54.4603 
 1065   0.0000       2.004903        54.5562 
 1066   0.0000       2.006557        54.6012 
 1067   0.0000       2.008657        54.6583 
 1068   0.0000       2.010290        54.7028 
 1069   0.0000       2.012890        54.7735 
 1070   0.0000       2.014015        54.8041 
 1071   0.0000       2.014943        54.8294 
 1072   0.0000       2.019683        54.9584 
 1073   0.0000       2.022031        55.0223 
 1074   0.0000       2.025002        55.1031 
 1075   0.0000       2.027636        55.1748 
 1076   0.0000       2.030045        55.2403 
 1077   0.0000       2.031981        55.2930 
 1078   0.0000       2.033165        55.3252 
 1079   0.0000       2.033970        55.3471 
 1080   0.0000       2.036083        55.4046 
 1081   0.0000       2.037566        55.4450 
 1082   0.0000       2.040786        55.5326 
 1083   0.0000       2.043295        55.6009 
 1084   0.0000       2.049253        55.7630 
 1085   0.0000       2.050049        55.7847 
 1086   0.0000       2.052905        55.8624 
 1087   0.0000       2.052962        55.8639 
 1088   0.0000       2.056792        55.9682 
 1089   0.0000       2.057997        56.0009 
 1090   0.0000       2.062160        56.1142 
 1091   0.0000       2.064351        56.1738 
 1092   0.0000       2.066568        56.2342 
 1093   0.0000       2.067642        56.2634 
 1094   0.0000       2.070208        56.3332 
 1095   0.0000       2.073374        56.4194 
 1096   0.0000       2.075980        56.4903 
 1097   0.0000       2.077133        56.5217 
 1098   0.0000       2.078323        56.5541 
 1099   0.0000       2.081001        56.6269 
 1100   0.0000       2.082114        56.6572 
 1101   0.0000       2.087246        56.7968 
 1102   0.0000       2.090693        56.8907 
 1103   0.0000       2.092002        56.9263 
 1104   0.0000       2.095329        57.0168 
 1105   0.0000       2.096421        57.0465 
 1106   0.0000       2.097456        57.0747 
 1107   0.0000       2.101884        57.1952 
 1108   0.0000       2.103699        57.2446 
 1109   0.0000       2.105695        57.2989 
 1110   0.0000       2.108266        57.3688 
 1111   0.0000       2.111459        57.4557 
 1112   0.0000       2.113364        57.5076 
 1113   0.0000       2.116825        57.6017 
 1114   0.0000       2.118200        57.6392 
 1115   0.0000       2.119846        57.6839 
 1116   0.0000       2.122133        57.7462 
 1117   0.0000       2.123912        57.7946 
 1118   0.0000       2.126663        57.8694 
 1119   0.0000       2.128568        57.9213 
 1120   0.0000       2.131569        58.0029 
 1121   0.0000       2.132508        58.0285 
 1122   0.0000       2.133799        58.0636 
 1123   0.0000       2.137589        58.1668 
 1124   0.0000       2.138354        58.1876 
 1125   0.0000       2.141243        58.2662 
 1126   0.0000       2.142284        58.2945 
 1127   0.0000       2.147425        58.4344 
 1128   0.0000       2.149312        58.4857 
 1129   0.0000       2.150946        58.5302 
 1130   0.0000       2.155001        58.6405 
 1131   0.0000       2.155842        58.6634 
 1132   0.0000       2.157345        58.7044 
 1133   0.0000       2.158823        58.7446 
 1134   0.0000       2.161632        58.8210 
 1135   0.0000       2.164999        58.9126 
 1136   0.0000       2.166779        58.9611 
 1137   0.0000       2.168681        59.0128 
 1138   0.0000       2.169807        59.0434 
 1139   0.0000       2.173450        59.1426 
 1140   0.0000       2.174502        59.1712 
 1141   0.0000       2.175782        59.2060 
 1142   0.0000       2.176691        59.2308 
 1143   0.0000       2.178197        59.2717 
 1144   0.0000       2.180792        59.3424 
 1145   0.0000       2.183193        59.4077 
 1146   0.0000       2.184129        59.4332 
 1147   0.0000       2.188262        59.5456 
 1148   0.0000       2.191415        59.6314 
 1149   0.0000       2.191754        59.6407 
 1150   0.0000       2.195943        59.7546 
 1151   0.0000       2.197976        59.8100 
 1152   0.0000       2.200818        59.8873 
 1153   0.0000       2.202285        59.9272 
 1154   0.0000       2.203062        59.9484 
 1155   0.0000       2.205697        60.0201 
 1156   0.0000       2.206544        60.0431 
 1157   0.0000       2.209029        60.1107 
 1158   0.0000       2.210125        60.1406 
 1159   0.0000       2.213297        60.2269 
 1160   0.0000       2.215240        60.2797 
 1161   0.0000       2.217349        60.3371 
 1162   0.0000       2.221364        60.4464 
 1163   0.0000       2.222642        60.4812 
 1164   0.0000       2.224213        60.5239 
 1165   0.0000       2.225179        60.5502 
 1166   0.0000       2.228992        60.6540 
 1167   0.0000       2.231586        60.7245 
 1168   0.0000       2.233449        60.7752 
 1169   0.0000       2.234142        60.7941 
 1170   0.0000       2.236520        60.8588 
 1171   0.0000       2.239471        60.9391 
 1172   0.0000       2.242822        61.0303 
 1173   0.0000       2.244738        61.0824 
 1174   0.0000       2.246309        61.1252 
 1175   0.0000       2.247223        61.1500 
 1176   0.0000       2.249361        61.2082 
 1177   0.0000       2.251095        61.2554 
 1178   0.0000       2.255559        61.3769 
 1179   0.0000       2.257095        61.4187 
 1180   0.0000       2.258214        61.4491 
 1181   0.0000       2.259797        61.4922 
 1182   0.0000       2.260701        61.5168 
 1183   0.0000       2.264092        61.6091 
 1184   0.0000       2.264853        61.6298 
 1185   0.0000       2.265897        61.6582 
 1186   0.0000       2.268062        61.7171 
 1187   0.0000       2.270385        61.7803 
 1188   0.0000       2.271099        61.7998 
 1189   0.0000       2.274709        61.8980 
 1190   0.0000       2.276239        61.9396 
 1191   0.0000       2.279031        62.0156 
 1192   0.0000       2.280054        62.0434 
 1193   0.0000       2.281654        62.0870 
 1194   0.0000       2.283061        62.1252 
 1195   0.0000       2.285895        62.2024 
 1196   0.0000       2.289216        62.2927 
 1197   0.0000       2.289578        62.3026 
 1198   0.0000       2.291657        62.3592 
 1199   0.0000       2.294487        62.4362 
 1200   0.0000       2.296504        62.4911 
 1201   0.0000       2.300095        62.5888 
 1202   0.0000       2.301886        62.6375 
 1203   0.0000       2.304949        62.7209 
 1204   0.0000       2.307584        62.7926 
 1205   0.0000       2.308873        62.8276 
 1206   0.0000       2.310093        62.8608 
 1207   0.0000       2.311319        62.8942 
 1208   0.0000       2.317212        63.0546 
 1209   0.0000       2.318600        63.0923 
 1210   0.0000       2.319876        63.1270 
 1211   0.0000       2.320873        63.1542 
 1212   0.0000       2.323783        63.2333 
 1213   0.0000       2.324801        63.2611 
 1214   0.0000       2.325620        63.2833 
 1215   0.0000       2.330748        63.4229 
 1216   0.0000       2.331448        63.4419 
 1217   0.0000       2.335743        63.5588 
 1218   0.0000       2.338128        63.6237 
 1219   0.0000       2.340628        63.6917 
 1220   0.0000       2.343400        63.7672 
 1221   0.0000       2.344677        63.8019 
 1222   0.0000       2.346559        63.8531 
 1223   0.0000       2.350890        63.9710 
 1224   0.0000       2.352065        64.0030 
 1225   0.0000       2.352971        64.0276 
 1226   0.0000       2.359416        64.2030 
 1227   0.0000       2.363542        64.3152 
 1228   0.0000       2.364463        64.3403 
 1229   0.0000       2.365088        64.3573 
 1230   0.0000       2.366704        64.4013 
 1231   0.0000       2.370564        64.5063 
 1232   0.0000       2.371918        64.5432 
 1233   0.0000       2.375750        64.6474 
 1234   0.0000       2.377523        64.6957 
 1235   0.0000       2.380464        64.7757 
 1236   0.0000       2.381374        64.8005 
 1237   0.0000       2.383270        64.8521 
 1238   0.0000       2.384244        64.8786 
 1239   0.0000       2.387497        64.9671 
 1240   0.0000       2.388891        65.0050 
 1241   0.0000       2.392102        65.0924 
 1242   0.0000       2.396001        65.1985 
 1243   0.0000       2.398055        65.2544 
 1244   0.0000       2.399798        65.3018 
 1245   0.0000       2.401623        65.3515 
 1246   0.0000       2.403837        65.4117 
 1247   0.0000       2.405486        65.4566 
 1248   0.0000       2.407665        65.5159 
 1249   0.0000       2.409023        65.5529 
 1250   0.0000       2.411312        65.6151 
 1251   0.0000       2.414295        65.6963 
 1252   0.0000       2.416728        65.7625 
 1253   0.0000       2.420430        65.8633 
 1254   0.0000       2.422265        65.9132 
 1255   0.0000       2.424671        65.9786 
 1256   0.0000       2.427082        66.0443 
 1257   0.0000       2.429784        66.1178 
 1258   0.0000       2.431110        66.1539 
 1259   0.0000       2.433334        66.2144 
 1260   0.0000       2.434060        66.2341 
 1261   0.0000       2.436040        66.2880 
 1262   0.0000       2.436978        66.3135 
 1263   0.0000       2.440388        66.4063 
 1264   0.0000       2.441200        66.4284 
 1265   0.0000       2.447199        66.5917 
 1266   0.0000       2.449914        66.6656 
 1267   0.0000       2.451355        66.7048 
 1268   0.0000       2.453460        66.7620 
 1269   0.0000       2.455390        66.8146 
 1270   0.0000       2.457132        66.8620 
 1271   0.0000       2.459674        66.9311 
 1272   0.0000       2.460958        66.9661 
 1273   0.0000       2.463325        67.0305 
 1274   0.0000       2.466194        67.1085 
 1275   0.0000       2.468753        67.1782 
 1276   0.0000       2.471397        67.2501 
 1277   0.0000       2.473865        67.3173 
 1278   0.0000       2.475406        67.3592 
 1279   0.0000       2.478798        67.4515 
 1280   0.0000       2.480354        67.4939 
 1281   0.0000       2.482502        67.5523 
 1282   0.0000       2.484999        67.6203 
 1283   0.0000       2.487313        67.6832 
 1284   0.0000       2.489258        67.7362 
 1285   0.0000       2.490385        67.7668 
 1286   0.0000       2.493425        67.8496 
 1287   0.0000       2.495691        67.9112 
 1288   0.0000       2.498621        67.9909 
 1289   0.0000       2.500179        68.0333 
 1290   0.0000       2.501919        68.0807 
 1291   0.0000       2.503542        68.1248 
 1292   0.0000       2.506898        68.2162 
 1293   0.0000       2.510721        68.3202 
 1294   0.0000       2.511679        68.3463 
 1295   0.0000       2.514183        68.4144 
 1296   0.0000       2.516050        68.4652 
 1297   0.0000       2.518628        68.5353 
 1298   0.0000       2.519937        68.5710 
 1299   0.0000       2.522248        68.6339 
 1300   0.0000       2.526428        68.7476 
 1301   0.0000       2.527925        68.7883 
 1302   0.0000       2.530773        68.8658 
 1303   0.0000       2.534935        68.9791 
 1304   0.0000       2.535678        68.9993 
 1305   0.0000       2.537138        69.0390 
 1306   0.0000       2.541143        69.1480 
 1307   0.0000       2.541691        69.1629 
 1308   0.0000       2.542398        69.1822 
 1309   0.0000       2.546255        69.2871 
 1310   0.0000       2.551471        69.4290 
 1311   0.0000       2.552199        69.4489 
 1312   0.0000       2.553479        69.4837 
 1313   0.0000       2.555470        69.5379 
 1314   0.0000       2.558011        69.6070 
 1315   0.0000       2.561830        69.7109 
 1316   0.0000       2.564817        69.7922 
 1317   0.0000       2.566713        69.8438 
 1318   0.0000       2.567719        69.8712 
 1319   0.0000       2.570618        69.9501 
 1320   0.0000       2.572257        69.9947 
 1321   0.0000       2.573951        70.0408 
 1322   0.0000       2.576715        70.1160 
 1323   0.0000       2.577807        70.1457 
 1324   0.0000       2.580298        70.2135 
 1325   0.0000       2.582891        70.2840 
 1326   0.0000       2.584759        70.3349 
 1327   0.0000       2.586194        70.3739 
 1328   0.0000       2.589972        70.4767 
 1329   0.0000       2.594007        70.5865 
 1330   0.0000       2.595197        70.6189 
 1331   0.0000       2.598260        70.7023 
 1332   0.0000       2.598820        70.7175 
 1333   0.0000       2.599671        70.7407 
 1334   0.0000       2.603253        70.8381 
 1335   0.0000       2.606997        70.9400 
 1336   0.0000       2.609045        70.9957 
 1337   0.0000       2.611179        71.0538 
 1338   0.0000       2.612265        71.0833 
 1339   0.0000       2.614989        71.1575 
 1340   0.0000       2.616864        71.2085 
 1341   0.0000       2.620805        71.3157 
 1342   0.0000       2.622140        71.3521 
 1343   0.0000       2.625712        71.4493 
 1344   0.0000       2.626685        71.4757 
 1345   0.0000       2.627982        71.5110 
 1346   0.0000       2.630171        71.5706 
 1347   0.0000       2.632136        71.6241 
 1348   0.0000       2.634122        71.6781 
 1349   0.0000       2.635523        71.7162 
 1350   0.0000       2.637824        71.7788 
 1351   0.0000       2.638309        71.7920 
 1352   0.0000       2.640435        71.8499 
 1353   0.0000       2.641933        71.8906 
 1354   0.0000       2.645939        71.9996 
 1355   0.0000       2.647748        72.0489 
 1356   0.0000       2.648336        72.0649 
 1357   0.0000       2.649616        72.0997 
 1358   0.0000       2.653672        72.2101 
 1359   0.0000       2.655762        72.2669 
 1360   0.0000       2.658332        72.3369 
 1361   0.0000       2.660394        72.3930 
 1362   0.0000       2.661396        72.4203 
 1363   0.0000       2.663900        72.4884 
 1364   0.0000       2.665022        72.5189 
 1365   0.0000       2.666426        72.5571 
 1366   0.0000       2.669702        72.6463 
 1367   0.0000       2.671696        72.7005 
 1368   0.0000       2.672711        72.7282 
 1369   0.0000       2.676854        72.8409 
 1370   0.0000       2.678431        72.8838 
 1371   0.0000       2.681029        72.9545 
 1372   0.0000       2.683299        73.0163 
 1373   0.0000       2.685224        73.0687 
 1374   0.0000       2.687054        73.1185 
 1375   0.0000       2.690941        73.2242 
 1376   0.0000       2.691904        73.2504 
 1377   0.0000       2.694665        73.3256 
 1378   0.0000       2.696333        73.3710 
 1379   0.0000       2.697951        73.4150 
 1380   0.0000       2.699501        73.4571 
 1381   0.0000       2.705117        73.6100 
 1382   0.0000       2.707524        73.6755 
 1383   0.0000       2.711652        73.7878 
 1384   0.0000       2.712238        73.8038 
 1385   0.0000       2.714999        73.8789 
 1386   0.0000       2.719358        73.9975 
 1387   0.0000       2.720880        74.0389 
 1388   0.0000       2.722047        74.0707 
 1389   0.0000       2.725753        74.1715 
 1390   0.0000       2.729167        74.2644 
 1391   0.0000       2.730171        74.2917 
 1392   0.0000       2.732813        74.3636 
 1393   0.0000       2.736059        74.4520 
 1394   0.0000       2.737192        74.4828 
 1395   0.0000       2.739623        74.5489 
 1396   0.0000       2.741635        74.6037 
 1397   0.0000       2.744184        74.6730 
 1398   0.0000       2.745423        74.7068 
 1399   0.0000       2.750383        74.8417 
 1400   0.0000       2.750807        74.8533 
 1401   0.0000       2.752965        74.9120 
 1402   0.0000       2.754916        74.9651 
 1403   0.0000       2.759001        75.0762 
 1404   0.0000       2.759428        75.0879 
 1405   0.0000       2.760129        75.1069 
 1406   0.0000       2.762991        75.1848 
 1407   0.0000       2.767283        75.3016 
 1408   0.0000       2.769595        75.3645 
 1409   0.0000       2.771141        75.4066 
 1410   0.0000       2.773906        75.4818 
 1411   0.0000       2.774761        75.5051 
 1412   0.0000       2.778399        75.6041 
 1413   0.0000       2.778584        75.6091 
 1414   0.0000       2.779981        75.6471 
 1415   0.0000       2.781873        75.6986 
 1416   0.0000       2.783960        75.7554 
 1417   0.0000       2.786164        75.8154 
 1418   0.0000       2.787691        75.8569 
 1419   0.0000       2.789932        75.9179 
 1420   0.0000       2.790728        75.9396 
 1421   0.0000       2.795025        76.0565 
 1422   0.0000       2.798538        76.1521 
 1423   0.0000       2.801659        76.2370 
 1424   0.0000       2.802927        76.2715 
 1425   0.0000       2.805733        76.3479 
 1426   0.0000       2.809403        76.4477 
 1427   0.0000       2.809748        76.4571 
 1428   0.0000       2.812428        76.5301 
 1429   0.0000       2.813077        76.5477 
 1430   0.0000       2.815430        76.6117 
 1431   0.0000       2.816315        76.6358 
 1432   0.0000       2.818172        76.6864 
 1433   0.0000       2.821719        76.7829 
 1434   0.0000       2.822422        76.8020 
 1435   0.0000       2.828619        76.9706 
 1436   0.0000       2.832065        77.0644 
 1437   0.0000       2.832909        77.0874 
 1438   0.0000       2.833765        77.1107 
 1439   0.0000       2.834489        77.1304 
 1440   0.0000       2.836006        77.1717 
 1441   0.0000       2.841155        77.3118 
 1442   0.0000       2.842533        77.3493 
 1443   0.0000       2.846613        77.4603 
 1444   0.0000       2.850458        77.5649 
 1445   0.0000       2.851056        77.5812 
 1446   0.0000       2.854154        77.6655 
 1447   0.0000       2.854963        77.6875 
 1448   0.0000       2.857805        77.7648 
 1449   0.0000       2.861507        77.8656 
 1450   0.0000       2.862856        77.9023 
 1451   0.0000       2.865025        77.9613 
 1452   0.0000       2.867778        78.0362 
 1453   0.0000       2.871172        78.1286 
 1454   0.0000       2.872058        78.1527 
 1455   0.0000       2.873347        78.1878 
 1456   0.0000       2.876815        78.2821 
 1457   0.0000       2.879336        78.3507 
 1458   0.0000       2.881070        78.3979 
 1459   0.0000       2.883965        78.4767 
 1460   0.0000       2.886578        78.5478 
 1461   0.0000       2.888708        78.6057 
 1462   0.0000       2.890178        78.6457 
 1463   0.0000       2.893782        78.7438 
 1464   0.0000       2.895868        78.8006 
 1465   0.0000       2.899266        78.8931 
 1466   0.0000       2.899654        78.9036 
 1467   0.0000       2.905596        79.0653 
 1468   0.0000       2.908056        79.1322 
 1469   0.0000       2.909959        79.1840 
 1470   0.0000       2.912254        79.2465 
 1471   0.0000       2.914234        79.3003 
 1472   0.0000       2.918162        79.4072 
 1473   0.0000       2.920059        79.4588 
 1474   0.0000       2.920724        79.4769 
 1475   0.0000       2.922267        79.5189 
 1476   0.0000       2.925238        79.5998 
 1477   0.0000       2.927871        79.6714 
 1478   0.0000       2.930941        79.7550 
 1479   0.0000       2.932772        79.8048 
 1480   0.0000       2.936738        79.9127 
 1481   0.0000       2.937401        79.9307 
 1482   0.0000       2.940409        80.0126 
 1483   0.0000       2.942778        80.0771 
 1484   0.0000       2.943824        80.1055 
 1485   0.0000       2.944851        80.1335 
 1486   0.0000       2.948538        80.2338 
 1487   0.0000       2.951932        80.3262 
 1488   0.0000       2.953139        80.3590 
 1489   0.0000       2.956094        80.4394 
 1490   0.0000       2.959695        80.5374 
 1491   0.0000       2.961860        80.5963 
 1492   0.0000       2.965248        80.6885 
 1493   0.0000       2.966859        80.7323 
 1494   0.0000       2.970583        80.8337 
 1495   0.0000       2.973322        80.9082 
 1496   0.0000       2.975028        80.9546 
 1497   0.0000       2.977144        81.0122 
 1498   0.0000       2.979552        81.0777 
 1499   0.0000       2.982607        81.1609 
 1500   0.0000       2.985266        81.2332 
 1501   0.0000       2.988061        81.3093 
 1502   0.0000       2.990319        81.3707 
 1503   0.0000       2.991160        81.3936 
 1504   0.0000       2.996887        81.5494 
 1505   0.0000       2.999727        81.6267 
 1506   0.0000       3.000098        81.6368 
 1507   0.0000       3.002285        81.6963 
 1508   0.0000       3.005422        81.7817 
 1509   0.0000       3.008374        81.8620 
 1510   0.0000       3.012261        81.9678 
 1511   0.0000       3.013766        82.0087 
 1512   0.0000       3.014089        82.0175 
 1513   0.0000       3.017033        82.0976 
 1514   0.0000       3.022462        82.2454 
 1515   0.0000       3.022832        82.2554 
 1516   0.0000       3.025804        82.3363 
 1517   0.0000       3.027826        82.3913 
 1518   0.0000       3.030729        82.4703 
 1519   0.0000       3.032495        82.5184 
 1520   0.0000       3.034601        82.5757 
 1521   0.0000       3.038565        82.6835 
 1522   0.0000       3.042857        82.8003 
 1523   0.0000       3.044411        82.8426 
 1524   0.0000       3.048158        82.9446 
 1525   0.0000       3.050137        82.9984 
 1526   0.0000       3.053894        83.1007 
 1527   0.0000       3.056360        83.1678 
 1528   0.0000       3.058947        83.2382 
 1529   0.0000       3.061863        83.3175 
 1530   0.0000       3.065167        83.4074 
 1531   0.0000       3.066651        83.4478 
 1532   0.0000       3.068829        83.5071 
 1533   0.0000       3.074559        83.6630 
 1534   0.0000       3.078203        83.7622 
 1535   0.0000       3.080645        83.8286 
 1536   0.0000       3.082239        83.8720 
 1537   0.0000       3.084195        83.9252 
 1538   0.0000       3.085401        83.9580 
 1539   0.0000       3.090095        84.0858 
 1540   0.0000       3.092487        84.1508 
 1541   0.0000       3.094411        84.2032 
 1542   0.0000       3.098308        84.3092 
 1543   0.0000       3.098857        84.3242 
 1544   0.0000       3.102743        84.4299 
 1545   0.0000       3.105344        84.5007 
 1546   0.0000       3.106891        84.5428 
 1547   0.0000       3.107938        84.5713 
 1548   0.0000       3.111430        84.6663 
 1549   0.0000       3.112197        84.6872 
 1550   0.0000       3.117911        84.8427 
 1551   0.0000       3.120056        84.9011 
 1552   0.0000       3.123033        84.9820 
 1553   0.0000       3.127847        85.1130 
 1554   0.0000       3.130664        85.1897 
 1555   0.0000       3.133962        85.2794 
 1556   0.0000       3.136950        85.3608 
 1557   0.0000       3.141164        85.4754 
 1558   0.0000       3.144095        85.5552 
 1559   0.0000       3.145305        85.5881 
 1560   0.0000       3.148990        85.6884 
 1561   0.0000       3.152391        85.7809 
 1562   0.0000       3.154949        85.8505 
 1563   0.0000       3.158594        85.9497 
 1564   0.0000       3.160145        85.9919 
 1565   0.0000       3.162170        86.0470 
 1566   0.0000       3.165009        86.1243 
 1567   0.0000       3.167740        86.1986 
 1568   0.0000       3.171437        86.2992 
 1569   0.0000       3.174149        86.3730 
 1570   0.0000       3.178041        86.4789 
 1571   0.0000       3.180023        86.5328 
 1572   0.0000       3.184989        86.6679 
 1573   0.0000       3.186609        86.7120 
 1574   0.0000       3.188956        86.7759 
 1575   0.0000       3.191292        86.8395 
 1576   0.0000       3.195268        86.9477 
 1577   0.0000       3.196687        86.9863 
 1578   0.0000       3.199493        87.0626 
 1579   0.0000       3.201291        87.1116 
 1580   0.0000       3.206292        87.2476 
 1581   0.0000       3.211545        87.3906 
 1582   0.0000       3.211960        87.4019 
 1583   0.0000       3.216041        87.5129 
 1584   0.0000       3.224405        87.7405 
 1585   0.0000       3.225473        87.7696 
 1586   0.0000       3.229180        87.8704 
 1587   0.0000       3.229988        87.8924 
 1588   0.0000       3.232216        87.9531 
 1589   0.0000       3.235017        88.0293 
 1590   0.0000       3.236420        88.0675 
 1591   0.0000       3.238336        88.1196 
 1592   0.0000       3.240984        88.1917 
 1593   0.0000       3.244065        88.2755 
 1594   0.0000       3.248491        88.3959 
 1595   0.0000       3.250825        88.4594 
 1596   0.0000       3.253620        88.5355 
 1597   0.0000       3.258472        88.6675 
 1598   0.0000       3.260195        88.7144 
 1599   0.0000       3.262069        88.7654 
 1600   0.0000       3.266111        88.8754 
 1601   0.0000       3.268083        88.9291 
 1602   0.0000       3.274465        89.1027 
 1603   0.0000       3.276716        89.1640 
 1604   0.0000       3.277802        89.1935 
 1605   0.0000       3.279085        89.2284 
 1606   0.0000       3.281033        89.2815 
 1607   0.0000       3.285747        89.4097 
 1608   0.0000       3.286441        89.4286 
 1609   0.0000       3.289843        89.5212 
 1610   0.0000       3.293222        89.6131 
 1611   0.0000       3.293894        89.6314 
 1612   0.0000       3.300217        89.8035 
 1613   0.0000       3.300997        89.8247 
 1614   0.0000       3.308135        90.0189 
 1615   0.0000       3.311039        90.0980 
 1616   0.0000       3.312655        90.1419 
 1617   0.0000       3.315275        90.2132 
 1618   0.0000       3.318028        90.2881 
 1619   0.0000       3.323641        90.4409 
 1620   0.0000       3.326085        90.5074 
 1621   0.0000       3.328702        90.5786 
 1622   0.0000       3.332431        90.6801 
 1623   0.0000       3.334502        90.7364 
 1624   0.0000       3.338034        90.8325 
 1625   0.0000       3.343551        90.9826 
 1626   0.0000       3.344055        90.9964 
 1627   0.0000       3.345276        91.0296 
 1628   0.0000       3.350133        91.1617 
 1629   0.0000       3.352367        91.2225 
 1630   0.0000       3.354393        91.2777 
 1631   0.0000       3.357959        91.3747 
 1632   0.0000       3.360159        91.4346 
 1633   0.0000       3.363506        91.5257 
 1634   0.0000       3.366394        91.6042 
 1635   0.0000       3.367406        91.6318 
 1636   0.0000       3.371080        91.7317 
 1637   0.0000       3.374627        91.8283 
 1638   0.0000       3.375329        91.8474 
 1639   0.0000       3.377874        91.9166 
 1640   0.0000       3.380386        91.9850 
 1641   0.0000       3.384386        92.0938 
 1642   0.0000       3.389516        92.2334 
 1643   0.0000       3.389779        92.2406 
 1644   0.0000       3.393479        92.3413 
 1645   0.0000       3.395098        92.3853 
 1646   0.0000       3.397538        92.4517 
 1647   0.0000       3.399541        92.5062 
 1648   0.0000       3.402606        92.5896 
 1649   0.0000       3.404753        92.6480 
 1650   0.0000       3.407409        92.7203 
 1651   0.0000       3.410035        92.7918 
 1652   0.0000       3.413832        92.8951 
 1653   0.0000       3.415679        92.9454 
 1654   0.0000       3.416573        92.9697 
 1655   0.0000       3.418842        93.0314 
 1656   0.0000       3.422723        93.1370 
 1657   0.0000       3.424376        93.1820 
 1658   0.0000       3.430452        93.3473 
 1659   0.0000       3.432152        93.3936 
 1660   0.0000       3.432515        93.4035 
 1661   0.0000       3.434180        93.4488 
 1662   0.0000       3.436042        93.4995 
 1663   0.0000       3.440529        93.6216 
 1664   0.0000       3.443954        93.7147 
 1665   0.0000       3.447774        93.8187 
 1666   0.0000       3.447877        93.8215 
 1667   0.0000       3.456162        94.0469 
 1668   0.0000       3.457821        94.0921 
 1669   0.0000       3.460441        94.1634 
 1670   0.0000       3.461919        94.2036 
 1671   0.0000       3.464130        94.2638 
 1672   0.0000       3.468677        94.3875 
 1673   0.0000       3.472743        94.4981 
 1674   0.0000       3.474251        94.5392 
 1675   0.0000       3.476368        94.5968 
 1676   0.0000       3.478758        94.6618 
 1677   0.0000       3.481074        94.7248 
 1678   0.0000       3.483211        94.7830 
 1679   0.0000       3.489941        94.9661 
 1680   0.0000       3.492199        95.0276 
 1681   0.0000       3.495988        95.1307 
 1682   0.0000       3.497677        95.1766 
 1683   0.0000       3.501016        95.2675 
 1684   0.0000       3.503850        95.3446 
 1685   0.0000       3.504407        95.3598 
 1686   0.0000       3.507255        95.4373 
 1687   0.0000       3.509595        95.5009 
 1688   0.0000       3.511774        95.5602 
 1689   0.0000       3.518188        95.7348 
 1690   0.0000       3.522566        95.8539 
 1691   0.0000       3.524762        95.9137 
 1692   0.0000       3.525941        95.9457 
 1693   0.0000       3.527459        95.9870 
 1694   0.0000       3.529366        96.0389 
 1695   0.0000       3.534959        96.1911 
 1696   0.0000       3.537065        96.2484 
 1697   0.0000       3.538522        96.2881 
 1698   0.0000       3.541486        96.3687 
 1699   0.0000       3.542932        96.4081 
 1700   0.0000       3.547775        96.5399 
 1701   0.0000       3.551618        96.6444 
 1702   0.0000       3.554717        96.7288 
 1703   0.0000       3.556737        96.7837 
 1704   0.0000       3.558933        96.8435 
 1705   0.0000       3.561358        96.9095 
 1706   0.0000       3.564599        96.9977 
 1707   0.0000       3.566274        97.0433 
 1708   0.0000       3.567768        97.0839 
 1709   0.0000       3.571596        97.1881 
 1710   0.0000       3.572700        97.2181 
 1711   0.0000       3.576632        97.3251 
 1712   0.0000       3.579860        97.4129 
 1713   0.0000       3.583414        97.5096 
 1714   0.0000       3.586926        97.6052 
 1715   0.0000       3.587687        97.6259 
 1716   0.0000       3.590305        97.6972 
 1717   0.0000       3.593220        97.7765 
 1718   0.0000       3.594508        97.8115 
 1719   0.0000       3.598018        97.9071 
 1720   0.0000       3.603441        98.0546 
 1721   0.0000       3.605275        98.1045 
 1722   0.0000       3.607657        98.1693 
 1723   0.0000       3.609540        98.2206 
 1724   0.0000       3.612250        98.2943 
 1725   0.0000       3.614300        98.3501 
 1726   0.0000       3.617364        98.4335 
 1727   0.0000       3.619280        98.4856 
 1728   0.0000       3.624917        98.6390 
 1729   0.0000       3.626262        98.6756 
 1730   0.0000       3.630278        98.7849 
 1731   0.0000       3.632465        98.8444 
 1732   0.0000       3.633663        98.8770 
 1733   0.0000       3.635905        98.9380 
 1734   0.0000       3.639143        99.0261 
 1735   0.0000       3.642022        99.1045 
 1736   0.0000       3.646055        99.2142 
 1737   0.0000       3.650321        99.3303 
 1738   0.0000       3.652297        99.3841 
 1739   0.0000       3.654883        99.4544 
 1740   0.0000       3.659637        99.5838 
 1741   0.0000       3.661944        99.6466 
 1742   0.0000       3.667200        99.7896 
 1743   0.0000       3.668611        99.8280 
 1744   0.0000       3.670843        99.8887 
 1745   0.0000       3.674747        99.9950 
 1746   0.0000       3.677631       100.0734 
 1747   0.0000       3.679869       100.1343 
 1748   0.0000       3.684440       100.2587 
 1749   0.0000       3.685908       100.2986 
 1750   0.0000       3.688669       100.3738 
 1751   0.0000       3.695062       100.5477 
 1752   0.0000       3.695622       100.5630 
 1753   0.0000       3.698284       100.6354 
 1754   0.0000       3.702680       100.7550 
 1755   0.0000       3.709865       100.9506 
 1756   0.0000       3.711942       101.0071 
 1757   0.0000       3.713254       101.0428 
 1758   0.0000       3.715951       101.1162 
 1759   0.0000       3.722420       101.2922 
 1760   0.0000       3.723628       101.3251 
 1761   0.0000       3.731152       101.5298 
 1762   0.0000       3.733678       101.5985 
 1763   0.0000       3.735614       101.6512 
 1764   0.0000       3.737582       101.7048 
 1765   0.0000       3.742581       101.8408 
 1766   0.0000       3.747995       101.9881 
 1767   0.0000       3.749355       102.0251 
 1768   0.0000       3.750728       102.0625 
 1769   0.0000       3.755716       102.1982 
 1770   0.0000       3.758275       102.2679 
 1771   0.0000       3.760816       102.3370 
 1772   0.0000       3.767312       102.5138 
 1773   0.0000       3.770152       102.5911 
 1774   0.0000       3.775296       102.7310 
 1775   0.0000       3.780800       102.8808 
 1776   0.0000       3.781998       102.9134 
 1777   0.0000       3.787769       103.0704 
 1778   0.0000       3.788827       103.0992 
 1779   0.0000       3.796210       103.3001 
 1780   0.0000       3.800392       103.4139 
 1781   0.0000       3.804144       103.5160 
 1782   0.0000       3.810020       103.6759 
 1783   0.0000       3.811486       103.7158 
 1784   0.0000       3.814110       103.7872 
 1785   0.0000       3.819363       103.9302 
 1786   0.0000       3.821791       103.9962 
 1787   0.0000       3.826456       104.1232 
 1788   0.0000       3.828699       104.1842 
 1789   0.0000       3.833468       104.3140 
 1790   0.0000       3.835075       104.3577 
 1791   0.0000       3.838663       104.4553 
 1792   0.0000       3.840776       104.5128 
 1793   0.0000       3.845660       104.6457 
 1794   0.0000       3.849078       104.7387 
 1795   0.0000       3.850381       104.7742 
 1796   0.0000       3.855464       104.9125 
 1797   0.0000       3.857892       104.9786 
 1798   0.0000       3.863932       105.1429 
 1799   0.0000       3.864731       105.1647 
 1800   0.0000       3.867742       105.2466 
 1801   0.0000       3.868942       105.2793 
 1802   0.0000       3.874092       105.4194 
 1803   0.0000       3.877196       105.5039 
 1804   0.0000       3.881819       105.6297 
 1805   0.0000       3.882434       105.6464 
 1806   0.0000       3.886029       105.7442 
 1807   0.0000       3.893390       105.9445 
 1808   0.0000       3.896043       106.0167 
 1809   0.0000       3.900975       106.1509 
 1810   0.0000       3.904760       106.2539 
 1811   0.0000       3.908247       106.3488 
 1812   0.0000       3.913058       106.4797 
 1813   0.0000       3.915175       106.5373 
 1814   0.0000       3.920146       106.6726 
 1815   0.0000       3.922737       106.7431 
 1816   0.0000       3.926018       106.8324 
 1817   0.0000       3.929620       106.9304 
 1818   0.0000       3.937557       107.1464 
 1819   0.0000       3.940178       107.2177 
 1820   0.0000       3.942240       107.2738 
 1821   0.0000       3.947596       107.4195 
 1822   0.0000       3.950222       107.4910 
 1823   0.0000       3.956433       107.6600 
 1824   0.0000       3.957556       107.6906 
 1825   0.0000       3.959587       107.7459 
 1826   0.0000       3.962385       107.8220 
 1827   0.0000       3.965181       107.8981 
 1828   0.0000       3.970456       108.0416 
 1829   0.0000       3.970650       108.0469 
 1830   0.0000       3.977753       108.2402 
 1831   0.0000       3.979893       108.2984 
 1832   0.0000       3.984797       108.4318 
 1833   0.0000       3.987979       108.5184 
 1834   0.0000       3.989092       108.5487 
 1835   0.0000       3.997624       108.7809 
 1836   0.0000       4.000107       108.8484 
 1837   0.0000       4.001553       108.8878 
 1838   0.0000       4.005048       108.9829 
 1839   0.0000       4.008205       109.0688 
 1840   0.0000       4.010277       109.1252 
 1841   0.0000       4.012171       109.1767 
 1842   0.0000       4.015759       109.2744 
 1843   0.0000       4.023837       109.4942 
 1844   0.0000       4.027744       109.6005 
 1845   0.0000       4.030224       109.6680 
 1846   0.0000       4.034702       109.7898 
 1847   0.0000       4.037574       109.8680 
 1848   0.0000       4.040600       109.9503 
 1849   0.0000       4.047603       110.1409 
 1850   0.0000       4.049620       110.1958 
 1851   0.0000       4.050929       110.2314 
 1852   0.0000       4.058568       110.4393 
 1853   0.0000       4.064004       110.5872 
 1854   0.0000       4.064901       110.6116 
 1855   0.0000       4.068943       110.7216 
 1856   0.0000       4.075324       110.8952 
 1857   0.0000       4.077633       110.9580 
 1858   0.0000       4.081249       111.0564 
 1859   0.0000       4.087163       111.2174 
 1860   0.0000       4.092520       111.3631 
 1861   0.0000       4.094543       111.4182 
 1862   0.0000       4.095946       111.4563 
 1863   0.0000       4.103471       111.6611 
 1864   0.0000       4.105234       111.7091 
 1865   0.0000       4.108240       111.7909 
 1866   0.0000       4.109349       111.8211 
 1867   0.0000       4.112614       111.9099 
 1868   0.0000       4.114649       111.9653 
 1869   0.0000       4.118782       112.0778 
 1870   0.0000       4.124166       112.2243 
 1871   0.0000       4.126958       112.3002 
 1872   0.0000       4.130855       112.4063 
 1873   0.0000       4.136582       112.5621 
 1874   0.0000       4.138600       112.6170 
 1875   0.0000       4.140800       112.6769 
 1876   0.0000       4.146268       112.8257 
 1877   0.0000       4.147230       112.8519 
 1878   0.0000       4.153349       113.0184 
 1879   0.0000       4.160129       113.2029 
 1880   0.0000       4.162485       113.2670 
 1881   0.0000       4.167747       113.4102 
 1882   0.0000       4.170265       113.4787 
 1883   0.0000       4.173735       113.5731 
 1884   0.0000       4.177071       113.6639 
 1885   0.0000       4.181982       113.7975 
 1886   0.0000       4.183442       113.8372 
 1887   0.0000       4.190641       114.0331 
 1888   0.0000       4.195608       114.1683 
 1889   0.0000       4.198045       114.2346 
 1890   0.0000       4.201756       114.3356 
 1891   0.0000       4.205095       114.4265 
 1892   0.0000       4.210296       114.5680 
 1893   0.0000       4.216815       114.7454 
 1894   0.0000       4.220117       114.8352 
 1895   0.0000       4.227203       115.0281 
 1896   0.0000       4.230563       115.1195 
 1897   0.0000       4.239682       115.3676 
 1898   0.0000       4.242731       115.4506 
 1899   0.0000       4.250782       115.6696 
 1900   0.0000       4.252884       115.7269 
 1901   0.0000       4.259201       115.8988 
 1902   0.0000       4.262873       115.9987 
 1903   0.0000       4.269777       116.1865 
 1904   0.0000       4.274667       116.3196 
 1905   0.0000       4.282612       116.5358 
 1906   0.0000       4.285806       116.6227 
 1907   0.0000       4.291788       116.7855 
 1908   0.0000       4.295235       116.8793 
 1909   0.0000       4.298190       116.9597 
 1910   0.0000       4.306387       117.1828 
 1911   0.0000       4.313081       117.3649 
 1912   0.0000       4.313896       117.3871 
 1913   0.0000       4.325028       117.6900 
 1914   0.0000       4.328952       117.7968 
 1915   0.0000       4.334593       117.9503 
 1916   0.0000       4.336607       118.0051 
 1917   0.0000       4.343612       118.1957 
 1918   0.0000       4.351051       118.3981 
 1919   0.0000       4.357232       118.5663 
 1920   0.0000       4.364575       118.7661 
 1921   0.0000       4.372284       118.9759 
 1922   0.0000       4.379936       119.1841 
 1923   0.0000       4.381594       119.2292 
 1924   0.0000       4.384484       119.3079 
 1925   0.0000       4.385556       119.3370 
 1926   0.0000       4.389782       119.4520 
 1927   0.0000       4.400810       119.7521 
 1928   0.0000       4.406864       119.9169 
 1929   0.0000       4.414375       120.1213 
 1930   0.0000       4.426861       120.4610 
 1931   0.0000       4.431156       120.5779 
 1932   0.0000       4.434768       120.6762 
 1933   0.0000       4.437370       120.7470 
 1934   0.0000       4.442451       120.8852 
 1935   0.0000       4.449091       121.0659 
 1936   0.0000       4.462596       121.4334 
 1937   0.0000       4.466204       121.5316 
 1938   0.0000       4.472223       121.6954 
 1939   0.0000       4.476073       121.8001 
 1940   0.0000       4.479785       121.9012 
 1941   0.0000       4.487217       122.1034 
 1942   0.0000       4.489702       122.1710 
 1943   0.0000       4.498650       122.4145 
 1944   0.0000       4.506574       122.6301 
 1945   0.0000       4.511638       122.7679 
 1946   0.0000       4.517603       122.9302 
 1947   0.0000       4.522186       123.0549 
 1948   0.0000       4.525648       123.1491 
 1949   0.0000       4.532188       123.3271 
 1950   0.0000       4.537784       123.4794 
 1951   0.0000       4.542287       123.6019 
 1952   0.0000       4.544316       123.6571 
 1953   0.0000       4.558708       124.0488 
 1954   0.0000       4.560246       124.0906 
 1955   0.0000       4.568819       124.3239 
 1956   0.0000       4.572914       124.4353 
 1957   0.0000       4.578250       124.5805 
 1958   0.0000       4.580590       124.6442 
 1959   0.0000       4.586130       124.7949 
 1960   0.0000       4.590968       124.9266 
 1961   0.0000       4.597953       125.1167 
 1962   0.0000       4.602481       125.2399 
 1963   0.0000       4.605487       125.3217 
 1964   0.0000       4.611100       125.4744 
 1965   0.0000       4.612894       125.5232 
 1966   0.0000       4.625358       125.8624 
 1967   0.0000       4.627374       125.9172 
 1968   0.0000       4.632054       126.0446 
 1969   0.0000       4.643023       126.3431 
 1970   0.0000       4.646491       126.4375 
 1971   0.0000       4.656142       126.7001 
 1972   0.0000       4.660450       126.8173 
 1973   0.0000       4.666352       126.9779 
 1974   0.0000       4.670337       127.0863 
 1975   0.0000       4.689639       127.6116 
 1976   0.0000       4.698346       127.8485 
 1977   0.0000       4.702261       127.9550 
 1978   0.0000       4.707515       128.0980 
 1979   0.0000       4.709375       128.1486 
 1980   0.0000       4.721445       128.4771 
 1981   0.0000       4.725744       128.5940 
 1982   0.0000       4.732898       128.7887 
 1983   0.0000       4.739275       128.9622 
 1984   0.0000       4.742145       129.0403 
 1985   0.0000       4.744700       129.1099 
 1986   0.0000       4.748798       129.2214 
 1987   0.0000       4.750364       129.2640 
 1988   0.0000       4.756195       129.4226 
 1989   0.0000       4.760123       129.5295 
 1990   0.0000       4.767801       129.7385 
 1991   0.0000       4.770471       129.8111 
 1992   0.0000       4.778653       130.0338 
 1993   0.0000       4.784834       130.2019 
 1994   0.0000       4.786271       130.2410 
 1995   0.0000       4.793221       130.4302 
 1996   0.0000       4.799080       130.5896 
 1997   0.0000       4.804108       130.7264 
 1998   0.0000       4.808451       130.8446 
 1999   0.0000       4.815396       131.0336 
 2000   0.0000       4.819380       131.1420 
 2001   0.0000       4.824737       131.2878 
 2002   0.0000       4.827615       131.3661 
 2003   0.0000       4.834911       131.5646 
 2004   0.0000       4.842059       131.7591 
 2005   0.0000       4.847341       131.9028 
 2006   0.0000       4.850136       131.9789 
 2007   0.0000       4.852415       132.0409 
 2008   0.0000       4.854604       132.1005 
 2009   0.0000       4.862285       132.3095 
 2010   0.0000       4.865998       132.4105 
 2011   0.0000       4.868432       132.4768 
 2012   0.0000       4.873256       132.6080 
 2013   0.0000       4.878455       132.7495 
 2014   0.0000       4.883363       132.8831 
 2015   0.0000       4.889496       133.0499 
 2016   0.0000       4.892015       133.1185 
 2017   0.0000       4.903865       133.4409 
 2018   0.0000       4.905344       133.4812 
 2019   0.0000       4.910462       133.6205 
 2020   0.0000       4.916658       133.7891 
 2021   0.0000       4.919394       133.8635 
 2022   0.0000       4.924770       134.0098 
 2023   0.0000       4.925936       134.0415 
 2024   0.0000       4.928520       134.1118 
 2025   0.0000       4.932272       134.2139 
 2026   0.0000       4.935785       134.3095 
 2027   0.0000       4.943728       134.5257 
 2028   0.0000       4.952730       134.7706 
 2029   0.0000       4.956454       134.8720 
 2030   0.0000       4.963322       135.0589 
 2031   0.0000       4.968847       135.2092 
 2032   0.0000       4.972489       135.3083 
 2033   0.0000       4.980584       135.5286 
 2034   0.0000       4.981430       135.5516 
 2035   0.0000       4.984235       135.6279 
 2036   0.0000       4.986854       135.6992 
 2037   0.0000       4.992794       135.8608 
 2038   0.0000       4.997980       136.0020 
 2039   0.0000       5.004102       136.1686 
 2040   0.0000       5.013000       136.4107 
 2041   0.0000       5.019309       136.5823 
 2042   0.0000       5.021835       136.6511 
 2043   0.0000       5.024990       136.7369 
 2044   0.0000       5.026422       136.7759 
 2045   0.0000       5.032220       136.9337 
 2046   0.0000       5.038375       137.1011 
 2047   0.0000       5.043369       137.2370 
 2048   0.0000       5.046914       137.3335 
 2049   0.0000       5.049907       137.4150 
 2050   0.0000       5.052841       137.4948 
 2051   0.0000       5.061203       137.7223 
 2052   0.0000       5.067221       137.8861 
 2053   0.0000       5.069356       137.9442 
 2054   0.0000       5.074413       138.0818 
 2055   0.0000       5.075965       138.1240 
 2056   0.0000       5.082450       138.3005 
 2057   0.0000       5.085404       138.3809 
 2058   0.0000       5.089713       138.4981 
 2059   0.0000       5.094543       138.6296 
 2060   0.0000       5.100234       138.7844 
 2061   0.0000       5.101106       138.8081 
 2062   0.0000       5.104585       138.9028 
 2063   0.0000       5.106974       138.9678 
 2064   0.0000       5.109439       139.0349 
 2065   0.0000       5.116941       139.2390 
 2066   0.0000       5.123581       139.4197 
 2067   0.0000       5.127516       139.5268 
 2068   0.0000       5.129982       139.5939 
 2069   0.0000       5.133995       139.7031 
 2070   0.0000       5.135043       139.7316 
 2071   0.0000       5.140352       139.8761 
 2072   0.0000       5.142722       139.9406 
 2073   0.0000       5.146117       140.0330 
 2074   0.0000       5.152232       140.1994 
 2075   0.0000       5.159038       140.3846 
 2076   0.0000       5.160934       140.4361 
 2077   0.0000       5.163298       140.5005 
 2078   0.0000       5.168472       140.6413 
 2079   0.0000       5.172303       140.7455 
 2080   0.0000       5.180107       140.9579 
 2081   0.0000       5.183163       141.0410 
 2082   0.0000       5.185404       141.1020 
 2083   0.0000       5.191371       141.2644 
 2084   0.0000       5.194207       141.3416 
 2085   0.0000       5.195855       141.3864 
 2086   0.0000       5.202399       141.5645 
 2087   0.0000       5.208942       141.7425 
 2088   0.0000       5.210395       141.7821 
 2089   0.0000       5.211927       141.8238 
 2090   0.0000       5.216778       141.9558 
 2091   0.0000       5.223202       142.1305 
 2092   0.0000       5.225125       142.1829 
 2093   0.0000       5.229779       142.3095 
 2094   0.0000       5.233876       142.4210 
 2095   0.0000       5.237138       142.5098 
 2096   0.0000       5.240473       142.6005 
 2097   0.0000       5.244759       142.7171 
 2098   0.0000       5.249647       142.8502 
 2099   0.0000       5.257642       143.0677 
 2100   0.0000       5.260975       143.1584 
 2101   0.0000       5.261493       143.1725 
 2102   0.0000       5.264985       143.2675 
 2103   0.0000       5.268927       143.3748 
 2104   0.0000       5.274927       143.5381 
 2105   0.0000       5.276891       143.5915 
 2106   0.0000       5.279865       143.6724 
 2107   0.0000       5.281616       143.7201 
 2108   0.0000       5.283621       143.7746 
 2109   0.0000       5.287874       143.8904 
 2110   0.0000       5.291508       143.9893 
 2111   0.0000       5.297983       144.1655 
 2112   0.0000       5.300310       144.2288 
 2113   0.0000       5.304749       144.3496 
 2114   0.0000       5.307337       144.4200 
 2115   0.0000       5.314918       144.6263 
 2116   0.0000       5.318764       144.7309 
 2117   0.0000       5.322955       144.8450 
 2118   0.0000       5.327437       144.9669 
 2119   0.0000       5.330856       145.0600 
 2120   0.0000       5.334553       145.1606 
 2121   0.0000       5.343793       145.4120 
 2122   0.0000       5.347609       145.5158 
 2123   0.0000       5.349600       145.5700 
 2124   0.0000       5.353675       145.6809 
 2125   0.0000       5.360243       145.8596 
 2126   0.0000       5.362948       145.9332 
 2127   0.0000       5.365639       146.0065 
 2128   0.0000       5.367925       146.0687 
 2129   0.0000       5.368884       146.0948 
 2130   0.0000       5.377950       146.3415 
 2131   0.0000       5.383690       146.4976 
 2132   0.0000       5.387231       146.5940 
 2133   0.0000       5.388878       146.6388 
 2134   0.0000       5.393769       146.7719 
 2135   0.0000       5.398331       146.8960 
 2136   0.0000       5.401767       146.9896 
 2137   0.0000       5.407610       147.1486 
 2138   0.0000       5.412070       147.2699 
 2139   0.0000       5.419402       147.4694 
 2140   0.0000       5.421755       147.5335 
 2141   0.0000       5.425198       147.6272 
 2142   0.0000       5.432187       147.8173 
 2143   0.0000       5.433713       147.8588 
 2144   0.0000       5.439709       148.0220 
 2145   0.0000       5.447744       148.2406 
 2146   0.0000       5.448039       148.2487 
 2147   0.0000       5.450818       148.3243 
 2148   0.0000       5.457489       148.5058 
 2149   0.0000       5.460371       148.5842 
 2150   0.0000       5.463945       148.6815 
 2151   0.0000       5.467509       148.7785 
 2152   0.0000       5.470697       148.8652 
 2153   0.0000       5.472425       148.9123 
 2154   0.0000       5.475000       148.9823 
 2155   0.0000       5.476606       149.0260 
 2156   0.0000       5.483168       149.2046 
 2157   0.0000       5.484796       149.2489 
 2158   0.0000       5.487602       149.3252 
 2159   0.0000       5.489616       149.3800 
 2160   0.0000       5.490231       149.3968 
 2161   0.0000       5.495168       149.5311 
 2162   0.0000       5.499719       149.6550 
 2163   0.0000       5.503086       149.7466 
 2164   0.0000       5.503384       149.7547 
 2165   0.0000       5.508394       149.8910 
 2166   0.0000       5.512381       149.9995 
 2167   0.0000       5.516824       150.1204 
 2168   0.0000       5.520114       150.2099 
 2169   0.0000       5.521566       150.2494 
 2170   0.0000       5.525025       150.3436 
 2171   0.0000       5.529274       150.4592 
 2172   0.0000       5.531557       150.5213 
 2173   0.0000       5.536883       150.6662 
 2174   0.0000       5.539352       150.7334 
 2175   0.0000       5.543336       150.8418 
 2176   0.0000       5.545927       150.9123 
 2177   0.0000       5.552184       151.0826 
 2178   0.0000       5.553423       151.1163 
 2179   0.0000       5.556036       151.1874 
 2180   0.0000       5.559159       151.2724 
 2181   0.0000       5.562112       151.3528 
 2182   0.0000       5.562690       151.3685 
 2183   0.0000       5.574592       151.6924 
 2184   0.0000       5.576130       151.7342 
 2185   0.0000       5.582695       151.9129 
 2186   0.0000       5.584670       151.9666 
 2187   0.0000       5.588375       152.0674 
 2188   0.0000       5.591537       152.1535 
 2189   0.0000       5.596080       152.2771 
 2190   0.0000       5.598376       152.3396 
 2191   0.0000       5.602689       152.4569 
 2192   0.0000       5.604412       152.5038 
 2193   0.0000       5.612527       152.7246 
 2194   0.0000       5.614752       152.7852 
 2195   0.0000       5.621041       152.9563 
 2196   0.0000       5.622973       153.0089 
 2197   0.0000       5.625183       153.0690 
 2198   0.0000       5.628876       153.1695 
 2199   0.0000       5.631080       153.2295 
 2200   0.0000       5.632411       153.2657 
 2201   0.0000       5.636655       153.3812 
 2202   0.0000       5.643769       153.5748 
 2203   0.0000       5.649502       153.7308 
 2204   0.0000       5.651467       153.7842 
 2205   0.0000       5.655028       153.8811 
 2206   0.0000       5.658133       153.9656 
 2207   0.0000       5.660518       154.0305 
 2208   0.0000       5.664965       154.1515 
 2209   0.0000       5.666400       154.1906 
 2210   0.0000       5.677075       154.4811 
 2211   0.0000       5.679282       154.5411 
 2212   0.0000       5.683828       154.6648 
 2213   0.0000       5.686327       154.7328 
 2214   0.0000       5.692236       154.8936 
 2215   0.0000       5.695642       154.9863 
 2216   0.0000       5.696604       155.0125 
 2217   0.0000       5.699897       155.1021 
 2218   0.0000       5.702066       155.1611 
 2219   0.0000       5.703668       155.2047 
 2220   0.0000       5.710521       155.3912 
 2221   0.0000       5.710752       155.3975 
 2222   0.0000       5.716558       155.5554 
 2223   0.0000       5.719448       155.6341 
 2224   0.0000       5.721523       155.6905 
 2225   0.0000       5.724047       155.7592 
 2226   0.0000       5.729089       155.8964 
 2227   0.0000       5.730421       155.9327 
 2228   0.0000       5.736694       156.1034 
 2229   0.0000       5.739978       156.1927 
 2230   0.0000       5.741349       156.2301 
 2231   0.0000       5.744473       156.3151 
 2232   0.0000       5.747559       156.3990 
 2233   0.0000       5.751390       156.5033 
 2234   0.0000       5.753485       156.5603 
 2235   0.0000       5.755302       156.6097 
 2236   0.0000       5.759377       156.7206 
 2237   0.0000       5.763423       156.8307 
 2238   0.0000       5.769353       156.9921 
 2239   0.0000       5.771363       157.0468 
 2240   0.0000       5.772910       157.0889 
 2241   0.0000       5.777072       157.2021 
 2242   0.0000       5.780019       157.2823 
 2243   0.0000       5.783280       157.3711 
 2244   0.0000       5.785882       157.4418 
 2245   0.0000       5.786982       157.4718 
 2246   0.0000       5.791535       157.5957 
 2247   0.0000       5.797508       157.7582 
 2248   0.0000       5.798196       157.7769 
 2249   0.0000       5.798761       157.7923 
 2250   0.0000       5.804779       157.9561 
 2251   0.0000       5.805964       157.9883 
 2252   0.0000       5.809878       158.0948 
 2253   0.0000       5.814285       158.2147 
 2254   0.0000       5.815863       158.2577 
 2255   0.0000       5.818680       158.3343 
 2256   0.0000       5.825209       158.5120 
 2257   0.0000       5.826592       158.5496 
 2258   0.0000       5.829053       158.6166 
 2259   0.0000       5.834593       158.7674 
 2260   0.0000       5.835507       158.7922 
 2261   0.0000       5.837835       158.8556 
 2262   0.0000       5.839702       158.9064 
 2263   0.0000       5.840680       158.9330 
 2264   0.0000       5.845425       159.0621 
 2265   0.0000       5.850226       159.1927 
 2266   0.0000       5.851453       159.2261 
 2267   0.0000       5.853292       159.2762 
 2268   0.0000       5.854458       159.3079 
 2269   0.0000       5.857928       159.4023 
 2270   0.0000       5.861541       159.5006 
 2271   0.0000       5.862803       159.5350 
 2272   0.0000       5.866410       159.6331 
 2273   0.0000       5.870672       159.7491 
 2274   0.0000       5.872060       159.7869 
 2275   0.0000       5.873469       159.8252 
 2276   0.0000       5.876476       159.9070 
 2277   0.0000       5.878678       159.9670 
 2278   0.0000       5.880377       160.0132 
 2279   0.0000       5.885355       160.1487 
 2280   0.0000       5.885860       160.1624 
 2281   0.0000       5.887313       160.2019 
 2282   0.0000       5.890725       160.2948 
 2283   0.0000       5.893840       160.3795 
 2284   0.0000       5.895739       160.4312 
 2285   0.0000       5.895982       160.4378 
 2286   0.0000       5.899881       160.5439 
 2287   0.0000       5.903635       160.6461 
 2288   0.0000       5.904390       160.6666 
 2289   0.0000       5.906394       160.7211 
 2290   0.0000       5.910993       160.8463 
 2291   0.0000       5.914003       160.9282 
 2292   0.0000       5.917980       161.0364 
 2293   0.0000       5.918529       161.0514 
 2294   0.0000       5.921756       161.1392 
 2295   0.0000       5.923749       161.1934 
 2296   0.0000       5.924205       161.2058 
 2297   0.0000       5.928234       161.3154 
 2298   0.0000       5.931487       161.4040 
 2299   0.0000       5.936218       161.5327 
 2300   0.0000       5.937695       161.5729 
 2301   0.0000       5.938883       161.6052 
 2302   0.0000       5.940114       161.6387 
 2303   0.0000       5.941739       161.6829 
 2304   0.0000       5.946480       161.8120 
 2305   0.0000       5.949964       161.9067 
 2306   0.0000       5.951705       161.9541 
 2307   0.0000       5.955835       162.0665 
 2308   0.0000       5.957388       162.1088 
 2309   0.0000       5.960303       162.1881 
 2310   0.0000       5.962215       162.2401 
 2311   0.0000       5.963856       162.2848 
 2312   0.0000       5.965041       162.3170 
 2313   0.0000       5.969808       162.4467 
 2314   0.0000       5.970723       162.4716 
 2315   0.0000       5.971766       162.5000 
 2316   0.0000       5.972717       162.5259 
 2317   0.0000       5.976027       162.6160 
 2318   0.0000       5.980477       162.7371 
 2319   0.0000       5.983861       162.8291 
 2320   0.0000       5.984579       162.8487 
 2321   0.0000       5.988451       162.9540 
 2322   0.0000       5.992719       163.0702 
 2323   0.0000       5.994332       163.1141 
 2324   0.0000       5.997484       163.1998 
 2325   0.0000       5.999195       163.2464 
 2326   0.0000       6.001563       163.3108 
 2327   0.0000       6.001795       163.3171 
 2328   0.0000       6.004509       163.3910 
 2329   0.0000       6.006459       163.4441 
 2330   0.0000       6.007506       163.4726 
 2331   0.0000       6.009412       163.5244 
 2332   0.0000       6.013100       163.6248 
 2333   0.0000       6.015061       163.6781 
 2334   0.0000       6.015342       163.6858 
 2335   0.0000       6.020982       163.8393 
 2336   0.0000       6.025158       163.9529 
 2337   0.0000       6.027376       164.0132 
 2338   0.0000       6.029669       164.0756 
 2339   0.0000       6.032488       164.1523 
 2340   0.0000       6.034404       164.2045 
 2341   0.0000       6.036251       164.2547 
 2342   0.0000       6.041262       164.3911 
 2343   0.0000       6.043826       164.4609 
 2344   0.0000       6.046760       164.5407 
 2345   0.0000       6.047682       164.5658 
 2346   0.0000       6.049149       164.6057 
 2347   0.0000       6.052326       164.6922 
 2348   0.0000       6.055361       164.7747 
 2349   0.0000       6.057869       164.8430 
 2350   0.0000       6.061837       164.9510 
 2351   0.0000       6.062854       164.9786 
 2352   0.0000       6.066193       165.0695 
 2353   0.0000       6.070369       165.1831 
 2354   0.0000       6.073801       165.2765 
 2355   0.0000       6.077643       165.3811 
 2356   0.0000       6.081771       165.4934 
 2357   0.0000       6.082963       165.5258 
 2358   0.0000       6.083586       165.5428 
 2359   0.0000       6.086834       165.6312 
 2360   0.0000       6.088601       165.6792 
 2361   0.0000       6.091259       165.7516 
 2362   0.0000       6.094508       165.8400 
 2363   0.0000       6.096001       165.8806 
 2364   0.0000       6.096348       165.8901 
 2365   0.0000       6.098037       165.9360 
 2366   0.0000       6.100146       165.9934 
 2367   0.0000       6.101224       166.0228 
 2368   0.0000       6.104603       166.1147 
 2369   0.0000       6.106730       166.1726 
 2370   0.0000       6.108848       166.2302 
 2371   0.0000       6.110465       166.2742 
 2372   0.0000       6.112847       166.3390 
 2373   0.0000       6.116814       166.4470 
 2374   0.0000       6.117733       166.4720 
 2375   0.0000       6.121206       166.5665 
 2376   0.0000       6.124042       166.6436 
 2377   0.0000       6.126444       166.7090 
 2378   0.0000       6.128513       166.7653 
 2379   0.0000       6.129460       166.7911 
 2380   0.0000       6.131447       166.8451 
 2381   0.0000       6.135452       166.9541 
 2382   0.0000       6.137004       166.9964 
 2383   0.0000       6.139825       167.0731 
 2384   0.0000       6.142744       167.1526 
 2385   0.0000       6.143618       167.1763 
 2386   0.0000       6.146275       167.2487 
 2387   0.0000       6.147623       167.2853 
 2388   0.0000       6.152168       167.4090 
 2389   0.0000       6.155091       167.4885 
 2390   0.0000       6.158353       167.5773 
 2391   0.0000       6.160556       167.6372 
 2392   0.0000       6.163224       167.7099 
 2393   0.0000       6.167990       167.8395 
 2394   0.0000       6.168381       167.8502 
 2395   0.0000       6.171741       167.9416 
 2396   0.0000       6.172361       167.9585 
 2397   0.0000       6.178832       168.1346 
 2398   0.0000       6.180528       168.1807 
 2399   0.0000       6.181947       168.2193 
 2400   0.0000       6.182236       168.2272 
 2401   0.0000       6.184057       168.2767 
 2402   0.0000       6.187737       168.3769 
 2403   0.0000       6.187946       168.3826 
 2404   0.0000       6.190460       168.4510 
 2405   0.0000       6.194765       168.5681 
 2406   0.0000       6.195749       168.5949 
 2407   0.0000       6.196374       168.6119 
 2408   0.0000       6.200884       168.7346 
 2409   0.0000       6.202722       168.7847 
 2410   0.0000       6.204287       168.8272 
 2411   0.0000       6.206832       168.8965 
 2412   0.0000       6.209132       168.9591 
 2413   0.0000       6.210119       168.9859 
 2414   0.0000       6.211146       169.0139 
 2415   0.0000       6.213485       169.0775 
 2416   0.0000       6.215438       169.1307 
 2417   0.0000       6.218913       169.2252 
 2418   0.0000       6.220221       169.2608 
 2419   0.0000       6.222112       169.3123 
 2420   0.0000       6.225800       169.4126 
 2421   0.0000       6.227698       169.4643 
 2422   0.0000       6.230418       169.5383 
 2423   0.0000       6.233040       169.6096 
 2424   0.0000       6.235079       169.6651 
 2425   0.0000       6.239336       169.7810 
 2426   0.0000       6.240430       169.8107 
 2427   0.0000       6.244896       169.9323 
 2428   0.0000       6.246029       169.9631 
 2429   0.0000       6.251121       170.1017 
 2430   0.0000       6.252984       170.1523 
 2431   0.0000       6.254797       170.2017 
 2432   0.0000       6.257237       170.2681 
 2433   0.0000       6.258742       170.3090 
 2434   0.0000       6.260327       170.3521 
 2435   0.0000       6.262244       170.4043 
 2436   0.0000       6.264986       170.4789 
 2437   0.0000       6.267074       170.5358 
 2438   0.0000       6.269460       170.6007 
 2439   0.0000       6.270653       170.6331 
 2440   0.0000       6.272523       170.6840 
 2441   0.0000       6.275278       170.7590 
 2442   0.0000       6.277131       170.8094 
 2443   0.0000       6.278392       170.8437 
 2444   0.0000       6.280666       170.9056 
 2445   0.0000       6.283563       170.9844 
 2446   0.0000       6.284738       171.0164 
 2447   0.0000       6.286210       171.0565 
 2448   0.0000       6.289520       171.1465 
 2449   0.0000       6.290610       171.1762 
 2450   0.0000       6.295028       171.2964 
 2451   0.0000       6.296656       171.3407 
 2452   0.0000       6.300641       171.4491 
 2453   0.0000       6.303241       171.5199 
 2454   0.0000       6.305078       171.5699 
 2455   0.0000       6.307396       171.6330 
 2456   0.0000       6.310102       171.7066 
 2457   0.0000       6.311742       171.7512 
 2458   0.0000       6.315317       171.8485 
 2459   0.0000       6.318043       171.9227 
 2460   0.0000       6.319000       171.9487 
 2461   0.0000       6.320813       171.9981 
 2462   0.0000       6.323355       172.0672 
 2463   0.0000       6.323916       172.0825 
 2464   0.0000       6.329438       172.2328 
 2465   0.0000       6.331121       172.2786 
 2466   0.0000       6.333999       172.3569 
 2467   0.0000       6.334546       172.3718 
 2468   0.0000       6.338083       172.4680 
 2469   0.0000       6.338723       172.4854 
 2470   0.0000       6.339654       172.5108 
 2471   0.0000       6.342779       172.5958 
 2472   0.0000       6.343852       172.6250 
 2473   0.0000       6.348454       172.7502 
 2474   0.0000       6.349912       172.7899 
 2475   0.0000       6.351040       172.8206 
 2476   0.0000       6.355622       172.9453 
 2477   0.0000       6.357668       173.0009 
 2478   0.0000       6.358917       173.0349 
 2479   0.0000       6.361686       173.1103 
 2480   0.0000       6.365052       173.2019 
 2481   0.0000       6.367079       173.2570 
 2482   0.0000       6.368477       173.2951 
 2483   0.0000       6.372288       173.3988 
 2484   0.0000       6.374052       173.4468 
 2485   0.0000       6.374968       173.4717 
 2486   0.0000       6.377966       173.5533 
 2487   0.0000       6.380157       173.6129 
 2488   0.0000       6.382410       173.6742 
 2489   0.0000       6.385079       173.7468 
 2490   0.0000       6.387606       173.8156 
 2491   0.0000       6.392480       173.9482 
 2492   0.0000       6.394125       173.9930 
 2493   0.0000       6.396713       174.0634 
 2494   0.0000       6.399068       174.1275 
 2495   0.0000       6.401884       174.2041 
 2496   0.0000       6.407355       174.3530 
 2497   0.0000       6.409215       174.4036 
 2498   0.0000       6.411654       174.4700 
 2499   0.0000       6.415006       174.5612 
 2500   0.0000       6.417405       174.6265 
 2501   0.0000       6.420206       174.7027 
 2502   0.0000       6.421695       174.7432 
 2503   0.0000       6.423802       174.8006 
 2504   0.0000       6.427354       174.8972 
 2505   0.0000       6.432039       175.0247 
 2506   0.0000       6.433366       175.0608 
 2507   0.0000       6.436050       175.1338 
 2508   0.0000       6.437490       175.1730 
 2509   0.0000       6.440046       175.2426 
 2510   0.0000       6.443614       175.3396 
 2511   0.0000       6.446621       175.4215 
 2512   0.0000       6.449683       175.5048 
 2513   0.0000       6.450218       175.5193 
 2514   0.0000       6.454118       175.6255 
 2515   0.0000       6.457482       175.7170 
 2516   0.0000       6.458449       175.7433 
 2517   0.0000       6.461147       175.8167 
 2518   0.0000       6.463081       175.8694 
 2519   0.0000       6.464598       175.9107 
 2520   0.0000       6.467468       175.9888 
 2521   0.0000       6.469766       176.0513 
 2522   0.0000       6.472879       176.1360 
 2523   0.0000       6.475626       176.2107 
 2524   0.0000       6.478612       176.2920 
 2525   0.0000       6.479561       176.3178 
 2526   0.0000       6.481664       176.3750 
 2527   0.0000       6.486658       176.5109 
 2528   0.0000       6.488958       176.5735 
 2529   0.0000       6.491110       176.6321 
 2530   0.0000       6.496736       176.7852 
 2531   0.0000       6.497380       176.8027 
 2532   0.0000       6.499724       176.8665 
 2533   0.0000       6.502631       176.9456 
 2534   0.0000       6.504142       176.9867 
 2535   0.0000       6.509144       177.1228 
 2536   0.0000       6.512750       177.2209 
 2537   0.0000       6.514752       177.2754 
 2538   0.0000       6.516508       177.3232 
 2539   0.0000       6.518425       177.3754 
 2540   0.0000       6.520593       177.4344 
 2541   0.0000       6.522977       177.4992 
 2542   0.0000       6.524191       177.5323 
 2543   0.0000       6.530915       177.7152 
 2544   0.0000       6.531879       177.7415 
 2545   0.0000       6.534416       177.8105 
 2546   0.0000       6.538055       177.9095 
 2547   0.0000       6.539772       177.9562 
 2548   0.0000       6.543321       178.0528 
 2549   0.0000       6.546807       178.1477 
 2550   0.0000       6.548380       178.1905 
 2551   0.0000       6.551401       178.2727 
 2552   0.0000       6.552312       178.2975 
 2553   0.0000       6.554641       178.3608 
 2554   0.0000       6.557571       178.4406 
 2555   0.0000       6.558106       178.4551 
 2556   0.0000       6.562093       178.5636 
 2557   0.0000       6.567504       178.7109 
 2558   0.0000       6.571642       178.8235 
 2559   0.0000       6.572005       178.8334 
 2560   0.0000       6.574331       178.8966 
 2561   0.0000       6.576369       178.9521 
 2562   0.0000       6.578871       179.0202 
 2563   0.0000       6.579793       179.0453 
 2564   0.0000       6.584167       179.1643 
 2565   0.0000       6.586203       179.2197 
 2566   0.0000       6.588641       179.2860 
 2567   0.0000       6.589760       179.3165 
 2568   0.0000       6.592223       179.3835 
 2569   0.0000       6.594413       179.4431 
 2570   0.0000       6.595923       179.4842 
 2571   0.0000       6.597544       179.5283 
 2572   0.0000       6.600263       179.6023 
 2573   0.0000       6.605115       179.7343 
 2574   0.0000       6.607333       179.7947 
 2575   0.0000       6.609634       179.8573 
 2576   0.0000       6.610493       179.8807 
 2577   0.0000       6.611484       179.9076 
 2578   0.0000       6.615595       180.0195 
 2579   0.0000       6.616944       180.0562 
 2580   0.0000       6.618714       180.1044 
 2581   0.0000       6.623112       180.2240 
 2582   0.0000       6.624271       180.2556 
 2583   0.0000       6.626415       180.3139 
 2584   0.0000       6.630280       180.4191 
 2585   0.0000       6.633607       180.5096 
 2586   0.0000       6.634991       180.5473 
 2587   0.0000       6.637103       180.6048 
 2588   0.0000       6.639973       180.6828 
 2589   0.0000       6.643363       180.7751 
 2590   0.0000       6.644954       180.8184 
 2591   0.0000       6.646494       180.8603 
 2592   0.0000       6.648710       180.9206 
 2593   0.0000       6.651687       181.0016 
 2594   0.0000       6.654335       181.0737 
 2595   0.0000       6.657103       181.1490 
 2596   0.0000       6.662098       181.2849 
 2597   0.0000       6.664730       181.3565 
 2598   0.0000       6.665877       181.3877 
 2599   0.0000       6.667322       181.4270 
 2600   0.0000       6.671113       181.5302 
 2601   0.0000       6.675253       181.6429 
 2602   0.0000       6.678912       181.7424 
 2603   0.0000       6.679959       181.7709 
 2604   0.0000       6.683865       181.8772 
 2605   0.0000       6.684257       181.8879 
 2606   0.0000       6.686331       181.9443 
 2607   0.0000       6.686534       181.9499 
 2608   0.0000       6.690331       182.0532 
 2609   0.0000       6.692492       182.1120 
 2610   0.0000       6.693942       182.1514 
 2611   0.0000       6.698064       182.2636 
 2612   0.0000       6.699565       182.3044 
 2613   0.0000       6.703397       182.4087 
 2614   0.0000       6.705131       182.4559 
 2615   0.0000       6.708781       182.5552 
 2616   0.0000       6.709471       182.5740 
 2617   0.0000       6.712532       182.6573 
 2618   0.0000       6.714111       182.7002 
 2619   0.0000       6.718287       182.8139 
 2620   0.0000       6.721309       182.8961 
 2621   0.0000       6.722237       182.9214 
 2622   0.0000       6.724744       182.9896 
 2623   0.0000       6.727739       183.0711 
 2624   0.0000       6.728565       183.0936 
 2625   0.0000       6.730163       183.1370 
 2626   0.0000       6.732488       183.2003 
 2627   0.0000       6.737651       183.3408 
 2628   0.0000       6.743149       183.4904 
 2629   0.0000       6.745196       183.5461 
 2630   0.0000       6.746744       183.5882 
 2631   0.0000       6.749376       183.6599 
 2632   0.0000       6.751928       183.7293 
 2633   0.0000       6.759097       183.9244 
 2634   0.0000       6.761484       183.9893 
 2635   0.0000       6.762517       184.0174 
 2636   0.0000       6.764107       184.0607 
 2637   0.0000       6.768486       184.1799 
 2638   0.0000       6.768897       184.1911 
 2639   0.0000       6.776853       184.4075 
 2640   0.0000       6.779741       184.4861 
 2641   0.0000       6.785080       184.6314 
 2642   0.0000       6.788471       184.7237 
 2643   0.0000       6.789857       184.7614 
 2644   0.0000       6.790839       184.7881 
 2645   0.0000       6.796301       184.9368 
 2646   0.0000       6.798062       184.9847 
 2647   0.0000       6.804034       185.1472 
 2648   0.0000       6.806825       185.2231 
 2649   0.0000       6.808469       185.2678 
 2650   0.0000       6.811376       185.3470 
 2651   0.0000       6.812271       185.3713 
 2652   0.0000       6.818217       185.5331 
 2653   0.0000       6.818747       185.5475 
 2654   0.0000       6.820530       185.5960 
 2655   0.0000       6.826434       185.7567 
 2656   0.0000       6.835440       186.0018 
 2657   0.0000       6.837603       186.0606 
 2658   0.0000       6.838826       186.0939 
 2659   0.0000       6.840378       186.1362 
 2660   0.0000       6.845011       186.2622 
 2661   0.0000       6.847083       186.3186 
 2662   0.0000       6.851118       186.4284 
 2663   0.0000       6.855703       186.5532 
 2664   0.0000       6.858356       186.6254 
 2665   0.0000       6.859983       186.6696 
 2666   0.0000       6.864719       186.7985 
 2667   0.0000       6.868662       186.9058 
 2668   0.0000       6.871885       186.9935 
 2669   0.0000       6.875188       187.0834 
 2670   0.0000       6.877004       187.1328 
 2671   0.0000       6.879885       187.2112 
 2672   0.0000       6.885631       187.3675 
 2673   0.0000       6.889802       187.4810 
 2674   0.0000       6.896551       187.6647 
 2675   0.0000       6.898679       187.7226 
 2676   0.0000       6.900986       187.7854 
 2677   0.0000       6.905190       187.8998 
 2678   0.0000       6.907114       187.9521 
 2679   0.0000       6.911067       188.0597 
 2680   0.0000       6.916853       188.2171 
 2681   0.0000       6.919362       188.2854 
 2682   0.0000       6.923664       188.4025 
 2683   0.0000       6.924765       188.4324 
 2684   0.0000       6.931908       188.6268 
 2685   0.0000       6.934716       188.7032 
 2686   0.0000       6.945689       189.0018 
 2687   0.0000       6.948444       189.0768 
 2688   0.0000       6.951549       189.1613 
 2689   0.0000       6.953365       189.2107 
 2690   0.0000       6.955621       189.2721 
 2691   0.0000       6.958907       189.3615 
 2692   0.0000       6.961483       189.4316 
 2693   0.0000       6.964070       189.5020 
 2694   0.0000       6.965317       189.5359 
 2695   0.0000       6.968330       189.6179 
 2696   0.0000       6.974063       189.7739 
 2697   0.0000       6.975876       189.8232 
 2698   0.0000       6.978935       189.9065 
 2699   0.0000       6.981177       189.9675 
 2700   0.0000       6.988202       190.1586 
 2701   0.0000       6.990058       190.2091 
 2702   0.0000       6.995360       190.3534 
 2703   0.0000       7.001055       190.5084 
 2704   0.0000       7.002462       190.5467 
 2705   0.0000       7.005293       190.6237 
 2706   0.0000       7.006125       190.6464 
 2707   0.0000       7.010783       190.7731 
 2708   0.0000       7.015862       190.9113 
 2709   0.0000       7.019124       191.0001 
 2710   0.0000       7.021440       191.0631 
 2711   0.0000       7.027506       191.2282 
 2712   0.0000       7.033169       191.3822 
 2713   0.0000       7.038652       191.5315 
 2714   0.0000       7.040246       191.5748 
 2715   0.0000       7.043419       191.6612 
 2716   0.0000       7.044574       191.6926 
 2717   0.0000       7.046705       191.7506 
 2718   0.0000       7.051735       191.8875 
 2719   0.0000       7.057075       192.0328 
 2720   0.0000       7.057371       192.0408 
 2721   0.0000       7.059418       192.0965 
 2722   0.0000       7.063573       192.2096 
 2723   0.0000       7.066124       192.2790 
 2724   0.0000       7.071603       192.4281 
 2725   0.0000       7.074844       192.5163 
 2726   0.0000       7.077133       192.5786 
 2727   0.0000       7.078339       192.6114 
 2728   0.0000       7.078892       192.6264 
 2729   0.0000       7.084603       192.7818 
 2730   0.0000       7.087358       192.8568 
 2731   0.0000       7.089490       192.9148 
 2732   0.0000       7.092312       192.9916 
 2733   0.0000       7.097533       193.1337 
 2734   0.0000       7.099437       193.1855 
 2735   0.0000       7.103165       193.2869 
 2736   0.0000       7.108095       193.4211 
 2737   0.0000       7.111553       193.5152 
 2738   0.0000       7.114060       193.5834 
 2739   0.0000       7.115404       193.6200 
 2740   0.0000       7.121762       193.7930 
 2741   0.0000       7.127684       193.9541 
 2742   0.0000       7.131484       194.0576 
 2743   0.0000       7.135030       194.1540 
 2744   0.0000       7.136822       194.2028 
 2745   0.0000       7.142772       194.3647 
 2746   0.0000       7.149543       194.5489 
 2747   0.0000       7.151605       194.6051 
 2748   0.0000       7.155221       194.7035 
 2749   0.0000       7.157992       194.7789 
 2750   0.0000       7.163184       194.9201 
 2751   0.0000       7.166780       195.0180 
 2752   0.0000       7.169854       195.1017 
 2753   0.0000       7.174215       195.2203 
 2754   0.0000       7.179335       195.3596 
 2755   0.0000       7.182908       195.4569 
 2756   0.0000       7.183758       195.4800 
 2757   0.0000       7.187914       195.5931 
 2758   0.0000       7.191227       195.6832 
 2759   0.0000       7.192990       195.7312 
 2760   0.0000       7.196527       195.8275 
 2761   0.0000       7.201552       195.9642 
 2762   0.0000       7.209939       196.1924 
 2763   0.0000       7.211018       196.2218 
 2764   0.0000       7.213488       196.2890 
 2765   0.0000       7.214975       196.3294 
 2766   0.0000       7.216859       196.3807 
 2767   0.0000       7.218673       196.4301 
 2768   0.0000       7.220124       196.4696 
 2769   0.0000       7.231087       196.7679 
 2770   0.0000       7.233889       196.8441 
 2771   0.0000       7.235328       196.8833 
 2772   0.0000       7.237682       196.9473 
 2773   0.0000       7.241379       197.0479 
 2774   0.0000       7.245172       197.1511 
 2775   0.0000       7.246944       197.1994 
 2776   0.0000       7.250532       197.2970 
 2777   0.0000       7.259573       197.5430 
 2778   0.0000       7.262401       197.6200 
 2779   0.0000       7.267782       197.7664 
 2780   0.0000       7.272481       197.8943 
 2781   0.0000       7.277010       198.0175 
 2782   0.0000       7.278664       198.0625 
 2783   0.0000       7.285265       198.2421 
 2784   0.0000       7.286068       198.2640 
 2785   0.0000       7.290521       198.3852 
 2786   0.0000       7.293620       198.4695 
 2787   0.0000       7.299934       198.6413 
 2788   0.0000       7.307355       198.8432 
 2789   0.0000       7.310517       198.9293 
 2790   0.0000       7.313049       198.9982 
 2791   0.0000       7.318362       199.1428 
 2792   0.0000       7.322523       199.2560 
 2793   0.0000       7.324374       199.3063 
 2794   0.0000       7.328256       199.4120 
 2795   0.0000       7.331673       199.5050 
 2796   0.0000       7.335694       199.6144 
 2797   0.0000       7.339416       199.7157 
 2798   0.0000       7.345824       199.8900 
 2799   0.0000       7.349234       199.9828 
 2800   0.0000       7.350071       200.0056 
 2801   0.0000       7.359294       200.2566 
 2802   0.0000       7.360952       200.3017 
 2803   0.0000       7.362469       200.3430 
 2804   0.0000       7.366196       200.4444 
 2805   0.0000       7.371386       200.5856 
 2806   0.0000       7.382273       200.8819 
 2807   0.0000       7.385511       200.9700 
 2808   0.0000       7.389775       201.0860 
 2809   0.0000       7.393963       201.2000 
 2810   0.0000       7.402176       201.4235 
 2811   0.0000       7.405542       201.5150 
 2812   0.0000       7.410810       201.6584 
 2813   0.0000       7.414725       201.7649 
 2814   0.0000       7.417593       201.8430 
 2815   0.0000       7.420737       201.9285 
 2816   0.0000       7.422724       201.9826 
 2817   0.0000       7.426032       202.0726 
 2818   0.0000       7.427709       202.1182 
 2819   0.0000       7.434768       202.3103 
 2820   0.0000       7.437553       202.3861 
 2821   0.0000       7.442077       202.5092 
 2822   0.0000       7.443587       202.5503 
 2823   0.0000       7.444690       202.5803 
 2824   0.0000       7.449481       202.7107 
 2825   0.0000       7.452148       202.7833 
 2826   0.0000       7.453392       202.8171 
 2827   0.0000       7.458973       202.9690 
 2828   0.0000       7.461166       203.0286 
 2829   0.0000       7.462507       203.0651 
 2830   0.0000       7.467903       203.2120 
 2831   0.0000       7.469224       203.2479 
 2832   0.0000       7.473898       203.3751 
 2833   0.0000       7.477297       203.4676 
 2834   0.0000       7.478051       203.4881 
 2835   0.0000       7.485348       203.6867 
 2836   0.0000       7.486384       203.7149 
 2837   0.0000       7.487900       203.7561 
 2838   0.0000       7.493492       203.9083 
 2839   0.0000       7.496076       203.9786 
 2840   0.0000       7.496718       203.9961 
 2841   0.0000       7.504356       204.2039 
 2842   0.0000       7.507583       204.2917 
 2843   0.0000       7.510227       204.3637 
 2844   0.0000       7.513486       204.4524 
 2845   0.0000       7.515535       204.5081 
 2846   0.0000       7.518816       204.5974 
 2847   0.0000       7.520360       204.6394 
 2848   0.0000       7.524739       204.7586 
 2849   0.0000       7.526885       204.8170 
 2850   0.0000       7.530303       204.9100 
 2851   0.0000       7.534783       205.0319 
 2852   0.0000       7.536653       205.0828 
 2853   0.0000       7.542135       205.2319 
 2854   0.0000       7.543895       205.2798 
 2855   0.0000       7.548101       205.3943 
 2856   0.0000       7.549359       205.4285 
 2857   0.0000       7.551230       205.4794 
 2858   0.0000       7.556908       205.6339 
 2859   0.0000       7.561802       205.7671 
 2860   0.0000       7.563332       205.8087 
 2861   0.0000       7.565491       205.8675 
 2862   0.0000       7.566358       205.8911 
 2863   0.0000       7.577555       206.1957 
 2864   0.0000       7.581146       206.2935 
 2865   0.0000       7.581369       206.2995 
 2866   0.0000       7.585549       206.4133 
 2867   0.0000       7.593268       206.6233 
 2868   0.0000       7.595022       206.6711 
 2869   0.0000       7.599974       206.8058 
 2870   0.0000       7.601571       206.8493 
 2871   0.0000       7.606292       206.9777 
 2872   0.0000       7.608540       207.0389 
 2873   0.0000       7.611458       207.1183 
 2874   0.0000       7.614191       207.1927 
 2875   0.0000       7.621858       207.4013 
 2876   0.0000       7.626153       207.5182 
 2877   0.0000       7.630761       207.6436 
 2878   0.0000       7.632476       207.6902 
 2879   0.0000       7.633336       207.7136 
 2880   0.0000       7.639097       207.8704 
 2881   0.0000       7.643114       207.9797 
 2882   0.0000       7.647135       208.0891 
 2883   0.0000       7.648231       208.1189 
 2884   0.0000       7.649806       208.1618 
 2885   0.0000       7.657929       208.3828 
 2886   0.0000       7.662062       208.4953 
 2887   0.0000       7.665266       208.5825 
 2888   0.0000       7.670294       208.7193 
 2889   0.0000       7.671843       208.7615 
 2890   0.0000       7.673141       208.7968 
 2891   0.0000       7.678600       208.9453 
 2892   0.0000       7.685417       209.1308 
 2893   0.0000       7.687342       209.1832 
 2894   0.0000       7.688678       209.2196 
 2895   0.0000       7.691994       209.3098 
 2896   0.0000       7.695205       209.3972 
 2897   0.0000       7.699748       209.5208 
 2898   0.0000       7.701759       209.5755 
 2899   0.0000       7.704674       209.6548 
 2900   0.0000       7.710796       209.8214 
 2901   0.0000       7.712594       209.8704 
 2902   0.0000       7.716810       209.9851 
 2903   0.0000       7.718608       210.0340 
 2904   0.0000       7.721734       210.1191 
 2905   0.0000       7.729701       210.3358 
 2906   0.0000       7.735633       210.4973 
 2907   0.0000       7.736841       210.5301 
 2908   0.0000       7.737909       210.5592 
 2909   0.0000       7.739933       210.6143 
 2910   0.0000       7.744267       210.7322 
 2911   0.0000       7.749572       210.8766 
 2912   0.0000       7.751672       210.9337 
 2913   0.0000       7.752672       210.9609 
 2914   0.0000       7.754952       211.0230 
 2915   0.0000       7.757714       211.0981 
 2916   0.0000       7.760863       211.1838 
 2917   0.0000       7.763858       211.2653 
 2918   0.0000       7.768308       211.3864 
 2919   0.0000       7.772960       211.5130 
 2920   0.0000       7.774161       211.5457 
 2921   0.0000       7.779005       211.6775 
 2922   0.0000       7.779993       211.7044 
 2923   0.0000       7.784230       211.8197 
 2924   0.0000       7.787724       211.9147 
 2925   0.0000       7.790739       211.9968 
 2926   0.0000       7.794467       212.0982 
 2927   0.0000       7.797730       212.1870 
 2928   0.0000       7.800432       212.2606 
 2929   0.0000       7.804158       212.3619 
 2930   0.0000       7.806204       212.4176 
 2931   0.0000       7.807897       212.4637 
 2932   0.0000       7.809181       212.4986 
 2933   0.0000       7.811868       212.5717 
 2934   0.0000       7.814846       212.6528 
 2935   0.0000       7.817002       212.7114 
 2936   0.0000       7.821354       212.8299 
 2937   0.0000       7.825248       212.9358 
 2938   0.0000       7.827172       212.9882 
 2939   0.0000       7.832814       213.1417 
 2940   0.0000       7.837033       213.2565 
 2941   0.0000       7.838203       213.2883 
 2942   0.0000       7.840182       213.3422 
 2943   0.0000       7.844624       213.4631 
 2944   0.0000       7.852509       213.6776 
 2945   0.0000       7.857065       213.8016 
 2946   0.0000       7.857373       213.8100 
 2947   0.0000       7.860255       213.8884 
 2948   0.0000       7.865335       214.0266 
 2949   0.0000       7.866918       214.0697 
 2950   0.0000       7.871721       214.2004 
 2951   0.0000       7.874847       214.2855 
 2952   0.0000       7.878227       214.3774 
 2953   0.0000       7.882739       214.5002 
 2954   0.0000       7.885421       214.5732 
 2955   0.0000       7.889120       214.6739 
 2956   0.0000       7.890277       214.7053 
 2957   0.0000       7.892613       214.7689 
 2958   0.0000       7.898165       214.9200 
 2959   0.0000       7.900235       214.9763 
 2960   0.0000       7.900612       214.9866 
 2961   0.0000       7.908433       215.1994 
 2962   0.0000       7.909871       215.2385 
 2963   0.0000       7.911580       215.2850 
 2964   0.0000       7.914047       215.3522 
 2965   0.0000       7.914641       215.3683 
 2966   0.0000       7.918795       215.4814 
 2967   0.0000       7.921224       215.5475 
 2968   0.0000       7.924197       215.6284 
 2969   0.0000       7.926479       215.6905 
 2970   0.0000       7.930472       215.7991 
 2971   0.0000       7.935739       215.9424 
 2972   0.0000       7.937900       216.0013 
 2973   0.0000       7.942157       216.1171 
 2974   0.0000       7.942898       216.1373 
 2975   0.0000       7.948423       216.2876 
 2976   0.0000       7.949440       216.3153 
 2977   0.0000       7.951620       216.3746 
 2978   0.0000       7.954298       216.4475 
 2979   0.0000       7.958621       216.5651 
 2980   0.0000       7.962161       216.6614 
 2981   0.0000       7.965343       216.7480 
 2982   0.0000       7.966009       216.7661 
 2983   0.0000       7.969058       216.8491 
 2984   0.0000       7.976276       217.0455 
 2985   0.0000       7.980005       217.1470 
 2986   0.0000       7.984862       217.2791 
 2987   0.0000       7.994191       217.5330 
 2988   0.0000       7.997289       217.6173 
 2989   0.0000       8.001883       217.7423 
 2990   0.0000       8.003390       217.7833 
 2991   0.0000       8.004784       217.8212 
 2992   0.0000       8.005101       217.8299 
 2993   0.0000       8.005481       217.8402 
 2994   0.0000       8.010888       217.9873 
 2995   0.0000       8.014321       218.0808 
 2996   0.0000       8.016880       218.1504 
 2997   0.0000       8.019089       218.2105 
 2998   0.0000       8.021951       218.2884 
 2999   0.0000       8.026901       218.4231 
 3000   0.0000       8.029705       218.4994 
 3001   0.0000       8.032416       218.5732 
 3002   0.0000       8.036820       218.6930 
 3003   0.0000       8.038038       218.7261 
 3004   0.0000       8.042450       218.8462 
 3005   0.0000       8.043676       218.8795 
 3006   0.0000       8.049084       219.0267 
 3007   0.0000       8.053396       219.1440 
 3008   0.0000       8.057371       219.2522 
 3009   0.0000       8.061380       219.3613 
 3010   0.0000       8.065108       219.4627 
 3011   0.0000       8.067634       219.5315 
 3012   0.0000       8.069274       219.5761 
 3013   0.0000       8.074110       219.7077 
 3014   0.0000       8.079165       219.8453 
 3015   0.0000       8.082156       219.9266 
 3016   0.0000       8.083047       219.9509 
 3017   0.0000       8.086577       220.0470 
 3018   0.0000       8.095662       220.2942 
 3019   0.0000       8.095910       220.3009 
 3020   0.0000       8.100239       220.4187 
 3021   0.0000       8.102202       220.4721 
 3022   0.0000       8.105538       220.5629 
 3023   0.0000       8.109269       220.6644 
 3024   0.0000       8.110670       220.7026 
 3025   0.0000       8.117185       220.8798 
 3026   0.0000       8.119301       220.9374 
 3027   0.0000       8.122341       221.0201 
 3028   0.0000       8.123471       221.0509 
 3029   0.0000       8.125745       221.1128 
 3030   0.0000       8.132018       221.2835 
 3031   0.0000       8.134891       221.3616 
 3032   0.0000       8.139463       221.4861 
 3033   0.0000       8.142338       221.5643 
 3034   0.0000       8.144120       221.6128 
 3035   0.0000       8.145811       221.6588 
 3036   0.0000       8.149800       221.7673 
 3037   0.0000       8.154376       221.8918 
 3038   0.0000       8.157112       221.9663 
 3039   0.0000       8.160702       222.0640 
 3040   0.0000       8.167951       222.2613 
 3041   0.0000       8.168794       222.2842 
 3042   0.0000       8.171979       222.3708 
 3043   0.0000       8.181124       222.6197 
 3044   0.0000       8.182927       222.6688 
 3045   0.0000       8.186965       222.7786 
 3046   0.0000       8.190884       222.8853 
 3047   0.0000       8.192176       222.9204 
 3048   0.0000       8.194504       222.9838 
 3049   0.0000       8.194944       222.9958 
 3050   0.0000       8.198260       223.0860 
 3051   0.0000       8.201055       223.1620 
 3052   0.0000       8.203172       223.2197 
 3053   0.0000       8.206680       223.3151 
 3054   0.0000       8.208910       223.3758 
 3055   0.0000       8.212389       223.4705 
 3056   0.0000       8.214018       223.5148 
 3057   0.0000       8.221936       223.7303 
 3058   0.0000       8.223642       223.7767 
 3059   0.0000       8.228590       223.9113 
 3060   0.0000       8.229100       223.9252 
 3061   0.0000       8.233407       224.0424 
 3062   0.0000       8.235995       224.1128 
 3063   0.0000       8.236784       224.1343 
 3064   0.0000       8.240222       224.2278 
 3065   0.0000       8.244193       224.3359 
 3066   0.0000       8.246739       224.4052 
 3067   0.0000       8.252098       224.5510 
 3068   0.0000       8.253673       224.5939 
 3069   0.0000       8.256476       224.6701 
 3070   0.0000       8.257005       224.6845 
 3071   0.0000       8.262669       224.8387 
 3072   0.0000       8.266415       224.9406 
 3073   0.0000       8.267250       224.9633 
 3074   0.0000       8.267919       224.9815 
 3075   0.0000       8.273324       225.1286 
 3076   0.0000       8.274851       225.1701 
 3077   0.0000       8.279041       225.2842 
 3078   0.0000       8.279783       225.3044 
 3079   0.0000       8.284573       225.4347 
 3080   0.0000       8.285635       225.4636 
 3081   0.0000       8.286021       225.4741 
 3082   0.0000       8.291276       225.6171 
 3083   0.0000       8.295785       225.7398 
 3084   0.0000       8.297137       225.7766 
 3085   0.0000       8.297946       225.7986 
 3086   0.0000       8.301541       225.8964 
 3087   0.0000       8.304247       225.9700 
 3088   0.0000       8.305443       226.0026 
 3089   0.0000       8.308426       226.0838 
 3090   0.0000       8.310148       226.1306 
 3091   0.0000       8.311115       226.1569 
 3092   0.0000       8.316865       226.3134 
 3093   0.0000       8.320036       226.3997 
 3094   0.0000       8.321738       226.4460 
 3095   0.0000       8.324352       226.5171 
 3096   0.0000       8.326278       226.5696 
 3097   0.0000       8.329062       226.6453 
 3098   0.0000       8.332965       226.7515 
 3099   0.0000       8.337644       226.8788 
 3100   0.0000       8.340201       226.9484 
 3101   0.0000       8.341180       226.9750 
 3102   0.0000       8.346549       227.1211 
 3103   0.0000       8.349090       227.1903 
 3104   0.0000       8.351412       227.2535 
 3105   0.0000       8.352774       227.2905 
 3106   0.0000       8.353641       227.3141 
 3107   0.0000       8.357339       227.4148 
 3108   0.0000       8.358669       227.4510 
 3109   0.0000       8.362012       227.5419 
 3110   0.0000       8.365370       227.6333 
 3111   0.0000       8.371102       227.7893 
 3112   0.0000       8.374825       227.8906 
 3113   0.0000       8.380521       228.0456 
 3114   0.0000       8.382133       228.0894 
 3115   0.0000       8.384817       228.1625 
 3116   0.0000       8.387748       228.2422 
 3117   0.0000       8.390123       228.3069 
 3118   0.0000       8.393995       228.4122 
 3119   0.0000       8.395566       228.4550 
 3120   0.0000       8.399419       228.5598 
 3121   0.0000       8.401428       228.6145 
 3122   0.0000       8.403282       228.6649 
 3123   0.0000       8.407129       228.7696 
 3124   0.0000       8.408263       228.8005 
 3125   0.0000       8.413773       228.9504 
 3126   0.0000       8.414397       228.9674 
 3127   0.0000       8.417036       229.0392 
 3128   0.0000       8.421440       229.1590 
 3129   0.0000       8.421827       229.1696 
 3130   0.0000       8.424242       229.2353 
 3131   0.0000       8.428015       229.3380 
 3132   0.0000       8.430625       229.4090 
 3133   0.0000       8.434263       229.5080 
 3134   0.0000       8.435078       229.5302 
 3135   0.0000       8.438617       229.6264 
 3136   0.0000       8.439134       229.6405 
 3137   0.0000       8.444492       229.7863 
 3138   0.0000       8.446599       229.8436 
 3139   0.0000       8.451704       229.9826 
 3140   0.0000       8.453741       230.0380 
 3141   0.0000       8.458952       230.1798 
 3142   0.0000       8.460260       230.2154 
 3143   0.0000       8.462655       230.2805 
 3144   0.0000       8.465469       230.3571 
 3145   0.0000       8.470808       230.5024 
 3146   0.0000       8.473617       230.5788 
 3147   0.0000       8.478575       230.7138 
 3148   0.0000       8.482834       230.8296 
 3149   0.0000       8.487549       230.9580 
 3150   0.0000       8.489389       231.0080 
 3151   0.0000       8.491463       231.0645 
 3152   0.0000       8.495799       231.1825 
 3153   0.0000       8.497465       231.2278 
 3154   0.0000       8.502293       231.3592 
 3155   0.0000       8.506650       231.4777 
 3156   0.0000       8.508778       231.5356 
 3157   0.0000       8.511448       231.6083 
 3158   0.0000       8.514896       231.7021 
 3159   0.0000       8.516358       231.7419 
 3160   0.0000       8.521817       231.8904 
 3161   0.0000       8.522226       231.9015 
 3162   0.0000       8.523334       231.9317 
 3163   0.0000       8.525896       232.0014 
 3164   0.0000       8.530823       232.1355 
 3165   0.0000       8.532861       232.1910 
 3166   0.0000       8.534549       232.2369 
 3167   0.0000       8.538679       232.3493 
 3168   0.0000       8.543500       232.4805 
 3169   0.0000       8.548644       232.6204 
 3170   0.0000       8.549039       232.6312 
 3171   0.0000       8.551413       232.6958 
 3172   0.0000       8.551554       232.6996 
 3173   0.0000       8.554795       232.7878 
 3174   0.0000       8.559343       232.9116 
 3175   0.0000       8.564137       233.0420 
 3176   0.0000       8.570763       233.2223 
 3177   0.0000       8.573605       233.2997 
 3178   0.0000       8.576087       233.3672 
 3179   0.0000       8.577172       233.3967 
 3180   0.0000       8.580128       233.4771 
 3181   0.0000       8.581697       233.5199 
 3182   0.0000       8.586790       233.6584 
 3183   0.0000       8.588781       233.7126 
 3184   0.0000       8.590207       233.7514 
 3185   0.0000       8.598129       233.9670 
 3186   0.0000       8.598380       233.9738 
 3187   0.0000       8.599184       233.9957 
 3188   0.0000       8.606618       234.1980 
 3189   0.0000       8.609417       234.2742 
 3190   0.0000       8.617579       234.4962 
 3191   0.0000       8.620918       234.5871 
 3192   0.0000       8.624544       234.6858 
 3193   0.0000       8.626000       234.7254 
 3194   0.0000       8.629870       234.8307 
 3195   0.0000       8.633534       234.9304 
 3196   0.0000       8.634240       234.9496 
 3197   0.0000       8.635461       234.9829 
 3198   0.0000       8.640205       235.1119 
 3199   0.0000       8.646220       235.2756 
 3200   0.0000       8.650326       235.3873 
 3201   0.0000       8.651611       235.4223 
 3202   0.0000       8.651930       235.4310 
 3203   0.0000       8.653257       235.4671 
 3204   0.0000       8.659515       235.6374 
 3205   0.0000       8.662723       235.7247 
 3206   0.0000       8.666247       235.8206 
 3207   0.0000       8.669862       235.9189 
 3208   0.0000       8.672679       235.9956 
 3209   0.0000       8.677948       236.1390 
 3210   0.0000       8.680126       236.1982 
 3211   0.0000       8.684883       236.3277 
 3212   0.0000       8.692491       236.5347 
 3213   0.0000       8.696046       236.6315 
 3214   0.0000       8.704172       236.8526 
 3215   0.0000       8.704612       236.8645 
 3216   0.0000       8.705777       236.8962 
 3217   0.0000       8.707641       236.9470 
 3218   0.0000       8.712530       237.0800 
 3219   0.0000       8.715291       237.1551 
 3220   0.0000       8.717890       237.2258 
 3221   0.0000       8.723831       237.3875 
 3222   0.0000       8.725865       237.4428 
 3223   0.0000       8.727809       237.4958 
 3224   0.0000       8.732437       237.6217 
 3225   0.0000       8.737420       237.7573 
 3226   0.0000       8.745357       237.9733 
 3227   0.0000       8.747691       238.0368 
 3228   0.0000       8.753510       238.1951 
 3229   0.0000       8.757696       238.3090 
 3230   0.0000       8.761280       238.4065 
 3231   0.0000       8.762172       238.4308 
 3232   0.0000       8.767552       238.5772 
 3233   0.0000       8.771514       238.6850 
 3234   0.0000       8.774030       238.7535 
 3235   0.0000       8.775898       238.8043 
 3236   0.0000       8.779450       238.9010 
 3237   0.0000       8.783418       239.0090 
 3238   0.0000       8.791320       239.2240 
 3239   0.0000       8.794185       239.3019 
 3240   0.0000       8.806335       239.6326 
 3241   0.0000       8.809610       239.7217 
 3242   0.0000       8.818090       239.9524 
 3243   0.0000       8.820852       240.0276 
 3244   0.0000       8.822908       240.0835 
 3245   0.0000       8.825718       240.1600 
 3246   0.0000       8.834167       240.3899 
 3247   0.0000       8.835050       240.4139 
 3248   0.0000       8.840853       240.5718 
 3249   0.0000       8.848413       240.7776 
 3250   0.0000       8.855191       240.9620 
 3251   0.0000       8.858828       241.0610 
 3252   0.0000       8.866580       241.2719 
 3253   0.0000       8.869254       241.3447 
 3254   0.0000       8.873641       241.4641 
 3255   0.0000       8.875807       241.5230 
 3256   0.0000       8.877507       241.5692 
 3257   0.0000       8.880492       241.6505 
 3258   0.0000       8.885263       241.7803 
 3259   0.0000       8.886776       241.8215 
 3260   0.0000       8.889650       241.8997 
 3261   0.0000       8.893336       242.0000 
 3262   0.0000       8.903745       242.2832 
 3263   0.0000       8.912347       242.5173 
 3264   0.0000       8.914833       242.5849 
 3265   0.0000       8.917883       242.6679 
 3266   0.0000       8.919940       242.7239 
 3267   0.0000       8.923867       242.8308 
 3268   0.0000       8.927180       242.9209 
 3269   0.0000       8.930860       243.0211 
 3270   0.0000       8.936413       243.1722 
 3271   0.0000       8.939403       243.2535 
 3272   0.0000       8.944501       243.3922 
 3273   0.0000       8.945549       243.4208 
 3274   0.0000       8.947833       243.4829 
 3275   0.0000       8.950046       243.5431 
 3276   0.0000       8.953427       243.6351 
 3277   0.0000       8.954774       243.6718 
 3278   0.0000       8.959413       243.7980 
 3279   0.0000       8.965511       243.9640 
 3280   0.0000       8.967060       244.0061 
 3281   0.0000       8.975550       244.2371 
 3282   0.0000       8.977539       244.2913 
 3283   0.0000       8.981056       244.3870 
 3284   0.0000       8.986959       244.5476 
 3285   0.0000       8.987885       244.5728 
 3286   0.0000       8.993515       244.7260 
 3287   0.0000       8.997696       244.8397 
 3288   0.0000       9.002907       244.9815 
 3289   0.0000       9.004516       245.0253 
 3290   0.0000       9.010903       245.1991 
 3291   0.0000       9.016395       245.3486 
 3292   0.0000       9.017786       245.3864 
 3293   0.0000       9.021589       245.4899 
 3294   0.0000       9.024110       245.5585 
 3295   0.0000       9.028307       245.6727 
 3296   0.0000       9.029448       245.7038 
 3297   0.0000       9.031198       245.7514 
 3298   0.0000       9.040478       246.0039 
 3299   0.0000       9.041892       246.0424 
 3300   0.0000       9.047756       246.2020 
 3301   0.0000       9.048919       246.2336 
 3302   0.0000       9.052804       246.3393 
 3303   0.0000       9.060444       246.5472 
 3304   0.0000       9.063514       246.6307 
 3305   0.0000       9.068911       246.7776 
 3306   0.0000       9.070273       246.8147 
 3307   0.0000       9.074189       246.9212 
 3308   0.0000       9.078871       247.0486 
 3309   0.0000       9.087019       247.2703 
 3310   0.0000       9.092286       247.4137 
 3311   0.0000       9.101220       247.6568 
 3312   0.0000       9.102966       247.7043 
 3313   0.0000       9.106744       247.8071 
 3314   0.0000       9.112564       247.9655 
 3315   0.0000       9.117360       248.0960 
 3316   0.0000       9.118599       248.1297 
 3317   0.0000       9.123921       248.2745 
 3318   0.0000       9.135499       248.5896 
 3319   0.0000       9.139372       248.6950 
 3320   0.0000       9.144051       248.8223 
 3321   0.0000       9.151133       249.0150 
 3322   0.0000       9.154616       249.1098 
 3323   0.0000       9.160988       249.2832 
 3324   0.0000       9.162799       249.3324 
 3325   0.0000       9.165514       249.4063 
 3326   0.0000       9.170333       249.5374 
 3327   0.0000       9.176999       249.7188 
 3328   0.0000       9.182719       249.8745 
 3329   0.0000       9.184555       249.9244 
 3330   0.0000       9.185277       249.9441 
 3331   0.0000       9.191679       250.1183 
 3332   0.0000       9.193876       250.1781 
 3333   0.0000       9.200460       250.3572 
 3334   0.0000       9.201108       250.3749 
 3335   0.0000       9.213591       250.7146 
 3336   0.0000       9.216717       250.7996 
 3337   0.0000       9.227844       251.1024 
 3338   0.0000       9.234952       251.2958 
 3339   0.0000       9.240597       251.4494 
 3340   0.0000       9.253465       251.7996 
 3341   0.0000       9.259847       251.9732 
 3342   0.0000       9.272794       252.3255 
 3343   0.0000       9.273266       252.3384 
 3344   0.0000       9.282431       252.5878 
 3345   0.0000       9.285211       252.6634 
 3346   0.0000       9.294983       252.9293 
 3347   0.0000       9.295355       252.9395 
 3348   0.0000       9.301799       253.1148 
 3349   0.0000       9.305838       253.2247 
 3350   0.0000       9.320355       253.6197 
 3351   0.0000       9.333312       253.9723 
 3352   0.0000       9.338639       254.1173 
 3353   0.0000       9.340607       254.1708 
 3354   0.0000       9.346990       254.3445 
 3355   0.0000       9.355618       254.5793 
 3356   0.0000       9.367068       254.8909 
 3357   0.0000       9.374233       255.0859 
 3358   0.0000       9.378052       255.1898 
 3359   0.0000       9.383927       255.3496 
 3360   0.0000       9.390830       255.5375 
 3361   0.0000       9.396483       255.6913 
 3362   0.0000       9.404694       255.9147 
 3363   0.0000       9.410037       256.0601 
 3364   0.0000       9.416313       256.2309 
 3365   0.0000       9.423756       256.4334 
 3366   0.0000       9.427411       256.5329 
 3367   0.0000       9.430881       256.6273 
 3368   0.0000       9.436762       256.7874 
 3369   0.0000       9.443095       256.9597 
 3370   0.0000       9.450384       257.1580 
 3371   0.0000       9.458511       257.3792 
 3372   0.0000       9.459907       257.4171 
 3373   0.0000       9.467633       257.6274 
 3374   0.0000       9.479657       257.9546 
 3375   0.0000       9.485066       258.1018 
 3376   0.0000       9.493198       258.3231 
 3377   0.0000       9.495049       258.3734 
 3378   0.0000       9.496887       258.4234 
 3379   0.0000       9.501522       258.5495 
 3380   0.0000       9.511243       258.8141 
 3381   0.0000       9.519779       259.0464 
 3382   0.0000       9.522993       259.1338 
 3383   0.0000       9.540956       259.6226 
 3384   0.0000       9.547511       259.8010 
 3385   0.0000       9.549133       259.8451 
 3386   0.0000       9.555958       260.0308 
 3387   0.0000       9.558677       260.1048 
 3388   0.0000       9.564440       260.2616 
 3389   0.0000       9.572549       260.4823 
 3390   0.0000       9.587350       260.8851 
 3391   0.0000       9.598958       261.2009 
 3392   0.0000       9.612333       261.5649 
 3393   0.0000       9.614009       261.6105 
 3394   0.0000       9.637776       262.2572 
 3395   0.0000       9.643355       262.4090 
 3396   0.0000       9.659097       262.8374 
 3397   0.0000       9.668555       263.0947 
 3398   0.0000       9.673631       263.2329 
 3399   0.0000       9.675343       263.2795 
 3400   0.0000       9.678933       263.3772 
 3401   0.0000       9.701722       263.9973 
 3402   0.0000       9.706785       264.1350 
 3403   0.0000       9.707904       264.1655 
 3404   0.0000       9.713779       264.3254 
 3405   0.0000       9.720000       264.4946 
 3406   0.0000       9.723765       264.5971 
 3407   0.0000       9.725704       264.6499 
 3408   0.0000       9.727797       264.7068 
 3409   0.0000       9.731190       264.7991 
 3410   0.0000       9.741750       265.0865 
 3411   0.0000       9.748220       265.2625 
 3412   0.0000       9.750807       265.3330 
 3413   0.0000       9.756266       265.4815 
 3414   0.0000       9.756980       265.5009 
 3415   0.0000       9.762546       265.6524 
 3416   0.0000       9.766463       265.7590 
 3417   0.0000       9.771562       265.8977 
 3418   0.0000       9.773567       265.9523 
 3419   0.0000       9.778866       266.0965 
 3420   0.0000       9.782824       266.2042 
 3421   0.0000       9.787287       266.3256 
 3422   0.0000       9.794835       266.5310 
 3423   0.0000       9.795743       266.5557 
 3424   0.0000       9.797962       266.6161 
 3425   0.0000       9.809909       266.9412 
 3426   0.0000       9.813141       267.0291 
 3427   0.0000       9.820471       267.2286 
 3428   0.0000       9.829884       267.4847 
 3429   0.0000       9.832438       267.5542 
 3430   0.0000       9.839353       267.7424 
 3431   0.0000       9.846368       267.9333 
 3432   0.0000       9.848832       268.0003 
 3433   0.0000       9.852994       268.1136 
 3434   0.0000       9.856980       268.2221 
 3435   0.0000       9.860517       268.3183 
 3436   0.0000       9.863176       268.3907 
 3437   0.0000       9.865601       268.4567 
 3438   0.0000       9.874811       268.7073 
 3439   0.0000       9.875863       268.7359 
 3440   0.0000       9.881001       268.8757 
 3441   0.0000       9.881628       268.8928 
 3442   0.0000       9.884436       268.9692 
 3443   0.0000       9.893165       269.2067 
 3444   0.0000       9.893528       269.2166 
 3445   0.0000       9.899640       269.3829 
 3446   0.0000       9.901379       269.4302 
 3447   0.0000       9.905043       269.5299 
 3448   0.0000       9.909223       269.6437 
 3449   0.0000       9.915350       269.8104 
 3450   0.0000       9.919979       269.9364 
 3451   0.0000       9.923214       270.0244 
 3452   0.0000       9.925187       270.0781 
 3453   0.0000       9.925322       270.0818 
 3454   0.0000       9.929641       270.1993 
 3455   0.0000       9.934897       270.3423 
 3456   0.0000       9.937094       270.4021 
 3457   0.0000       9.948303       270.7071 
 3458   0.0000       9.950095       270.7558 
 3459   0.0000       9.957234       270.9501 
 3460   0.0000       9.964308       271.1426 
 3461   0.0000       9.966286       271.1964 
 3462   0.0000       9.968210       271.2488 
 3463   0.0000       9.970702       271.3166 
 3464   0.0000       9.976639       271.4781 
 3465   0.0000       9.980366       271.5796 
 3466   0.0000       9.985120       271.7089 
 3467   0.0000       9.991091       271.8714 
 3468   0.0000      10.009492       272.3721 
 3469   0.0000      10.012148       272.4444 
 3470   0.0000      10.012990       272.4673 
 3471   0.0000      10.018110       272.6066 
 3472   0.0000      10.019232       272.6372 
 3473   0.0000      10.028379       272.8861 
 3474   0.0000      10.034798       273.0607 
 3475   0.0000      10.040551       273.2173 
 3476   0.0000      10.048538       273.4346 
 3477   0.0000      10.054252       273.5901 
 3478   0.0000      10.062249       273.8077 
 3479   0.0000      10.064897       273.8798 
 3480   0.0000      10.068252       273.9711 
 3481   0.0000      10.070131       274.0222 
 3482   0.0000      10.072707       274.0923 
 3483   0.0000      10.081825       274.3404 
 3484   0.0000      10.088087       274.5108 
 3485   0.0000      10.100303       274.8432 
 3486   0.0000      10.105964       274.9973 
 3487   0.0000      10.107526       275.0398 
 3488   0.0000      10.111842       275.1572 
 3489   0.0000      10.116807       275.2923 
 3490   0.0000      10.128941       275.6225 
 3491   0.0000      10.132420       275.7172 
 3492   0.0000      10.133869       275.7566 
 3493   0.0000      10.141626       275.9677 
 3494   0.0000      10.156962       276.3850 
 3495   0.0000      10.166888       276.6551 
 3496   0.0000      10.170508       276.7536 
 3497   0.0000      10.173188       276.8265 
 3498   0.0000      10.175784       276.8972 
 3499   0.0000      10.189211       277.2625 
 3500   0.0000      10.199251       277.5357 
 3501   0.0000      10.205752       277.7126 
 3502   0.0000      10.208590       277.7898 
 3503   0.0000      10.212329       277.8916 
 3504   0.0000      10.217713       278.0381 
 3505   0.0000      10.221955       278.1535 
 3506   0.0000      10.228669       278.3362 
 3507   0.0000      10.235390       278.5191 
 3508   0.0000      10.238472       278.6030 
 3509   0.0000      10.239440       278.6293 
 3510   0.0000      10.250706       278.9359 
 3511   0.0000      10.257266       279.1144 
 3512   0.0000      10.265429       279.3365 
 3513   0.0000      10.275743       279.6172 
 3514   0.0000      10.278367       279.6886 
 3515   0.0000      10.287484       279.9367 
 3516   0.0000      10.293048       280.0881 
 3517   0.0000      10.299487       280.2633 
 3518   0.0000      10.309130       280.5257 
 3519   0.0000      10.311356       280.5863 
 3520   0.0000      10.313868       280.6546 
 3521   0.0000      10.314335       280.6673 
 3522   0.0000      10.332117       281.1512 
 3523   0.0000      10.340945       281.3914 
 3524   0.0000      10.344130       281.4781 
 3525   0.0000      10.353178       281.7243 
 3526   0.0000      10.362702       281.9834 
 3527   0.0000      10.369884       282.1789 
 3528   0.0000      10.376354       282.3549 
 3529   0.0000      10.379329       282.4359 
 3530   0.0000      10.380186       282.4592 
 3531   0.0000      10.389927       282.7243 
 3532   0.0000      10.395407       282.8734 
 3533   0.0000      10.400120       283.0017 
 3534   0.0000      10.411118       283.3009 
 3535   0.0000      10.416437       283.4457 
 3536   0.0000      10.421347       283.5793 
 3537   0.0000      10.438537       284.0470 
 3538   0.0000      10.449682       284.3503 
 3539   0.0000      10.451159       284.3905 
 3540   0.0000      10.469621       284.8929 
 3541   0.0000      10.478125       285.1243 
 3542   0.0000      10.482426       285.2413 
 3543   0.0000      10.493813       285.5512 
 3544   0.0000      10.498938       285.6906 
 3545   0.0000      10.518110       286.2123 
 3546   0.0000      10.530832       286.5585 
 3547   0.0000      10.540912       286.8328 
 3548   0.0000      10.542284       286.8701 
 3549   0.0000      10.554946       287.2147 
 3550   0.0000      10.562388       287.4172 
 3551   0.0000      10.564520       287.4752 
 3552   0.0000      10.585863       288.0560 
 3553   0.0000      10.602219       288.5010 
 3554   0.0000      10.611057       288.7415 
 3555   0.0000      10.637076       289.4495 
 3556   0.0000      10.646976       289.7189 
 3557   0.0000      10.664947       290.2080 
 3558   0.0000      10.681311       290.6532 
 3559   0.0000      10.681637       290.6621 
 3560   0.0000      10.683773       290.7202 
 3561   0.0000      10.694859       291.0219 
 3562   0.0000      10.696827       291.0755 
 3563   0.0000      10.710561       291.4492 
 3564   0.0000      10.723520       291.8018 
 3565   0.0000      10.732777       292.0537 
 3566   0.0000      10.741000       292.2775 
 3567   0.0000      10.752949       292.6026 
 3568   0.0000      10.766958       292.9838 
 3569   0.0000      10.798445       293.8406 
 3570   0.0000      10.811435       294.1941 
 3571   0.0000      10.818554       294.3878 
 3572   0.0000      10.853519       295.3393 
 3573   0.0000      10.894063       296.4425 
 3574   0.0000      10.903399       296.6966 
 3575   0.0000      10.930678       297.4389 
 3576   0.0000      10.931901       297.4722 
 3577   0.0000      10.976071       298.6741 
 3578   0.0000      11.019870       299.8659 
 3579   0.0000      11.043012       300.4956 
 3580   0.0000      11.085162       301.6426 
 3581   0.0000      11.096172       301.9422 
 3582   0.0000      11.106190       302.2148 
 3583   0.0000      11.121539       302.6325 
 3584   0.0000      11.133206       302.9499 
 3585   0.0000      11.137364       303.0631 
 3586   0.0000      11.153691       303.5074 
 3587   0.0000      11.243873       305.9614 
 3588   0.0000      11.289107       307.1922 
 3589   0.0000      11.298241       307.4408 
 3590   0.0000      11.377863       309.6074 
 3591   0.0000      11.400431       310.2215 
 3592   0.0000      11.418998       310.7267 
 3593   0.0000      11.452432       311.6365 
 3594   0.0000      11.474167       312.2279 
 3595   0.0000      11.529504       313.7337 
 3596   0.0000      11.546354       314.1923 
 3597   0.0000      11.555485       314.4407 
 3598   0.0000      11.564710       314.6918 
 3599   0.0000      11.571768       314.8838 
 3600   0.0000      11.592523       315.4486 
 3601   0.0000      11.619728       316.1889 
 3602   0.0000      11.662348       317.3486 
 3603   0.0000      11.676773       317.7412 
 3604   0.0000      11.697663       318.3096 
 3605   0.0000      11.724130       319.0298 
 3606   0.0000      11.757157       319.9285 
 3607   0.0000      11.783538       320.6464 
 3608   0.0000      11.804542       321.2179 
 3609   0.0000      11.826551       321.8168 
 3610   0.0000      11.838844       322.1513 
 3611   0.0000      11.853483       322.5497 
 3612   0.0000      11.865680       322.8816 
 3613   0.0000      11.894077       323.6543 
 3614   0.0000      11.956257       325.3463 
 3615   0.0000      11.964495       325.5704 
 3616   0.0000      11.975769       325.8772 
 3617   0.0000      11.985397       326.1392 
 3618   0.0000      12.024984       327.2164 
 3619   0.0000      12.044334       327.7430 
 3620   0.0000      12.050328       327.9061 
 3621   0.0000      12.084706       328.8416 
 3622   0.0000      12.096667       329.1671 
 3623   0.0000      12.111175       329.5618 
 3624   0.0000      12.135661       330.2281 
 3625   0.0000      12.146804       330.5314 
 3626   0.0000      12.207308       332.1777 
 3627   0.0000      12.210412       332.2622 
 3628   0.0000      12.232159       332.8540 
 3629   0.0000      12.262863       333.6895 
 3630   0.0000      12.267448       333.8142 
 3631   0.0000      12.289571       334.4162 
 3632   0.0000      12.305153       334.8402 
 3633   0.0000      12.310393       334.9828 
 3634   0.0000      12.320037       335.2453 
 3635   0.0000      12.329723       335.5088 
 3636   0.0000      12.337785       335.7282 
 3637   0.0000      12.349023       336.0340 
 3638   0.0000      12.366823       336.5184 
 3639   0.0000      12.375872       336.7646 
 3640   0.0000      12.390728       337.1689 
 3641   0.0000      12.412580       337.7635 
 3642   0.0000      12.415803       337.8512 
 3643   0.0000      12.439776       338.5035 
 3644   0.0000      12.466155       339.2213 
 3645   0.0000      12.491399       339.9082 
 3646   0.0000      12.494106       339.9819 
 3647   0.0000      12.499240       340.1216 
 3648   0.0000      12.542672       341.3035 
 3649   0.0000      12.548110       341.4514 
 3650   0.0000      12.596711       342.7739 
 3651   0.0000      12.610319       343.1442 
 3652   0.0000      12.614639       343.2618 
 3653   0.0000      12.636868       343.8667 
 3654   0.0000      12.674254       344.8840 
 3655   0.0000      12.677294       344.9667 
 3656   0.0000      12.695408       345.4596 
 3657   0.0000      12.703699       345.6852 
 3658   0.0000      12.712176       345.9159 
 3659   0.0000      12.741830       346.7228 
 3660   0.0000      12.798069       348.2532 
 3661   0.0000      12.840096       349.3968 
 3662   0.0000      12.869577       350.1990 
 3663   0.0000      12.898072       350.9744 
 3664   0.0000      12.906285       351.1979 
 3665   0.0000      12.921479       351.6113 
 3666   0.0000      12.978418       353.1607 
 3667   0.0000      12.979980       353.2032 
 3668   0.0000      13.105671       356.6234 
 3669   0.0000      13.109325       356.7229 
 3670   0.0000      13.125381       357.1598 
 3671   0.0000      13.150300       357.8379 
 3672   0.0000      13.155479       357.9788 
 3673   0.0000      13.174981       358.5095 
 3674   0.0000      13.179259       358.6259 
 3675   0.0000      13.184636       358.7722 
 3676   0.0000      13.188465       358.8764 
 3677   0.0000      13.239494       360.2649 
 3678   0.0000      13.248667       360.5146 
 3679   0.0000      13.283709       361.4681 
 3680   0.0000      13.289081       361.6143 
 3681   0.0000      13.413968       365.0126 
 3682   0.0000      13.465082       366.4035 
 3683   0.0000      13.529983       368.1696 
 3684   0.0000      13.668067       371.9270 
 3685   0.0000      13.988521       380.6470 
 3686   0.0000      14.333929       390.0460 
 3687   0.0000      14.369621       391.0173 
 3688   0.0000      14.422285       392.4503 
 3689   0.0000      14.480538       394.0355 
 3690   0.0000      14.550146       395.9296 
 3691   0.0000      14.567872       396.4120 
 3692   0.0000      14.843159       403.9029 
 3693   0.0000      15.123894       411.5421 
 3694   0.0000      15.166921       412.7129 
 3695   0.0000      27.954931       760.6924 
 3696   0.0000      28.059087       763.5266 
 3697   0.0000      28.151262       766.0348 
 3698   0.0000      28.332612       770.9696 
 3699   0.0000      28.434362       773.7383 
 3700   0.0000      28.475745       774.8644 
 3701   0.0000      28.498000       775.4700 
 3702   0.0000      28.537561       776.5465 
 3703   0.0000      28.548537       776.8452 
 3704   0.0000      28.551137       776.9159 
 3705   0.0000      28.556019       777.0488 
 3706   0.0000      28.574394       777.5488 
 3707   0.0000      28.629174       779.0394 
 3708   0.0000      28.727531       781.7158 
 3709   0.0000      28.749748       782.3204 
 3710   0.0000      28.837935       784.7201 
 3711   0.0000      28.863001       785.4022 
 3712   0.0000      28.920507       786.9670 
 3713   0.0000      28.923395       787.0456 
 3714   0.0000      28.939322       787.4790 
 3715   0.0000      28.952569       787.8395 
 3716   0.0000      28.993137       788.9434 
 3717   0.0000      29.008422       789.3593 
 3718   0.0000      29.034706       790.0745 
 3719   0.0000      29.041179       790.2507
[truncated: 255,832 more chars]
