# Supplementary material for: Correction to “Photochemical Deracemization of 4,7-Diaza-1-isoindolinones by Unidirectional Hydrogen Atom Shuttling”
Source: J Am Chem Soc. 2025 Sep 9;147(37):34181–2. doi: 10.1021/jacs.5c12600 (PMC12447476; doi:10.1021/jacs.5c12600)
Supplement: Supplementary file 2 [file ja5c12600_si_002.zip › CORRECTED_ZIP/ent2b_1a/thermodynamics/t1/gas.out]

      -----------------------------------------------------------      
     |                   =====================                   |     
     |                           x T B                           |     
     |                   =====================                   |     
     |                         S. Grimme                         |     
     |          Mulliken Center for Theoretical Chemistry        |     
     |                    University of Bonn                     |     
      -----------------------------------------------------------      

   * xtb version 6.6.1 (47b0e9d) compiled by 'pisteinbach@jtc-cluster' on 2024-02-06

   xtb is free software: you can redistribute it and/or modify it under
   the terms of the GNU Lesser General Public License as published by
   the Free Software Foundation, either version 3 of the License, or
   (at your option) any later version.
   
   xtb is distributed in the hope that it will be useful,
   but WITHOUT ANY WARRANTY; without even the implied warranty of
   MERCHANTABILITY or FITNESS FOR A PARTICULAR PURPOSE.  See the
   GNU Lesser General Public License for more details.
   
   Cite this work as:
   * C. Bannwarth, E. Caldeweyher, S. Ehlert, A. Hansen, P. Pracht,
     J. Seibert, S. Spicher, S. Grimme, WIREs Comput. Mol. Sci., 2020, 11,
     e01493. DOI: 10.1002/wcms.1493
   
   for GFN2-xTB:
   * C. Bannwarth, S. Ehlert and S. Grimme., J. Chem. Theory Comput., 2019,
     15, 1652-1671. DOI: 10.1021/acs.jctc.8b01176
   for GFN1-xTB:
   * S. Grimme, C. Bannwarth, P. Shushkov, J. Chem. Theory Comput., 2017,
     13, 1989-2009. DOI: 10.1021/acs.jctc.7b00118
   for GFN0-xTB:
   * P. Pracht, E. Caldeweyher, S. Ehlert, S. Grimme, ChemRxiv, 2019, preprint.
     DOI: 10.26434/chemrxiv.8326202.v1
   for GFN-FF:
   * S. Spicher and S. Grimme, Angew. Chem. Int. Ed., 2020, 59, 15665-15673.
     DOI: 10.1002/anie.202004239
   
   for ALPB and GBSA implicit solvation:
   * S. Ehlert, M. Stahn, S. Spicher, S. Grimme, J. Chem. Theory Comput.,
     2021, 17, 4250-4261. DOI: 10.1021/acs.jctc.1c00471
   
   for ddCOSMO and CPCM-X implicit solvation:
   * M. Stahn, S. Ehlert, S. Grimme, J. Phys. Chem. A,
     2023, XX, XXXX-XXXX. DOI: 10.1021/acs.jpca.3c04382
   
   for DFT-D4:
   * E. Caldeweyher, C. Bannwarth and S. Grimme, J. Chem. Phys., 2017,
     147, 034112. DOI: 10.1063/1.4993215
   * E. Caldeweyher, S. Ehlert, A. Hansen, H. Neugebauer, S. Spicher,
     C. Bannwarth and S. Grimme, J. Chem. Phys., 2019, 150, 154122.
     DOI: 10.1063/1.5090222
   * E. Caldeweyher, J.-M. Mewes, S. Ehlert and S. Grimme, Phys. Chem. Chem. Phys.
     2020, 22, 8499-8512. DOI: 10.1039/D0CP00502A
   
   for sTDA-xTB:
   * S. Grimme and C. Bannwarth, J. Chem. Phys., 2016, 145, 054103.
     DOI: 10.1063/1.4959605
   
   in the mass-spec context:
   * V. Asgeirsson, C. Bauer and S. Grimme, Chem. Sci., 2017, 8, 4879.
     DOI: 10.1039/c7sc00601b
   * J. Koopman and S. Grimme, ACS Omega 2019, 4, 12, 15120-15133.
     DOI: 10.1021/acsomega.9b02011
   
   for metadynamics refer to:
   * S. Grimme, J. Chem. Theory Comput., 2019, 155, 2847-2862
     DOI: 10.1021/acs.jctc.9b00143
   
   for SPH calculations refer to:
   * S. Spicher and S. Grimme, J. Chem. Theory Comput., 2021, 17, 1701-1714
     DOI: 10.1021/acs.jctc.0c01306
   
   for ONIOM refer to:
   * C. Plett, A. Katbashev, S. Ehlert, S. Grimme, M. Bursch,
     Phys. Chem. Chem. Phys., 2023, 25, 17860-17868. DOI: 10.1039/D3CP02178E
   
   for DIPRO refer to:
   * J. Kohn, N. Gildemeister, S. Grimme, D. Fazzi, A. Hansen,
     J. Chem. Phys., 2023, just accepted.
   
   with help from (in alphabetical order)
   P. Atkinson, C. Bannwarth, F. Bohle, G. Brandenburg, E. Caldeweyher
   M. Checinski, S. Dohm, S. Ehlert, S. Ehrlich, I. Gerasimov, C. Hölzer
   A. Katbashev, J. Kohn, J. Koopman, C. Lavigne, S. Lehtola, F. März, M. Müller,
   F. Musil, H. Neugebauer, J. Pisarek, C. Plett, P. Pracht, F. Pultar,
   J. Seibert, P. Shushkov, S. Spicher, M. Stahn, M. Steiner, T. Strunk,
   J. Stückrath, T. Rose, and J. Unsleber
   
 * started run on 2025/01/28 at 17:20:31.154     

           -------------------------------------------------
          |                Calculation Setup                |
           -------------------------------------------------

          program call               : xtb coord.xyz --uhf 2 --gfn 2 --grad
          hostname                   : dual-gpu-01
          coordinate file            : coord.xyz
          omp threads                :                     2

   ID    Z sym.   atoms
    1    6 C      1-5, 7-10, 12, 13, 15-21, 40, 44-49, 57-67, 70, 71
    2    7 N      6, 11, 68, 69, 72
    3    8 O      14, 22, 56, 73
    4    1 H      23-39, 41-43, 50-55, 74-84

molecular fragmentation (1/2 indicates fragments):
111111111111111111111111111111111111111111111111111111112222222222222222
222222222222
# atoms in fragment 1/2:    56    28
 fragment masses (1/2) :      402.49      225.25
CMA distance (Bohr)    :   9.661
constraining FC (au)   :  0.0500

           -------------------------------------------------
          |                 G F N 2 - x T B                 |
           -------------------------------------------------

        Reference                      10.1021/acs.jctc.8b01176
      * Hamiltonian:
        H0-scaling (s, p, d)           1.850000    2.230000    2.230000
        zeta-weighting                 0.500000
      * Dispersion:
        s8                             2.700000
        a1                             0.520000
        a2                             5.000000
        s9                             5.000000
      * Repulsion:
        kExp                           1.500000    1.000000
        rExp                           1.000000
      * Coulomb:
        alpha                          2.000000
        third order                    shell-resolved
        anisotropic                    true
        a3                             3.000000
        a5                             4.000000
        cn-shift                       1.200000
        cn-exp                         4.000000
        max-rad                        5.000000


          ...................................................
          :                      SETUP                      :
          :.................................................:
          :  # basis functions                 225          :
          :  # atomic orbitals                 225          :
          :  # shells                          131          :
          :  # electrons                       238          :
          :  max. iterations                   250          :
          :  Hamiltonian                  GFN2-xTB          :
          :  restarted?                      false          :
          :  GBSA solvation                  false          :
          :  PC potential                    false          :
          :  electronic temp.          300.0000000     K    :
          :  accuracy                    1.0000000          :
          :  -> integral cutoff          0.2500000E+02      :
          :  -> integral neglect         0.1000000E-07      :
          :  -> SCF convergence          0.1000000E-05 Eh   :
          :  -> wf. convergence          0.1000000E-03 e    :
          :  Broyden damping             0.4000000          :
          :  net charge                          0          :
          :  unpaired electrons                  2          :
          ...................................................

 iter      E             dE          RMSdq      gap      omega  full diag
   1   -132.7474119 -0.132747E+03  0.405E+00    0.21       0.0  T
   2   -132.7565122 -0.910033E-02  0.274E+00    1.06       1.0  T
   3   -132.7998357 -0.433235E-01  0.198E+00    1.63       1.0  T
   4   -133.0383818 -0.238546E+00  0.976E-01    0.82       1.0  T
   5   -133.0843814 -0.459995E-01  0.393E-01    0.33       1.0  T
   6   -133.0817066  0.267472E-02  0.314E-01    0.26       1.0  T
   7   -133.0850970 -0.339036E-02  0.198E-01    0.21       1.0  T
   8   -133.0872631 -0.216608E-02  0.884E-02    0.10       1.0  T
   9   -133.0882592 -0.996132E-03  0.614E-02    0.20       1.0  T
  10   -133.0884913 -0.232130E-03  0.281E-02    0.17       1.0  T
  11   -133.0885588 -0.675008E-04  0.424E-03    0.15       2.6  T
  12   -133.0885591 -0.240689E-06  0.260E-03    0.15       4.2  T
  13   -133.0885595 -0.438908E-06  0.110E-03    0.15       9.9  T
  14   -133.0885595  0.683200E-07  0.117E-03    0.15       9.4  T
  15   -133.0885596 -0.145498E-06  0.258E-04    0.15      42.3  T
  16   -133.0885596 -0.113332E-08  0.140E-04    0.15      77.7  T

   *** convergence criteria satisfied after 16 iterations ***

         #    Occupation            Energy/Eh            Energy/eV
      -------------------------------------------------------------
         1        2.0000           -0.7489096             -20.3789
       ...           ...                  ...                  ...
       114        2.0000           -0.3930978             -10.6967
       115        2.0000           -0.3914762             -10.6526
       116        2.0000           -0.3896700             -10.6035
       117        2.0000           -0.3826708             -10.4130
       118        2.0000           -0.3813968             -10.3783
       119        1.0000           -0.3584775              -9.7547
       120        0.9467           -0.2829778              -7.7002 (HOMO)
       121        0.0533           -0.2775129              -7.5515 (LUMO)
       122                         -0.2553250              -6.9477
       123                         -0.2482727              -6.7558
       124                         -0.2288155              -6.2264
       125                         -0.2259837              -6.1493
       ...                                ...                  ...
       225                          0.7310551              19.8930
      -------------------------------------------------------------
                  HL-Gap            0.0054650 Eh            0.1487 eV
             Fermi-level           -0.3250360 Eh           -8.8447 eV
 
 transition dipole moment (au) for excitation:         119         120
     X       Y       Z   
   0.0408  -0.0985  -0.0629  total (au/Debye):    0.124   0.315
 dE (eV)             :    2.054
 oscillator strength :  0.10909E-02

 SCC (total)                   0 d,  0 h,  0 min,  0.451 sec
 SCC setup                      ...        0 min,  0.003 sec (  0.556%)
 Dispersion                     ...        0 min,  0.004 sec (  0.970%)
 classical contributions        ...        0 min,  0.001 sec (  0.122%)
 integral evaluation            ...        0 min,  0.045 sec ( 10.009%)
 iterations                     ...        0 min,  0.279 sec ( 61.823%)
 molecular gradient             ...        0 min,  0.086 sec ( 19.076%)
 printout                       ...        0 min,  0.034 sec (  7.437%)

         :::::::::::::::::::::::::::::::::::::::::::::::::::::
         ::                     SUMMARY                     ::
         :::::::::::::::::::::::::::::::::::::::::::::::::::::
         :: total energy            -131.154122237938 Eh    ::
         :: gradient norm              0.067011327071 Eh/a0 ::
         :: HOMO-LUMO gap              0.148709356551 eV    ::
         ::.................................................::
         :: SCC energy              -133.084634396535 Eh    ::
         :: -> isotropic ES            0.144299396847 Eh    ::
         :: -> anisotropic ES          0.003026845975 Eh    ::
         :: -> anisotropic XC          0.059063949158 Eh    ::
         :: -> dispersion             -0.119124475035 Eh    ::
         :: repulsion energy           1.930512158596 Eh    ::
         :: add. restraining           0.000000000000 Eh    ::
         :: total charge              -0.000000000004 e     ::
         :::::::::::::::::::::::::::::::::::::::::::::::::::::

           -------------------------------------------------
          |                Property Printout                |
           -------------------------------------------------

    * Orbital Energies and Occupations

         #    Occupation            Energy/Eh            Energy/eV
      -------------------------------------------------------------
         1        2.0000           -0.7489096             -20.3789
       ...           ...                  ...                  ...
       108        2.0000           -0.4079693             -11.1014
       109        2.0000           -0.4042831             -11.0011
       110        2.0000           -0.4031506             -10.9703
       111        2.0000           -0.4002142             -10.8904
       112        2.0000           -0.3976831             -10.8215
       113        2.0000           -0.3967391             -10.7958
       114        2.0000           -0.3930978             -10.6967
       115        2.0000           -0.3914762             -10.6526
       116        2.0000           -0.3896700             -10.6035
       117        2.0000           -0.3826708             -10.4130
       118        2.0000           -0.3813968             -10.3783
       119        1.0000           -0.3584775              -9.7547
       120        0.9467           -0.2829778              -7.7002 (HOMO)
       121        0.0533           -0.2775129              -7.5515 (LUMO)
       122                         -0.2553250              -6.9477
       123                         -0.2482727              -6.7558
       124                         -0.2288155              -6.2264
       125                         -0.2259837              -6.1493
       126                         -0.2189473              -5.9579
       127                         -0.2176027              -5.9213
       128                         -0.2036497              -5.5416
       129                         -0.1929550              -5.2506
       130                         -0.1846477              -5.0245
       131                         -0.1734256              -4.7192
       ...                                ...                  ...
       225                          0.7310551              19.8930
      -------------------------------------------------------------
                  HL-Gap            0.0054650 Eh            0.1487 eV
             Fermi-level           -0.3250360 Eh           -8.8447 eV

     #   Z          covCN         q      C6AA      α(0)
     1   6 C        3.750     0.005    20.548     6.465
     2   6 C        3.905     0.021    20.169     6.383
     3   6 C        3.826    -0.068    21.775     6.640
     4   6 C        3.907     0.004    20.448     6.428
     5   6 C        2.757     0.273    22.386     7.748
     6   7 N        2.685    -0.182    24.941     7.417
     7   6 C        3.821    -0.069    21.799     6.644
     8   6 C        3.901     0.016    20.249     6.396
     9   6 C        3.817    -0.070    21.824     6.649
    10   6 C        3.231     0.229    22.516     7.705
    11   7 N        1.872    -0.292    28.421     7.902
    12   6 C        3.183     0.068    26.045     8.329
    13   6 C        3.117     0.128    25.046     8.197
    14   8 O        1.727    -0.223    17.700     5.681
    15   6 C        2.920    -0.032    28.803     8.801
    16   6 C        2.973    -0.021    28.518     8.760
    17   6 C        2.935    -0.031    28.770     8.797
    18   6 C        2.905    -0.046    29.152     8.853
    19   6 C        3.767    -0.107    22.580     6.772
    20   6 C        3.763    -0.113    22.704     6.792
    21   6 C        3.760    -0.103    22.520     6.765
    22   8 O        0.859    -0.471    23.141     6.450
    23   1 H        0.924     0.046     2.364     2.405
    24   1 H        0.924     0.047     2.364     2.404
    25   1 H        0.924     0.040     2.452     2.449
    26   1 H        0.924     0.037     2.495     2.470
    27   1 H        0.924     0.047     2.353     2.399
    28   1 H        0.924     0.064     2.149     2.292
    29   1 H        0.925     0.059     2.211     2.326
    30   1 H        0.924     0.035     2.523     2.484
    31   1 H        0.924     0.041     2.434     2.440
    32   1 H        0.924     0.043     2.414     2.430
    33   1 H        0.924     0.041     2.442     2.444
    34   1 H        0.924     0.040     2.444     2.445
    35   1 H        0.860     0.216     1.026     1.587
    36   1 H        0.924     0.052     2.298     2.371
    37   1 H        0.924     0.043     2.408     2.426
    38   1 H        0.924     0.046     2.366     2.405
    39   1 H        0.925     0.067     2.117     2.276
    40   6 C        2.828     0.223    23.309     7.911
    41   1 H        0.926     0.049     2.337     2.391
    42   1 H        0.924     0.055     2.253     2.347
    43   1 H        0.924     0.044     2.390     2.418
    44   6 C        2.969    -0.008    28.223     8.714
    45   6 C        2.922    -0.018    28.447     8.747
    46   6 C        2.916    -0.028    28.704     8.786
    47   6 C        2.917    -0.026    28.643     8.776
    48   6 C        2.916    -0.028    28.707     8.786
    49   6 C        2.920    -0.028    28.689     8.783
    50   1 H        0.925     0.045     2.380     2.412
    51   1 H        0.925     0.036     2.505     2.475
    52   1 H        0.925     0.036     2.509     2.477
    53   1 H        0.925     0.035     2.511     2.478
    54   1 H        0.925     0.035     2.511     2.478
    55   1 H        0.926     0.053     2.280     2.361
    56   8 O        0.859    -0.388    21.435     6.207
    57   6 C        2.921    -0.036    28.908     8.817
    58   6 C        2.966     0.012    27.748     8.640
    59   6 C        2.922    -0.038    28.946     8.823
    60   6 C        2.916    -0.030    28.756     8.793
    61   6 C        2.916    -0.031    28.783     8.798
    62   6 C        2.916    -0.029    28.716     8.787
    63   6 C        3.810    -0.068    21.802     6.646
    64   6 C        3.852     0.049    19.724     6.317
    65   6 C        3.036     0.107    25.598     8.299
    66   6 C        2.995     0.034    27.235     8.561
    67   6 C        2.813     0.266    22.513     7.774
    68   7 N        2.757    -0.197    25.281     7.468
    69   7 N        1.833    -0.176    25.610     7.499
    70   6 C        2.920     0.021    27.543     8.606
    71   6 C        2.856     0.046    26.973     8.512
    72   7 N        1.859    -0.168    25.428     7.474
    73   8 O        0.857    -0.455    22.817     6.404
    74   1 H        0.860     0.229     0.970     1.543
    75   1 H        0.925     0.056     2.252     2.347
    76   1 H        0.925     0.066     2.132     2.283
    77   1 H        0.925     0.044     2.397     2.421
    78   1 H        0.925     0.031     2.566     2.505
    79   1 H        0.925     0.030     2.585     2.514
    80   1 H        0.925     0.030     2.588     2.516
    81   1 H        0.925     0.033     2.548     2.496
    82   1 H        0.924     0.063     2.169     2.303
    83   1 H        0.924     0.061     2.192     2.315
    84   1 H        0.924     0.082     1.954     2.186

 Mol. C6AA /au·bohr⁶  :      84178.004569
 Mol. C8AA /au·bohr⁸  :    2018926.413967
 Mol. α(0) /au        :        450.823527


Wiberg/Mayer (AO) data.
largest (>0.10) Wiberg bond orders for each atom

 ---------------------------------------------------------------------------
     #   Z sym  total        # sym  WBO       # sym  WBO       # sym  WBO
 ---------------------------------------------------------------------------
     1   6 C    3.971 --     6 N    0.994     2 C    0.984    42 H    0.967
                            43 H    0.961
     2   6 C    3.992 --    20 C    0.995     3 C    0.987     9 C    0.985
                             1 C    0.984
     3   6 C    3.996 --     2 C    0.987     4 C    0.985    26 H    0.974
                            25 H    0.972
     4   6 C    3.987 --    21 C    0.996     3 C    0.985     7 C    0.965
                             5 C    0.943
     5   6 C    3.945 --    22 O    1.611     6 N    1.311     4 C    0.943
     6   7 N    3.467 --     5 C    1.311     1 C    0.994    35 H    0.887
                            22 O    0.195
     7   6 C    3.990 --     8 C    0.980    28 H    0.971    27 H    0.969
                             4 C    0.965
     8   6 C    3.988 --    10 C    0.987     9 C    0.982     7 C    0.980
                            19 C    0.969
     9   6 C    3.993 --     2 C    0.985     8 C    0.982    24 H    0.973
                            23 H    0.970
    10   6 C    3.916 --    11 N    1.635    14 O    1.089     8 C    0.987
    11   7 N    3.026 --    10 C    1.635    12 C    1.165    14 O    0.103
    12   6 C    3.978 --    15 C    1.359    13 C    1.277    11 N    1.165
    13   6 C    3.915 --    18 C    1.356    12 C    1.277    14 O    1.072
    14   8 O    2.393 --    10 C    1.089    13 C    1.072    11 N    0.103
    15   6 C    3.972 --    16 C    1.412    12 C    1.359    39 H    0.964
                            18 C    0.108
    16   6 C    3.982 --    15 C    1.412    17 C    1.344    40 C    1.026
    17   6 C    3.983 --    18 C    1.481    16 C    1.344    41 H    0.967
    18   6 C    3.985 --    17 C    1.481    13 C    1.356    55 H    0.966
                            15 C    0.108
    19   6 C    3.987 --    37 H    0.986    36 H    0.985    38 H    0.981
                             8 C    0.969
    20   6 C    3.993 --     2 C    0.995    33 H    0.985    32 H    0.984
                            34 H    0.984
    21   6 C    3.992 --     4 C    0.996    31 H    0.985    30 H    0.985
                            29 H    0.983
    22   8 O    1.978 --     5 C    1.611     6 N    0.195
    23   1 H    0.997 --     9 C    0.970
    24   1 H    0.997 --     9 C    0.973
    25   1 H    0.998 --     3 C    0.972
    26   1 H    0.998 --     3 C    0.974
    27   1 H    0.997 --     7 C    0.969
    28   1 H    0.995 --     7 C    0.971
    29   1 H    0.996 --    21 C    0.983
    30   1 H    0.998 --    21 C    0.985
    31   1 H    0.998 --    21 C    0.985
    32   1 H    0.998 --    20 C    0.984
    33   1 H    0.998 --    20 C    0.985
    34   1 H    0.998 --    20 C    0.984
    35   1 H    0.952 --     6 N    0.887
    36   1 H    0.997 --    19 C    0.985
    37   1 H    0.998 --    19 C    0.986
    38   1 H    0.997 --    19 C    0.981
    39   1 H    0.995 --    15 C    0.964
    40   6 C    3.903 --    56 O    1.769    16 C    1.026    44 C    1.011
    41   1 H    0.997 --    17 C    0.967
    42   1 H    0.997 --     1 C    0.967
    43   1 H    0.998 --     1 C    0.961
    44   6 C    3.984 --    49 C    1.387    45 C    1.384    40 C    1.011
                            47 C    0.103
    45   6 C    3.984 --    46 C    1.455    44 C    1.384    50 H    0.967
                            48 C    0.108
    46   6 C    3.991 --    45 C    1.455    47 C    1.430    51 H    0.970
                            49 C    0.108
    47   6 C    3.983 --    48 C    1.435    46 C    1.430    52 H    0.971
                            44 C    0.103
    48   6 C    3.991 --    49 C    1.449    47 C    1.435    53 H    0.971
                            45 C    0.108
    49   6 C    3.986 --    48 C    1.449    44 C    1.387    54 H    0.968
                            46 C    0.108
    50   1 H    0.998 --    45 C    0.967
    51   1 H    0.998 --    46 C    0.970
    52   1 H    0.998 --    47 C    0.971
    53   1 H    0.998 --    48 C    0.971
    54   1 H    0.999 --    49 C    0.968
    55   1 H    0.997 --    18 C    0.966
    56   8 O    2.018 --    40 C    1.769
    57   6 C    3.991 --    62 C    1.446    58 C    1.410    77 H    0.968
                            60 C    0.111
    58   6 C    3.988 --    59 C    1.412    57 C    1.410    63 C    1.014
                            61 C    0.109
    59   6 C    3.992 --    60 C    1.445    58 C    1.412    81 H    0.969
                            62 C    0.111
    60   6 C    3.992 --    59 C    1.445    61 C    1.438    80 H    0.971
                            57 C    0.111
    61   6 C    3.990 --    60 C    1.438    62 C    1.438    79 H    0.972
                            58 C    0.109
    62   6 C    3.992 --    57 C    1.446    61 C    1.438    78 H    0.971
                            59 C    0.111
    63   6 C    3.989 --    58 C    1.014    83 H    0.969    82 H    0.964
                            64 C    0.944
    64   6 C    3.975 --    68 N    1.007    65 C    0.976    63 C    0.944
                            84 H    0.929
    65   6 C    3.967 --    69 N    1.493    66 C    1.243    64 C    0.976
    66   6 C    3.907 --    72 N    1.322    65 C    1.243    67 C    1.038
    67   6 C    3.955 --    73 O    1.545    68 N    1.228    66 C    1.038
    68   7 N    3.429 --    67 C    1.228    64 C    1.007    74 H    0.875
                            73 O    0.167
    69   7 N    3.210 --    65 C    1.493    70 C    1.253    72 N    0.193
    70   6 C    3.916 --    71 C    1.475    69 N    1.253    75 H    0.952
    71   6 C    3.966 --    70 C    1.475    72 N    1.373    76 H    0.950
    72   7 N    3.193 --    71 C    1.373    66 C    1.322    69 N    0.193
    73   8 O    2.032 --    67 C    1.545    68 N    0.167
    74   1 H    0.946 --    68 N    0.875
    75   1 H    0.993 --    70 C    0.952
    76   1 H    0.993 --    71 C    0.950
    77   1 H    0.998 --    57 C    0.968
    78   1 H    0.999 --    62 C    0.971
    79   1 H    0.999 --    61 C    0.972
    80   1 H    0.999 --    60 C    0.971
    81   1 H    0.999 --    59 C    0.969
    82   1 H    0.993 --    63 C    0.964
    83   1 H    0.995 --    63 C    0.969
    84   1 H    0.992 --    64 C    0.929
 ---------------------------------------------------------------------------

Topologies differ in total number of bonds
Writing topology from bond orders to xtbtopo.mol

molecular dipole:
                 x           y           z       tot (Debye)
 q only:       -1.314       0.235      -0.513
   full:       -1.332       0.645      -1.062       4.630
molecular quadrupole (traceless):
                xx          xy          yy          xz          yz          zz
 q only:       26.850       0.626      -5.363      -2.464      -5.869     -21.487
  q+dip:       34.237       1.602      -7.360      -4.226      -4.670     -26.877
   full:       28.641       0.860      -2.682      -3.921      -2.055     -25.959


           -------------------------------------------------
          | TOTAL ENERGY             -131.154122237938 Eh   |
          | GRADIENT NORM               0.067011327071 Eh/α |
          | HOMO-LUMO GAP               0.148709356551 eV   |
           -------------------------------------------------

------------------------------------------------------------------------
 * finished run on 2025/01/28 at 17:20:31.661     
------------------------------------------------------------------------
 total:
 * wall-time:     0 d,  0 h,  0 min,  0.507 sec
 *  cpu-time:     0 d,  0 h,  0 min,  0.798 sec
 * ratio c/w:     1.574 speedup
 SCF:
 * wall-time:     0 d,  0 h,  0 min,  0.451 sec
 *  cpu-time:     0 d,  0 h,  0 min,  0.714 sec
 * ratio c/w:     1.581 speedup
