# Supplementary material for: Correction to “Photochemical Deracemization of 4,7-Diaza-1-isoindolinones by Unidirectional Hydrogen Atom Shuttling”
Source: J Am Chem Soc. 2025 Sep 9;147(37):34181–2. doi: 10.1021/jacs.5c12600 (PMC12447476; doi:10.1021/jacs.5c12600)
Supplement: Supplementary file 2 [file ja5c12600_si_002.zip › CORRECTED_ZIP/ent2b_1a/thermodynamics/t1/solv.out]

      -----------------------------------------------------------      
     |                   =====================                   |     
     |                           x T B                           |     
     |                   =====================                   |     
     |                         S. Grimme                         |     
     |          Mulliken Center for Theoretical Chemistry        |     
     |                    University of Bonn                     |     
      -----------------------------------------------------------      

   * xtb version 6.6.1 (47b0e9d) compiled by 'pisteinbach@jtc-cluster' on 2024-02-06

   xtb is free software: you can redistribute it and/or modify it under
   the terms of the GNU Lesser General Public License as published by
   the Free Software Foundation, either version 3 of the License, or
   (at your option) any later version.
   
   xtb is distributed in the hope that it will be useful,
   but WITHOUT ANY WARRANTY; without even the implied warranty of
   MERCHANTABILITY or FITNESS FOR A PARTICULAR PURPOSE.  See the
   GNU Lesser General Public License for more details.
   
   Cite this work as:
   * C. Bannwarth, E. Caldeweyher, S. Ehlert, A. Hansen, P. Pracht,
     J. Seibert, S. Spicher, S. Grimme, WIREs Comput. Mol. Sci., 2020, 11,
     e01493. DOI: 10.1002/wcms.1493
   
   for GFN2-xTB:
   * C. Bannwarth, S. Ehlert and S. Grimme., J. Chem. Theory Comput., 2019,
     15, 1652-1671. DOI: 10.1021/acs.jctc.8b01176
   for GFN1-xTB:
   * S. Grimme, C. Bannwarth, P. Shushkov, J. Chem. Theory Comput., 2017,
     13, 1989-2009. DOI: 10.1021/acs.jctc.7b00118
   for GFN0-xTB:
   * P. Pracht, E. Caldeweyher, S. Ehlert, S. Grimme, ChemRxiv, 2019, preprint.
     DOI: 10.26434/chemrxiv.8326202.v1
   for GFN-FF:
   * S. Spicher and S. Grimme, Angew. Chem. Int. Ed., 2020, 59, 15665-15673.
     DOI: 10.1002/anie.202004239
   
   for ALPB and GBSA implicit solvation:
   * S. Ehlert, M. Stahn, S. Spicher, S. Grimme, J. Chem. Theory Comput.,
     2021, 17, 4250-4261. DOI: 10.1021/acs.jctc.1c00471
   
   for ddCOSMO and CPCM-X implicit solvation:
   * M. Stahn, S. Ehlert, S. Grimme, J. Phys. Chem. A,
     2023, XX, XXXX-XXXX. DOI: 10.1021/acs.jpca.3c04382
   
   for DFT-D4:
   * E. Caldeweyher, C. Bannwarth and S. Grimme, J. Chem. Phys., 2017,
     147, 034112. DOI: 10.1063/1.4993215
   * E. Caldeweyher, S. Ehlert, A. Hansen, H. Neugebauer, S. Spicher,
     C. Bannwarth and S. Grimme, J. Chem. Phys., 2019, 150, 154122.
     DOI: 10.1063/1.5090222
   * E. Caldeweyher, J.-M. Mewes, S. Ehlert and S. Grimme, Phys. Chem. Chem. Phys.
     2020, 22, 8499-8512. DOI: 10.1039/D0CP00502A
   
   for sTDA-xTB:
   * S. Grimme and C. Bannwarth, J. Chem. Phys., 2016, 145, 054103.
     DOI: 10.1063/1.4959605
   
   in the mass-spec context:
   * V. Asgeirsson, C. Bauer and S. Grimme, Chem. Sci., 2017, 8, 4879.
     DOI: 10.1039/c7sc00601b
   * J. Koopman and S. Grimme, ACS Omega 2019, 4, 12, 15120-15133.
     DOI: 10.1021/acsomega.9b02011
   
   for metadynamics refer to:
   * S. Grimme, J. Chem. Theory Comput., 2019, 155, 2847-2862
     DOI: 10.1021/acs.jctc.9b00143
   
   for SPH calculations refer to:
   * S. Spicher and S. Grimme, J. Chem. Theory Comput., 2021, 17, 1701-1714
     DOI: 10.1021/acs.jctc.0c01306
   
   for ONIOM refer to:
   * C. Plett, A. Katbashev, S. Ehlert, S. Grimme, M. Bursch,
     Phys. Chem. Chem. Phys., 2023, 25, 17860-17868. DOI: 10.1039/D3CP02178E
   
   for DIPRO refer to:
   * J. Kohn, N. Gildemeister, S. Grimme, D. Fazzi, A. Hansen,
     J. Chem. Phys., 2023, just accepted.
   
   with help from (in alphabetical order)
   P. Atkinson, C. Bannwarth, F. Bohle, G. Brandenburg, E. Caldeweyher
   M. Checinski, S. Dohm, S. Ehlert, S. Ehrlich, I. Gerasimov, C. Hölzer
   A. Katbashev, J. Kohn, J. Koopman, C. Lavigne, S. Lehtola, F. März, M. Müller,
   F. Musil, H. Neugebauer, J. Pisarek, C. Plett, P. Pracht, F. Pultar,
   J. Seibert, P. Shushkov, S. Spicher, M. Stahn, M. Steiner, T. Strunk,
   J. Stückrath, T. Rose, and J. Unsleber
   
 * started run on 2025/01/28 at 17:20:31.757     

           -------------------------------------------------
          |                Calculation Setup                |
           -------------------------------------------------

          program call               : xtb coord.xyz --uhf 2 --gfn 2 --grad --alpb ch2cl2 bar1M
          hostname                   : dual-gpu-01
          coordinate file            : coord.xyz
          omp threads                :                     2

   ID    Z sym.   atoms
    1    6 C      1-5, 7-10, 12, 13, 15-21, 40, 44-49, 57-67, 70, 71
    2    7 N      6, 11, 68, 69, 72
    3    8 O      14, 22, 56, 73
    4    1 H      23-39, 41-43, 50-55, 74-84

molecular fragmentation (1/2 indicates fragments):
111111111111111111111111111111111111111111111111111111112222222222222222
222222222222
# atoms in fragment 1/2:    56    28
 fragment masses (1/2) :      402.49      225.25
CMA distance (Bohr)    :   9.661
constraining FC (au)   :  0.0500

           -------------------------------------------------
          |                 G F N 2 - x T B                 |
           -------------------------------------------------

        Reference                      10.1021/acs.jctc.8b01176
      * Hamiltonian:
        H0-scaling (s, p, d)           1.850000    2.230000    2.230000
        zeta-weighting                 0.500000
      * Dispersion:
        s8                             2.700000
        a1                             0.520000
        a2                             5.000000
        s9                             5.000000
      * Repulsion:
        kExp                           1.500000    1.000000
        rExp                           1.000000
      * Coulomb:
        alpha                          2.000000
        third order                    shell-resolved
        anisotropic                    true
        a3                             3.000000
        a5                             4.000000
        cn-shift                       1.200000
        cn-exp                         4.000000
        max-rad                        5.000000

      * Solvation model:               ALPB
        Solvent                        ch2cl2
        Parameter file                 internal GFN2-xTB/ALPB
        Dielectric constant                8.9300E+00
        Reference state                gsolv [1 bar gas/1 M solution]
        Free energy shift                  7.1799E-03 Eh       4.5055E+00 kcal/mol
        Temperature                        2.9815E+02 K
        Density                            1.3300E+00 kg/L
        Solvent mass                       8.4930E+01 g/mol
        Interaction kernel             P16
        Born radius scaling (c1)           1.5691E+00
        Born radii integrator          GBOBC
        Born offset                        0.0000E+00 a0       0.0000E+00 AA
        H-bond correction              false
        Ion screening                  false
        Surface tension                    1.0000E-05 Eh       1.5569E+01 dyn/cm
        Grid points                               230 per atom
q/qsh data taken from xtbrestart
CAMM data taken from xtbrestart

          ...................................................
          :                      SETUP                      :
          :.................................................:
          :  # basis functions                 225          :
          :  # atomic orbitals                 225          :
          :  # shells                          131          :
          :  # electrons                       238          :
          :  max. iterations                   250          :
          :  Hamiltonian                  GFN2-xTB          :
          :  restarted?                       true          :
          :  GBSA solvation                   true          :
          :  PC potential                    false          :
          :  electronic temp.          300.0000000     K    :
          :  accuracy                    1.0000000          :
          :  -> integral cutoff          0.2500000E+02      :
          :  -> integral neglect         0.1000000E-07      :
          :  -> SCF convergence          0.1000000E-05 Eh   :
          :  -> wf. convergence          0.1000000E-03 e    :
          :  Broyden damping             0.4000000          :
          :  net charge                          0          :
          :  unpaired electrons                  2          :
          ...................................................

 iter      E             dE          RMSdq      gap      omega  full diag
   1   -133.1452553 -0.133145E+03  0.225E-01    0.14       0.0  T
   2   -133.1462189 -0.963511E-03  0.145E-01    0.22       1.0  T
   3   -133.1475875 -0.136864E-02  0.833E-02    0.13       1.0  T
   4   -133.1480026 -0.415145E-03  0.487E-02    0.20       1.0  T
   5   -133.1481288 -0.126167E-03  0.262E-02    0.15       1.0  T
   6   -133.1481700 -0.411723E-04  0.138E-02    0.17       1.0  T
   7   -133.1481804 -0.104607E-04  0.644E-03    0.16       1.7  T
   8   -133.1481824 -0.194485E-05  0.279E-03    0.16       3.9  T
   9   -133.1481829 -0.545236E-06  0.101E-03    0.16      10.8  T
  10   -133.1481829 -0.141559E-07  0.559E-04    0.16      19.5  T
  11   -133.1481830 -0.164596E-07  0.206E-04    0.16      53.0  T

   *** convergence criteria satisfied after 11 iterations ***

         #    Occupation            Energy/Eh            Energy/eV
      -------------------------------------------------------------
         1        2.0000           -0.7576150             -20.6158
       ...           ...                  ...                  ...
       114        2.0000           -0.4024942             -10.9524
       115        2.0000           -0.3999310             -10.8827
       116        2.0000           -0.3981073             -10.8331
       117        2.0000           -0.3944214             -10.7328
       118        2.0000           -0.3921035             -10.6697
       119        1.0000           -0.3705477             -10.0831
       120        0.9557           -0.2951331              -8.0310 (HOMO)
       121        0.0443           -0.2892971              -7.8722 (LUMO)
       122                         -0.2665846              -7.2541
       123                         -0.2576434              -7.0108
       124                         -0.2354109              -6.4059
       125                         -0.2340804              -6.3697
       ...                                ...                  ...
       225                          0.7173425              19.5199
      -------------------------------------------------------------
                  HL-Gap            0.0058360 Eh            0.1588 eV
             Fermi-level           -0.3367500 Eh           -9.1634 eV
 
 transition dipole moment (au) for excitation:         119         120
     X       Y       Z   
   0.0414  -0.0932  -0.0642  total (au/Debye):    0.120   0.306
 dE (eV)             :    2.052
 oscillator strength :  0.10323E-02

 SCC (total)                   0 d,  0 h,  0 min,  0.269 sec
 SCC setup                      ...        0 min,  0.004 sec (  1.537%)
 Dispersion                     ...        0 min,  0.002 sec (  0.876%)
 classical contributions        ...        0 min,  0.000 sec (  0.124%)
 integral evaluation            ...        0 min,  0.025 sec (  9.235%)
 iterations                     ...        0 min,  0.121 sec ( 44.912%)
 molecular gradient             ...        0 min,  0.086 sec ( 31.992%)
 printout                       ...        0 min,  0.030 sec ( 11.310%)

         :::::::::::::::::::::::::::::::::::::::::::::::::::::
         ::                     SUMMARY                     ::
         :::::::::::::::::::::::::::::::::::::::::::::::::::::
         :: total energy            -131.213745601679 Eh    ::
         :: total w/o Gsasa/hb      -131.166673420642 Eh    ::
         :: gradient norm              0.070890795808 Eh/a0 ::
         :: HOMO-LUMO gap              0.158806516987 eV    ::
         ::.................................................::
         :: SCC energy              -133.144257760275 Eh    ::
         :: -> isotropic ES            0.163566681795 Eh    ::
         :: -> anisotropic ES         -0.000774624082 Eh    ::
         :: -> anisotropic XC          0.059208521279 Eh    ::
         :: -> dispersion             -0.119062036878 Eh    ::
         :: -> Gsolv                  -0.062233263631 Eh    ::
         ::    -> Gelec               -0.015161082594 Eh    ::
         ::    -> Gsasa               -0.054252124734 Eh    ::
         ::    -> Ghb                  0.000000000000 Eh    ::
         ::    -> Gshift               0.007179943697 Eh    ::
         :: repulsion energy           1.930512158596 Eh    ::
         :: add. restraining           0.000000000000 Eh    ::
         :: total charge               0.000000000654 e     ::
         :::::::::::::::::::::::::::::::::::::::::::::::::::::

           -------------------------------------------------
          |                Property Printout                |
           -------------------------------------------------

    * Orbital Energies and Occupations

         #    Occupation            Energy/Eh            Energy/eV
      -------------------------------------------------------------
         1        2.0000           -0.7576150             -20.6158
       ...           ...                  ...                  ...
       108        2.0000           -0.4160367             -11.3209
       109        2.0000           -0.4158384             -11.3155
       110        2.0000           -0.4144822             -11.2786
       111        2.0000           -0.4106870             -11.1754
       112        2.0000           -0.4064756             -11.0608
       113        2.0000           -0.4037382             -10.9863
       114        2.0000           -0.4024942             -10.9524
       115        2.0000           -0.3999310             -10.8827
       116        2.0000           -0.3981073             -10.8331
       117        2.0000           -0.3944214             -10.7328
       118        2.0000           -0.3921035             -10.6697
       119        1.0000           -0.3705477             -10.0831
       120        0.9557           -0.2951331              -8.0310 (HOMO)
       121        0.0443           -0.2892971              -7.8722 (LUMO)
       122                         -0.2665846              -7.2541
       123                         -0.2576434              -7.0108
       124                         -0.2354109              -6.4059
       125                         -0.2340804              -6.3697
       126                         -0.2255465              -6.1374
       127                         -0.2240914              -6.0978
       128                         -0.2128732              -5.7926
       129                         -0.2021106              -5.4997
       130                         -0.1971087              -5.3636
       131                         -0.1838891              -5.0039
       ...                                ...                  ...
       225                          0.7173425              19.5199
      -------------------------------------------------------------
                  HL-Gap            0.0058360 Eh            0.1588 eV
             Fermi-level           -0.3367500 Eh           -9.1634 eV

     #   Z          covCN         q      C6AA      α(0)
     1   6 C        3.750     0.005    20.557     6.466
     2   6 C        3.905     0.021    20.161     6.382
     3   6 C        3.826    -0.073    21.867     6.654
     4   6 C        3.907     0.005    20.437     6.426
     5   6 C        2.757     0.277    22.306     7.734
     6   7 N        2.685    -0.179    24.885     7.409
     7   6 C        3.821    -0.070    21.820     6.648
     8   6 C        3.901     0.015    20.263     6.399
     9   6 C        3.817    -0.075    21.923     6.664
    10   6 C        3.231     0.234    22.436     7.691
    11   7 N        1.872    -0.304    28.730     7.945
    12   6 C        3.183     0.068    26.059     8.332
    13   6 C        3.117     0.127    25.065     8.200
    14   8 O        1.727    -0.222    17.679     5.677
    15   6 C        2.920    -0.035    28.862     8.810
    16   6 C        2.973    -0.022    28.542     8.763
    17   6 C        2.935    -0.033    28.821     8.805
    18   6 C        2.905    -0.049    29.210     8.862
    19   6 C        3.767    -0.109    22.630     6.780
    20   6 C        3.763    -0.116    22.768     6.801
    21   6 C        3.760    -0.104    22.540     6.768
    22   8 O        0.859    -0.503    23.861     6.549
    23   1 H        0.924     0.060     2.199     2.319
    24   1 H        0.924     0.051     2.313     2.379
    25   1 H        0.924     0.053     2.285     2.364
    26   1 H        0.924     0.042     2.429     2.437
    27   1 H        0.924     0.061     2.191     2.315
    28   1 H        0.924     0.057     2.229     2.335
    29   1 H        0.925     0.052     2.298     2.371
    30   1 H        0.924     0.046     2.369     2.407
    31   1 H        0.924     0.040     2.448     2.447
    32   1 H        0.924     0.052     2.301     2.372
    33   1 H        0.924     0.045     2.386     2.416
    34   1 H        0.924     0.045     2.384     2.414
    35   1 H        0.860     0.202     1.094     1.639
    36   1 H        0.924     0.051     2.311     2.378
    37   1 H        0.924     0.046     2.367     2.406
    38   1 H        0.924     0.059     2.207     2.323
    39   1 H        0.925     0.058     2.218     2.329
    40   6 C        2.828     0.225    23.269     7.904
    41   1 H        0.926     0.053     2.278     2.360
    42   1 H        0.924     0.055     2.254     2.348
    43   1 H        0.924     0.052     2.297     2.370
    44   6 C        2.969    -0.012    28.303     8.726
    45   6 C        2.922    -0.018    28.461     8.749
    46   6 C        2.916    -0.027    28.682     8.782
    47   6 C        2.917    -0.024    28.595     8.769
    48   6 C        2.916    -0.027    28.677     8.781
    49   6 C        2.920    -0.027    28.687     8.783
    50   1 H        0.925     0.040     2.450     2.448
    51   1 H        0.925     0.045     2.387     2.416
    52   1 H        0.925     0.046     2.368     2.406
    53   1 H        0.925     0.045     2.382     2.413
    54   1 H        0.925     0.038     2.472     2.459
    55   1 H        0.926     0.060     2.200     2.320
    56   8 O        0.859    -0.417    22.032     6.293
    57   6 C        2.921    -0.037    28.910     8.817
    58   6 C        2.966     0.011    27.760     8.642
    59   6 C        2.922    -0.039    28.967     8.826
    60   6 C        2.916    -0.031    28.780     8.797
    61   6 C        2.916    -0.032    28.805     8.801
    62   6 C        2.916    -0.030    28.755     8.793
    63   6 C        3.810    -0.069    21.806     6.647
    64   6 C        3.852     0.049    19.713     6.315
    65   6 C        3.036     0.108    25.583     8.296
    66   6 C        2.995     0.032    27.280     8.568
    67   6 C        2.813     0.264    22.555     7.781
    68   7 N        2.757    -0.194    25.216     7.458
    69   7 N        1.833    -0.179    25.675     7.509
    70   6 C        2.920     0.020    27.557     8.608
    71   6 C        2.856     0.046    26.958     8.510
    72   7 N        1.859    -0.180    25.704     7.515
    73   8 O        0.857    -0.492    23.618     6.516
    74   1 H        0.860     0.223     0.996     1.564
    75   1 H        0.925     0.069     2.097     2.264
    76   1 H        0.925     0.081     1.973     2.197
    77   1 H        0.925     0.038     2.471     2.458
    78   1 H        0.925     0.033     2.548     2.496
    79   1 H        0.925     0.034     2.528     2.486
    80   1 H        0.925     0.035     2.520     2.482
    81   1 H        0.925     0.036     2.505     2.475
    82   1 H        0.924     0.069     2.102     2.267
    83   1 H        0.924     0.068     2.107     2.270
    84   1 H        0.924     0.083     1.948     2.183

 Mol. C6AA /au·bohr⁶  :      83998.634775
 Mol. C8AA /au·bohr⁸  :    2016966.234508
 Mol. α(0) /au        :        450.285248


Wiberg/Mayer (AO) data.
largest (>0.10) Wiberg bond orders for each atom

 ---------------------------------------------------------------------------
     #   Z sym  total        # sym  WBO       # sym  WBO       # sym  WBO
 ---------------------------------------------------------------------------
     1   6 C    3.964 --     6 N    0.988     2 C    0.983    42 H    0.967
                            43 H    0.960
     2   6 C    3.990 --    20 C    0.995     3 C    0.987     9 C    0.985
                             1 C    0.983
     3   6 C    3.994 --     2 C    0.987     4 C    0.985    26 H    0.973
                            25 H    0.971
     4   6 C    3.985 --    21 C    0.995     3 C    0.985     7 C    0.963
                             5 C    0.944
     5   6 C    3.937 --    22 O    1.590     6 N    1.320     4 C    0.944
     6   7 N    3.473 --     5 C    1.320     1 C    0.988    35 H    0.894
                            22 O    0.191
     7   6 C    3.989 --     8 C    0.979    28 H    0.972    27 H    0.967
                             4 C    0.963
     8   6 C    3.985 --    10 C    0.987     9 C    0.982     7 C    0.979
                            19 C    0.966
     9   6 C    3.991 --     2 C    0.985     8 C    0.982    24 H    0.972
                            23 H    0.969
    10   6 C    3.911 --    11 N    1.631    14 O    1.088     8 C    0.987
    11   7 N    3.022 --    10 C    1.631    12 C    1.166    14 O    0.101
    12   6 C    3.979 --    15 C    1.360    13 C    1.276    11 N    1.166
    13   6 C    3.918 --    18 C    1.357    12 C    1.276    14 O    1.075
    14   8 O    2.393 --    10 C    1.088    13 C    1.075    11 N    0.101
    15   6 C    3.975 --    16 C    1.411    12 C    1.360    39 H    0.965
                            18 C    0.108
    16   6 C    3.982 --    15 C    1.411    17 C    1.344    40 C    1.028
    17   6 C    3.983 --    18 C    1.480    16 C    1.344    41 H    0.966
    18   6 C    3.985 --    17 C    1.480    13 C    1.357    55 H    0.966
                            15 C    0.108
    19   6 C    3.985 --    37 H    0.985    36 H    0.985    38 H    0.979
                             8 C    0.966
    20   6 C    3.991 --     2 C    0.995    33 H    0.985    34 H    0.984
                            32 H    0.983
    21   6 C    3.992 --     4 C    0.995    31 H    0.985    30 H    0.984
                            29 H    0.984
    22   8 O    1.952 --     5 C    1.590     6 N    0.191
    23   1 H    0.996 --     9 C    0.969
    24   1 H    0.997 --     9 C    0.972
    25   1 H    0.996 --     3 C    0.971
    26   1 H    0.998 --     3 C    0.973
    27   1 H    0.995 --     7 C    0.967
    28   1 H    0.996 --     7 C    0.972
    29   1 H    0.997 --    21 C    0.984
    30   1 H    0.997 --    21 C    0.984
    31   1 H    0.998 --    21 C    0.985
    32   1 H    0.997 --    20 C    0.983
    33   1 H    0.998 --    20 C    0.985
    34   1 H    0.998 --    20 C    0.984
    35   1 H    0.958 --     6 N    0.894
    36   1 H    0.997 --    19 C    0.985
    37   1 H    0.997 --    19 C    0.985
    38   1 H    0.996 --    19 C    0.979
    39   1 H    0.997 --    15 C    0.965
    40   6 C    3.898 --    56 O    1.752    16 C    1.028    44 C    1.015
    41   1 H    0.997 --    17 C    0.966
    42   1 H    0.997 --     1 C    0.967
    43   1 H    0.997 --     1 C    0.960
    44   6 C    3.985 --    49 C    1.385    45 C    1.383    40 C    1.015
                            47 C    0.102
    45   6 C    3.985 --    46 C    1.455    44 C    1.383    50 H    0.968
                            48 C    0.108
    46   6 C    3.990 --    45 C    1.455    47 C    1.430    51 H    0.970
                            49 C    0.107
    47   6 C    3.984 --    48 C    1.435    46 C    1.430    52 H    0.970
                            44 C    0.102
    48   6 C    3.991 --    49 C    1.449    47 C    1.435    53 H    0.970
                            45 C    0.108
    49   6 C    3.986 --    48 C    1.449    44 C    1.385    54 H    0.968
                            46 C    0.107
    50   1 H    0.998 --    45 C    0.968
    51   1 H    0.997 --    46 C    0.970
    52   1 H    0.997 --    47 C    0.970
    53   1 H    0.997 --    48 C    0.970
    54   1 H    0.999 --    49 C    0.968
    55   1 H    0.996 --    18 C    0.966
    56   8 O    2.002 --    40 C    1.752
    57   6 C    3.991 --    62 C    1.446    58 C    1.410    77 H    0.968
                            60 C    0.111
    58   6 C    3.988 --    59 C    1.412    57 C    1.410    63 C    1.014
                            61 C    0.109
    59   6 C    3.991 --    60 C    1.445    58 C    1.412    81 H    0.969
                            62 C    0.111
    60   6 C    3.992 --    59 C    1.445    61 C    1.438    80 H    0.971
                            57 C    0.111
    61   6 C    3.989 --    60 C    1.438    62 C    1.438    79 H    0.971
                            58 C    0.109
    62   6 C    3.992 --    57 C    1.446    61 C    1.438    78 H    0.971
                            59 C    0.111
    63   6 C    3.986 --    58 C    1.014    83 H    0.968    82 H    0.963
                            64 C    0.943
    64   6 C    3.972 --    68 N    1.005    65 C    0.976    63 C    0.943
                            84 H    0.929
    65   6 C    3.967 --    69 N    1.497    66 C    1.239    64 C    0.976
    66   6 C    3.910 --    72 N    1.320    65 C    1.239    67 C    1.046
    67   6 C    3.954 --    73 O    1.525    68 N    1.233    66 C    1.046
    68   7 N    3.434 --    67 C    1.233    64 C    1.005    74 H    0.878
                            73 O    0.165
    69   7 N    3.213 --    65 C    1.497    70 C    1.253    72 N    0.194
    70   6 C    3.916 --    71 C    1.474    69 N    1.253    75 H    0.949
    71   6 C    3.962 --    70 C    1.474    72 N    1.371    76 H    0.947
    72   7 N    3.188 --    71 C    1.371    66 C    1.320    69 N    0.194
    73   8 O    1.994 --    67 C    1.525    68 N    0.165
    74   1 H    0.949 --    68 N    0.878
    75   1 H    0.991 --    70 C    0.949
    76   1 H    0.991 --    71 C    0.947
    77   1 H    0.999 --    57 C    0.968
    78   1 H    0.999 --    62 C    0.971
    79   1 H    0.998 --    61 C    0.971
    80   1 H    0.998 --    60 C    0.971
    81   1 H    0.999 --    59 C    0.969
    82   1 H    0.992 --    63 C    0.963
    83   1 H    0.994 --    63 C    0.968
    84   1 H    0.992 --    64 C    0.929
 ---------------------------------------------------------------------------

Topologies differ in total number of bonds
Writing topology from bond orders to xtbtopo.mol

molecular dipole:
                 x           y           z       tot (Debye)
 q only:       -1.548       0.532      -0.775
   full:       -1.463       0.864      -1.223       5.320
molecular quadrupole (traceless):
                xx          xy          yy          xz          yz          zz
 q only:       39.141       2.497      -7.931      -2.644      -6.852     -31.210
  q+dip:       42.532       3.220      -8.886      -4.554      -5.356     -33.646
   full:       36.897       2.449      -4.215      -4.176      -2.763     -32.682


           -------------------------------------------------
          | TOTAL ENERGY             -131.213745601679 Eh   |
          | GRADIENT NORM               0.070890795808 Eh/α |
          | HOMO-LUMO GAP               0.158806516987 eV   |
           -------------------------------------------------

------------------------------------------------------------------------
 * finished run on 2025/01/28 at 17:20:32.120     
------------------------------------------------------------------------
 total:
 * wall-time:     0 d,  0 h,  0 min,  0.363 sec
 *  cpu-time:     0 d,  0 h,  0 min,  0.648 sec
 * ratio c/w:     1.788 speedup
 SCF:
 * wall-time:     0 d,  0 h,  0 min,  0.270 sec
 *  cpu-time:     0 d,  0 h,  0 min,  0.539 sec
 * ratio c/w:     1.998 speedup
