# Supplementary material for: Correction to “Photochemical Deracemization of 4,7-Diaza-1-isoindolinones by Unidirectional Hydrogen Atom Shuttling”
Source: J Am Chem Soc. 2025 Sep 9;147(37):34181–2. doi: 10.1021/jacs.5c12600 (PMC12447476; doi:10.1021/jacs.5c12600)
Supplement: Supplementary file 2 [file ja5c12600_si_002.zip › CORRECTED_ZIP/ent2b_1a/thermodynamics/t1min/solv.out]

      -----------------------------------------------------------      
     |                   =====================                   |     
     |                           x T B                           |     
     |                   =====================                   |     
     |                         S. Grimme                         |     
     |          Mulliken Center for Theoretical Chemistry        |     
     |                    University of Bonn                     |     
      -----------------------------------------------------------      

   * xtb version 6.6.1 (47b0e9d) compiled by 'pisteinbach@jtc-cluster' on 2024-02-06

   xtb is free software: you can redistribute it and/or modify it under
   the terms of the GNU Lesser General Public License as published by
   the Free Software Foundation, either version 3 of the License, or
   (at your option) any later version.
   
   xtb is distributed in the hope that it will be useful,
   but WITHOUT ANY WARRANTY; without even the implied warranty of
   MERCHANTABILITY or FITNESS FOR A PARTICULAR PURPOSE.  See the
   GNU Lesser General Public License for more details.
   
   Cite this work as:
   * C. Bannwarth, E. Caldeweyher, S. Ehlert, A. Hansen, P. Pracht,
     J. Seibert, S. Spicher, S. Grimme, WIREs Comput. Mol. Sci., 2020, 11,
     e01493. DOI: 10.1002/wcms.1493
   
   for GFN2-xTB:
   * C. Bannwarth, S. Ehlert and S. Grimme., J. Chem. Theory Comput., 2019,
     15, 1652-1671. DOI: 10.1021/acs.jctc.8b01176
   for GFN1-xTB:
   * S. Grimme, C. Bannwarth, P. Shushkov, J. Chem. Theory Comput., 2017,
     13, 1989-2009. DOI: 10.1021/acs.jctc.7b00118
   for GFN0-xTB:
   * P. Pracht, E. Caldeweyher, S. Ehlert, S. Grimme, ChemRxiv, 2019, preprint.
     DOI: 10.26434/chemrxiv.8326202.v1
   for GFN-FF:
   * S. Spicher and S. Grimme, Angew. Chem. Int. Ed., 2020, 59, 15665-15673.
     DOI: 10.1002/anie.202004239
   
   for ALPB and GBSA implicit solvation:
   * S. Ehlert, M. Stahn, S. Spicher, S. Grimme, J. Chem. Theory Comput.,
     2021, 17, 4250-4261. DOI: 10.1021/acs.jctc.1c00471
   
   for ddCOSMO and CPCM-X implicit solvation:
   * M. Stahn, S. Ehlert, S. Grimme, J. Phys. Chem. A,
     2023, XX, XXXX-XXXX. DOI: 10.1021/acs.jpca.3c04382
   
   for DFT-D4:
   * E. Caldeweyher, C. Bannwarth and S. Grimme, J. Chem. Phys., 2017,
     147, 034112. DOI: 10.1063/1.4993215
   * E. Caldeweyher, S. Ehlert, A. Hansen, H. Neugebauer, S. Spicher,
     C. Bannwarth and S. Grimme, J. Chem. Phys., 2019, 150, 154122.
     DOI: 10.1063/1.5090222
   * E. Caldeweyher, J.-M. Mewes, S. Ehlert and S. Grimme, Phys. Chem. Chem. Phys.
     2020, 22, 8499-8512. DOI: 10.1039/D0CP00502A
   
   for sTDA-xTB:
   * S. Grimme and C. Bannwarth, J. Chem. Phys., 2016, 145, 054103.
     DOI: 10.1063/1.4959605
   
   in the mass-spec context:
   * V. Asgeirsson, C. Bauer and S. Grimme, Chem. Sci., 2017, 8, 4879.
     DOI: 10.1039/c7sc00601b
   * J. Koopman and S. Grimme, ACS Omega 2019, 4, 12, 15120-15133.
     DOI: 10.1021/acsomega.9b02011
   
   for metadynamics refer to:
   * S. Grimme, J. Chem. Theory Comput., 2019, 155, 2847-2862
     DOI: 10.1021/acs.jctc.9b00143
   
   for SPH calculations refer to:
   * S. Spicher and S. Grimme, J. Chem. Theory Comput., 2021, 17, 1701-1714
     DOI: 10.1021/acs.jctc.0c01306
   
   for ONIOM refer to:
   * C. Plett, A. Katbashev, S. Ehlert, S. Grimme, M. Bursch,
     Phys. Chem. Chem. Phys., 2023, 25, 17860-17868. DOI: 10.1039/D3CP02178E
   
   for DIPRO refer to:
   * J. Kohn, N. Gildemeister, S. Grimme, D. Fazzi, A. Hansen,
     J. Chem. Phys., 2023, just accepted.
   
   with help from (in alphabetical order)
   P. Atkinson, C. Bannwarth, F. Bohle, G. Brandenburg, E. Caldeweyher
   M. Checinski, S. Dohm, S. Ehlert, S. Ehrlich, I. Gerasimov, C. Hölzer
   A. Katbashev, J. Kohn, J. Koopman, C. Lavigne, S. Lehtola, F. März, M. Müller,
   F. Musil, H. Neugebauer, J. Pisarek, C. Plett, P. Pracht, F. Pultar,
   J. Seibert, P. Shushkov, S. Spicher, M. Stahn, M. Steiner, T. Strunk,
   J. Stückrath, T. Rose, and J. Unsleber
   
 * started run on 2025/01/30 at 08:12:26.201     

           -------------------------------------------------
          |                Calculation Setup                |
           -------------------------------------------------

          program call               : xtb coord.xyz --uhf 2 --gfn 2 --grad --alpb ch2cl2 bar1M
          hostname                   : hpz106
          coordinate file            : coord.xyz
          omp threads                :                     2

   ID    Z sym.   atoms
    1    6 C      1-5, 7-10, 12, 13, 15-21, 40, 44-49, 57-67, 70, 71
    2    7 N      6, 11, 68, 69, 72
    3    8 O      14, 22, 56, 73
    4    1 H      23-39, 41-43, 50-55, 74-84

molecular fragmentation (1/2 indicates fragments):
111111111111111111111111111111111111111111111111111111112222222222222222
222222222222
# atoms in fragment 1/2:    56    28
 fragment masses (1/2) :      402.49      225.25
CMA distance (Bohr)    :   9.212
constraining FC (au)   :  0.0500

           -------------------------------------------------
          |                 G F N 2 - x T B                 |
           -------------------------------------------------

        Reference                      10.1021/acs.jctc.8b01176
      * Hamiltonian:
        H0-scaling (s, p, d)           1.850000    2.230000    2.230000
        zeta-weighting                 0.500000
      * Dispersion:
        s8                             2.700000
        a1                             0.520000
        a2                             5.000000
        s9                             5.000000
      * Repulsion:
        kExp                           1.500000    1.000000
        rExp                           1.000000
      * Coulomb:
        alpha                          2.000000
        third order                    shell-resolved
        anisotropic                    true
        a3                             3.000000
        a5                             4.000000
        cn-shift                       1.200000
        cn-exp                         4.000000
        max-rad                        5.000000

      * Solvation model:               ALPB
        Solvent                        ch2cl2
        Parameter file                 internal GFN2-xTB/ALPB
        Dielectric constant                8.9300E+00
        Reference state                gsolv [1 bar gas/1 M solution]
        Free energy shift                  7.1799E-03 Eh       4.5055E+00 kcal/mol
        Temperature                        2.9815E+02 K
        Density                            1.3300E+00 kg/L
        Solvent mass                       8.4930E+01 g/mol
        Interaction kernel             P16
        Born radius scaling (c1)           1.5691E+00
        Born radii integrator          GBOBC
        Born offset                        0.0000E+00 a0       0.0000E+00 AA
        H-bond correction              false
        Ion screening                  false
        Surface tension                    1.0000E-05 Eh       1.5569E+01 dyn/cm
        Grid points                               230 per atom
q/qsh data taken from xtbrestart
CAMM data taken from xtbrestart

          ...................................................
          :                      SETUP                      :
          :.................................................:
          :  # basis functions                 225          :
          :  # atomic orbitals                 225          :
          :  # shells                          131          :
          :  # electrons                       238          :
          :  max. iterations                   250          :
          :  Hamiltonian                  GFN2-xTB          :
          :  restarted?                       true          :
          :  GBSA solvation                   true          :
          :  PC potential                    false          :
          :  electronic temp.          300.0000000     K    :
          :  accuracy                    1.0000000          :
          :  -> integral cutoff          0.2500000E+02      :
          :  -> integral neglect         0.1000000E-07      :
          :  -> SCF convergence          0.1000000E-05 Eh   :
          :  -> wf. convergence          0.1000000E-03 e    :
          :  Broyden damping             0.4000000          :
          :  net charge                          0          :
          :  unpaired electrons                  2          :
          ...................................................

 iter      E             dE          RMSdq      gap      omega  full diag
   1   -133.1436380 -0.133144E+03  0.220E-01    0.29       0.0  T
   2   -133.1445573 -0.919284E-03  0.148E-01    0.43       1.0  T
   3   -133.1464202 -0.186296E-02  0.707E-02    0.36       1.0  T
   4   -133.1467512 -0.330990E-03  0.340E-02    0.36       1.0  T
   5   -133.1467864 -0.351309E-04  0.172E-02    0.37       1.0  T
   6   -133.1468000 -0.136488E-04  0.802E-03    0.36       1.4  T
   7   -133.1468014 -0.144575E-05  0.368E-03    0.36       3.0  T
   8   -133.1468021 -0.626405E-06  0.133E-03    0.37       8.2  T
   9   -133.1468021 -0.763092E-07  0.620E-04    0.36      17.6  T
  10   -133.1468022 -0.693211E-08  0.253E-04    0.36      43.1  T

   *** convergence criteria satisfied after 10 iterations ***

         #    Occupation            Energy/Eh            Energy/eV
      -------------------------------------------------------------
         1        2.0000           -0.7598684             -20.6771
       ...           ...                  ...                  ...
       114        2.0000           -0.4043096             -11.0018
       115        2.0000           -0.4010702             -10.9137
       116        2.0000           -0.3991233             -10.8607
       117        2.0000           -0.3945596             -10.7365
       118        1.9999           -0.3924136             -10.6781
       119        1.0001           -0.3747472             -10.1974
       120        0.9991           -0.3008227              -8.1858 (HOMO)
       121        0.0009           -0.2874197              -7.8211 (LUMO)
       122                         -0.2724750              -7.4144
       123                         -0.2604305              -7.0867
       124                         -0.2328644              -6.3366
       125                         -0.2300802              -6.2608
       ...                                ...                  ...
       225                          0.7077350              19.2584
      -------------------------------------------------------------
                  HL-Gap            0.0134030 Eh            0.3647 eV
             Fermi-level           -0.3388270 Eh           -9.2200 eV
 
 transition dipole moment (au) for excitation:         119         120
     X       Y       Z   
   0.0075  -0.0592  -0.1025  total (au/Debye):    0.119   0.301
 dE (eV)             :    2.012
 oscillator strength :  0.98052E-03

 SCC (total)                   0 d,  0 h,  0 min,  0.241 sec
 SCC setup                      ...        0 min,  0.004 sec (  1.821%)
 Dispersion                     ...        0 min,  0.002 sec (  1.020%)
 classical contributions        ...        0 min,  0.000 sec (  0.191%)
 integral evaluation            ...        0 min,  0.033 sec ( 13.909%)
 iterations                     ...        0 min,  0.116 sec ( 48.083%)
 molecular gradient             ...        0 min,  0.062 sec ( 25.924%)
 printout                       ...        0 min,  0.022 sec (  9.036%)

         :::::::::::::::::::::::::::::::::::::::::::::::::::::
         ::                     SUMMARY                     ::
         :::::::::::::::::::::::::::::::::::::::::::::::::::::
         :: total energy            -131.213154656579 Eh    ::
         :: total w/o Gsasa/hb      -131.166594392205 Eh    ::
         :: gradient norm              0.070375511753 Eh/a0 ::
         :: HOMO-LUMO gap              0.364714419855 eV    ::
         ::.................................................::
         :: SCC energy              -133.142221379157 Eh    ::
         :: -> isotropic ES            0.161852629931 Eh    ::
         :: -> anisotropic ES         -0.000859511184 Eh    ::
         :: -> anisotropic XC          0.059672529860 Eh    ::
         :: -> dispersion             -0.118024191335 Eh    ::
         :: -> Gsolv                  -0.060751828079 Eh    ::
         ::    -> Gelec               -0.014191563704 Eh    ::
         ::    -> Gsasa               -0.053740208072 Eh    ::
         ::    -> Ghb                  0.000000000000 Eh    ::
         ::    -> Gshift               0.007179943697 Eh    ::
         :: repulsion energy           1.929066722578 Eh    ::
         :: add. restraining           0.000000000000 Eh    ::
         :: total charge              -0.000000000127 e     ::
         :::::::::::::::::::::::::::::::::::::::::::::::::::::

           -------------------------------------------------
          |                Property Printout                |
           -------------------------------------------------

    * Orbital Energies and Occupations

         #    Occupation            Energy/Eh            Energy/eV
      -------------------------------------------------------------
         1        2.0000           -0.7598684             -20.6771
       ...           ...                  ...                  ...
       108        2.0000           -0.4170949             -11.3497
       109        2.0000           -0.4156216             -11.3096
       110        2.0000           -0.4120190             -11.2116
       111        2.0000           -0.4111198             -11.1871
       112        2.0000           -0.4088456             -11.1253
       113        2.0000           -0.4067848             -11.0692
       114        2.0000           -0.4043096             -11.0018
       115        2.0000           -0.4010702             -10.9137
       116        2.0000           -0.3991233             -10.8607
       117        2.0000           -0.3945596             -10.7365
       118        1.9999           -0.3924136             -10.6781
       119        1.0001           -0.3747472             -10.1974
       120        0.9991           -0.3008227              -8.1858 (HOMO)
       121        0.0009           -0.2874197              -7.8211 (LUMO)
       122                         -0.2724750              -7.4144
       123                         -0.2604305              -7.0867
       124                         -0.2328644              -6.3366
       125                         -0.2300802              -6.2608
       126                         -0.2255407              -6.1373
       127                         -0.2244213              -6.1068
       128                         -0.2138966              -5.8204
       129                         -0.2047642              -5.5719
       130                         -0.2021325              -5.5003
       131                         -0.1835286              -4.9941
       ...                                ...                  ...
       225                          0.7077350              19.2584
      -------------------------------------------------------------
                  HL-Gap            0.0134030 Eh            0.3647 eV
             Fermi-level           -0.3388270 Eh           -9.2200 eV

     #   Z          covCN         q      C6AA      α(0)
     1   6 C        3.749    -0.003    20.692     6.488
     2   6 C        3.905     0.021    20.163     6.383
     3   6 C        3.825    -0.073    21.873     6.655
     4   6 C        3.907     0.005    20.434     6.425
     5   6 C        2.757     0.277    22.306     7.734
     6   7 N        2.685    -0.174    24.772     7.392
     7   6 C        3.818    -0.064    21.716     6.632
     8   6 C        3.901     0.015    20.263     6.399
     9   6 C        3.818    -0.082    22.047     6.682
    10   6 C        3.233     0.234    22.409     7.683
    11   7 N        1.872    -0.298    28.572     7.923
    12   6 C        3.185     0.067    26.058     8.330
    13   6 C        3.118     0.125    25.105     8.207
    14   8 O        1.727    -0.227    17.763     5.691
    15   6 C        2.916    -0.038    28.938     8.821
    16   6 C        2.973    -0.016    28.415     8.744
    17   6 C        2.937    -0.029    28.718     8.789
    18   6 C        2.905    -0.058    29.434     8.896
    19   6 C        3.766    -0.109    22.621     6.779
    20   6 C        3.763    -0.118    22.808     6.807
    21   6 C        3.760    -0.102    22.505     6.763
    22   8 O        0.859    -0.509    23.987     6.566
    23   1 H        0.924     0.062     2.174     2.306
    24   1 H        0.924     0.062     2.181     2.310
    25   1 H        0.924     0.053     2.279     2.361
    26   1 H        0.924     0.042     2.418     2.432
    27   1 H        0.924     0.059     2.211     2.325
    28   1 H        0.924     0.047     2.357     2.401
    29   1 H        0.924     0.040     2.452     2.449
    30   1 H        0.925     0.049     2.335     2.390
    31   1 H        0.924     0.046     2.373     2.409
    32   1 H        0.924     0.052     2.292     2.368
    33   1 H        0.924     0.048     2.341     2.393
    34   1 H        0.924     0.046     2.367     2.406
    35   1 H        0.860     0.200     1.107     1.648
    36   1 H        0.924     0.045     2.384     2.415
    37   1 H        0.924     0.051     2.308     2.376
    38   1 H        0.924     0.060     2.205     2.322
    39   1 H        0.925     0.061     2.193     2.316
    40   6 C        2.828     0.228    23.220     7.896
    41   1 H        0.925     0.051     2.313     2.379
    42   1 H        0.924     0.066     2.132     2.284
    43   1 H        0.924     0.057     2.231     2.336
    44   6 C        2.969    -0.011    28.288     8.724
    45   6 C        2.922    -0.019    28.482     8.752
    46   6 C        2.916    -0.028    28.708     8.786
    47   6 C        2.917    -0.023    28.581     8.767
    48   6 C        2.916    -0.025    28.635     8.775
    49   6 C        2.919    -0.024    28.602     8.770
    50   1 H        0.925     0.045     2.386     2.415
    51   1 H        0.925     0.043     2.405     2.425
    52   1 H        0.925     0.045     2.386     2.416
    53   1 H        0.925     0.044     2.396     2.421
    54   1 H        0.925     0.052     2.292     2.368
    55   1 H        0.925     0.052     2.299     2.371
    56   8 O        0.858    -0.416    22.003     6.289
    57   6 C        2.922    -0.032    28.798     8.800
    58   6 C        2.967     0.015    27.682     8.630
    59   6 C        2.922    -0.037    28.915     8.818
    60   6 C        2.916    -0.029    28.713     8.787
    61   6 C        2.917    -0.029    28.722     8.788
    62   6 C        2.916    -0.026    28.643     8.776
    63   6 C        3.810    -0.065    21.729     6.635
    64   6 C        3.854     0.051    19.680     6.309
    65   6 C        3.035     0.094    25.873     8.343
    66   6 C        2.991     0.029    27.334     8.576
    67   6 C        2.813     0.263    22.574     7.784
    68   7 N        2.752    -0.202    25.391     7.484
    69   7 N        1.832    -0.189    25.903     7.542
    70   6 C        2.920     0.021    27.536     8.605
    71   6 C        2.854     0.051    26.850     8.493
    72   7 N        1.860    -0.175    25.586     7.497
    73   8 O        0.857    -0.488    23.517     6.502
    74   1 H        0.859     0.220     1.008     1.573
    75   1 H        0.925     0.070     2.080     2.255
    76   1 H        0.926     0.080     1.983     2.202
    77   1 H        0.925     0.034     2.535     2.490
    78   1 H        0.925     0.035     2.517     2.481
    79   1 H        0.925     0.036     2.503     2.474
    80   1 H        0.925     0.036     2.501     2.473
    81   1 H        0.925     0.034     2.528     2.487
    82   1 H        0.924     0.069     2.092     2.262
    83   1 H        0.924     0.055     2.255     2.348
    84   1 H        0.924     0.072     2.064     2.247

 Mol. C6AA /au·bohr⁶  :      83989.442526
 Mol. C8AA /au·bohr⁸  :    2016698.723678
 Mol. α(0) /au        :        450.251559


Wiberg/Mayer (AO) data.
largest (>0.10) Wiberg bond orders for each atom

 ---------------------------------------------------------------------------
     #   Z sym  total        # sym  WBO       # sym  WBO       # sym  WBO
 ---------------------------------------------------------------------------
     1   6 C    3.961 --     6 N    0.986     2 C    0.983    42 H    0.964
                            43 H    0.960
     2   6 C    3.990 --    20 C    0.995     3 C    0.987     9 C    0.986
                             1 C    0.983
     3   6 C    3.994 --     2 C    0.987     4 C    0.984    26 H    0.973
                            25 H    0.971
     4   6 C    3.985 --    21 C    0.995     3 C    0.984     7 C    0.964
                             5 C    0.944
     5   6 C    3.938 --    22 O    1.584     6 N    1.325     4 C    0.944
     6   7 N    3.481 --     5 C    1.325     1 C    0.986    35 H    0.902
                            22 O    0.193
     7   6 C    3.991 --     8 C    0.980    28 H    0.973    27 H    0.967
                             4 C    0.964
     8   6 C    3.985 --    10 C    0.988     7 C    0.980     9 C    0.980
                            19 C    0.966
     9   6 C    3.990 --     2 C    0.986     8 C    0.980    24 H    0.971
                            23 H    0.969
    10   6 C    3.909 --    11 N    1.628    14 O    1.088     8 C    0.988
    11   7 N    3.020 --    10 C    1.628    12 C    1.166    14 O    0.100
    12   6 C    3.979 --    15 C    1.354    13 C    1.280    11 N    1.166
    13   6 C    3.920 --    18 C    1.353    12 C    1.280    14 O    1.075
    14   8 O    2.393 --    10 C    1.088    13 C    1.075    11 N    0.100
    15   6 C    3.983 --    16 C    1.421    12 C    1.354    39 H    0.964
                            18 C    0.109
    16   6 C    3.986 --    15 C    1.421    17 C    1.342    40 C    1.022
    17   6 C    3.986 --    18 C    1.482    16 C    1.342    41 H    0.968
    18   6 C    3.985 --    17 C    1.482    13 C    1.353    55 H    0.965
                            15 C    0.109
    19   6 C    3.985 --    36 H    0.986    37 H    0.985    38 H    0.979
                             8 C    0.966
    20   6 C    3.991 --     2 C    0.995    33 H    0.984    34 H    0.984
                            32 H    0.983
    21   6 C    3.992 --     4 C    0.995    29 H    0.985    30 H    0.984
                            31 H    0.984
    22   8 O    1.949 --     5 C    1.584     6 N    0.193
    23   1 H    0.996 --     9 C    0.969
    24   1 H    0.996 --     9 C    0.971
    25   1 H    0.996 --     3 C    0.971
    26   1 H    0.998 --     3 C    0.973
    27   1 H    0.995 --     7 C    0.967
    28   1 H    0.997 --     7 C    0.973
    29   1 H    0.998 --    21 C    0.985
    30   1 H    0.997 --    21 C    0.984
    31   1 H    0.997 --    21 C    0.984
    32   1 H    0.997 --    20 C    0.983
    33   1 H    0.997 --    20 C    0.984
    34   1 H    0.997 --    20 C    0.984
    35   1 H    0.959 --     6 N    0.902
    36   1 H    0.998 --    19 C    0.986
    37   1 H    0.997 --    19 C    0.985
    38   1 H    0.995 --    19 C    0.979
    39   1 H    0.996 --    15 C    0.964
    40   6 C    3.921 --    56 O    1.754    16 C    1.022    44 C    1.019
    41   1 H    0.997 --    17 C    0.968
    42   1 H    0.995 --     1 C    0.964
    43   1 H    0.997 --     1 C    0.960
    44   6 C    3.986 --    49 C    1.382    45 C    1.381    40 C    1.019
                            47 C    0.101
    45   6 C    3.986 --    46 C    1.456    44 C    1.381    50 H    0.968
                            48 C    0.107
    46   6 C    3.990 --    45 C    1.456    47 C    1.428    51 H    0.970
                            49 C    0.107
    47   6 C    3.986 --    48 C    1.437    46 C    1.428    52 H    0.970
                            44 C    0.101
    48   6 C    3.990 --    49 C    1.447    47 C    1.437    53 H    0.970
                            45 C    0.107
    49   6 C    3.986 --    48 C    1.447    44 C    1.382    54 H    0.962
                            46 C    0.107
    50   1 H    0.998 --    45 C    0.968
    51   1 H    0.997 --    46 C    0.970
    52   1 H    0.997 --    47 C    0.970
    53   1 H    0.997 --    48 C    0.970
    54   1 H    0.997 --    49 C    0.962
    55   1 H    0.997 --    18 C    0.965
    56   8 O    2.017 --    40 C    1.754
    57   6 C    3.989 --    62 C    1.442    58 C    1.414    77 H    0.969
                            60 C    0.111
    58   6 C    3.982 --    57 C    1.414    59 C    1.406    63 C    1.006
                            61 C    0.108
    59   6 C    3.988 --    60 C    1.450    58 C    1.406    81 H    0.969
                            62 C    0.111
    60   6 C    3.991 --    59 C    1.450    61 C    1.434    80 H    0.971
                            57 C    0.111
    61   6 C    3.985 --    62 C    1.440    60 C    1.434    79 H    0.971
                            58 C    0.108
    62   6 C    3.990 --    57 C    1.442    61 C    1.440    78 H    0.971
                            59 C    0.111
    63   6 C    3.986 --    58 C    1.006    83 H    0.973    82 H    0.964
                            64 C    0.946
    64   6 C    3.972 --    68 N    1.002    65 C    0.975    63 C    0.946
                            84 H    0.929
    65   6 C    3.967 --    69 N    1.492    66 C    1.244    64 C    0.975
    66   6 C    3.922 --    72 N    1.314    65 C    1.244    67 C    1.049
    67   6 C    3.958 --    73 O    1.533    68 N    1.223    66 C    1.049
    68   7 N    3.419 --    67 C    1.223    64 C    1.002    74 H    0.878
                            73 O    0.163
    69   7 N    3.209 --    65 C    1.492    70 C    1.252    72 N    0.190
    70   6 C    3.925 --    71 C    1.476    69 N    1.252    75 H    0.949
    71   6 C    3.963 --    70 C    1.476    72 N    1.371    76 H    0.947
    72   7 N    3.207 --    71 C    1.371    66 C    1.314    69 N    0.190
    73   8 O    1.997 --    67 C    1.533    68 N    0.163
    74   1 H    0.950 --    68 N    0.878
    75   1 H    0.991 --    70 C    0.949
    76   1 H    0.991 --    71 C    0.947
    77   1 H    0.999 --    57 C    0.969
    78   1 H    0.998 --    62 C    0.971
    79   1 H    0.998 --    61 C    0.971
    80   1 H    0.998 --    60 C    0.971
    81   1 H    0.999 --    59 C    0.969
    82   1 H    0.994 --    63 C    0.964
    83   1 H    0.997 --    63 C    0.973
    84   1 H    0.995 --    64 C    0.929
 ---------------------------------------------------------------------------

Topologies differ in total number of bonds
Writing topology from bond orders to xtbtopo.mol

molecular dipole:
                 x           y           z       tot (Debye)
 q only:       -2.304      -0.631      -0.958
   full:       -2.093      -0.765      -0.721       5.953
molecular quadrupole (traceless):
                xx          xy          yy          xz          yz          zz
 q only:       26.356     -10.400      -7.245      -1.098     -16.153     -19.112
  q+dip:       23.901       0.257     -12.372      -3.930     -16.416     -11.529
   full:       23.485      -5.343     -11.430      -6.178     -12.176     -12.055


           -------------------------------------------------
          | TOTAL ENERGY             -131.213154656579 Eh   |
          | GRADIENT NORM               0.070375511753 Eh/α |
          | HOMO-LUMO GAP               0.364714419855 eV   |
           -------------------------------------------------

------------------------------------------------------------------------
 * finished run on 2025/01/30 at 08:12:26.491     
------------------------------------------------------------------------
 total:
 * wall-time:     0 d,  0 h,  0 min,  0.290 sec
 *  cpu-time:     0 d,  0 h,  0 min,  0.472 sec
 * ratio c/w:     1.630 speedup
 SCF:
 * wall-time:     0 d,  0 h,  0 min,  0.241 sec
 *  cpu-time:     0 d,  0 h,  0 min,  0.401 sec
 * ratio c/w:     1.661 speedup
