# Supplementary material for: Correction to “Photochemical Deracemization of 4,7-Diaza-1-isoindolinones by Unidirectional Hydrogen Atom Shuttling”
Source: J Am Chem Soc. 2025 Sep 9;147(37):34181–2. doi: 10.1021/jacs.5c12600 (PMC12447476; doi:10.1021/jacs.5c12600)
Supplement: Supplementary file 2 [file ja5c12600_si_002.zip › CORRECTED_ZIP/ent2b_1a/thermodynamics/t1min/spe.out]

                                 *****************
                                 * O   R   C   A *
                                 *****************

                                            #,                                       
                                            ###                                      
                                            ####                                     
                                            #####                                    
                                            ######                                   
                                           ########,                                 
                                     ,,################,,,,,                         
                               ,,#################################,,                 
                          ,,##########################################,,             
                       ,#########################################, ''#####,          
                    ,#############################################,,   '####,        
                  ,##################################################,,,,####,       
                ,###########''''           ''''###############################       
              ,#####''   ,,,,##########,,,,          '''####'''          '####       
            ,##' ,,,,###########################,,,                        '##       
           ' ,,###''''                  '''############,,,                           
         ,,##''                                '''############,,,,        ,,,,,,###''
      ,#''                                            '''#######################'''  
     '                                                          ''''####''''         
             ,#######,   #######,   ,#######,      ##                                
            ,#'     '#,  ##    ##  ,#'     '#,    #''#        ######   ,####,        
            ##       ##  ##   ,#'  ##            #'  '#       #        #'  '#        
            ##       ##  #######   ##           ,######,      #####,   #    #        
            '#,     ,#'  ##    ##  '#,     ,#' ,#      #,         ##   #,  ,#        
             '#######'   ##     ##  '#######'  #'      '#     #####' # '####'        


                  #######################################################
                  #                        -***-                        #
                  #          Department of theory and spectroscopy      #
                  #    Directorship and core code : Frank Neese         #
                  #        Max Planck Institute fuer Kohlenforschung    #
                  #                Kaiser Wilhelm Platz 1               #
                  #                 D-45470 Muelheim/Ruhr               #
                  #                      Germany                        #
                  #                                                     #
                  #                  All rights reserved                #
                  #                        -***-                        #
                  #######################################################


                         Program Version 5.0.3 -  RELEASE  -


 With contributions from (in alphabetic order):
   Daniel Aravena         : Magnetic Suceptibility
   Michael Atanasov       : Ab Initio Ligand Field Theory (pilot matlab implementation)
   Alexander A. Auer      : GIAO ZORA, VPT2 properties, NMR spectrum
   Ute Becker             : Parallelization
   Giovanni Bistoni       : ED, misc. LED, open-shell LED, HFLD
   Martin Brehm           : Molecular dynamics
   Dmytro Bykov           : SCF Hessian
   Vijay G. Chilkuri      : MRCI spin determinant printing, contributions to CSF-ICE
   Dipayan Datta          : RHF DLPNO-CCSD density
   Achintya Kumar Dutta   : EOM-CC, STEOM-CC
   Dmitry Ganyushin       : Spin-Orbit,Spin-Spin,Magnetic field MRCI
   Miquel Garcia          : C-PCM and meta-GGA Hessian, CC/C-PCM, Gaussian charge scheme
   Yang Guo               : DLPNO-NEVPT2, F12-NEVPT2, CIM, IAO-localization
   Andreas Hansen         : Spin unrestricted coupled pair/coupled cluster methods
   Benjamin Helmich-Paris : MC-RPA, TRAH-SCF, COSX integrals
   Lee Huntington         : MR-EOM, pCC
   Robert Izsak           : Overlap fitted RIJCOSX, COSX-SCS-MP3, EOM
   Marcus Kettner         : VPT2
   Christian Kollmar      : KDIIS, OOCD, Brueckner-CCSD(T), CCSD density, CASPT2, CASPT2-K
   Simone Kossmann        : Meta GGA functionals, TD-DFT gradient, OOMP2, MP2 Hessian
   Martin Krupicka        : Initial AUTO-CI
   Lucas Lang             : DCDCAS
   Marvin Lechner         : AUTO-CI (C++ implementation), FIC-MRCC
   Dagmar Lenk            : GEPOL surface, SMD
   Dimitrios Liakos       : Extrapolation schemes; Compound Job, initial MDCI parallelization
   Dimitrios Manganas     : Further ROCIS development; embedding schemes
   Dimitrios Pantazis     : SARC Basis sets
   Anastasios Papadopoulos: AUTO-CI, single reference methods and gradients
   Taras Petrenko         : DFT Hessian,TD-DFT gradient, ASA, ECA, R-Raman, ABS, FL, XAS/XES, NRVS
   Peter Pinski           : DLPNO-MP2, DLPNO-MP2 Gradient
   Christoph Reimann      : Effective Core Potentials
   Marius Retegan         : Local ZFS, SOC
   Christoph Riplinger    : Optimizer, TS searches, QM/MM, DLPNO-CCSD(T), (RO)-DLPNO pert. Triples
   Tobias Risthaus        : Range-separated hybrids, TD-DFT gradient, RPA, STAB
   Michael Roemelt        : Original ROCIS implementation
   Masaaki Saitow         : Open-shell DLPNO-CCSD energy and density
   Barbara Sandhoefer     : DKH picture change effects
   Avijit Sen             : IP-ROCIS
   Kantharuban Sivalingam : CASSCF convergence, NEVPT2, FIC-MRCI
   Bernardo de Souza      : ESD, SOC TD-DFT
   Georgi Stoychev        : AutoAux, RI-MP2 NMR, DLPNO-MP2 response
   Willem Van den Heuvel  : Paramagnetic NMR
   Boris Wezisla          : Elementary symmetry handling
   Frank Wennmohs         : Technical directorship


 We gratefully acknowledge several colleagues who have allowed us to
 interface, adapt or use parts of their codes:
   Stefan Grimme, W. Hujo, H. Kruse, P. Pracht,  : VdW corrections, initial TS optimization,
                  C. Bannwarth, S. Ehlert          DFT functionals, gCP, sTDA/sTD-DF
   Ed Valeev, F. Pavosevic, A. Kumar             : LibInt (2-el integral package), F12 methods
   Garnet Chan, S. Sharma, J. Yang, R. Olivares  : DMRG
   Ulf Ekstrom                                   : XCFun DFT Library
   Mihaly Kallay                                 : mrcc  (arbitrary order and MRCC methods)
   Jiri Pittner, Ondrej Demel                    : Mk-CCSD
   Frank Weinhold                                : gennbo (NPA and NBO analysis)
   Christopher J. Cramer and Donald G. Truhlar   : smd solvation model
   Lars Goerigk                                  : TD-DFT with DH, B97 family of functionals
   V. Asgeirsson, H. Jonsson                     : NEB implementation
   FAccTs GmbH                                   : IRC, NEB, NEB-TS, DLPNO-Multilevel, CI-OPT
                                                   MM, QMMM, 2- and 3-layer-ONIOM, Crystal-QMMM,
                                                   LR-CPCM, SF, NACMEs, symmetry and pop. for TD-DFT,
                                                   nearIR, NL-DFT gradient (VV10), updates on ESD,
                                                   ML-optimized integration grids
   S Lehtola, MJT Oliveira, MAL Marques          : LibXC Library
   Liviu Ungur et al                             : ANISO software


 Your calculation uses the libint2 library for the computation of 2-el integrals
 For citations please refer to: http://libint.valeyev.net

 Your ORCA version has been built with support for libXC version: 5.1.0
 For citations please refer to: https://tddft.org/programs/libxc/

 This ORCA versions uses:
   CBLAS   interface :  Fast vector & matrix operations
   LAPACKE interface :  Fast linear algebra routines
   SCALAPACK package :  Parallel linear algebra routines
   Shared memory     :  Shared parallel matrices
   BLAS/LAPACK       :  OpenBLAS 0.3.15  USE64BITINT DYNAMIC_ARCH NO_AFFINITY Zen SINGLE_THREADED
        Core in use  :  Zen
   Copyright (c) 2011-2014, The OpenBLAS Project


***************************************
The coordinates will be read from file: coord.xyz
***************************************


Your calculation utilizes the atom-pairwise dispersion correction
based on tight binding partial charges (D4)
Cite in your paper:
E.Caldeweyher, C.Bannwarth, S.Grimme, J.Chem.Phys., (2017), 147, 034112.
E.Caldeweyher, S.Ehlert, A.Hansen, H.Neugebauer, S.Grimme, J.Chem.Phys., (2018), in progress.
   

================================================================================

----- Orbital basis set information -----
Your calculation utilizes the basis: def2-QZVPP
   F. Weigend and R. Ahlrichs, Phys. Chem. Chem. Phys. 7, 3297 (2005).

----- AuxJ basis set information -----
Your calculation utilizes the auxiliary basis: def2/J
   F. Weigend, Phys. Chem. Chem. Phys. 8, 1057 (2006).

================================================================================
                                        WARNINGS
                       Please study these warnings very carefully!
================================================================================


WARNING: your system is open-shell and RHF/RKS was chosen
  ===> : WILL SWITCH to UHF/UKS


INFO   : the flag for use of the SHARK integral package has been found!

================================================================================
                                       INPUT FILE
================================================================================
NAME = orca.inp
|  1> ! RKS PW6B95 D4 def2-QZVPP RIJCOSX def2/J defgrid3 SP
|  2> %maxcore 2500
|  3> %scf
|  4> autotrah false
|  5> end
|  6> %pal
|  7>   nprocs 8
|  8> end
|  9> *xyzfile 0 3 coord.xyz
| 10> 
| 11>                          ****END OF INPUT****
================================================================================

                       ****************************
                       * Single Point Calculation *
                       ****************************

---------------------------------
CARTESIAN COORDINATES (ANGSTROEM)
---------------------------------
  C     -3.007515    0.632801   -2.228321
  C     -4.479839    0.577808   -1.824213
  C     -4.859692   -0.892346   -1.701721
  C     -4.068052   -1.553115   -0.575124
  C     -2.574304   -1.397691   -0.827220
  N     -2.179864   -0.326233   -1.522741
  C     -4.418833   -0.851978    0.751345
  C     -4.196597    0.669803    0.774489
  C     -4.781476    1.295654   -0.500089
  C     -2.754246    1.046941    0.936768
  N     -2.155860    2.096001    0.499107
  C     -0.861345    1.988408    0.971983
  C     -0.767413    0.829900    1.732877
  O     -1.983037    0.243801    1.714284
  C      0.254285    2.786365    0.779374
  C      1.444251    2.384257    1.380812
  C      1.495317    1.225951    2.176951
  C      0.389279    0.415462    2.363370
  C     -4.921619    1.255940    2.001173
  C     -5.295748    1.253735   -2.923150
  C     -4.431144   -3.030771   -0.470988
  O     -1.765372   -2.201611   -0.360232
  H     -5.869413    1.291123   -0.376785
  H     -4.486273    2.344985   -0.572017
  H     -5.930878   -0.991272   -1.496864
  H     -4.672175   -1.410208   -2.648970
  H     -5.487834   -1.017141    0.918187
  H     -3.907398   -1.337830    1.584985
  H     -4.181586   -3.565969   -1.388329
  H     -3.918969   -3.520735    0.355792
  H     -5.505432   -3.132042   -0.309552
  H     -6.359229    1.241345   -2.679180
  H     -4.996466    2.295790   -3.055197
  H     -5.167431    0.744577   -3.879915
  H     -1.174809   -0.207357   -1.629828
  H     -4.540788    0.833957    2.932152
  H     -4.805482    2.339507    2.044129
  H     -5.986992    1.030438    1.941171
  H      0.191674    3.690331    0.188458
  C      2.688816    3.182475    1.236903
  H      2.431893    0.951008    2.643617
  H     -2.602035    1.631068   -2.054942
  H     -2.928175    0.435291   -3.302730
  C      2.921921    3.964808   -0.009893
  C      3.694993    5.123772    0.067764
  C      3.989384    5.847574   -1.075388
  C      3.541011    5.404488   -2.314542
  C      2.788515    4.242620   -2.403386
  C      2.468559    3.529329   -1.256093
  H      4.054774    5.466682    1.029044
  H      4.574306    6.755047   -1.002775
  H      3.779649    5.965406   -3.208816
  H      2.445285    3.888890   -3.366516
  H      1.873919    2.628715   -1.343863
  H      0.436827   -0.485131    2.960627
  O      3.524535    3.189911    2.119375
  C      0.663758   -4.938944   -1.046535
  C      1.325036   -4.612939    0.134001
  C      0.848863   -5.137826    1.333985
  C     -0.262283   -5.967796    1.354596
  C     -0.915831   -6.285810    0.170474
  C     -0.447793   -5.771309   -1.030428
  C      2.492551   -3.667550    0.128906
  C      2.062132   -2.255369    0.541387
  C      3.202226   -1.274786    0.486443
  C      2.828090   -0.245710   -0.384041
  C      1.473080   -0.477259   -0.869797
  N      1.096901   -1.672582   -0.357612
  N      4.331316   -1.340147    1.139421
  C      5.179649   -0.288648    0.943626
  C      4.880096    0.772237    0.120774
  N      3.707442    0.753083   -0.514624
  O      0.810254    0.251494   -1.599323
  H      0.116244   -1.962173   -0.371755
  H      6.134670   -0.293682    1.451556
  H      5.562482    1.596415   -0.033740
  H      1.021519   -4.537316   -1.987198
  H     -0.949944   -6.015280   -1.957819
  H     -1.782192   -6.934432    0.184352
  H     -0.617545   -6.368862    2.295176
  H      1.355112   -4.895868    2.261845
  H      3.262979   -4.002426    0.826568
  H      2.946466   -3.620634   -0.862970
  H      1.666064   -2.278394    1.563234

----------------------------
CARTESIAN COORDINATES (A.U.)
----------------------------
  NO LB      ZA    FRAG     MASS         X           Y           Z
   0 C     6.0000    0    12.011   -5.683380    1.195821   -4.210916
   1 C     6.0000    0    12.011   -8.465668    1.091899   -3.447262
   2 C     6.0000    0    12.011   -9.183487   -1.686289   -3.215787
   3 C     6.0000    0    12.011   -7.687504   -2.934962   -1.086827
   4 C     6.0000    0    12.011   -4.864729   -2.641253   -1.563220
   5 N     7.0000    0    14.007   -4.119345   -0.616492   -2.877564
   6 C     6.0000    0    12.011   -8.350384   -1.610004    1.419837
   7 C     6.0000    0    12.011   -7.930419    1.265744    1.463573
   8 C     6.0000    0    12.011   -9.035681    2.448431   -0.945031
   9 C     6.0000    0    12.011   -5.204770    1.978432    1.770235
  10 N     7.0000    0    14.007   -4.073985    3.960868    0.943175
  11 C     6.0000    0    12.011   -1.627706    3.757546    1.836781
  12 C     6.0000    0    12.011   -1.450201    1.568284    3.274663
  13 O     8.0000    0    15.999   -3.747397    0.460717    3.239528
  14 C     6.0000    0    12.011    0.480530    5.265467    1.472804
  15 C     6.0000    0    12.011    2.729238    4.505593    2.609356
  16 C     6.0000    0    12.011    2.825740    2.316711    4.113841
  17 C     6.0000    0    12.011    0.735631    0.785110    4.466123
  18 C     6.0000    0    12.011   -9.300513    2.373383    3.781669
  19 C     6.0000    0    12.011  -10.007513    2.369216   -5.523953
  20 C     6.0000    0    12.011   -8.373648   -5.727326   -0.890038
  21 O     8.0000    0    15.999   -3.336069   -4.160442   -0.680740
  22 H     1.0000    0     1.008  -11.091583    2.439869   -0.712020
  23 H     1.0000    0     1.008   -8.477827    4.431380   -1.080956
  24 H     1.0000    0     1.008  -11.207735   -1.873233   -2.828662
  25 H     1.0000    0     1.008   -8.829131   -2.664907   -5.005828
  26 H     1.0000    0     1.008  -10.370503   -1.922117    1.735122
  27 H     1.0000    0     1.008   -7.383913   -2.528133    2.995187
  28 H     1.0000    0     1.008   -7.902053   -6.738706   -2.623562
  29 H     1.0000    0     1.008   -7.405779   -6.653224    0.672349
  30 H     1.0000    0     1.008  -10.403759   -5.918702   -0.584968
  31 H     1.0000    0     1.008  -12.017201    2.345802   -5.062916
  32 H     1.0000    0     1.008   -9.441952    4.338414   -5.773486
  33 H     1.0000    0     1.008   -9.765030    1.407047   -7.331976
  34 H     1.0000    0     1.008   -2.220067   -0.391849   -3.079928
  35 H     1.0000    0     1.008   -8.580846    1.575951    5.540964
  36 H     1.0000    0     1.008   -9.081045    4.421028    3.862844
  37 H     1.0000    0     1.008  -11.313776    1.947246    3.668281
  38 H     1.0000    0     1.008    0.362211    6.973715    0.356134
  39 C     6.0000    0    12.011    5.081125    6.014006    2.337408
  40 H     1.0000    0     1.008    4.595612    1.797144    4.995712
  41 H     1.0000    0     1.008   -4.917134    3.082272   -3.883277
  42 H     1.0000    0     1.008   -5.533449    0.822581   -6.241256
  43 C     6.0000    0    12.011    5.521630    7.492402   -0.018695
  44 C     6.0000    0    12.011    6.982525    9.682526    0.128056
  45 C     6.0000    0    12.011    7.538844   11.050314   -2.032188
  46 C     6.0000    0    12.011    6.691542   10.213001   -4.373851
  47 C     6.0000    0    12.011    5.269530    8.017390   -4.541741
  48 C     6.0000    0    12.011    4.664901    6.669466   -2.373671
  49 H     1.0000    0     1.008    7.662412   10.330532    1.944612
  50 H     1.0000    0     1.008    8.644185   12.765189   -1.894970
  51 H     1.0000    0     1.008    7.142502   11.272983   -6.063784
  52 H     1.0000    0     1.008    4.620918    7.348937   -6.361792
  53 H     1.0000    0     1.008    3.541193    4.967552   -2.539533
  54 H     1.0000    0     1.008    0.825483   -0.916764    5.594774
  55 O     8.0000    0    15.999    6.660406    6.028058    4.005038
  56 C     6.0000    0    12.011    1.254321   -9.333252   -1.977665
  57 C     6.0000    0    12.011    2.503956   -8.717190    0.253226
  58 C     6.0000    0    12.011    1.604118   -9.709084    2.520865
  59 C     6.0000    0    12.011   -0.495643  -11.277501    2.559816
  60 C     6.0000    0    12.011   -1.730670  -11.878459    0.322149
  61 C     6.0000    0    12.011   -0.846206  -10.906194   -1.947226
  62 C     6.0000    0    12.011    4.710239   -6.930665    0.243598
  63 C     6.0000    0    12.011    3.896864   -4.262029    1.023073
  64 C     6.0000    0    12.011    6.051331   -2.408995    0.919245
  65 C     6.0000    0    12.011    5.344315   -0.464324   -0.725732
  66 C     6.0000    0    12.011    2.783718   -0.901888   -1.643678
  67 N     7.0000    0    14.007    2.072843   -3.160723   -0.675788
  68 N     7.0000    0    14.007    8.185001   -2.532511    2.153194
  69 C     6.0000    0    12.011    9.788117   -0.545466    1.783195
  70 C     6.0000    0    12.011    9.222045    1.459317    0.228230
  71 N     7.0000    0    14.007    7.006051    1.423120   -0.972499
  72 O     8.0000    0    15.999    1.531158    0.475256   -3.022282
  73 H     1.0000    0     1.008    0.219669   -3.707969   -0.702514
  74 H     1.0000    0     1.008   11.592847   -0.554978    2.743043
  75 H     1.0000    0     1.008   10.511568    3.016787   -0.063759
  76 H     1.0000    0     1.008    1.930392   -8.574284   -3.755261
  77 H     1.0000    0     1.008   -1.795134  -11.367233   -3.699741
  78 H     1.0000    0     1.008   -3.367856  -13.104178    0.348375
  79 H     1.0000    0     1.008   -1.166990  -12.035405    4.337253
  80 H     1.0000    0     1.008    2.560790   -9.251850    4.274267
  81 H     1.0000    0     1.008    6.166136   -7.563488    1.561988
  82 H     1.0000    0     1.008    5.568013   -6.842007   -1.630777
  83 H     1.0000    0     1.008    3.148405   -4.305541    2.954084

--------------------------------
INTERNAL COORDINATES (ANGSTROEM)
--------------------------------
 C      0   0   0     0.000000000000     0.00000000     0.00000000
 C      1   0   0     1.527764639274     0.00000000     0.00000000
 C      2   1   0     1.523366401437   107.23608267     0.00000000
 C      3   2   1     1.527262588159   110.34070253    64.05271204
 C      4   3   2     1.522823760339   110.00909579   302.65070975
 N      5   4   3     1.336919644860   117.21454547    28.54348649
 C      4   3   2     1.540831467754   108.67252129    61.45682323
 C      7   4   3     1.538096376658   115.48479127   304.13007854
 C      8   7   4     1.535683192265   109.61497214    46.36244229
 C      8   7   4     1.499648265140   112.91791853   282.42679148
 N     10   8   7     1.284577743690   128.06345011   150.32775395
 C     11  10   8     1.382373764250   104.83924330   177.27427343
 C     12  11  10     1.389216564609   108.39605633   358.58314232
 O     13  12  11     1.349666451305   107.07917108     0.30532108
 C     12  11  10     1.385086652951   131.44176277   176.88057747
 C     15  12  11     1.392636199467   117.50593231   181.39911557
 C     16  15  12     1.406456072217   120.88281582   358.61590328
 C     13  12  11     1.381020598082   123.84474804   180.28504017
 C      8   7   4     1.540768247223   108.68550817   165.47085734
 C      2   1   3     1.526515144456   107.98310139   240.78359509
 C      4   3   2     1.525171126395   110.25124030   181.03366582
 O      5   4   3     1.232370182778   120.96806701   205.71063515
 H      9   8   7     1.094911267399   106.45600017    74.52344317
 H      9   8   7     1.092435729098   110.07124753   189.27247935
 H      3   2   1     1.095076510023   110.25111045   184.84013832
 H      3   2   1     1.095730030129   110.11617564   302.24436545
 H      7   4   3     1.094476274897   106.55420271    62.46838258
 H      7   4   3     1.092049942287   110.37155196   177.00052563
 H     21   4   3     1.090977446907   111.31017283    61.63567141
 H     21   4   3     1.089014250638   112.07193368   182.78872065
 H     21   4   3     1.091060399000   109.53831866   302.63598041
 H     20   2   1     1.091176551988   110.78971996   180.08590407
 H     20   2   1     1.092192692929   111.28698781   299.95185341
 H     20   2   1     1.091377766458   111.20399648    60.24680611
 H      6   5   4     1.017710283742   116.08619633   176.19962781
 H     19   8   7     1.090790323176   111.59543072    60.22636662
 H     19   8   7     1.090619445545   111.05156852   181.13757460
 H     19   8   7     1.090628850140   109.70665660   300.64498028
 H     15  12  11     1.081783942801   120.71384402     1.85798836
 C     16  15  12     1.485531309596   121.25734593   180.43329705
 H     17  16  15     1.081917557192   119.00462320   181.04389903
 H      1   2   3     1.091334629217   110.42405935   196.26257591
 H      1   2   3     1.095290151238   108.83139446    78.98391126
 C     40  16  15     1.490263211592   119.61509226   328.79561019
 C     44  40  16     1.395302010013   118.43392004   151.18119880
 C     45  44  40     1.384685330816   120.39957845   176.97948721
 C     46  45  44     1.390276047760   120.04433771   358.48426178
 C     47  46  45     1.387111855358   119.93359677     0.55640049
 C     48  47  46     1.388321567801   120.16182986     0.75709544
 H     45  44  40     1.082168601713   119.79127695   356.10432775
 H     46  45  44     1.082086934304   119.86074881   178.87337779
 H     47  46  45     1.082268022218   120.01248082   180.60010684
 H     48  47  46     1.081920353161   120.19693683   180.57610882
 H     49  48  47     1.082777315836   119.13838720   179.53692892
 H     18  13  12     1.081685629650   122.59874640   179.28721399
 O     40  16  15     1.215416726781   120.59826334   149.68659103
 C     22   5   4     3.723530148805   146.92301645   110.54479268
 C     57  22   5     1.391846079419    88.93572262   155.37330054
 C     58  57  22     1.393631341117   118.67053767    83.72948807
 C     59  58  57     1.387054424788   120.78869027   359.94357828
 C     60  59  58     1.389389516381   120.07358792     0.00000000
 C     61  60  59     1.387780414240   119.60368662     0.17721832
 C     58  57  22     1.502290172502   120.91428518   266.35468361
 C     63  58  57     1.532858789477   111.13834533    99.01196131
 C     64  63  58     1.504785151636   112.19579370   182.49424220
 C     65  64  63     1.398827207372   107.42592763   122.31682524
 C     66  65  64     1.457952349850   109.82063528     2.02469195
 N     67  66  65     1.353751519457   105.80915176   356.09412947
 N     65  64  63     1.305946189951   127.16928750   301.23334592
 C     69  65  64     1.365157195211   115.27736138   182.26855760
 C     70  69  65     1.375607196350   122.98987437     0.04602830
 N     71  70  69     1.333872112055   117.73027113   359.52410043
 O     67  66  65     1.225816965692   127.33037068   176.57849100
 H     68  67  66     1.022620062722   120.74963109   165.77441887
 H     70  69  65     1.081704191048   118.53595261   180.60609354
 H     71  70  69     1.081107716016   122.40999851   180.50807963
 H     57  22   5     1.083580227559    95.90708111    35.80744431
 H     62  61  60     1.082465667832   120.09004169   179.89804970
 H     61  60  59     1.082351891578   120.18236193   179.91185522
 H     60  59  58     1.082476110337   119.83622740   179.85290405
 H     59  58  57     1.084322719116   119.55356563   179.79628849
 H     63  58  57     1.091985633102   110.68040794   218.99380704
 H     63  58  57     1.091814193154   110.68437567   338.04459359
 H     64  63  58     1.096162163525   109.44819972    61.67806975

---------------------------
INTERNAL COORDINATES (A.U.)
---------------------------
 C      0   0   0     0.000000000000     0.00000000     0.00000000
 C      1   0   0     2.887056765317     0.00000000     0.00000000
 C      2   1   0     2.878745300333   107.23608267     0.00000000
 C      3   2   1     2.886108026204   110.34070253    64.05271204
 C      4   3   2     2.877719857269   110.00909579   302.65070975
 N      5   4   3     2.526411991845   117.21454547    28.54348649
 C      4   3   2     2.911749492584   108.67252129    61.45682323
 C      7   4   3     2.906580919460   115.48479127   304.13007854
 C      8   7   4     2.902020661847   109.61497214    46.36244229
 C      8   7   4     2.833924518324   112.91791853   282.42679148
 N     10   8   7     2.427500133305   128.06345011   150.32775395
 C     11  10   8     2.612307829150   104.83924330   177.27427343
 C     12  11  10     2.625238847817   108.39605633   358.58314232
 O     13  12  11     2.550499965107   107.07917108     0.30532108
 C     12  11  10     2.617434445826   131.44176277   176.88057747
 C     15  12  11     2.631701021177   117.50593231   181.39911557
 C     16  15  12     2.657816795881   120.88281582   358.61590328
 C     13  12  11     2.609750715680   123.84474804   180.28504017
 C      8   7   4     2.911630023094   108.68550817   165.47085734
 C      2   1   3     2.884695562305   107.98310139   240.78359509
 C      4   3   2     2.882155736251   110.25124030   181.03366582
 O      5   4   3     2.328842141062   120.96806701   205.71063515
 H      9   8   7     2.069082436329   106.45600017    74.52344317
 H      9   8   7     2.064404346905   110.07124753   189.27247935
 H      3   2   1     2.069394699634   110.25111045   184.84013832
 H      3   2   1     2.070629673657   110.11617564   302.24436545
 H      7   4   3     2.068260419630   106.55420271    62.46838258
 H      7   4   3     2.063675315487   110.37155196   177.00052563
 H     21   4   3     2.061648592939   111.31017283    61.63567141
 H     21   4   3     2.057938689643   112.07193368   182.78872065
 H     21   4   3     2.061805349678   109.53831866   302.63598041
 H     20   2   1     2.062024847014   110.78971996   180.08590407
 H     20   2   1     2.063945075106   111.28698781   299.95185341
 H     20   2   1     2.062405087257   111.20399648    60.24680611
 H      6   5   4     1.923193719947   116.08619633   176.19962781
 H     19   8   7     2.061294980334   111.59543072    60.22636662
 H     19   8   7     2.060972068409   111.05156852   181.13757460
 H     19   8   7     2.060989840519   109.70665660   300.64498028
 H     15  12  11     2.044275387967   120.71384402     1.85798836
 C     16  15  12     2.807247338502   121.25734593   180.43329705
 H     17  16  15     2.044527882575   119.00462320   181.04389903
 H      1   2   3     2.062323569685   110.42405935   196.26257591
 H      1   2   3     2.069798423021   108.83139446    78.98391126
 C     40  16  15     2.816189337367   119.61509226   328.79561019
 C     44  40  16     2.636738673034   118.43392004   151.18119880
 C     45  44  40     2.616676056900   120.39957845   176.97948721
 C     46  45  44     2.627240980818   120.04433771   358.48426178
 C     47  46  45     2.621261523742   119.93359677     0.55640049
 C     48  47  46     2.623547548960   120.16182986     0.75709544
 H     45  44  40     2.045002287966   119.79127695   356.10432775
 H     46  45  44     2.044847958928   119.86074881   178.87337779
 H     47  46  45     2.045190165493   120.01248082   180.60010684
 H     48  47  46     2.044533166190   120.19693683   180.57610882
 H     49  48  47     2.046152590952   119.13838720   179.53692892
 H     18  13  12     2.044089603037   122.59874640   179.28721399
 O     40  16  15     2.296804752202   120.59826334   149.68659103
 C     22   5   4     7.036452232641   146.92301645   110.54479268
 C     57  22   5     2.630207910674    88.93572262   155.37330054
 C     58  57  22     2.633581566360   118.67053767    83.72948807
 C     59  58  57     2.621152995694   120.78869027   359.94357828
 C     60  59  58     2.625565679302   120.07358792     0.00000000
 C     61  60  59     2.622524916934   119.60368662     0.17721832
 C     58  57  22     2.838916999710   120.91428518   266.35468361
 C     63  58  57     2.896683314085   111.13834533    99.01196131
 C     64  63  58     2.843631826983   112.19579370   182.49424220
 C     65  64  63     2.643400330611   107.42592763   122.31682524
 C     66  65  64     2.755130657524   109.82063528     2.02469195
 N     67  66  65     2.558219625154   105.80915176   356.09412947
 N     65  64  63     2.467880644645   127.16928750   301.23334592
 C     69  65  64     2.579773228701   115.27736138   182.26855760
 C     70  69  65     2.599520868953   122.98987437     0.04602830
 N     71  70  69     2.520652989458   117.73027113   359.52410043
 O     67  66  65     2.316458355471   127.33037068   176.57849100
 H     68  67  66     1.932471857597   120.74963109   165.77441887
 H     70  69  65     2.044124678995   118.53595261   180.60609354
 H     71  70  69     2.042997504539   122.40999851   180.50807963
 H     57  22   5     2.047669874218    95.90708111    35.80744431
 H     62  61  60     2.045563661574   120.09004169   179.89804970
 H     61  60  59     2.045348655614   120.18236193   179.91185522
 H     60  59  58     2.045583395049   119.83622740   179.85290405
 H     59  58  57     2.049072979918   119.55356563   179.79628849
 H     63  58  57     2.063553788739   110.68040794   218.99380704
 H     63  58  57     2.063229814190   110.68437567   338.04459359
 H     64  63  58     2.071446287429   109.44819972    61.67806975

---------------------
BASIS SET INFORMATION
---------------------
There are 4 groups of distinct atoms

 Group   1 Type C   : 15s8p3d2f1g contracted to 7s4p3d2f1g pattern {8211111/5111/111/11/1}
 Group   2 Type N   : 15s8p3d2f1g contracted to 7s4p3d2f1g pattern {8211111/5111/111/11/1}
 Group   3 Type O   : 15s8p3d2f1g contracted to 7s4p3d2f1g pattern {8211111/5111/111/11/1}
 Group   4 Type H   : 7s3p2d1f contracted to 4s3p2d1f pattern {4111/111/11/1}

Atom   0C    basis set group =>   1
Atom   1C    basis set group =>   1
Atom   2C    basis set group =>   1
Atom   3C    basis set group =>   1
Atom   4C    basis set group =>   1
Atom   5N    basis set group =>   2
Atom   6C    basis set group =>   1
Atom   7C    basis set group =>   1
Atom   8C    basis set group =>   1
Atom   9C    basis set group =>   1
Atom  10N    basis set group =>   2
Atom  11C    basis set group =>   1
Atom  12C    basis set group =>   1
Atom  13O    basis set group =>   3
Atom  14C    basis set group =>   1
Atom  15C    basis set group =>   1
Atom  16C    basis set group =>   1
Atom  17C    basis set group =>   1
Atom  18C    basis set group =>   1
Atom  19C    basis set group =>   1
Atom  20C    basis set group =>   1
Atom  21O    basis set group =>   3
Atom  22H    basis set group =>   4
Atom  23H    basis set group =>   4
Atom  24H    basis set group =>   4
Atom  25H    basis set group =>   4
Atom  26H    basis set group =>   4
Atom  27H    basis set group =>   4
Atom  28H    basis set group =>   4
Atom  29H    basis set group =>   4
Atom  30H    basis set group =>   4
Atom  31H    basis set group =>   4
Atom  32H    basis set group =>   4
Atom  33H    basis set group =>   4
Atom  34H    basis set group =>   4
Atom  35H    basis set group =>   4
Atom  36H    basis set group =>   4
Atom  37H    basis set group =>   4
Atom  38H    basis set group =>   4
Atom  39C    basis set group =>   1
Atom  40H    basis set group =>   4
Atom  41H    basis set group =>   4
Atom  42H    basis set group =>   4
Atom  43C    basis set group =>   1
Atom  44C    basis set group =>   1
Atom  45C    basis set group =>   1
Atom  46C    basis set group =>   1
Atom  47C    basis set group =>   1
Atom  48C    basis set group =>   1
Atom  49H    basis set group =>   4
Atom  50H    basis set group =>   4
Atom  51H    basis set group =>   4
Atom  52H    basis set group =>   4
Atom  53H    basis set group =>   4
Atom  54H    basis set group =>   4
Atom  55O    basis set group =>   3
Atom  56C    basis set group =>   1
Atom  57C    basis set group =>   1
Atom  58C    basis set group =>   1
Atom  59C    basis set group =>   1
Atom  60C    basis set group =>   1
Atom  61C    basis set group =>   1
Atom  62C    basis set group =>   1
Atom  63C    basis set group =>   1
Atom  64C    basis set group =>   1
Atom  65C    basis set group =>   1
Atom  66C    basis set group =>   1
Atom  67N    basis set group =>   2
Atom  68N    basis set group =>   2
Atom  69C    basis set group =>   1
Atom  70C    basis set group =>   1
Atom  71N    basis set group =>   2
Atom  72O    basis set group =>   3
Atom  73H    basis set group =>   4
Atom  74H    basis set group =>   4
Atom  75H    basis set group =>   4
Atom  76H    basis set group =>   4
Atom  77H    basis set group =>   4
Atom  78H    basis set group =>   4
Atom  79H    basis set group =>   4
Atom  80H    basis set group =>   4
Atom  81H    basis set group =>   4
Atom  82H    basis set group =>   4
Atom  83H    basis set group =>   4
---------------------------------
AUXILIARY/J BASIS SET INFORMATION
---------------------------------
There are 4 groups of distinct atoms

 Group   1 Type C   : 12s5p4d2f1g contracted to 6s4p3d1f1g pattern {711111/2111/211/2/1}
 Group   2 Type N   : 12s5p4d2f1g contracted to 6s4p3d1f1g pattern {711111/2111/211/2/1}
 Group   3 Type O   : 12s5p4d2f1g contracted to 6s4p3d1f1g pattern {711111/2111/211/2/1}
 Group   4 Type H   : 5s2p1d contracted to 3s1p1d pattern {311/2/1}

Atom   0C    basis set group =>   1
Atom   1C    basis set group =>   1
Atom   2C    basis set group =>   1
Atom   3C    basis set group =>   1
Atom   4C    basis set group =>   1
Atom   5N    basis set group =>   2
Atom   6C    basis set group =>   1
Atom   7C    basis set group =>   1
Atom   8C    basis set group =>   1
Atom   9C    basis set group =>   1
Atom  10N    basis set group =>   2
Atom  11C    basis set group =>   1
Atom  12C    basis set group =>   1
Atom  13O    basis set group =>   3
Atom  14C    basis set group =>   1
Atom  15C    basis set group =>   1
Atom  16C    basis set group =>   1
Atom  17C    basis set group =>   1
Atom  18C    basis set group =>   1
Atom  19C    basis set group =>   1
Atom  20C    basis set group =>   1
Atom  21O    basis set group =>   3
Atom  22H    basis set group =>   4
Atom  23H    basis set group =>   4
Atom  24H    basis set group =>   4
Atom  25H    basis set group =>   4
Atom  26H    basis set group =>   4
Atom  27H    basis set group =>   4
Atom  28H    basis set group =>   4
Atom  29H    basis set group =>   4
Atom  30H    basis set group =>   4
Atom  31H    basis set group =>   4
Atom  32H    basis set group =>   4
Atom  33H    basis set group =>   4
Atom  34H    basis set group =>   4
Atom  35H    basis set group =>   4
Atom  36H    basis set group =>   4
Atom  37H    basis set group =>   4
Atom  38H    basis set group =>   4
Atom  39C    basis set group =>   1
Atom  40H    basis set group =>   4
Atom  41H    basis set group =>   4
Atom  42H    basis set group =>   4
Atom  43C    basis set group =>   1
Atom  44C    basis set group =>   1
Atom  45C    basis set group =>   1
Atom  46C    basis set group =>   1
Atom  47C    basis set group =>   1
Atom  48C    basis set group =>   1
Atom  49H    basis set group =>   4
Atom  50H    basis set group =>   4
Atom  51H    basis set group =>   4
Atom  52H    basis set group =>   4
Atom  53H    basis set group =>   4
Atom  54H    basis set group =>   4
Atom  55O    basis set group =>   3
Atom  56C    basis set group =>   1
Atom  57C    basis set group =>   1
Atom  58C    basis set group =>   1
Atom  59C    basis set group =>   1
Atom  60C    basis set group =>   1
Atom  61C    basis set group =>   1
Atom  62C    basis set group =>   1
Atom  63C    basis set group =>   1
Atom  64C    basis set group =>   1
Atom  65C    basis set group =>   1
Atom  66C    basis set group =>   1
Atom  67N    basis set group =>   2
Atom  68N    basis set group =>   2
Atom  69C    basis set group =>   1
Atom  70C    basis set group =>   1
Atom  71N    basis set group =>   2
Atom  72O    basis set group =>   3
Atom  73H    basis set group =>   4
Atom  74H    basis set group =>   4
Atom  75H    basis set group =>   4
Atom  76H    basis set group =>   4
Atom  77H    basis set group =>   4
Atom  78H    basis set group =>   4
Atom  79H    basis set group =>   4
Atom  80H    basis set group =>   4
Atom  81H    basis set group =>   4
Atom  82H    basis set group =>   4
Atom  83H    basis set group =>   4


           ************************************************************
           *        Program running with 8 parallel MPI-processes     *
           *              working on a common directory               *
           ************************************************************
------------------------------------------------------------------------------
                           ORCA GTO INTEGRAL CALCULATION
                           -- RI-GTO INTEGRALS CHOSEN --
------------------------------------------------------------------------------
------------------------------------------------------------------------------
                   ___                                                        
                  /   \      - P O W E R E D   B Y -                         
                 /     \                                                     
                 |  |  |   _    _      __       _____    __    __             
                 |  |  |  | |  | |    /  \     |  _  \  |  |  /  |          
                  \  \/   | |  | |   /    \    | | | |  |  | /  /          
                 / \  \   | |__| |  /  /\  \   | |_| |  |  |/  /          
                |  |  |   |  __  | /  /__\  \  |    /   |      \           
                |  |  |   | |  | | |   __   |  |    \   |  |\   \          
                \     /   | |  | | |  |  |  |  | |\  \  |  | \   \       
                 \___/    |_|  |_| |__|  |__|  |_| \__\ |__|  \__/        
                                                                              
                      - O R C A' S   B I G   F R I E N D -                    
                                      &                                       
                       - I N T E G R A L  F E E D E R -                       
                                                                              
 v1 FN, 2020, v2 2021                                                         
------------------------------------------------------------------------------


Reading SHARK input file orca.SHARKINP.tmp ... ok
----------------------
SHARK INTEGRAL PACKAGE
----------------------

Number of atoms                             ...     84
Number of basis functions                   ...   3789
Number of shells                            ...   1169
Maximum angular momentum                    ...      4
Integral batch strategy                     ... SHARK/LIBINT Hybrid
RI-J (if used) integral strategy            ... SPLIT-RIJ (Revised 2003 algorithm where possible)
Printlevel                                  ...      1
Contraction scheme used                     ... SEGMENTED contraction
Coulomb Range Separation                    ... NOT USED
Exchange Range Separation                   ... NOT USED
Finite Nucleus Model                        ... NOT USED
Auxiliary Coulomb fitting basis             ... AVAILABLE
   # of basis functions in Aux-J            ...   2710
   # of shells in Aux-J                     ...    890
   Maximum angular momentum in Aux-J        ...      4
Auxiliary J/K fitting basis                 ... NOT available
Auxiliary Correlation fitting basis         ... NOT available
Auxiliary 'external' fitting basis          ... NOT available
Integral threshold                          ...     1.000000e-10
Primitive cut-off                           ...     1.000000e-11
Primitive pair pre-selection threshold      ...     1.000000e-11

Calculating pre-screening integrals         ... done (  2.7 sec) Dimension = 1169
Organizing shell pair data                  ... done (  7.5 sec)
Shell pair information
Total number of shell pairs                 ...    683865
Shell pairs after pre-screening             ...    300119
Total number of primitive shell pairs       ...   1703145
Primitive shell pairs kept                  ...    491230
          la=0 lb=0:  48248 shell pairs
          la=1 lb=0:  71760 shell pairs
          la=1 lb=1:  25825 shell pairs
          la=2 lb=0:  40573 shell pairs
          la=2 lb=1:  31133 shell pairs
          la=2 lb=2:   8723 shell pairs
          la=3 lb=0:  22985 shell pairs
          la=3 lb=1:  17988 shell pairs
          la=3 lb=2:   9561 shell pairs
          la=3 lb=3:   2697 shell pairs
          la=4 lb=0:   8345 shell pairs
          la=4 lb=1:   6556 shell pairs
          la=4 lb=2:   3459 shell pairs
          la=4 lb=3:   1892 shell pairs
          la=4 lb=4:    374 shell pairs

Calculating one electron integrals          ... done (  1.6 sec)
Calculating RI/J V-Matrix + Cholesky decomp.... done (  0.6 sec)
Calculating Nuclear repulsion               ... done (  0.0 sec) ENN=   6189.230330488661 Eh

SHARK setup successfully completed in  22.5 seconds

Maximum memory used throughout the entire GTOINT-calculation: 553.6 MB


           ************************************************************
           *        Program running with 8 parallel MPI-processes     *
           *              working on a common directory               *
           ************************************************************
-------------------------------------------------------------------------------
                                 ORCA SCF
-------------------------------------------------------------------------------

------------
SCF SETTINGS
------------
Hamiltonian:
 Density Functional     Method          .... DFT(GTOs)
 Exchange Functional    Exchange        .... PW6
 Correlation Functional Correlation     .... B95
 Gradients option       PostSCFGGA      .... off
 Hybrid DFT is turned on
   Fraction HF Exchange ScalHFX         ....  0.280000
   Scaling of DF-GGA-X  ScalDFX         ....  0.720000
   Scaling of DF-GGA-C  ScalDFC         ....  1.000000
   Scaling of DF-LDA-C  ScalLDAC        ....  1.000000
   Perturbative correction              ....  0.000000
   Density functional embedding theory  .... OFF
   NL short-range parameter             ....  9.000000
 RI-approximation to the Coulomb term is turned on
   Number of AuxJ basis functions       .... 2710
   RIJ-COSX (HFX calculated with COS-X)).... on


General Settings:
 Integral files         IntName         .... orca
 Hartree-Fock type      HFTyp           .... UHF
 Total Charge           Charge          ....    0
 Multiplicity           Mult            ....    3
 Number of Electrons    NEL             ....  332
 Basis Dimension        Dim             .... 3789
 Nuclear Repulsion      ENuc            ....   6189.2303304887 Eh

Convergence Acceleration:
 DIIS                   CNVDIIS         .... on
   Start iteration      DIISMaxIt       ....    12
   Startup error        DIISStart       ....  0.200000
   # of expansion vecs  DIISMaxEq       ....     5
   Bias factor          DIISBfac        ....   1.050
   Max. coefficient     DIISMaxC        ....  10.000
 Trust-Rad. Augm. Hess. CNVTRAH         .... off
 SOSCF                  CNVSOSCF        .... off
 Level Shifting         CNVShift        .... on
   Level shift para.    LevelShift      ....    0.2500
   Turn off err/grad.   ShiftErr        ....    0.0010
 Zerner damping         CNVZerner       .... off
 Static damping         CNVDamp         .... on
   Fraction old density DampFac         ....    0.7000
   Max. Damping (<1)    DampMax         ....    0.9800
   Min. Damping (>=0)   DampMin         ....    0.0000
   Turn off err/grad.   DampErr         ....    0.1000
 Fernandez-Rico         CNVRico         .... off

SCF Procedure:
 Maximum # iterations   MaxIter         ....   125
 SCF integral mode      SCFMode         .... Direct
   Integral package                     .... SHARK and LIBINT hybrid scheme
 Reset frequency        DirectResetFreq ....    20
 Integral Threshold     Thresh          ....  1.000e-10 Eh
 Primitive CutOff       TCut            ....  1.000e-11 Eh

Convergence Tolerance:
 Convergence Check Mode ConvCheckMode   .... Total+1el-Energy
 Convergence forced     ConvForced      .... 0
 Energy Change          TolE            ....  1.000e-06 Eh
 1-El. energy change                    ....  1.000e-03 Eh
 DIIS Error             TolErr          ....  1.000e-06


Diagonalization of the overlap matrix:
Smallest eigenvalue                        ... 3.296e-06
Time for diagonalization                   ...    4.672 sec
Threshold for overlap eigenvalues          ... 1.000e-08
Number of eigenvalues below threshold      ... 0
Time for construction of square roots      ...    3.526 sec
Total time needed                          ...    8.276 sec

Time for model grid setup =    3.092 sec

------------------------------
INITIAL GUESS: MODEL POTENTIAL
------------------------------
Loading Hartree-Fock densities                     ... done
Calculating cut-offs                               ... done
Initializing the effective Hamiltonian             ... done
Setting up the integral package (SHARK)            ... done
Starting the Coulomb interaction                   ... done (  25.6 sec)
Reading the grid                                   ... done
Mapping shells                                     ... done
Starting the XC term evaluation                    ... done (   8.0 sec)
  promolecular density results
     # of electrons  =    331.979132420
     EX              =   -276.769242099
     EC              =    -21.317843647
     EX+EC           =   -298.087085746
Transforming the Hamiltonian                       ... done (   3.3 sec)
Diagonalizing the Hamiltonian                      ... done (   5.1 sec)
Back transforming the eigenvectors                 ... done (   1.6 sec)
Now organizing SCF variables                       ... done
                      ------------------
                      INITIAL GUESS DONE (  47.5 sec)
                      ------------------
-------------------
DFT GRID GENERATION
-------------------

General Integration Accuracy     IntAcc      ... 4.959
Radial Grid Type                 RadialGrid  ... OptM3 with GC (2021)
Angular Grid (max. ang.)         AngularGrid ... 6 (Lebedev-590)
Angular grid pruning method      GridPruning ... 4 (adaptive)
Weight generation scheme         WeightScheme... Becke
Basis function cutoff            BFCut       ... 1.0000e-10
Integration weight cutoff        WCut        ... 1.0000e-14
Angular grids for H and He will be reduced by one unit
Partially contracted basis set               ... off
Rotationally invariant grid construction     ... off

Total number of grid points                  ...   985238
Total number of batches                      ...    15436
Average number of points per batch           ...       63
Average number of grid points per atom       ...    11729
Time for grid setup =   29.348 sec

--------------------
COSX GRID GENERATION
--------------------

GRIDX 1
-------
General Integration Accuracy     IntAcc      ... 4.020
Radial Grid Type                 RadialGrid  ... OptM3 with GC (2021)
Angular Grid (max. ang.)         AngularGrid ... 2 (Lebedev-110)
Angular grid pruning method      GridPruning ... 4 (adaptive)
Weight generation scheme         WeightScheme... Becke
Basis function cutoff            BFCut       ... 1.0000e-10
Integration weight cutoff        WCut        ... 1.0000e-14
Angular grids for H and He will be reduced by one unit
Partially contracted basis set               ... on
Rotationally invariant grid construction     ... off

Total number of grid points                  ...   115794
Total number of batches                      ...     1849
Average number of points per batch           ...       62
Average number of grid points per atom       ...     1378
UseSFitting                                  ... on

GRIDX 2
-------
General Integration Accuracy     IntAcc      ... 4.338
Radial Grid Type                 RadialGrid  ... OptM3 with GC (2021)
Angular Grid (max. ang.)         AngularGrid ... 3 (Lebedev-194)
Angular grid pruning method      GridPruning ... 4 (adaptive)
Weight generation scheme         WeightScheme... Becke
Basis function cutoff            BFCut       ... 1.0000e-10
Integration weight cutoff        WCut        ... 1.0000e-14
Angular grids for H and He will be reduced by one unit
Partially contracted basis set               ... on
Rotationally invariant grid construction     ... off

Total number of grid points                  ...   249614
Total number of batches                      ...     3942
Average number of points per batch           ...       63
Average number of grid points per atom       ...     2972
UseSFitting                                  ... on

GRIDX 3
-------
General Integration Accuracy     IntAcc      ... 4.871
Radial Grid Type                 RadialGrid  ... OptM3 with GC (2021)
Angular Grid (max. ang.)         AngularGrid ... 4 (Lebedev-302)
Angular grid pruning method      GridPruning ... 4 (adaptive)
Weight generation scheme         WeightScheme... Becke
Basis function cutoff            BFCut       ... 1.0000e-10
Integration weight cutoff        WCut        ... 1.0000e-14
Angular grids for H and He will be reduced by one unit
Partially contracted basis set               ... on
Rotationally invariant grid construction     ... off

Total number of grid points                  ...   459459
Total number of batches                      ...     7222
Average number of points per batch           ...       63
Average number of grid points per atom       ...     5470
UseSFitting                                  ... on

Time for X-Grid setup             =   67.825 sec

--------------
SCF ITERATIONS
--------------
ITER       Energy         Delta-E        Max-DP      RMS-DP      [F,P]     Damp
               ***  Starting incremental Fock matrix formation  ***
  0  -2046.6745831984   0.000000000000 0.05619001  0.00016029  0.1899189 0.7000
  1  -2047.4570496105  -0.782466412191 0.04697200  0.00013944  0.0772029 0.7000
                               ***Turning on DIIS***
  2  -2047.7773673232  -0.320317712645 0.06923293  0.00025255  0.0299135 0.0000
  3  -2048.2951875613  -0.517820238124 0.06827835  0.00014448  0.0411834 0.0000
  4  -2048.4077285540  -0.112540992705 0.01668332  0.00004909  0.0149547 0.0000
  5  -2048.4176569193  -0.009928365312 0.01091273  0.00002797  0.0084996 0.0000
  6  -2048.4211082723  -0.003451352935 0.00636007  0.00001845  0.0023713 0.0000
  7  -2048.4237796975  -0.002671425181 0.00540559  0.00001584  0.0024352 0.0000
  8  -2048.4263685218  -0.002588824338 0.00500254  0.00001723  0.0024231 0.0000
  9  -2048.4291205157  -0.002751993932 0.00448208  0.00001616  0.0025693 0.0000
 10  -2048.4316637506  -0.002543234880 0.00430154  0.00001621  0.0022962 0.0000
 11  -2048.4339306419  -0.002266891289 0.00388293  0.00001321  0.0023316 0.0000
 12  -2048.4357168300  -0.001786188156 0.00423764  0.00001510  0.0019378 0.0000
 13  -2048.4372551800  -0.001538349913 0.00293183  0.00000922  0.0018523 0.0000
 14  -2048.4382695361  -0.001014356144 0.00290699  0.00001215  0.0014660 0.0000
 15  -2048.4390819409  -0.000812404789 0.00185892  0.00000672  0.0026812 0.0000
 16  -2048.4396317431  -0.000549802209 0.00207469  0.00000812  0.0016334 0.0000
 17  -2048.4400164252  -0.000384682130 0.00160741  0.00000608  0.0014008 0.0000
 18  -2048.4402690381  -0.000252612887 0.00348491  0.00001280  0.0008326 0.0000
               *** Restarting incremental Fock matrix formation ***
                                   *** Resetting DIIS ***
 19  -2048.4406911126  -0.000422074463 0.00184555  0.00001276  0.0008282 0.0000
 20  -2048.4406871923   0.000003920254 0.00035017  0.00000142  0.0017519 0.0000
 21  -2048.4407184945  -0.000031302173 0.00147909  0.00000422  0.0004520 0.0000
 22  -2048.4407277638  -0.000009269286 0.00165377  0.00000426  0.0002419 0.0000
 23  -2048.4407316201  -0.000003856295 0.00155193  0.00000336  0.0001463 0.0000
 24  -2048.4407335039  -0.000001883831 0.00121158  0.00000312  0.0001171 0.0000
 25  -2048.4407342929  -0.000000788938 0.00080003  0.00000310  0.0001043 0.0000
 26  -2048.4407350377  -0.000000744839 0.00142830  0.00000307  0.0000331 0.0000
 27  -2048.4407350140   0.000000023648 0.00134877  0.00000268  0.0000481 0.0000
                 **** Energy Check signals convergence ****

               *****************************************************
               *                     SUCCESS                       *
               *           SCF CONVERGED AFTER  28 CYCLES          *
               *****************************************************

Old exchange energy                            =    -77.490003918 Eh
New exchange energy                            =    -77.490002794 Eh
Exchange energy change after final integration =      0.000001124 Eh
Total energy after final integration           =  -2048.440734129 Eh
Final COS-X integration done in                =  1890.919 sec

----------------
TOTAL SCF ENERGY
----------------

Total Energy       :        -2048.44073413 Eh          -55740.90619 eV

Components:
Nuclear Repulsion  :         6189.23033049 Eh          168417.51947 eV
Electronic Energy  :        -8237.67106462 Eh         -224158.42566 eV
One Electron Energy:       -15105.25854746 Eh         -411034.98169 eV
Two Electron Energy:         6867.58748284 Eh          186876.55603 eV
Max COSX asymmetry :            0.00000015 Eh               0.00000 eV

Virial components:
Potential Energy   :        -4088.42746136 Eh         -111251.76715 eV
Kinetic Energy     :         2039.98672723 Eh           55510.86097 eV
Virial Ratio       :            2.00414415


DFT components:
N(Alpha)           :      166.999997010076 electrons
N(Beta)            :      164.999997933437 electrons
N(Total)           :      331.999994943513 electrons
E(X)               :     -203.164486085289 Eh       
E(C)               :      -11.857143078445 Eh       
E(XC)              :     -215.021629163735 Eh       
DFET-embed. en.    :        0.000000000000 Eh       

---------------
SCF CONVERGENCE
---------------

  Last Energy change         ...   -2.3885e-07  Tolerance :   1.0000e-06
  Last MAX-Density change    ...    0.0000e+00  Tolerance :   1.0000e-05
  Last RMS-Density change    ...    0.0000e+00  Tolerance :   1.0000e-06
  Last DIIS Error            ...    2.1139e-05  Tolerance :   1.0000e-06

             **** THE GBW FILE WAS UPDATED (orca.gbw) ****
             **** DENSITY orca.scfp WAS UPDATED ****
             **** ENERGY FILE WAS UPDATED (orca.en.tmp) ****
----------------------
UHF SPIN CONTAMINATION
----------------------

Warning: in a DFT calculation there is little theoretical justification to 
         calculate <S**2> as in Hartree-Fock theory. We will do it anyways
         but you should keep in mind that the values have only limited relevance

Expectation value of <S**2>     :     2.016221
Ideal value S*(S+1) for S=1.0   :     2.000000
Deviation                       :     0.016221

             **** THE GBW FILE WAS UPDATED (orca.gbw) ****
             **** DENSITY orca.scfp WAS UPDATED ****
----------------
ORBITAL ENERGIES
----------------
                 SPIN UP ORBITALS
  NO   OCC          E(Eh)            E(eV) 
   0   1.0000     -19.374657      -527.2112 
   1   1.0000     -19.275538      -524.5141 
   2   1.0000     -19.269376      -524.3464 
   3   1.0000     -19.256610      -523.9990 
   4   1.0000     -14.521035      -395.1374 
   5   1.0000     -14.481758      -394.0687 
   6   1.0000     -14.478321      -393.9751 
   7   1.0000     -14.477539      -393.9539 
   8   1.0000     -14.461532      -393.5183 
   9   1.0000     -10.403997      -283.1072 
  10   1.0000     -10.398119      -282.9472 
  11   1.0000     -10.392658      -282.7986 
  12   1.0000     -10.380153      -282.4583 
  13   1.0000     -10.365414      -282.0572 
  14   1.0000     -10.364101      -282.0215 
  15   1.0000     -10.359624      -281.8997 
  16   1.0000     -10.356684      -281.8197 
  17   1.0000     -10.349177      -281.6154 
  18   1.0000     -10.343323      -281.4561 
  19   1.0000     -10.337831      -281.3067 
  20   1.0000     -10.332644      -281.1655 
  21   1.0000     -10.331329      -281.1298 
  22   1.0000     -10.321783      -280.8700 
  23   1.0000     -10.320991      -280.8484 
  24   1.0000     -10.313744      -280.6512 
  25   1.0000     -10.312243      -280.6104 
  26   1.0000     -10.310891      -280.5736 
  27   1.0000     -10.309221      -280.5282 
  28   1.0000     -10.309129      -280.5257 
  29   1.0000     -10.308808      -280.5169 
  30   1.0000     -10.308243      -280.5015 
  31   1.0000     -10.307673      -280.4860 
  32   1.0000     -10.306508      -280.4544 
  33   1.0000     -10.304132      -280.3897 
  34   1.0000     -10.304034      -280.3870 
  35   1.0000     -10.303606      -280.3754 
  36   1.0000     -10.303253      -280.3658 
  37   1.0000     -10.302064      -280.3334 
  38   1.0000     -10.301991      -280.3314 
  39   1.0000     -10.300407      -280.2883 
  40   1.0000     -10.298322      -280.2316 
  41   1.0000     -10.297556      -280.2107 
  42   1.0000     -10.297110      -280.1986 
  43   1.0000     -10.296213      -280.1742 
  44   1.0000     -10.295688      -280.1599 
  45   1.0000     -10.294188      -280.1191 
  46   1.0000     -10.285198      -279.8745 
  47   1.0000      -1.177684       -32.0464 
  48   1.0000      -1.078586       -29.3498 
  49   1.0000      -1.069173       -29.0937 
  50   1.0000      -1.066465       -29.0200 
  51   1.0000      -1.033836       -28.1321 
  52   1.0000      -0.981015       -26.6948 
  53   1.0000      -0.966344       -26.2956 
  54   1.0000      -0.958354       -26.0781 
  55   1.0000      -0.953197       -25.9378 
  56   1.0000      -0.903293       -24.5798 
  57   1.0000      -0.891481       -24.2584 
  58   1.0000      -0.887416       -24.1478 
  59   1.0000      -0.886151       -24.1134 
  60   1.0000      -0.842501       -22.9256 
  61   1.0000      -0.832667       -22.6580 
  62   1.0000      -0.829755       -22.5788 
  63   1.0000      -0.818819       -22.2812 
  64   1.0000      -0.805207       -21.9108 
  65   1.0000      -0.780480       -21.2379 
  66   1.0000      -0.776026       -21.1167 
  67   1.0000      -0.774709       -21.0809 
  68   1.0000      -0.770167       -20.9573 
  69   1.0000      -0.760031       -20.6815 
  70   1.0000      -0.732828       -19.9413 
  71   1.0000      -0.729015       -19.8375 
  72   1.0000      -0.721123       -19.6228 
  73   1.0000      -0.717304       -19.5188 
  74   1.0000      -0.714040       -19.4300 
  75   1.0000      -0.697481       -18.9794 
  76   1.0000      -0.696317       -18.9477 
  77   1.0000      -0.667717       -18.1695 
  78   1.0000      -0.659582       -17.9481 
  79   1.0000      -0.657977       -17.9045 
  80   1.0000      -0.641762       -17.4632 
  81   1.0000      -0.635903       -17.3038 
  82   1.0000      -0.629757       -17.1366 
  83   1.0000      -0.628778       -17.1099 
  84   1.0000      -0.619141       -16.8477 
  85   1.0000      -0.603162       -16.4129 
  86   1.0000      -0.601780       -16.3753 
  87   1.0000      -0.595291       -16.1987 
  88   1.0000      -0.585647       -15.9363 
  89   1.0000      -0.570934       -15.5359 
  90   1.0000      -0.552689       -15.0394 
  91   1.0000      -0.548594       -14.9280 
  92   1.0000      -0.545513       -14.8442 
  93   1.0000      -0.538438       -14.6516 
  94   1.0000      -0.534973       -14.5574 
  95   1.0000      -0.528962       -14.3938 
  96   1.0000      -0.525672       -14.3043 
  97   1.0000      -0.524165       -14.2633 
  98   1.0000      -0.520104       -14.1527 
  99   1.0000      -0.513368       -13.9694 
 100   1.0000      -0.509872       -13.8743 
 101   1.0000      -0.504182       -13.7195 
 102   1.0000      -0.492120       -13.3913 
 103   1.0000      -0.489513       -13.3203 
 104   1.0000      -0.483800       -13.1649 
 105   1.0000      -0.480599       -13.0778 
 106   1.0000      -0.478521       -13.0212 
 107   1.0000      -0.478079       -13.0092 
 108   1.0000      -0.472660       -12.8617 
 109   1.0000      -0.471029       -12.8173 
 110   1.0000      -0.465164       -12.6578 
 111   1.0000      -0.463660       -12.6168 
 112   1.0000      -0.460303       -12.5255 
 113   1.0000      -0.456449       -12.4206 
 114   1.0000      -0.450196       -12.2504 
 115   1.0000      -0.447557       -12.1787 
 116   1.0000      -0.444573       -12.0974 
 117   1.0000      -0.441910       -12.0250 
 118   1.0000      -0.441583       -12.0161 
 119   1.0000      -0.439560       -11.9610 
 120   1.0000      -0.436322       -11.8729 
 121   1.0000      -0.435782       -11.8582 
 122   1.0000      -0.425745       -11.5851 
 123   1.0000      -0.425266       -11.5721 
 124   1.0000      -0.421448       -11.4682 
 125   1.0000      -0.419399       -11.4124 
 126   1.0000      -0.415546       -11.3076 
 127   1.0000      -0.413872       -11.2620 
 128   1.0000      -0.409787       -11.1509 
 129   1.0000      -0.407890       -11.0993 
 130   1.0000      -0.406899       -11.0723 
 131   1.0000      -0.397230       -10.8092 
 132   1.0000      -0.395701       -10.7676 
 133   1.0000      -0.393621       -10.7110 
 134   1.0000      -0.391967       -10.6660 
 135   1.0000      -0.388140       -10.5618 
 136   1.0000      -0.382417       -10.4061 
 137   1.0000      -0.380351       -10.3499 
 138   1.0000      -0.378496       -10.2994 
 139   1.0000      -0.376802       -10.2533 
 140   1.0000      -0.374728       -10.1969 
 141   1.0000      -0.373167       -10.1544 
 142   1.0000      -0.370349       -10.0777 
 143   1.0000      -0.369693       -10.0599 
 144   1.0000      -0.359317        -9.7775 
 145   1.0000      -0.356650        -9.7049 
 146   1.0000      -0.354696        -9.6518 
 147   1.0000      -0.353904        -9.6302 
 148   1.0000      -0.351405        -9.5622 
 149   1.0000      -0.348101        -9.4723 
 150   1.0000      -0.327783        -8.9194 
 151   1.0000      -0.325831        -8.8663 
 152   1.0000      -0.314125        -8.5478 
 153   1.0000      -0.312019        -8.4905 
 154   1.0000      -0.306339        -8.3359 
 155   1.0000      -0.287524        -7.8239 
 156   1.0000      -0.284797        -7.7497 
 157   1.0000      -0.280231        -7.6255 
 158   1.0000      -0.274870        -7.4796 
 159   1.0000      -0.272757        -7.4221 
 160   1.0000      -0.271013        -7.3746 
 161   1.0000      -0.269446        -7.3320 
 162   1.0000      -0.267659        -7.2834 
 163   1.0000      -0.264150        -7.1879 
 164   1.0000      -0.259840        -7.0706 
 165   1.0000      -0.250982        -6.8296 
 166   1.0000      -0.158561        -4.3147 
 167   0.0000      -0.056708        -1.5431 
 168   0.0000      -0.039338        -1.0704 
 169   0.0000      -0.029137        -0.7929 
 170   0.0000      -0.008217        -0.2236 
 171   0.0000      -0.006137        -0.1670 
 172   0.0000      -0.005732        -0.1560 
 173   0.0000      -0.003502        -0.0953 
 174   0.0000       0.006780         0.1845 
 175   0.0000       0.016872         0.4591 
 176   0.0000       0.019228         0.5232 
 177   0.0000       0.024909         0.6778 
 178   0.0000       0.025888         0.7045 
 179   0.0000       0.029741         0.8093 
 180   0.0000       0.031904         0.8681 
 181   0.0000       0.035912         0.9772 
 182   0.0000       0.038830         1.0566 
 183   0.0000       0.041492         1.1291 
 184   0.0000       0.044631         1.2145 
 185   0.0000       0.046062         1.2534 
 186   0.0000       0.049493         1.3468 
 187   0.0000       0.054268         1.4767 
 188   0.0000       0.054805         1.4913 
 189   0.0000       0.057845         1.5740 
 190   0.0000       0.060255         1.6396 
 191   0.0000       0.063670         1.7326 
 192   0.0000       0.064189         1.7467 
 193   0.0000       0.065701         1.7878 
 194   0.0000       0.069697         1.8966 
 195   0.0000       0.072417         1.9706 
 196   0.0000       0.073901         2.0109 
 197   0.0000       0.075161         2.0452 
 198   0.0000       0.076938         2.0936 
 199   0.0000       0.081094         2.2067 
 200   0.0000       0.082751         2.2518 
 201   0.0000       0.085618         2.3298 
 202   0.0000       0.090519         2.4631 
 203   0.0000       0.091385         2.4867 
 204   0.0000       0.095745         2.6053 
 205   0.0000       0.097420         2.6509 
 206   0.0000       0.099799         2.7157 
 207   0.0000       0.103712         2.8222 
 208   0.0000       0.105530         2.8716 
 209   0.0000       0.106473         2.8973 
 210   0.0000       0.111603         3.0369 
 211   0.0000       0.113179         3.0798 
 212   0.0000       0.115744         3.1495 
 213   0.0000       0.118613         3.2276 
 214   0.0000       0.121290         3.3005 
 215   0.0000       0.121752         3.3130 
 216   0.0000       0.124658         3.3921 
 217   0.0000       0.126335         3.4377 
 218   0.0000       0.128629         3.5002 
 219   0.0000       0.132766         3.6128 
 220   0.0000       0.133806         3.6411 
 221   0.0000       0.136686         3.7194 
 222   0.0000       0.137617         3.7448 
 223   0.0000       0.140534         3.8241 
 224   0.0000       0.141653         3.8546 
 225   0.0000       0.143309         3.8996 
 226   0.0000       0.144465         3.9311 
 227   0.0000       0.144839         3.9413 
 228   0.0000       0.146376         3.9831 
 229   0.0000       0.149847         4.0776 
 230   0.0000       0.151620         4.1258 
 231   0.0000       0.154096         4.1932 
 232   0.0000       0.155006         4.2179 
 233   0.0000       0.157450         4.2844 
 234   0.0000       0.160630         4.3710 
 235   0.0000       0.162156         4.4125 
 236   0.0000       0.166009         4.5173 
 237   0.0000       0.169027         4.5995 
 238   0.0000       0.170660         4.6439 
 239   0.0000       0.172141         4.6842 
 240   0.0000       0.172941         4.7060 
 241   0.0000       0.174355         4.7444 
 242   0.0000       0.178008         4.8439 
 243   0.0000       0.181877         4.9491 
 244   0.0000       0.184001         5.0069 
 245   0.0000       0.185998         5.0613 
 246   0.0000       0.188421         5.1272 
 247   0.0000       0.189789         5.1644 
 248   0.0000       0.190446         5.1823 
 249   0.0000       0.193168         5.2564 
 250   0.0000       0.196257         5.3404 
 251   0.0000       0.197606         5.3771 
 252   0.0000       0.199166         5.4196 
 253   0.0000       0.202005         5.4968 
 254   0.0000       0.203738         5.5440 
 255   0.0000       0.204885         5.5752 
 256   0.0000       0.207342         5.6421 
 257   0.0000       0.210503         5.7281 
 258   0.0000       0.212858         5.7922 
 259   0.0000       0.214032         5.8241 
 260   0.0000       0.215469         5.8632 
 261   0.0000       0.220655         6.0043 
 262   0.0000       0.221586         6.0297 
 263   0.0000       0.224584         6.1113 
 264   0.0000       0.226642         6.1672 
 265   0.0000       0.228712         6.2236 
 266   0.0000       0.230346         6.2680 
 267   0.0000       0.232100         6.3158 
 268   0.0000       0.233698         6.3592 
 269   0.0000       0.235863         6.4181 
 270   0.0000       0.237406         6.4602 
 271   0.0000       0.239785         6.5249 
 272   0.0000       0.240940         6.5563 
 273   0.0000       0.243712         6.6317 
 274   0.0000       0.246770         6.7150 
 275   0.0000       0.247459         6.7337 
 276   0.0000       0.250666         6.8210 
 277   0.0000       0.250830         6.8254 
 278   0.0000       0.252869         6.8809 
 279   0.0000       0.254875         6.9355 
 280   0.0000       0.257036         6.9943 
 281   0.0000       0.258891         7.0448 
 282   0.0000       0.259081         7.0499 
 283   0.0000       0.262456         7.1418 
 284   0.0000       0.263630         7.1737 
 285   0.0000       0.264651         7.2015 
 286   0.0000       0.266023         7.2389 
 287   0.0000       0.267832         7.2881 
 288   0.0000       0.269230         7.3261 
 289   0.0000       0.271580         7.3901 
 290   0.0000       0.272477         7.4145 
 291   0.0000       0.273631         7.4459 
 292   0.0000       0.274785         7.4773 
 293   0.0000       0.276708         7.5296 
 294   0.0000       0.279261         7.5991 
 295   0.0000       0.280602         7.6356 
 296   0.0000       0.281117         7.6496 
 297   0.0000       0.283519         7.7149 
 298   0.0000       0.284676         7.7464 
 299   0.0000       0.285886         7.7794 
 300   0.0000       0.287169         7.8143 
 301   0.0000       0.288622         7.8538 
 302   0.0000       0.289962         7.8903 
 303   0.0000       0.290797         7.9130 
 304   0.0000       0.291668         7.9367 
 305   0.0000       0.293536         7.9875 
 306   0.0000       0.294467         8.0128 
 307   0.0000       0.295204         8.0329 
 308   0.0000       0.297427         8.0934 
 309   0.0000       0.298559         8.1242 
 310   0.0000       0.299327         8.1451 
 311   0.0000       0.303325         8.2539 
 312   0.0000       0.304531         8.2867 
 313   0.0000       0.306449         8.3389 
 314   0.0000       0.308395         8.3919 
 315   0.0000       0.310095         8.4381 
 316   0.0000       0.310910         8.4603 
 317   0.0000       0.312484         8.5031 
 318   0.0000       0.313563         8.5325 
 319   0.0000       0.314634         8.5616 
 320   0.0000       0.315439         8.5835 
 321   0.0000       0.318091         8.6557 
 322   0.0000       0.319737         8.7005 
 323   0.0000       0.321096         8.7375 
 324   0.0000       0.323785         8.8107 
 325   0.0000       0.324901         8.8410 
 326   0.0000       0.325795         8.8653 
 327   0.0000       0.328066         8.9271 
 328   0.0000       0.330660         8.9977 
 329   0.0000       0.332148         9.0382 
 330   0.0000       0.333698         9.0804 
 331   0.0000       0.336782         9.1643 
 332   0.0000       0.337291         9.1782 
 333   0.0000       0.338455         9.2098 
 334   0.0000       0.340254         9.2588 
 335   0.0000       0.341551         9.2941 
 336   0.0000       0.343184         9.3385 
 337   0.0000       0.344664         9.3788 
 338   0.0000       0.347183         9.4473 
 339   0.0000       0.347550         9.4573 
 340   0.0000       0.349703         9.5159 
 341   0.0000       0.350686         9.5426 
 342   0.0000       0.353321         9.6143 
 343   0.0000       0.355097         9.6627 
 344   0.0000       0.357002         9.7145 
 345   0.0000       0.357805         9.7364 
 346   0.0000       0.359722         9.7885 
 347   0.0000       0.362495         9.8640 
 348   0.0000       0.363019         9.8783 
 349   0.0000       0.364040         9.9060 
 350   0.0000       0.365607         9.9487 
 351   0.0000       0.368052        10.0152 
 352   0.0000       0.370687        10.0869 
 353   0.0000       0.372201        10.1281 
 354   0.0000       0.374077        10.1792 
 355   0.0000       0.374385        10.1875 
 356   0.0000       0.374719        10.1966 
 357   0.0000       0.378661        10.3039 
 358   0.0000       0.382301        10.4029 
 359   0.0000       0.383859        10.4453 
 360   0.0000       0.385526        10.4907 
 361   0.0000       0.388195        10.5633 
 362   0.0000       0.389992        10.6122 
 363   0.0000       0.392920        10.6919 
 364   0.0000       0.394971        10.7477 
 365   0.0000       0.396830        10.7983 
 366   0.0000       0.398006        10.8303 
 367   0.0000       0.401074        10.9138 
 368   0.0000       0.403201        10.9717 
 369   0.0000       0.403785        10.9875 
 370   0.0000       0.405135        11.0243 
 371   0.0000       0.408526        11.1166 
 372   0.0000       0.412961        11.2372 
 373   0.0000       0.413706        11.2575 
 374   0.0000       0.415058        11.2943 
 375   0.0000       0.419067        11.4034 
 376   0.0000       0.419552        11.4166 
 377   0.0000       0.421453        11.4683 
 378   0.0000       0.425197        11.5702 
 379   0.0000       0.426650        11.6097 
 380   0.0000       0.428444        11.6585 
 381   0.0000       0.430458        11.7134 
 382   0.0000       0.433677        11.8009 
 383   0.0000       0.436499        11.8777 
 384   0.0000       0.438227        11.9248 
 385   0.0000       0.439377        11.9560 
 386   0.0000       0.440644        11.9905 
 387   0.0000       0.443260        12.0617 
 388   0.0000       0.444969        12.1082 
 389   0.0000       0.448412        12.2019 
 390   0.0000       0.448942        12.2163 
 391   0.0000       0.452505        12.3133 
 392   0.0000       0.454314        12.3625 
 393   0.0000       0.455095        12.3838 
 394   0.0000       0.457527        12.4499 
 395   0.0000       0.459294        12.4980 
 396   0.0000       0.461113        12.5475 
 397   0.0000       0.463440        12.6108 
 398   0.0000       0.465875        12.6771 
 399   0.0000       0.467179        12.7126 
 400   0.0000       0.468402        12.7459 
 401   0.0000       0.471378        12.8269 
 402   0.0000       0.472164        12.8482 
 403   0.0000       0.475176        12.9302 
 404   0.0000       0.478400        13.0179 
 405   0.0000       0.479042        13.0354 
 406   0.0000       0.481601        13.1050 
 407   0.0000       0.482603        13.1323 
 408   0.0000       0.485831        13.2201 
 409   0.0000       0.487739        13.2720 
 410   0.0000       0.488480        13.2922 
 411   0.0000       0.491954        13.3867 
 412   0.0000       0.493856        13.4385 
 413   0.0000       0.496722        13.5165 
 414   0.0000       0.498806        13.5732 
 415   0.0000       0.499109        13.5814 
 416   0.0000       0.502363        13.6700 
 417   0.0000       0.505029        13.7425 
 418   0.0000       0.506306        13.7773 
 419   0.0000       0.508473        13.8362 
 420   0.0000       0.509591        13.8667 
 421   0.0000       0.513086        13.9618 
 422   0.0000       0.515433        14.0257 
 423   0.0000       0.516051        14.0425 
 424   0.0000       0.517186        14.0733 
 425   0.0000       0.521117        14.1803 
 426   0.0000       0.522978        14.2309 
 427   0.0000       0.525564        14.3013 
 428   0.0000       0.527643        14.3579 
 429   0.0000       0.528845        14.3906 
 430   0.0000       0.533605        14.5201 
 431   0.0000       0.534503        14.5446 
 432   0.0000       0.535141        14.5619 
 433   0.0000       0.537152        14.6166 
 434   0.0000       0.540095        14.6967 
 435   0.0000       0.540745        14.7144 
 436   0.0000       0.544043        14.8042 
 437   0.0000       0.544969        14.8294 
 438   0.0000       0.547928        14.9099 
 439   0.0000       0.551315        15.0020 
 440   0.0000       0.554347        15.0846 
 441   0.0000       0.555918        15.1273 
 442   0.0000       0.557510        15.1706 
 443   0.0000       0.558914        15.2088 
 444   0.0000       0.560772        15.2594 
 445   0.0000       0.564202        15.3527 
 446   0.0000       0.566039        15.4027 
 447   0.0000       0.566675        15.4200 
 448   0.0000       0.569820        15.5056 
 449   0.0000       0.571227        15.5439 
 450   0.0000       0.571936        15.5632 
 451   0.0000       0.576827        15.6963 
 452   0.0000       0.579715        15.7748 
 453   0.0000       0.580681        15.8011 
 454   0.0000       0.582822        15.8594 
 455   0.0000       0.583818        15.8865 
 456   0.0000       0.586515        15.9599 
 457   0.0000       0.588789        16.0218 
 458   0.0000       0.590649        16.0724 
 459   0.0000       0.593418        16.1477 
 460   0.0000       0.595410        16.2019 
 461   0.0000       0.597346        16.2546 
 462   0.0000       0.598612        16.2891 
 463   0.0000       0.600642        16.3443 
 464   0.0000       0.603288        16.4163 
 465   0.0000       0.604025        16.4364 
 466   0.0000       0.606414        16.5014 
 467   0.0000       0.609916        16.5967 
 468   0.0000       0.612454        16.6657 
 469   0.0000       0.613415        16.6919 
 470   0.0000       0.615613        16.7517 
 471   0.0000       0.617193        16.7947 
 472   0.0000       0.620810        16.8931 
 473   0.0000       0.621358        16.9080 
 474   0.0000       0.624766        17.0007 
 475   0.0000       0.626680        17.0528 
 476   0.0000       0.627561        17.0768 
 477   0.0000       0.628067        17.0906 
 478   0.0000       0.631135        17.1741 
 479   0.0000       0.634181        17.2570 
 480   0.0000       0.636045        17.3077 
 481   0.0000       0.638903        17.3854 
 482   0.0000       0.641057        17.4441 
 483   0.0000       0.642205        17.4753 
 484   0.0000       0.642892        17.4940 
 485   0.0000       0.645576        17.5670 
 486   0.0000       0.647348        17.6152 
 487   0.0000       0.649906        17.6848 
 488   0.0000       0.651169        17.7192 
 489   0.0000       0.656825        17.8731 
 490   0.0000       0.657179        17.8827 
 491   0.0000       0.663427        18.0528 
 492   0.0000       0.665580        18.1114 
 493   0.0000       0.666589        18.1388 
 494   0.0000       0.669412        18.2156 
 495   0.0000       0.670963        18.2578 
 496   0.0000       0.672995        18.3131 
 497   0.0000       0.674185        18.3455 
 498   0.0000       0.674987        18.3673 
 499   0.0000       0.679362        18.4864 
 500   0.0000       0.679878        18.5004 
 501   0.0000       0.684359        18.6224 
 502   0.0000       0.684787        18.6340 
 503   0.0000       0.687272        18.7016 
 504   0.0000       0.692492        18.8437 
 505   0.0000       0.692962        18.8564 
 506   0.0000       0.697182        18.9713 
 507   0.0000       0.698370        19.0036 
 508   0.0000       0.700272        19.0554 
 509   0.0000       0.701815        19.0974 
 510   0.0000       0.702527        19.1167 
 511   0.0000       0.704415        19.1681 
 512   0.0000       0.705612        19.2007 
 513   0.0000       0.708974        19.2922 
 514   0.0000       0.711214        19.3531 
 515   0.0000       0.713288        19.4096 
 516   0.0000       0.716816        19.5055 
 517   0.0000       0.717636        19.5279 
 518   0.0000       0.719413        19.5762 
 519   0.0000       0.723328        19.6827 
 520   0.0000       0.725632        19.7455 
 521   0.0000       0.727182        19.7876 
 522   0.0000       0.729264        19.8443 
 523   0.0000       0.730104        19.8671 
 524   0.0000       0.732270        19.9261 
 525   0.0000       0.733578        19.9617 
 526   0.0000       0.736285        20.0353 
 527   0.0000       0.738025        20.0827 
 528   0.0000       0.739286        20.1170 
 529   0.0000       0.741510        20.1775 
 530   0.0000       0.744080        20.2474 
 531   0.0000       0.744355        20.2549 
 532   0.0000       0.747539        20.3416 
 533   0.0000       0.749160        20.3857 
 534   0.0000       0.752759        20.4836 
 535   0.0000       0.754738        20.5375 
 536   0.0000       0.757906        20.6237 
 537   0.0000       0.758138        20.6300 
 538   0.0000       0.760752        20.7011 
 539   0.0000       0.761653        20.7256 
 540   0.0000       0.764228        20.7957 
 541   0.0000       0.767561        20.8864 
 542   0.0000       0.768814        20.9205 
 543   0.0000       0.770493        20.9662 
 544   0.0000       0.771025        20.9807 
 545   0.0000       0.774214        21.0674 
 546   0.0000       0.776240        21.1226 
 547   0.0000       0.779207        21.2033 
 548   0.0000       0.781783        21.2734 
 549   0.0000       0.783103        21.3093 
 550   0.0000       0.784796        21.3554 
 551   0.0000       0.787343        21.4247 
 552   0.0000       0.788410        21.4537 
 553   0.0000       0.789737        21.4898 
 554   0.0000       0.792636        21.5687 
 555   0.0000       0.796389        21.6708 
 556   0.0000       0.797073        21.6895 
 557   0.0000       0.799490        21.7552 
 558   0.0000       0.801079        21.7985 
 559   0.0000       0.803631        21.8679 
 560   0.0000       0.806624        21.9494 
 561   0.0000       0.811870        22.0921 
 562   0.0000       0.813223        22.1289 
 563   0.0000       0.813928        22.1481 
 564   0.0000       0.815487        22.1905 
 565   0.0000       0.817718        22.2512 
 566   0.0000       0.818363        22.2688 
 567   0.0000       0.819880        22.3101 
 568   0.0000       0.821089        22.3430 
 569   0.0000       0.823715        22.4144 
 570   0.0000       0.826336        22.4858 
 571   0.0000       0.826646        22.4942 
 572   0.0000       0.829455        22.5706 
 573   0.0000       0.831940        22.6382 
 574   0.0000       0.832997        22.6670 
 575   0.0000       0.835160        22.7259 
 576   0.0000       0.837810        22.7980 
 577   0.0000       0.840814        22.8797 
 578   0.0000       0.842969        22.9384 
 579   0.0000       0.844564        22.9818 
 580   0.0000       0.845801        23.0154 
 581   0.0000       0.846452        23.0331 
 582   0.0000       0.849415        23.1137 
 583   0.0000       0.852398        23.1949 
 584   0.0000       0.853638        23.2287 
 585   0.0000       0.856763        23.3137 
 586   0.0000       0.857223        23.3262 
 587   0.0000       0.860355        23.4114 
 588   0.0000       0.862478        23.4692 
 589   0.0000       0.862986        23.4830 
 590   0.0000       0.865222        23.5439 
 591   0.0000       0.868847        23.6425 
 592   0.0000       0.872297        23.7364 
 593   0.0000       0.872988        23.7552 
 594   0.0000       0.873753        23.7760 
 595   0.0000       0.875186        23.8150 
 596   0.0000       0.877443        23.8764 
 597   0.0000       0.878979        23.9182 
 598   0.0000       0.883891        24.0519 
 599   0.0000       0.884615        24.0716 
 600   0.0000       0.885239        24.0886 
 601   0.0000       0.887777        24.1576 
 602   0.0000       0.889511        24.2048 
 603   0.0000       0.892265        24.2798 
 604   0.0000       0.894603        24.3434 
 605   0.0000       0.895302        24.3624 
 606   0.0000       0.896215        24.3873 
 607   0.0000       0.897767        24.4295 
 608   0.0000       0.900958        24.5163 
 609   0.0000       0.902383        24.5551 
 610   0.0000       0.903268        24.5792 
 611   0.0000       0.905631        24.6435 
 612   0.0000       0.907561        24.6960 
 613   0.0000       0.908685        24.7266 
 614   0.0000       0.911969        24.8159 
 615   0.0000       0.913890        24.8682 
 616   0.0000       0.915117        24.9016 
 617   0.0000       0.916141        24.9295 
 618   0.0000       0.917075        24.9549 
 619   0.0000       0.920432        25.0462 
 620   0.0000       0.922851        25.1120 
 621   0.0000       0.923768        25.1370 
 622   0.0000       0.927172        25.2296 
 623   0.0000       0.928452        25.2645 
 624   0.0000       0.930028        25.3073 
 625   0.0000       0.932669        25.3792 
 626   0.0000       0.934324        25.4242 
 627   0.0000       0.936888        25.4940 
 628   0.0000       0.938596        25.5405 
 629   0.0000       0.940283        25.5864 
 630   0.0000       0.941551        25.6209 
 631   0.0000       0.943195        25.6656 
 632   0.0000       0.944514        25.7015 
 633   0.0000       0.946555        25.7571 
 634   0.0000       0.948227        25.8026 
 635   0.0000       0.949985        25.8504 
 636   0.0000       0.952230        25.9115 
 637   0.0000       0.953015        25.9329 
 638   0.0000       0.953773        25.9535 
 639   0.0000       0.956638        26.0314 
 640   0.0000       0.957978        26.0679 
 641   0.0000       0.958382        26.0789 
 642   0.0000       0.962663        26.1954 
 643   0.0000       0.964369        26.2418 
 644   0.0000       0.965310        26.2674 
 645   0.0000       0.966883        26.3102 
 646   0.0000       0.967879        26.3373 
 647   0.0000       0.969329        26.3768 
 648   0.0000       0.971304        26.4305 
 649   0.0000       0.974078        26.5060 
 650   0.0000       0.976861        26.5817 
 651   0.0000       0.979530        26.6544 
 652   0.0000       0.980335        26.6763 
 653   0.0000       0.982050        26.7229 
 654   0.0000       0.985358        26.8130 
 655   0.0000       0.985820        26.8255 
 656   0.0000       0.989708        26.9313 
 657   0.0000       0.990617        26.9561 
 658   0.0000       0.994595        27.0643 
 659   0.0000       0.996896        27.1269 
 660   0.0000       0.997428        27.1414 
 661   0.0000       0.999782        27.2054 
 662   0.0000       1.000172        27.2161 
 663   0.0000       1.003360        27.3028 
 664   0.0000       1.006129        27.3782 
 665   0.0000       1.007553        27.4169 
 666   0.0000       1.010871        27.5072 
 667   0.0000       1.011207        27.5163 
 668   0.0000       1.013176        27.5699 
 669   0.0000       1.016019        27.6473 
 670   0.0000       1.019571        27.7439 
 671   0.0000       1.021646        27.8004 
 672   0.0000       1.023527        27.8516 
 673   0.0000       1.025643        27.9092 
 674   0.0000       1.027143        27.9500 
 675   0.0000       1.029459        28.0130 
 676   0.0000       1.031124        28.0583 
 677   0.0000       1.033619        28.1262 
 678   0.0000       1.036712        28.2104 
 679   0.0000       1.037193        28.2234 
 680   0.0000       1.040029        28.3006 
 681   0.0000       1.041036        28.3280 
 682   0.0000       1.042668        28.3724 
 683   0.0000       1.047753        28.5108 
 684   0.0000       1.051556        28.6143 
 685   0.0000       1.051997        28.6263 
 686   0.0000       1.053826        28.6761 
 687   0.0000       1.055604        28.7244 
 688   0.0000       1.060055        28.8456 
 689   0.0000       1.062501        28.9121 
 690   0.0000       1.063330        28.9347 
 691   0.0000       1.066625        29.0243 
 692   0.0000       1.068200        29.0672 
 693   0.0000       1.070370        29.1262 
 694   0.0000       1.073101        29.2006 
 695   0.0000       1.073518        29.2119 
 696   0.0000       1.075614        29.2689 
 697   0.0000       1.076387        29.2900 
 698   0.0000       1.079097        29.3637 
 699   0.0000       1.081778        29.4367 
 700   0.0000       1.083682        29.4885 
 701   0.0000       1.085480        29.5374 
 702   0.0000       1.089094        29.6358 
 703   0.0000       1.091309        29.6960 
 704   0.0000       1.093526        29.7563 
 705   0.0000       1.094303        29.7775 
 706   0.0000       1.095580        29.8122 
 707   0.0000       1.098343        29.8874 
 708   0.0000       1.100139        29.9363 
 709   0.0000       1.103516        30.0282 
 710   0.0000       1.105134        30.0722 
 711   0.0000       1.107429        30.1347 
 712   0.0000       1.110176        30.2094 
 713   0.0000       1.111458        30.2443 
 714   0.0000       1.114553        30.3285 
 715   0.0000       1.116428        30.3796 
 716   0.0000       1.118728        30.4421 
 717   0.0000       1.119837        30.4723 
 718   0.0000       1.123205        30.5640 
 719   0.0000       1.125969        30.6392 
 720   0.0000       1.128851        30.7176 
 721   0.0000       1.130237        30.7553 
 722   0.0000       1.135086        30.8873 
 723   0.0000       1.136118        30.9153 
 724   0.0000       1.139452        31.0061 
 725   0.0000       1.141250        31.0550 
 726   0.0000       1.143260        31.1097 
 727   0.0000       1.145548        31.1719 
 728   0.0000       1.148422        31.2502 
 729   0.0000       1.149482        31.2790 
 730   0.0000       1.151254        31.3272 
 731   0.0000       1.153526        31.3890 
 732   0.0000       1.156322        31.4651 
 733   0.0000       1.158993        31.5378 
 734   0.0000       1.159381        31.5483 
 735   0.0000       1.160420        31.5766 
 736   0.0000       1.161498        31.6060 
 737   0.0000       1.163694        31.6657 
 738   0.0000       1.166926        31.7537 
 739   0.0000       1.170127        31.8408 
 740   0.0000       1.172702        31.9108 
 741   0.0000       1.174725        31.9659 
 742   0.0000       1.176120        32.0039 
 743   0.0000       1.177708        32.0471 
 744   0.0000       1.182275        32.1713 
 745   0.0000       1.184614        32.2350 
 746   0.0000       1.186443        32.2848 
 747   0.0000       1.189193        32.3596 
 748   0.0000       1.191668        32.4269 
 749   0.0000       1.192758        32.4566 
 750   0.0000       1.194545        32.5052 
 751   0.0000       1.198381        32.6096 
 752   0.0000       1.200607        32.6702 
 753   0.0000       1.203164        32.7398 
 754   0.0000       1.204459        32.7750 
 755   0.0000       1.204567        32.7779 
 756   0.0000       1.207969        32.8705 
 757   0.0000       1.211176        32.9578 
 758   0.0000       1.213797        33.0291 
 759   0.0000       1.215018        33.0623 
 760   0.0000       1.216513        33.1030 
 761   0.0000       1.217835        33.1390 
 762   0.0000       1.220517        33.2120 
 763   0.0000       1.223645        33.2971 
 764   0.0000       1.227086        33.3907 
 765   0.0000       1.228370        33.4257 
 766   0.0000       1.229697        33.4618 
 767   0.0000       1.230710        33.4893 
 768   0.0000       1.234592        33.5949 
 769   0.0000       1.234980        33.6055 
 770   0.0000       1.238277        33.6952 
 771   0.0000       1.240197        33.7475 
 772   0.0000       1.243883        33.8478 
 773   0.0000       1.246773        33.9264 
 774   0.0000       1.249469        33.9998 
 775   0.0000       1.252309        34.0771 
 776   0.0000       1.253211        34.1016 
 777   0.0000       1.256621        34.1944 
 778   0.0000       1.259565        34.2745 
 779   0.0000       1.261245        34.3202 
 780   0.0000       1.265032        34.4233 
 781   0.0000       1.265600        34.4387 
 782   0.0000       1.269642        34.5487 
 783   0.0000       1.271960        34.6118 
 784   0.0000       1.273102        34.6429 
 785   0.0000       1.275526        34.7088 
 786   0.0000       1.278585        34.7921 
 787   0.0000       1.280576        34.8463 
 788   0.0000       1.285367        34.9766 
 789   0.0000       1.287927        35.0463 
 790   0.0000       1.288979        35.0749 
 791   0.0000       1.291553        35.1449 
 792   0.0000       1.293413        35.1956 
 793   0.0000       1.296177        35.2708 
 794   0.0000       1.296645        35.2835 
 795   0.0000       1.299777        35.3687 
 796   0.0000       1.300189        35.3800 
 797   0.0000       1.306415        35.5494 
 798   0.0000       1.307855        35.5885 
 799   0.0000       1.309839        35.6425 
 800   0.0000       1.311007        35.6743 
 801   0.0000       1.315331        35.7920 
 802   0.0000       1.315603        35.7994 
 803   0.0000       1.317280        35.8450 
 804   0.0000       1.322428        35.9851 
 805   0.0000       1.323581        36.0165 
 806   0.0000       1.327529        36.1239 
 807   0.0000       1.330380        36.2015 
 808   0.0000       1.332264        36.2528 
 809   0.0000       1.334418        36.3114 
 810   0.0000       1.336307        36.3628 
 811   0.0000       1.341129        36.4940 
 812   0.0000       1.345140        36.6031 
 813   0.0000       1.346651        36.6442 
 814   0.0000       1.348942        36.7066 
 815   0.0000       1.353224        36.8231 
 816   0.0000       1.354817        36.8665 
 817   0.0000       1.356290        36.9065 
 818   0.0000       1.362740        37.0820 
 819   0.0000       1.365654        37.1613 
 820   0.0000       1.366872        37.1945 
 821   0.0000       1.367211        37.2037 
 822   0.0000       1.371605        37.3233 
 823   0.0000       1.373221        37.3672 
 824   0.0000       1.377358        37.4798 
 825   0.0000       1.379761        37.5452 
 826   0.0000       1.381906        37.6036 
 827   0.0000       1.384253        37.6674 
 828   0.0000       1.387805        37.7641 
 829   0.0000       1.389546        37.8115 
 830   0.0000       1.394099        37.9354 
 831   0.0000       1.395308        37.9683 
 832   0.0000       1.398392        38.0522 
 833   0.0000       1.402566        38.1658 
 834   0.0000       1.405477        38.2450 
 835   0.0000       1.407966        38.3127 
 836   0.0000       1.410297        38.3761 
 837   0.0000       1.413931        38.4750 
 838   0.0000       1.416489        38.5446 
 839   0.0000       1.417445        38.5706 
 840   0.0000       1.421192        38.6726 
 841   0.0000       1.425915        38.8011 
 842   0.0000       1.426619        38.8203 
 843   0.0000       1.430335        38.9214 
 844   0.0000       1.432232        38.9730 
 845   0.0000       1.438661        39.1479 
 846   0.0000       1.439378        39.1675 
 847   0.0000       1.440055        39.1859 
 848   0.0000       1.444820        39.3155 
 849   0.0000       1.448109        39.4051 
 850   0.0000       1.448647        39.4197 
 851   0.0000       1.452715        39.5304 
 852   0.0000       1.456695        39.6387 
 853   0.0000       1.458064        39.6759 
 854   0.0000       1.463884        39.8343 
 855   0.0000       1.466543        39.9067 
 856   0.0000       1.469044        39.9747 
 857   0.0000       1.471974        40.0544 
 858   0.0000       1.472755        40.0757 
 859   0.0000       1.473827        40.1049 
 860   0.0000       1.475831        40.1594 
 861   0.0000       1.479151        40.2498 
 862   0.0000       1.483205        40.3601 
 863   0.0000       1.485113        40.4120 
 864   0.0000       1.491649        40.5898 
 865   0.0000       1.495092        40.6835 
 866   0.0000       1.499028        40.7906 
 867   0.0000       1.501067        40.8461 
 868   0.0000       1.503041        40.8998 
 869   0.0000       1.505112        40.9562 
 870   0.0000       1.509408        41.0731 
 871   0.0000       1.514405        41.2091 
 872   0.0000       1.517235        41.2861 
 873   0.0000       1.518799        41.3286 
 874   0.0000       1.520241        41.3679 
 875   0.0000       1.523613        41.4596 
 876   0.0000       1.524952        41.4961 
 877   0.0000       1.527118        41.5550 
 878   0.0000       1.531067        41.6625 
 879   0.0000       1.533745        41.7353 
 880   0.0000       1.535443        41.7815 
 881   0.0000       1.537454        41.8362 
 882   0.0000       1.542344        41.9693 
 883   0.0000       1.543936        42.0126 
 884   0.0000       1.545308        42.0500 
 885   0.0000       1.550530        42.1921 
 886   0.0000       1.551657        42.2227 
 887   0.0000       1.554721        42.3061 
 888   0.0000       1.558654        42.4131 
 889   0.0000       1.561382        42.4874 
 890   0.0000       1.563694        42.5503 
 891   0.0000       1.565554        42.6009 
 892   0.0000       1.566057        42.6146 
 893   0.0000       1.570447        42.7340 
 894   0.0000       1.573230        42.8098 
 895   0.0000       1.575656        42.8758 
 896   0.0000       1.576226        42.8913 
 897   0.0000       1.577132        42.9159 
 898   0.0000       1.584279        43.1104 
 899   0.0000       1.585624        43.1470 
 900   0.0000       1.589933        43.2643 
 901   0.0000       1.590949        43.2919 
 902   0.0000       1.593373        43.3579 
 903   0.0000       1.595710        43.4215 
 904   0.0000       1.597833        43.4792 
 905   0.0000       1.598367        43.4938 
 906   0.0000       1.599287        43.5188 
 907   0.0000       1.605052        43.6757 
 908   0.0000       1.607403        43.7396 
 909   0.0000       1.608989        43.7828 
 910   0.0000       1.610786        43.8317 
 911   0.0000       1.616116        43.9767 
 912   0.0000       1.618760        44.0487 
 913   0.0000       1.621938        44.1352 
 914   0.0000       1.624808        44.2133 
 915   0.0000       1.627021        44.2735 
 916   0.0000       1.628060        44.3018 
 917   0.0000       1.632638        44.4263 
 918   0.0000       1.635332        44.4996 
 919   0.0000       1.637524        44.5593 
 920   0.0000       1.641488        44.6671 
 921   0.0000       1.644417        44.7469 
 922   0.0000       1.646071        44.7919 
 923   0.0000       1.647803        44.8390 
 924   0.0000       1.651622        44.9429 
 925   0.0000       1.654854        45.0309 
 926   0.0000       1.655671        45.0531 
 927   0.0000       1.659670        45.1619 
 928   0.0000       1.662718        45.2449 
 929   0.0000       1.665007        45.3072 
 930   0.0000       1.666381        45.3445 
 931   0.0000       1.668284        45.3963 
 932   0.0000       1.669168        45.4204 
 933   0.0000       1.670708        45.4623 
 934   0.0000       1.675477        45.5921 
 935   0.0000       1.678172        45.6654 
 936   0.0000       1.680652        45.7329 
 937   0.0000       1.681612        45.7590 
 938   0.0000       1.686396        45.8892 
 939   0.0000       1.688026        45.9335 
 940   0.0000       1.688515        45.9468 
 941   0.0000       1.693344        46.0782 
 942   0.0000       1.696761        46.1712 
 943   0.0000       1.698686        46.2236 
 944   0.0000       1.700043        46.2605 
 945   0.0000       1.704131        46.3718 
 946   0.0000       1.707701        46.4689 
 947   0.0000       1.708848        46.5001 
 948   0.0000       1.710755        46.5520 
 949   0.0000       1.712524        46.6002 
 950   0.0000       1.715226        46.6737 
 951   0.0000       1.718044        46.7504 
 952   0.0000       1.718976        46.7757 
 953   0.0000       1.722206        46.8636 
 954   0.0000       1.725733        46.9596 
 955   0.0000       1.727357        47.0038 
 956   0.0000       1.730600        47.0920 
 957   0.0000       1.731405        47.1139 
 958   0.0000       1.733576        47.1730 
 959   0.0000       1.737671        47.2844 
 960   0.0000       1.739312        47.3291 
 961   0.0000       1.742181        47.4071 
 962   0.0000       1.743843        47.4524 
 963   0.0000       1.745664        47.5019 
 964   0.0000       1.749003        47.5928 
 965   0.0000       1.752744        47.6946 
 966   0.0000       1.755767        47.7769 
 967   0.0000       1.756873        47.8070 
 968   0.0000       1.758505        47.8514 
 969   0.0000       1.764132        48.0045 
 970   0.0000       1.766890        48.0795 
 971   0.0000       1.769722        48.1566 
 972   0.0000       1.772744        48.2388 
 973   0.0000       1.775189        48.3053 
 974   0.0000       1.777201        48.3601 
 975   0.0000       1.778513        48.3958 
 976   0.0000       1.781981        48.4902 
 977   0.0000       1.785213        48.5781 
 978   0.0000       1.790239        48.7149 
 979   0.0000       1.792189        48.7679 
 980   0.0000       1.794762        48.8379 
 981   0.0000       1.796610        48.8882 
 982   0.0000       1.799009        48.9535 
 983   0.0000       1.802842        49.0578 
 984   0.0000       1.803761        49.0828 
 985   0.0000       1.806185        49.1488 
 986   0.0000       1.810758        49.2732 
 987   0.0000       1.814581        49.3773 
 988   0.0000       1.815312        49.3971 
 989   0.0000       1.817853        49.4663 
 990   0.0000       1.820078        49.5268 
 991   0.0000       1.823990        49.6333 
 992   0.0000       1.826528        49.7023 
 993   0.0000       1.827075        49.7172 
 994   0.0000       1.834406        49.9167 
 995   0.0000       1.836328        49.9690 
 996   0.0000       1.839576        50.0574 
 997   0.0000       1.840112        50.0720 
 998   0.0000       1.842536        50.1379 
 999   0.0000       1.843403        50.1616 
 1000   0.0000       1.849889        50.3380 
 1001   0.0000       1.850316        50.3496 
 1002   0.0000       1.853976        50.4492 
 1003   0.0000       1.856856        50.5276 
 1004   0.0000       1.859221        50.5920 
 1005   0.0000       1.861109        50.6434 
 1006   0.0000       1.863354        50.7044 
 1007   0.0000       1.867238        50.8101 
 1008   0.0000       1.869207        50.8637 
 1009   0.0000       1.874016        50.9946 
 1010   0.0000       1.874960        51.0203 
 1011   0.0000       1.876841        51.0714 
 1012   0.0000       1.878088        51.1054 
 1013   0.0000       1.880993        51.1844 
 1014   0.0000       1.883495        51.2525 
 1015   0.0000       1.885699        51.3125 
 1016   0.0000       1.887416        51.3592 
 1017   0.0000       1.888416        51.3864 
 1018   0.0000       1.892945        51.5097 
 1019   0.0000       1.894033        51.5393 
 1020   0.0000       1.896438        51.6047 
 1021   0.0000       1.898877        51.6711 
 1022   0.0000       1.903100        51.7860 
 1023   0.0000       1.907054        51.8936 
 1024   0.0000       1.907374        51.9023 
 1025   0.0000       1.909482        51.9596 
 1026   0.0000       1.912469        52.0409 
 1027   0.0000       1.914188        52.0877 
 1028   0.0000       1.916477        52.1500 
 1029   0.0000       1.918915        52.2163 
 1030   0.0000       1.922609        52.3169 
 1031   0.0000       1.923503        52.3412 
 1032   0.0000       1.926291        52.4171 
 1033   0.0000       1.928655        52.4814 
 1034   0.0000       1.930949        52.5438 
 1035   0.0000       1.932917        52.5974 
 1036   0.0000       1.934519        52.6409 
 1037   0.0000       1.936855        52.7045 
 1038   0.0000       1.937888        52.7326 
 1039   0.0000       1.941728        52.8371 
 1040   0.0000       1.942971        52.8709 
 1041   0.0000       1.946299        52.9615 
 1042   0.0000       1.948483        53.0209 
 1043   0.0000       1.950907        53.0869 
 1044   0.0000       1.954320        53.1797 
 1045   0.0000       1.956791        53.2470 
 1046   0.0000       1.957798        53.2744 
 1047   0.0000       1.958737        53.2999 
 1048   0.0000       1.962016        53.3892 
 1049   0.0000       1.965730        53.4902 
 1050   0.0000       1.966752        53.5181 
 1051   0.0000       1.967697        53.5438 
 1052   0.0000       1.970911        53.6312 
 1053   0.0000       1.973105        53.6909 
 1054   0.0000       1.975201        53.7479 
 1055   0.0000       1.975821        53.7648 
 1056   0.0000       1.979109        53.8543 
 1057   0.0000       1.981543        53.9205 
 1058   0.0000       1.983657        53.9781 
 1059   0.0000       1.986316        54.0504 
 1060   0.0000       1.990119        54.1539 
 1061   0.0000       1.991027        54.1786 
 1062   0.0000       1.994055        54.2610 
 1063   0.0000       1.995922        54.3118 
 1064   0.0000       1.999973        54.4220 
 1065   0.0000       2.001477        54.4630 
 1066   0.0000       2.005482        54.5719 
 1067   0.0000       2.007654        54.6311 
 1068   0.0000       2.009459        54.6802 
 1069   0.0000       2.011778        54.7433 
 1070   0.0000       2.014447        54.8159 
 1071   0.0000       2.016147        54.8621 
 1072   0.0000       2.018528        54.9269 
 1073   0.0000       2.019805        54.9617 
 1074   0.0000       2.019936        54.9652 
 1075   0.0000       2.022645        55.0390 
 1076   0.0000       2.024508        55.0897 
 1077   0.0000       2.026520        55.1444 
 1078   0.0000       2.032036        55.2945 
 1079   0.0000       2.033413        55.3320 
 1080   0.0000       2.036013        55.4027 
 1081   0.0000       2.037139        55.4334 
 1082   0.0000       2.041504        55.5522 
 1083   0.0000       2.042974        55.5922 
 1084   0.0000       2.044000        55.6201 
 1085   0.0000       2.046799        55.6962 
 1086   0.0000       2.048427        55.7405 
 1087   0.0000       2.050374        55.7935 
 1088   0.0000       2.054767        55.9131 
 1089   0.0000       2.055868        55.9430 
 1090   0.0000       2.057179        55.9787 
 1091   0.0000       2.060408        56.0665 
 1092   0.0000       2.063034        56.1380 
 1093   0.0000       2.064774        56.1854 
 1094   0.0000       2.069044        56.3015 
 1095   0.0000       2.071135        56.3585 
 1096   0.0000       2.073104        56.4120 
 1097   0.0000       2.074435        56.4482 
 1098   0.0000       2.075391        56.4743 
 1099   0.0000       2.079939        56.5980 
 1100   0.0000       2.081415        56.6382 
 1101   0.0000       2.083191        56.6865 
 1102   0.0000       2.084803        56.7304 
 1103   0.0000       2.087679        56.8086 
 1104   0.0000       2.090961        56.8979 
 1105   0.0000       2.093264        56.9606 
 1106   0.0000       2.096193        57.0403 
 1107   0.0000       2.096893        57.0593 
 1108   0.0000       2.100113        57.1470 
 1109   0.0000       2.102910        57.2231 
 1110   0.0000       2.105401        57.2909 
 1111   0.0000       2.107366        57.3443 
 1112   0.0000       2.110747        57.4363 
 1113   0.0000       2.111872        57.4670 
 1114   0.0000       2.114302        57.5331 
 1115   0.0000       2.116254        57.5862 
 1116   0.0000       2.117322        57.6153 
 1117   0.0000       2.120041        57.6892 
 1118   0.0000       2.122389        57.7531 
 1119   0.0000       2.125034        57.8251 
 1120   0.0000       2.128269        57.9132 
 1121   0.0000       2.129354        57.9427 
 1122   0.0000       2.131203        57.9930 
 1123   0.0000       2.131506        58.0012 
 1124   0.0000       2.134628        58.0862 
 1125   0.0000       2.137056        58.1522 
 1126   0.0000       2.138511        58.1918 
 1127   0.0000       2.139629        58.2223 
 1128   0.0000       2.144036        58.3422 
 1129   0.0000       2.146717        58.4151 
 1130   0.0000       2.148936        58.4755 
 1131   0.0000       2.150581        58.5203 
 1132   0.0000       2.151394        58.5424 
 1133   0.0000       2.152994        58.5859 
 1134   0.0000       2.155672        58.6588 
 1135   0.0000       2.158102        58.7249 
 1136   0.0000       2.159201        58.7549 
 1137   0.0000       2.160499        58.7902 
 1138   0.0000       2.164937        58.9109 
 1139   0.0000       2.166606        58.9563 
 1140   0.0000       2.168887        59.0184 
 1141   0.0000       2.170094        59.0513 
 1142   0.0000       2.172386        59.1136 
 1143   0.0000       2.174879        59.1815 
 1144   0.0000       2.179043        59.2948 
 1145   0.0000       2.180744        59.3411 
 1146   0.0000       2.183255        59.4094 
 1147   0.0000       2.183697        59.4214 
 1148   0.0000       2.185638        59.4742 
 1149   0.0000       2.186802        59.5059 
 1150   0.0000       2.188725        59.5582 
 1151   0.0000       2.191179        59.6250 
 1152   0.0000       2.193263        59.6817 
 1153   0.0000       2.195550        59.7439 
 1154   0.0000       2.198623        59.8276 
 1155   0.0000       2.200200        59.8705 
 1156   0.0000       2.202122        59.9228 
 1157   0.0000       2.202661        59.9375 
 1158   0.0000       2.205069        60.0030 
 1159   0.0000       2.206600        60.0446 
 1160   0.0000       2.211095        60.1670 
 1161   0.0000       2.213228        60.2250 
 1162   0.0000       2.213710        60.2381 
 1163   0.0000       2.215925        60.2984 
 1164   0.0000       2.217626        60.3447 
 1165   0.0000       2.220289        60.4171 
 1166   0.0000       2.223043        60.4921 
 1167   0.0000       2.225432        60.5571 
 1168   0.0000       2.228140        60.6308 
 1169   0.0000       2.230014        60.6818 
 1170   0.0000       2.231628        60.7257 
 1171   0.0000       2.234637        60.8076 
 1172   0.0000       2.235549        60.8324 
 1173   0.0000       2.236586        60.8606 
 1174   0.0000       2.239683        60.9449 
 1175   0.0000       2.243167        61.0397 
 1176   0.0000       2.244192        61.0676 
 1177   0.0000       2.244885        61.0864 
 1178   0.0000       2.247355        61.1536 
 1179   0.0000       2.249153        61.2026 
 1180   0.0000       2.251748        61.2732 
 1181   0.0000       2.254967        61.3608 
 1182   0.0000       2.258550        61.4583 
 1183   0.0000       2.260087        61.5001 
 1184   0.0000       2.263309        61.5878 
 1185   0.0000       2.264594        61.6227 
 1186   0.0000       2.267507        61.7020 
 1187   0.0000       2.268265        61.7226 
 1188   0.0000       2.271353        61.8067 
 1189   0.0000       2.272147        61.8283 
 1190   0.0000       2.273998        61.8786 
 1191   0.0000       2.275263        61.9131 
 1192   0.0000       2.277500        61.9739 
 1193   0.0000       2.281721        62.0888 
 1194   0.0000       2.282244        62.1030 
 1195   0.0000       2.285674        62.1964 
 1196   0.0000       2.286487        62.2185 
 1197   0.0000       2.288021        62.2602 
 1198   0.0000       2.290872        62.3378 
 1199   0.0000       2.291796        62.3629 
 1200   0.0000       2.294407        62.4340 
 1201   0.0000       2.295568        62.4656 
 1202   0.0000       2.297957        62.5306 
 1203   0.0000       2.300620        62.6031 
 1204   0.0000       2.301659        62.6313 
 1205   0.0000       2.304643        62.7125 
 1206   0.0000       2.306766        62.7703 
 1207   0.0000       2.309629        62.8482 
 1208   0.0000       2.311669        62.9037 
 1209   0.0000       2.313778        62.9611 
 1210   0.0000       2.315638        63.0117 
 1211   0.0000       2.318633        63.0932 
 1212   0.0000       2.320243        63.1370 
 1213   0.0000       2.322953        63.2108 
 1214   0.0000       2.325220        63.2725 
 1215   0.0000       2.329703        63.3944 
 1216   0.0000       2.330294        63.4105 
 1217   0.0000       2.332012        63.4573 
 1218   0.0000       2.335085        63.5409 
 1219   0.0000       2.337473        63.6059 
 1220   0.0000       2.339285        63.6552 
 1221   0.0000       2.341201        63.7073 
 1222   0.0000       2.341494        63.7153 
 1223   0.0000       2.343998        63.7834 
 1224   0.0000       2.346525        63.8522 
 1225   0.0000       2.347499        63.8787 
 1226   0.0000       2.353653        64.0462 
 1227   0.0000       2.354097        64.0582 
 1228   0.0000       2.355943        64.1085 
 1229   0.0000       2.357923        64.1624 
 1230   0.0000       2.359418        64.2030 
 1231   0.0000       2.363152        64.3046 
 1232   0.0000       2.364354        64.3373 
 1233   0.0000       2.368385        64.4470 
 1234   0.0000       2.370178        64.4958 
 1235   0.0000       2.373319        64.5813 
 1236   0.0000       2.375517        64.6411 
 1237   0.0000       2.377584        64.6974 
 1238   0.0000       2.380060        64.7647 
 1239   0.0000       2.383350        64.8543 
 1240   0.0000       2.385478        64.9122 
 1241   0.0000       2.386256        64.9333 
 1242   0.0000       2.389131        65.0115 
 1243   0.0000       2.390703        65.0543 
 1244   0.0000       2.392530        65.1040 
 1245   0.0000       2.393828        65.1394 
 1246   0.0000       2.395602        65.1876 
 1247   0.0000       2.398163        65.2573 
 1248   0.0000       2.399500        65.2937 
 1249   0.0000       2.402323        65.3705 
 1250   0.0000       2.404920        65.4412 
 1251   0.0000       2.407516        65.5118 
 1252   0.0000       2.408056        65.5265 
 1253   0.0000       2.410636        65.5967 
 1254   0.0000       2.414658        65.7062 
 1255   0.0000       2.417123        65.7733 
 1256   0.0000       2.419960        65.8505 
 1257   0.0000       2.423368        65.9432 
 1258   0.0000       2.426242        66.0214 
 1259   0.0000       2.427954        66.0680 
 1260   0.0000       2.431834        66.1736 
 1261   0.0000       2.434178        66.2374 
 1262   0.0000       2.434745        66.2528 
 1263   0.0000       2.438887        66.3655 
 1264   0.0000       2.440064        66.3975 
 1265   0.0000       2.442798        66.4719 
 1266   0.0000       2.444565        66.5200 
 1267   0.0000       2.447412        66.5975 
 1268   0.0000       2.448902        66.6380 
 1269   0.0000       2.451696        66.7140 
 1270   0.0000       2.454203        66.7823 
 1271   0.0000       2.455364        66.8139 
 1272   0.0000       2.457715        66.8778 
 1273   0.0000       2.458650        66.9033 
 1274   0.0000       2.461374        66.9774 
 1275   0.0000       2.465319        67.0847 
 1276   0.0000       2.467728        67.1503 
 1277   0.0000       2.471747        67.2597 
 1278   0.0000       2.473077        67.2959 
 1279   0.0000       2.474118        67.3242 
 1280   0.0000       2.477100        67.4053 
 1281   0.0000       2.478563        67.4451 
 1282   0.0000       2.481084        67.5137 
 1283   0.0000       2.484033        67.5940 
 1284   0.0000       2.485060        67.6219 
 1285   0.0000       2.486012        67.6478 
 1286   0.0000       2.488141        67.7058 
 1287   0.0000       2.491034        67.7845 
 1288   0.0000       2.495500        67.9060 
 1289   0.0000       2.497750        67.9672 
 1290   0.0000       2.499651        68.0190 
 1291   0.0000       2.504118        68.1405 
 1292   0.0000       2.506539        68.2064 
 1293   0.0000       2.507158        68.2232 
 1294   0.0000       2.508106        68.2490 
 1295   0.0000       2.510139        68.3044 
 1296   0.0000       2.513281        68.3898 
 1297   0.0000       2.514248        68.4162 
 1298   0.0000       2.518020        68.5188 
 1299   0.0000       2.520928        68.5979 
 1300   0.0000       2.523312        68.6628 
 1301   0.0000       2.525874        68.7325 
 1302   0.0000       2.527179        68.7680 
 1303   0.0000       2.528290        68.7983 
 1304   0.0000       2.532115        68.9024 
 1305   0.0000       2.534712        68.9730 
 1306   0.0000       2.538675        69.0809 
 1307   0.0000       2.539703        69.1088 
 1308   0.0000       2.540357        69.1266 
 1309   0.0000       2.544769        69.2467 
 1310   0.0000       2.545353        69.2626 
 1311   0.0000       2.548255        69.3415 
 1312   0.0000       2.553826        69.4931 
 1313   0.0000       2.555388        69.5356 
 1314   0.0000       2.556381        69.5627 
 1315   0.0000       2.558505        69.6205 
 1316   0.0000       2.559901        69.6584 
 1317   0.0000       2.563895        69.7671 
 1318   0.0000       2.564537        69.7846 
 1319   0.0000       2.567694        69.8705 
 1320   0.0000       2.568694        69.8977 
 1321   0.0000       2.571488        69.9737 
 1322   0.0000       2.571592        69.9766 
 1323   0.0000       2.573043        70.0161 
 1324   0.0000       2.578189        70.1561 
 1325   0.0000       2.579312        70.1866 
 1326   0.0000       2.582166        70.2643 
 1327   0.0000       2.585405        70.3525 
 1328   0.0000       2.585693        70.3603 
 1329   0.0000       2.587706        70.4151 
 1330   0.0000       2.590236        70.4839 
 1331   0.0000       2.591418        70.5161 
 1332   0.0000       2.593899        70.5836 
 1333   0.0000       2.596402        70.6517 
 1334   0.0000       2.600482        70.7627 
 1335   0.0000       2.600829        70.7721 
 1336   0.0000       2.605492        70.8991 
 1337   0.0000       2.607151        70.9442 
 1338   0.0000       2.609008        70.9947 
 1339   0.0000       2.611732        71.0688 
 1340   0.0000       2.613799        71.1251 
 1341   0.0000       2.615388        71.1683 
 1342   0.0000       2.617213        71.2180 
 1343   0.0000       2.619900        71.2911 
 1344   0.0000       2.620148        71.2979 
 1345   0.0000       2.622280        71.3559 
 1346   0.0000       2.625947        71.4557 
 1347   0.0000       2.629568        71.5542 
 1348   0.0000       2.631355        71.6028 
 1349   0.0000       2.634293        71.6828 
 1350   0.0000       2.635701        71.7211 
 1351   0.0000       2.636790        71.7507 
 1352   0.0000       2.638930        71.8089 
 1353   0.0000       2.641843        71.8882 
 1354   0.0000       2.642907        71.9172 
 1355   0.0000       2.645326        71.9830 
 1356   0.0000       2.647263        72.0357 
 1357   0.0000       2.649261        72.0901 
 1358   0.0000       2.651913        72.1622 
 1359   0.0000       2.652701        72.1837 
 1360   0.0000       2.654693        72.2379 
 1361   0.0000       2.658205        72.3334 
 1362   0.0000       2.660097        72.3849 
 1363   0.0000       2.661933        72.4349 
 1364   0.0000       2.662397        72.4475 
 1365   0.0000       2.662944        72.4624 
 1366   0.0000       2.666956        72.5716 
 1367   0.0000       2.668945        72.6257 
 1368   0.0000       2.670939        72.6799 
 1369   0.0000       2.672699        72.7278 
 1370   0.0000       2.677102        72.8477 
 1371   0.0000       2.679473        72.9122 
 1372   0.0000       2.680485        72.9397 
 1373   0.0000       2.681210        72.9594 
 1374   0.0000       2.683320        73.0168 
 1375   0.0000       2.684986        73.0622 
 1376   0.0000       2.689330        73.1804 
 1377   0.0000       2.691205        73.2314 
 1378   0.0000       2.692857        73.2764 
 1379   0.0000       2.697291        73.3970 
 1380   0.0000       2.698963        73.4425 
 1381   0.0000       2.700509        73.4846 
 1382   0.0000       2.702998        73.5523 
 1383   0.0000       2.708193        73.6937 
 1384   0.0000       2.708728        73.7082 
 1385   0.0000       2.710823        73.7652 
 1386   0.0000       2.712045        73.7985 
 1387   0.0000       2.713736        73.8445 
 1388   0.0000       2.715977        73.9055 
 1389   0.0000       2.717787        73.9547 
 1390   0.0000       2.719384        73.9982 
 1391   0.0000       2.720684        74.0336 
 1392   0.0000       2.723054        74.0981 
 1393   0.0000       2.726225        74.1844 
 1394   0.0000       2.729724        74.2796 
 1395   0.0000       2.733521        74.3829 
 1396   0.0000       2.736022        74.4509 
 1397   0.0000       2.737826        74.5000 
 1398   0.0000       2.741990        74.6133 
 1399   0.0000       2.745434        74.7070 
 1400   0.0000       2.748126        74.7803 
 1401   0.0000       2.749915        74.8290 
 1402   0.0000       2.751770        74.8795 
 1403   0.0000       2.753789        74.9344 
 1404   0.0000       2.754562        74.9555 
 1405   0.0000       2.756428        75.0062 
 1406   0.0000       2.757876        75.0456 
 1407   0.0000       2.759657        75.0941 
 1408   0.0000       2.760685        75.1220 
 1409   0.0000       2.763619        75.2019 
 1410   0.0000       2.765721        75.2591 
 1411   0.0000       2.767061        75.2956 
 1412   0.0000       2.771028        75.4035 
 1413   0.0000       2.772206        75.4355 
 1414   0.0000       2.774263        75.4915 
 1415   0.0000       2.776959        75.5649 
 1416   0.0000       2.777522        75.5802 
 1417   0.0000       2.778862        75.6167 
 1418   0.0000       2.782539        75.7167 
 1419   0.0000       2.784602        75.7729 
 1420   0.0000       2.785598        75.8000 
 1421   0.0000       2.789205        75.8981 
 1422   0.0000       2.791762        75.9677 
 1423   0.0000       2.795512        76.0697 
 1424   0.0000       2.797220        76.1162 
 1425   0.0000       2.799141        76.1685 
 1426   0.0000       2.801378        76.2294 
 1427   0.0000       2.802339        76.2555 
 1428   0.0000       2.803660        76.2915 
 1429   0.0000       2.807221        76.3884 
 1430   0.0000       2.810614        76.4807 
 1431   0.0000       2.812815        76.5406 
 1432   0.0000       2.815048        76.6013 
 1433   0.0000       2.817007        76.6547 
 1434   0.0000       2.818234        76.6881 
 1435   0.0000       2.820021        76.7367 
 1436   0.0000       2.826183        76.9044 
 1437   0.0000       2.828498        76.9673 
 1438   0.0000       2.830404        77.0192 
 1439   0.0000       2.831407        77.0465 
 1440   0.0000       2.832578        77.0784 
 1441   0.0000       2.837591        77.2148 
 1442   0.0000       2.837868        77.2223 
 1443   0.0000       2.841911        77.3323 
 1444   0.0000       2.845369        77.4264 
 1445   0.0000       2.847004        77.4709 
 1446   0.0000       2.849308        77.5336 
 1447   0.0000       2.851351        77.5892 
 1448   0.0000       2.852065        77.6086 
 1449   0.0000       2.853982        77.6608 
 1450   0.0000       2.857809        77.7649 
 1451   0.0000       2.858566        77.7855 
 1452   0.0000       2.861970        77.8782 
 1453   0.0000       2.864765        77.9542 
 1454   0.0000       2.865919        77.9856 
 1455   0.0000       2.868209        78.0479 
 1456   0.0000       2.872275        78.1586 
 1457   0.0000       2.874909        78.2303 
 1458   0.0000       2.876515        78.2740 
 1459   0.0000       2.880152        78.3729 
 1460   0.0000       2.884362        78.4875 
 1461   0.0000       2.885775        78.5259 
 1462   0.0000       2.887689        78.5780 
 1463   0.0000       2.888442        78.5985 
 1464   0.0000       2.891117        78.6713 
 1465   0.0000       2.895186        78.7820 
 1466   0.0000       2.895835        78.7997 
 1467   0.0000       2.901145        78.9442 
 1468   0.0000       2.904096        79.0245 
 1469   0.0000       2.904855        79.0451 
 1470   0.0000       2.907444        79.1156 
 1471   0.0000       2.910867        79.2087 
 1472   0.0000       2.911705        79.2315 
 1473   0.0000       2.915768        79.3421 
 1474   0.0000       2.917079        79.3777 
 1475   0.0000       2.920257        79.4642 
 1476   0.0000       2.923824        79.5613 
 1477   0.0000       2.924627        79.5831 
 1478   0.0000       2.927420        79.6592 
 1479   0.0000       2.929426        79.7137 
 1480   0.0000       2.932951        79.8097 
 1481   0.0000       2.937209        79.9255 
 1482   0.0000       2.939949        80.0001 
 1483   0.0000       2.941135        80.0324 
 1484   0.0000       2.943793        80.1047 
 1485   0.0000       2.945504        80.1512 
 1486   0.0000       2.951191        80.3060 
 1487   0.0000       2.952474        80.3409 
 1488   0.0000       2.953704        80.3744 
 1489   0.0000       2.956860        80.4602 
 1490   0.0000       2.957690        80.4828 
 1491   0.0000       2.961123        80.5763 
 1492   0.0000       2.962736        80.6201 
 1493   0.0000       2.965160        80.6861 
 1494   0.0000       2.968940        80.7890 
 1495   0.0000       2.971712        80.8644 
 1496   0.0000       2.972498        80.8858 
 1497   0.0000       2.973997        80.9266 
 1498   0.0000       2.976922        81.0062 
 1499   0.0000       2.981207        81.1228 
 1500   0.0000       2.985355        81.2357 
 1501   0.0000       2.986051        81.2546 
 1502   0.0000       2.986684        81.2718 
 1503   0.0000       2.990938        81.3876 
 1504   0.0000       2.994503        81.4846 
 1505   0.0000       2.996644        81.5428 
 1506   0.0000       3.000839        81.6570 
 1507   0.0000       3.001403        81.6723 
 1508   0.0000       3.003306        81.7241 
 1509   0.0000       3.004717        81.7625 
 1510   0.0000       3.008519        81.8660 
 1511   0.0000       3.009979        81.9057 
 1512   0.0000       3.013262        81.9950 
 1513   0.0000       3.016604        82.0860 
 1514   0.0000       3.019990        82.1781 
 1515   0.0000       3.020701        82.1974 
 1516   0.0000       3.023761        82.2807 
 1517   0.0000       3.026579        82.3574 
 1518   0.0000       3.031614        82.4944 
 1519   0.0000       3.032098        82.5076 
 1520   0.0000       3.035402        82.5975 
 1521   0.0000       3.042347        82.7865 
 1522   0.0000       3.044226        82.8376 
 1523   0.0000       3.044792        82.8530 
 1524   0.0000       3.046683        82.9045 
 1525   0.0000       3.049241        82.9741 
 1526   0.0000       3.054831        83.1262 
 1527   0.0000       3.056352        83.1676 
 1528   0.0000       3.057457        83.1976 
 1529   0.0000       3.061044        83.2952 
 1530   0.0000       3.063054        83.3499 
 1531   0.0000       3.064747        83.3960 
 1532   0.0000       3.068571        83.5001 
 1533   0.0000       3.071628        83.5832 
 1534   0.0000       3.073844        83.6435 
 1535   0.0000       3.075931        83.7003 
 1536   0.0000       3.078368        83.7667 
 1537   0.0000       3.081672        83.8566 
 1538   0.0000       3.084532        83.9344 
 1539   0.0000       3.087348        84.0110 
 1540   0.0000       3.088606        84.0452 
 1541   0.0000       3.088810        84.0508 
 1542   0.0000       3.092688        84.1563 
 1543   0.0000       3.095590        84.2353 
 1544   0.0000       3.098599        84.3172 
 1545   0.0000       3.101823        84.4049 
 1546   0.0000       3.102956        84.4357 
 1547   0.0000       3.104885        84.4882 
 1548   0.0000       3.107833        84.5684 
 1549   0.0000       3.109262        84.6073 
 1550   0.0000       3.112705        84.7010 
 1551   0.0000       3.118331        84.8541 
 1552   0.0000       3.120815        84.9217 
 1553   0.0000       3.124697        85.0273 
 1554   0.0000       3.126312        85.0713 
 1555   0.0000       3.127442        85.1020 
 1556   0.0000       3.131751        85.2193 
 1557   0.0000       3.134324        85.2893 
 1558   0.0000       3.136494        85.3483 
 1559   0.0000       3.139345        85.4259 
 1560   0.0000       3.144492        85.5660 
 1561   0.0000       3.145312        85.5883 
 1562   0.0000       3.151710        85.7624 
 1563   0.0000       3.155301        85.8601 
 1564   0.0000       3.156842        85.9020 
 1565   0.0000       3.160047        85.9892 
 1566   0.0000       3.161372        86.0253 
 1567   0.0000       3.165566        86.1394 
 1568   0.0000       3.168317        86.2143 
 1569   0.0000       3.174259        86.3760 
 1570   0.0000       3.176992        86.4504 
 1571   0.0000       3.178534        86.4923 
 1572   0.0000       3.182775        86.6077 
 1573   0.0000       3.184783        86.6624 
 1574   0.0000       3.186179        86.7003 
 1575   0.0000       3.191677        86.8500 
 1576   0.0000       3.194125        86.9166 
 1577   0.0000       3.196690        86.9863 
 1578   0.0000       3.198131        87.0256 
 1579   0.0000       3.201185        87.1087 
 1580   0.0000       3.206406        87.2507 
 1581   0.0000       3.209405        87.3324 
 1582   0.0000       3.210023        87.3492 
 1583   0.0000       3.212268        87.4102 
 1584   0.0000       3.216610        87.5284 
 1585   0.0000       3.217948        87.5648 
 1586   0.0000       3.218489        87.5795 
 1587   0.0000       3.223399        87.7131 
 1588   0.0000       3.228114        87.8414 
 1589   0.0000       3.230806        87.9147 
 1590   0.0000       3.233879        87.9983 
 1591   0.0000       3.236334        88.0651 
 1592   0.0000       3.237651        88.1010 
 1593   0.0000       3.238956        88.1365 
 1594   0.0000       3.243240        88.2530 
 1595   0.0000       3.246267        88.3354 
 1596   0.0000       3.251068        88.4661 
 1597   0.0000       3.256814        88.6224 
 1598   0.0000       3.257395        88.6382 
 1599   0.0000       3.261704        88.7555 
 1600   0.0000       3.262142        88.7674 
 1601   0.0000       3.267105        88.9024 
 1602   0.0000       3.268592        88.9429 
 1603   0.0000       3.272399        89.0465 
 1604   0.0000       3.275441        89.1293 
 1605   0.0000       3.277761        89.1924 
 1606   0.0000       3.284528        89.3765 
 1607   0.0000       3.287619        89.4607 
 1608   0.0000       3.289019        89.4988 
 1609   0.0000       3.289427        89.5098 
 1610   0.0000       3.292756        89.6004 
 1611   0.0000       3.298836        89.7659 
 1612   0.0000       3.301738        89.8449 
 1613   0.0000       3.302561        89.8673 
 1614   0.0000       3.304512        89.9203 
 1615   0.0000       3.307485        90.0012 
 1616   0.0000       3.311561        90.1121 
 1617   0.0000       3.314298        90.1866 
 1618   0.0000       3.315226        90.2119 
 1619   0.0000       3.317145        90.2641 
 1620   0.0000       3.318276        90.2949 
 1621   0.0000       3.321735        90.3890 
 1622   0.0000       3.325227        90.4840 
 1623   0.0000       3.328377        90.5698 
 1624   0.0000       3.329700        90.6057 
 1625   0.0000       3.334093        90.7253 
 1626   0.0000       3.339619        90.8757 
 1627   0.0000       3.340787        90.9074 
 1628   0.0000       3.343185        90.9727 
 1629   0.0000       3.348195        91.1090 
 1630   0.0000       3.352908        91.2373 
 1631   0.0000       3.354592        91.2831 
 1632   0.0000       3.356781        91.3427 
 1633   0.0000       3.361238        91.4639 
 1634   0.0000       3.361996        91.4846 
 1635   0.0000       3.363715        91.5313 
 1636   0.0000       3.365892        91.5906 
 1637   0.0000       3.367617        91.6375 
 1638   0.0000       3.371809        91.7516 
 1639   0.0000       3.376314        91.8742 
 1640   0.0000       3.378384        91.9305 
 1641   0.0000       3.380084        91.9768 
 1642   0.0000       3.383242        92.0627 
 1643   0.0000       3.386202        92.1432 
 1644   0.0000       3.388029        92.1930 
 1645   0.0000       3.392821        92.3233 
 1646   0.0000       3.395048        92.3840 
 1647   0.0000       3.397165        92.4416 
 1648   0.0000       3.398519        92.4784 
 1649   0.0000       3.402376        92.5834 
 1650   0.0000       3.405932        92.6801 
 1651   0.0000       3.407371        92.7193 
 1652   0.0000       3.410376        92.8010 
 1653   0.0000       3.413402        92.8834 
 1654   0.0000       3.414707        92.9189 
 1655   0.0000       3.417583        92.9972 
 1656   0.0000       3.421652        93.1079 
 1657   0.0000       3.425370        93.2091 
 1658   0.0000       3.429291        93.3158 
 1659   0.0000       3.433771        93.4376 
 1660   0.0000       3.435861        93.4945 
 1661   0.0000       3.436818        93.5206 
 1662   0.0000       3.438988        93.5796 
 1663   0.0000       3.443438        93.7007 
 1664   0.0000       3.443982        93.7155 
 1665   0.0000       3.446567        93.7858 
 1666   0.0000       3.452534        93.9482 
 1667   0.0000       3.454255        93.9951 
 1668   0.0000       3.458118        94.1002 
 1669   0.0000       3.462637        94.2231 
 1670   0.0000       3.463606        94.2495 
 1671   0.0000       3.465030        94.2883 
 1672   0.0000       3.466347        94.3241 
 1673   0.0000       3.470906        94.4481 
 1674   0.0000       3.472941        94.5035 
 1675   0.0000       3.473138        94.5089 
 1676   0.0000       3.476832        94.6094 
 1677   0.0000       3.478030        94.6420 
 1678   0.0000       3.479842        94.6913 
 1679   0.0000       3.484254        94.8114 
 1680   0.0000       3.486318        94.8675 
 1681   0.0000       3.489402        94.9515 
 1682   0.0000       3.493556        95.0645 
 1683   0.0000       3.496436        95.1429 
 1684   0.0000       3.497530        95.1726 
 1685   0.0000       3.500065        95.2416 
 1686   0.0000       3.502728        95.3141 
 1687   0.0000       3.504818        95.3710 
 1688   0.0000       3.508250        95.4643 
 1689   0.0000       3.511511        95.5531 
 1690   0.0000       3.514302        95.6290 
 1691   0.0000       3.514845        95.6438 
 1692   0.0000       3.518275        95.7371 
 1693   0.0000       3.520825        95.8065 
 1694   0.0000       3.523010        95.8660 
 1695   0.0000       3.531105        96.0863 
 1696   0.0000       3.532741        96.1308 
 1697   0.0000       3.535052        96.1937 
 1698   0.0000       3.540543        96.3431 
 1699   0.0000       3.543281        96.4176 
 1700   0.0000       3.546678        96.5100 
 1701   0.0000       3.548770        96.5669 
 1702   0.0000       3.551304        96.6359 
 1703   0.0000       3.554362        96.7191 
 1704   0.0000       3.555793        96.7580 
 1705   0.0000       3.558248        96.8249 
 1706   0.0000       3.562020        96.9275 
 1707   0.0000       3.564133        96.9850 
 1708   0.0000       3.566928        97.0611 
 1709   0.0000       3.570453        97.1570 
 1710   0.0000       3.572439        97.2110 
 1711   0.0000       3.574010        97.2538 
 1712   0.0000       3.576939        97.3335 
 1713   0.0000       3.578705        97.3815 
 1714   0.0000       3.583124        97.5018 
 1715   0.0000       3.586690        97.5988 
 1716   0.0000       3.591199        97.7215 
 1717   0.0000       3.593254        97.7774 
 1718   0.0000       3.594411        97.8089 
 1719   0.0000       3.598495        97.9200 
 1720   0.0000       3.600097        97.9636 
 1721   0.0000       3.602176        98.0202 
 1722   0.0000       3.604241        98.0764 
 1723   0.0000       3.607420        98.1629 
 1724   0.0000       3.608569        98.1942 
 1725   0.0000       3.611033        98.2612 
 1726   0.0000       3.615878        98.3930 
 1727   0.0000       3.616841        98.4192 
 1728   0.0000       3.619550        98.4930 
 1729   0.0000       3.623648        98.6045 
 1730   0.0000       3.624518        98.6282 
 1731   0.0000       3.628930        98.7482 
 1732   0.0000       3.632502        98.8454 
 1733   0.0000       3.634681        98.9047 
 1734   0.0000       3.636025        98.9413 
 1735   0.0000       3.636252        98.9474 
 1736   0.0000       3.642036        99.1048 
 1737   0.0000       3.643317        99.1397 
 1738   0.0000       3.650215        99.3274 
 1739   0.0000       3.652424        99.3875 
 1740   0.0000       3.655204        99.4632 
 1741   0.0000       3.659788        99.5879 
 1742   0.0000       3.663147        99.6793 
 1743   0.0000       3.664925        99.7277 
 1744   0.0000       3.669141        99.8424 
 1745   0.0000       3.671052        99.8944 
 1746   0.0000       3.673400        99.9583 
 1747   0.0000       3.678167       100.0880 
 1748   0.0000       3.680995       100.1650 
 1749   0.0000       3.683818       100.2418 
 1750   0.0000       3.685475       100.2869 
 1751   0.0000       3.686121       100.3045 
 1752   0.0000       3.691668       100.4554 
 1753   0.0000       3.694016       100.5193 
 1754   0.0000       3.699271       100.6623 
 1755   0.0000       3.700888       100.7063 
 1756   0.0000       3.709154       100.9312 
 1757   0.0000       3.715265       101.0975 
 1758   0.0000       3.718728       101.1917 
 1759   0.0000       3.723254       101.3149 
 1760   0.0000       3.724237       101.3416 
 1761   0.0000       3.724533       101.3497 
 1762   0.0000       3.729328       101.4802 
 1763   0.0000       3.730559       101.5137 
 1764   0.0000       3.732923       101.5780 
 1765   0.0000       3.735620       101.6514 
 1766   0.0000       3.736322       101.6705 
 1767   0.0000       3.743851       101.8754 
 1768   0.0000       3.746069       101.9357 
 1769   0.0000       3.752061       102.0988 
 1770   0.0000       3.755694       102.1976 
 1771   0.0000       3.759442       102.2996 
 1772   0.0000       3.766703       102.4972 
 1773   0.0000       3.769287       102.5675 
 1774   0.0000       3.770752       102.6074 
 1775   0.0000       3.773962       102.6947 
 1776   0.0000       3.779709       102.8511 
 1777   0.0000       3.781247       102.8930 
 1778   0.0000       3.785058       102.9967 
 1779   0.0000       3.789168       103.1085 
 1780   0.0000       3.796070       103.2963 
 1781   0.0000       3.796856       103.3177 
 1782   0.0000       3.802739       103.4778 
 1783   0.0000       3.805366       103.5493 
 1784   0.0000       3.808354       103.6306 
 1785   0.0000       3.812276       103.7373 
 1786   0.0000       3.814127       103.7877 
 1787   0.0000       3.821610       103.9913 
 1788   0.0000       3.822627       104.0190 
 1789   0.0000       3.828807       104.1871 
 1790   0.0000       3.831211       104.2526 
 1791   0.0000       3.833043       104.3024 
 1792   0.0000       3.837867       104.4337 
 1793   0.0000       3.842077       104.5482 
 1794   0.0000       3.843300       104.5815 
 1795   0.0000       3.846267       104.6623 
 1796   0.0000       3.852477       104.8312 
 1797   0.0000       3.854651       104.8904 
 1798   0.0000       3.855480       104.9129 
 1799   0.0000       3.861160       105.0675 
 1800   0.0000       3.862713       105.1098 
 1801   0.0000       3.864455       105.1572 
 1802   0.0000       3.870721       105.3277 
 1803   0.0000       3.876019       105.4718 
 1804   0.0000       3.878291       105.5337 
 1805   0.0000       3.879036       105.5539 
 1806   0.0000       3.882562       105.6499 
 1807   0.0000       3.886676       105.7618 
 1808   0.0000       3.891523       105.8937 
 1809   0.0000       3.896610       106.0321 
 1810   0.0000       3.898642       106.0874 
 1811   0.0000       3.905014       106.2608 
 1812   0.0000       3.907871       106.3386 
 1813   0.0000       3.913687       106.4968 
 1814   0.0000       3.916955       106.5858 
 1815   0.0000       3.918774       106.6353 
 1816   0.0000       3.922260       106.7301 
 1817   0.0000       3.926992       106.8589 
 1818   0.0000       3.930283       106.9484 
 1819   0.0000       3.931092       106.9704 
 1820   0.0000       3.937718       107.1508 
 1821   0.0000       3.939874       107.2094 
 1822   0.0000       3.945076       107.3510 
 1823   0.0000       3.948388       107.4411 
 1824   0.0000       3.952498       107.5529 
 1825   0.0000       3.953686       107.5853 
 1826   0.0000       3.956885       107.6723 
 1827   0.0000       3.962803       107.8334 
 1828   0.0000       3.962881       107.8355 
 1829   0.0000       3.964356       107.8756 
 1830   0.0000       3.972223       108.0897 
 1831   0.0000       3.974767       108.1589 
 1832   0.0000       3.980285       108.3091 
 1833   0.0000       3.981368       108.3385 
 1834   0.0000       3.986448       108.4768 
 1835   0.0000       3.993393       108.6657 
 1836   0.0000       3.997319       108.7726 
 1837   0.0000       4.000326       108.8544 
 1838   0.0000       4.003517       108.9412 
 1839   0.0000       4.006059       109.0104 
 1840   0.0000       4.006631       109.0260 
 1841   0.0000       4.012706       109.1913 
 1842   0.0000       4.015488       109.2670 
 1843   0.0000       4.016727       109.3007 
 1844   0.0000       4.021075       109.4190 
 1845   0.0000       4.024460       109.5111 
 1846   0.0000       4.026783       109.5743 
 1847   0.0000       4.030502       109.6755 
 1848   0.0000       4.035525       109.8122 
 1849   0.0000       4.041031       109.9621 
 1850   0.0000       4.048812       110.1738 
 1851   0.0000       4.052056       110.2621 
 1852   0.0000       4.053859       110.3111 
 1853   0.0000       4.057406       110.4076 
 1854   0.0000       4.059854       110.4742 
 1855   0.0000       4.062489       110.5459 
 1856   0.0000       4.064551       110.6021 
 1857   0.0000       4.067359       110.6785 
 1858   0.0000       4.070858       110.7737 
 1859   0.0000       4.076850       110.9367 
 1860   0.0000       4.085764       111.1793 
 1861   0.0000       4.087775       111.2340 
 1862   0.0000       4.088261       111.2472 
 1863   0.0000       4.093137       111.3799 
 1864   0.0000       4.095323       111.4394 
 1865   0.0000       4.099759       111.5601 
 1866   0.0000       4.101892       111.6182 
 1867   0.0000       4.104649       111.6932 
 1868   0.0000       4.110339       111.8480 
 1869   0.0000       4.111429       111.8777 
 1870   0.0000       4.115309       111.9832 
 1871   0.0000       4.117617       112.0460 
 1872   0.0000       4.122898       112.1898 
 1873   0.0000       4.125535       112.2615 
 1874   0.0000       4.130661       112.4010 
 1875   0.0000       4.135135       112.5227 
 1876   0.0000       4.139193       112.6332 
 1877   0.0000       4.142918       112.7345 
 1878   0.0000       4.151268       112.9617 
 1879   0.0000       4.154633       113.0533 
 1880   0.0000       4.158437       113.1568 
 1881   0.0000       4.161721       113.2462 
 1882   0.0000       4.168440       113.4290 
 1883   0.0000       4.168717       113.4366 
 1884   0.0000       4.173384       113.5636 
 1885   0.0000       4.176308       113.6431 
 1886   0.0000       4.179750       113.7368 
 1887   0.0000       4.186527       113.9212 
 1888   0.0000       4.188574       113.9769 
 1889   0.0000       4.194846       114.1476 
 1890   0.0000       4.200527       114.3022 
 1891   0.0000       4.201431       114.3268 
 1892   0.0000       4.205153       114.4280 
 1893   0.0000       4.209539       114.5474 
 1894   0.0000       4.213517       114.6556 
 1895   0.0000       4.218380       114.7879 
 1896   0.0000       4.220635       114.8493 
 1897   0.0000       4.226150       114.9994 
 1898   0.0000       4.228667       115.0679 
 1899   0.0000       4.231669       115.1496 
 1900   0.0000       4.239585       115.3650 
 1901   0.0000       4.247670       115.5850 
 1902   0.0000       4.255050       115.7858 
 1903   0.0000       4.263843       116.0251 
 1904   0.0000       4.266953       116.1097 
 1905   0.0000       4.270464       116.2052 
 1906   0.0000       4.274532       116.3159 
 1907   0.0000       4.278814       116.4324 
 1908   0.0000       4.282235       116.5255 
 1909   0.0000       4.293565       116.8338 
 1910   0.0000       4.299128       116.9852 
 1911   0.0000       4.303826       117.1131 
 1912   0.0000       4.313770       117.3837 
 1913   0.0000       4.317845       117.4945 
 1914   0.0000       4.318665       117.5168 
 1915   0.0000       4.325605       117.7057 
 1916   0.0000       4.330048       117.8266 
 1917   0.0000       4.334944       117.9598 
 1918   0.0000       4.338606       118.0595 
 1919   0.0000       4.346199       118.2661 
 1920   0.0000       4.348390       118.3257 
 1921   0.0000       4.360345       118.6510 
 1922   0.0000       4.362103       118.6989 
 1923   0.0000       4.363025       118.7239 
 1924   0.0000       4.368201       118.8648 
 1925   0.0000       4.373646       119.0130 
 1926   0.0000       4.389122       119.4341 
 1927   0.0000       4.397294       119.6564 
 1928   0.0000       4.400261       119.7372 
 1929   0.0000       4.408124       119.9511 
 1930   0.0000       4.414779       120.1323 
 1931   0.0000       4.421219       120.3075 
 1932   0.0000       4.426010       120.4379 
 1933   0.0000       4.428988       120.5189 
 1934   0.0000       4.437161       120.7413 
 1935   0.0000       4.444630       120.9445 
 1936   0.0000       4.451234       121.1242 
 1937   0.0000       4.452823       121.1675 
 1938   0.0000       4.464722       121.4913 
 1939   0.0000       4.471777       121.6832 
 1940   0.0000       4.483463       122.0012 
 1941   0.0000       4.486457       122.0827 
 1942   0.0000       4.490411       122.1903 
 1943   0.0000       4.500280       122.4588 
 1944   0.0000       4.501711       122.4978 
 1945   0.0000       4.508367       122.6789 
 1946   0.0000       4.514910       122.8569 
 1947   0.0000       4.518422       122.9525 
 1948   0.0000       4.522647       123.0675 
 1949   0.0000       4.529456       123.2528 
 1950   0.0000       4.535422       123.4151 
 1951   0.0000       4.543196       123.6266 
 1952   0.0000       4.544942       123.6742 
 1953   0.0000       4.548356       123.7671 
 1954   0.0000       4.552377       123.8765 
 1955   0.0000       4.558320       124.0382 
 1956   0.0000       4.561290       124.1190 
 1957   0.0000       4.571704       124.4024 
 1958   0.0000       4.573943       124.4633 
 1959   0.0000       4.578711       124.5931 
 1960   0.0000       4.585160       124.7685 
 1961   0.0000       4.590202       124.9057 
 1962   0.0000       4.590532       124.9147 
 1963   0.0000       4.603524       125.2682 
 1964   0.0000       4.604099       125.2839 
 1965   0.0000       4.609029       125.4180 
 1966   0.0000       4.615921       125.6056 
 1967   0.0000       4.624325       125.8343 
 1968   0.0000       4.637641       126.1966 
 1969   0.0000       4.644983       126.3964 
 1970   0.0000       4.647893       126.4756 
 1971   0.0000       4.651945       126.5859 
 1972   0.0000       4.664326       126.9228 
 1973   0.0000       4.667800       127.0173 
 1974   0.0000       4.672663       127.1496 
 1975   0.0000       4.678211       127.3006 
 1976   0.0000       4.685359       127.4951 
 1977   0.0000       4.687784       127.5611 
 1978   0.0000       4.698849       127.8622 
 1979   0.0000       4.705987       128.0564 
 1980   0.0000       4.709456       128.1508 
 1981   0.0000       4.712500       128.2336 
 1982   0.0000       4.717692       128.3749 
 1983   0.0000       4.719806       128.4324 
 1984   0.0000       4.724993       128.5736 
 1985   0.0000       4.732061       128.7659 
 1986   0.0000       4.735295       128.8539 
 1987   0.0000       4.738969       128.9539 
 1988   0.0000       4.740837       129.0047 
 1989   0.0000       4.745951       129.1439 
 1990   0.0000       4.751387       129.2918 
 1991   0.0000       4.756327       129.4262 
 1992   0.0000       4.766884       129.7135 
 1993   0.0000       4.769975       129.7976 
 1994   0.0000       4.776770       129.9825 
 1995   0.0000       4.780049       130.0717 
 1996   0.0000       4.786648       130.2513 
 1997   0.0000       4.795857       130.5019 
 1998   0.0000       4.801857       130.6652 
 1999   0.0000       4.809629       130.8767 
 2000   0.0000       4.812392       130.9518 
 2001   0.0000       4.816997       131.0772 
 2002   0.0000       4.821619       131.2029 
 2003   0.0000       4.829625       131.4208 
 2004   0.0000       4.834674       131.5582 
 2005   0.0000       4.840439       131.7150 
 2006   0.0000       4.843339       131.7939 
 2007   0.0000       4.852666       132.0477 
 2008   0.0000       4.854327       132.0929 
 2009   0.0000       4.859112       132.2232 
 2010   0.0000       4.864820       132.3785 
 2011   0.0000       4.866620       132.4275 
 2012   0.0000       4.872253       132.5807 
 2013   0.0000       4.875512       132.6694 
 2014   0.0000       4.877899       132.7344 
 2015   0.0000       4.882653       132.8637 
 2016   0.0000       4.888212       133.0150 
 2017   0.0000       4.891672       133.1092 
 2018   0.0000       4.905174       133.4766 
 2019   0.0000       4.908801       133.5753 
 2020   0.0000       4.910230       133.6142 
 2021   0.0000       4.911610       133.6517 
 2022   0.0000       4.918306       133.8339 
 2023   0.0000       4.920820       133.9023 
 2024   0.0000       4.924480       134.0019 
 2025   0.0000       4.930013       134.1525 
 2026   0.0000       4.937874       134.3664 
 2027   0.0000       4.938912       134.3946 
 2028   0.0000       4.943674       134.5242 
 2029   0.0000       4.950278       134.7039 
 2030   0.0000       4.952101       134.7535 
 2031   0.0000       4.956266       134.8669 
 2032   0.0000       4.957908       134.9115 
 2033   0.0000       4.963708       135.0694 
 2034   0.0000       4.971971       135.2942 
 2035   0.0000       4.975529       135.3910 
 2036   0.0000       4.977783       135.4524 
 2037   0.0000       4.982526       135.5814 
 2038   0.0000       4.992104       135.8421 
 2039   0.0000       4.997066       135.9771 
 2040   0.0000       5.006666       136.2383 
 2041   0.0000       5.009471       136.3146 
 2042   0.0000       5.011952       136.3822 
 2043   0.0000       5.022465       136.6682 
 2044   0.0000       5.024009       136.7102 
 2045   0.0000       5.026445       136.7765 
 2046   0.0000       5.035434       137.0211 
 2047   0.0000       5.040304       137.1537 
 2048   0.0000       5.043973       137.2535 
 2049   0.0000       5.048115       137.3662 
 2050   0.0000       5.050309       137.4259 
 2051   0.0000       5.057918       137.6329 
 2052   0.0000       5.060095       137.6922 
 2053   0.0000       5.066145       137.8568 
 2054   0.0000       5.068302       137.9155 
 2055   0.0000       5.069533       137.9490 
 2056   0.0000       5.070365       137.9717 
 2057   0.0000       5.084180       138.3476 
 2058   0.0000       5.089245       138.4854 
 2059   0.0000       5.091412       138.5444 
 2060   0.0000       5.094176       138.6196 
 2061   0.0000       5.094547       138.6297 
 2062   0.0000       5.097993       138.7234 
 2063   0.0000       5.099005       138.7510 
 2064   0.0000       5.105983       138.9409 
 2065   0.0000       5.109126       139.0264 
 2066   0.0000       5.114127       139.1625 
 2067   0.0000       5.116301       139.2216 
 2068   0.0000       5.119605       139.3115 
 2069   0.0000       5.121421       139.3610 
 2070   0.0000       5.128275       139.5475 
 2071   0.0000       5.131320       139.6303 
 2072   0.0000       5.137349       139.7944 
 2073   0.0000       5.142773       139.9420 
 2074   0.0000       5.145104       140.0054 
 2075   0.0000       5.150803       140.1605 
 2076   0.0000       5.152690       140.2118 
 2077   0.0000       5.156424       140.3134 
 2078   0.0000       5.160426       140.4223 
 2079   0.0000       5.165536       140.5614 
 2080   0.0000       5.167831       140.6238 
 2081   0.0000       5.168842       140.6513 
 2082   0.0000       5.176263       140.8533 
 2083   0.0000       5.180640       140.9724 
 2084   0.0000       5.184288       141.0717 
 2085   0.0000       5.186920       141.1433 
 2086   0.0000       5.197503       141.4312 
 2087   0.0000       5.198902       141.4693 
 2088   0.0000       5.204409       141.6192 
 2089   0.0000       5.206926       141.6876 
 2090   0.0000       5.212476       141.8387 
 2091   0.0000       5.214121       141.8834 
 2092   0.0000       5.219410       142.0274 
 2093   0.0000       5.225571       142.1950 
 2094   0.0000       5.229771       142.3093 
 2095   0.0000       5.234596       142.4406 
 2096   0.0000       5.241153       142.6190 
 2097   0.0000       5.245780       142.7449 
 2098   0.0000       5.247757       142.7987 
 2099   0.0000       5.249630       142.8497 
 2100   0.0000       5.250412       142.8710 
 2101   0.0000       5.255871       143.0195 
 2102   0.0000       5.257228       143.0565 
 2103   0.0000       5.261448       143.1713 
 2104   0.0000       5.265720       143.2875 
 2105   0.0000       5.268183       143.3545 
 2106   0.0000       5.271796       143.4529 
 2107   0.0000       5.272586       143.4744 
 2108   0.0000       5.277038       143.5955 
 2109   0.0000       5.278652       143.6394 
 2110   0.0000       5.282252       143.7374 
 2111   0.0000       5.288163       143.8982 
 2112   0.0000       5.292745       144.0229 
 2113   0.0000       5.295490       144.0976 
 2114   0.0000       5.302386       144.2853 
 2115   0.0000       5.305465       144.3690 
 2116   0.0000       5.312937       144.5724 
 2117   0.0000       5.314821       144.6236 
 2118   0.0000       5.323483       144.8593 
 2119   0.0000       5.329257       145.0165 
 2120   0.0000       5.331817       145.0861 
 2121   0.0000       5.333070       145.1202 
 2122   0.0000       5.335152       145.1769 
 2123   0.0000       5.341805       145.3579 
 2124   0.0000       5.345627       145.4619 
 2125   0.0000       5.350427       145.5925 
 2126   0.0000       5.353804       145.6844 
 2127   0.0000       5.358569       145.8141 
 2128   0.0000       5.361887       145.9044 
 2129   0.0000       5.364808       145.9838 
 2130   0.0000       5.369394       146.1086 
 2131   0.0000       5.375438       146.2731 
 2132   0.0000       5.377730       146.3355 
 2133   0.0000       5.380464       146.4099 
 2134   0.0000       5.385529       146.5477 
 2135   0.0000       5.391472       146.7094 
 2136   0.0000       5.394610       146.7948 
 2137   0.0000       5.403543       147.0379 
 2138   0.0000       5.405876       147.1014 
 2139   0.0000       5.407751       147.1524 
 2140   0.0000       5.418105       147.4341 
 2141   0.0000       5.420605       147.5022 
 2142   0.0000       5.421877       147.5368 
 2143   0.0000       5.428808       147.7254 
 2144   0.0000       5.435403       147.9048 
 2145   0.0000       5.437236       147.9547 
 2146   0.0000       5.442133       148.0880 
 2147   0.0000       5.446635       148.2105 
 2148   0.0000       5.448237       148.2541 
 2149   0.0000       5.454863       148.4344 
 2150   0.0000       5.460707       148.5934 
 2151   0.0000       5.464458       148.6955 
 2152   0.0000       5.467184       148.7696 
 2153   0.0000       5.469578       148.8348 
 2154   0.0000       5.471167       148.8780 
 2155   0.0000       5.475594       148.9985 
 2156   0.0000       5.478792       149.0855 
 2157   0.0000       5.481578       149.1613 
 2158   0.0000       5.483821       149.2224 
 2159   0.0000       5.487766       149.3297 
 2160   0.0000       5.490686       149.4092 
 2161   0.0000       5.494814       149.5215 
 2162   0.0000       5.497581       149.5968 
 2163   0.0000       5.499897       149.6598 
 2164   0.0000       5.505584       149.8146 
 2165   0.0000       5.505892       149.8229 
 2166   0.0000       5.509544       149.9223 
 2167   0.0000       5.513723       150.0360 
 2168   0.0000       5.514422       150.0550 
 2169   0.0000       5.518346       150.1618 
 2170   0.0000       5.521217       150.2399 
 2171   0.0000       5.524335       150.3248 
 2172   0.0000       5.527295       150.4053 
 2173   0.0000       5.533026       150.5613 
 2174   0.0000       5.536407       150.6533 
 2175   0.0000       5.537556       150.6846 
 2176   0.0000       5.541227       150.7844 
 2177   0.0000       5.543038       150.8337 
 2178   0.0000       5.549518       151.0101 
 2179   0.0000       5.552681       151.0961 
 2180   0.0000       5.556395       151.1972 
 2181   0.0000       5.559957       151.2941 
 2182   0.0000       5.565057       151.4329 
 2183   0.0000       5.566756       151.4791 
 2184   0.0000       5.569751       151.5606 
 2185   0.0000       5.573413       151.6603 
 2186   0.0000       5.579209       151.8180 
 2187   0.0000       5.583758       151.9418 
 2188   0.0000       5.590720       152.1312 
 2189   0.0000       5.594327       152.2294 
 2190   0.0000       5.597408       152.3132 
 2191   0.0000       5.600895       152.4081 
 2192   0.0000       5.604618       152.5094 
 2193   0.0000       5.605333       152.5289 
 2194   0.0000       5.608779       152.6226 
 2195   0.0000       5.612208       152.7160 
 2196   0.0000       5.620103       152.9308 
 2197   0.0000       5.621660       152.9731 
 2198   0.0000       5.630727       153.2199 
 2199   0.0000       5.632401       153.2654 
 2200   0.0000       5.635808       153.3581 
 2201   0.0000       5.638117       153.4210 
 2202   0.0000       5.641401       153.5103 
 2203   0.0000       5.647197       153.6680 
 2204   0.0000       5.651038       153.7726 
 2205   0.0000       5.652309       153.8072 
 2206   0.0000       5.653907       153.8506 
 2207   0.0000       5.660392       154.0271 
 2208   0.0000       5.663145       154.1020 
 2209   0.0000       5.666304       154.1880 
 2210   0.0000       5.669594       154.2775 
 2211   0.0000       5.673719       154.3898 
 2212   0.0000       5.675156       154.4288 
 2213   0.0000       5.677903       154.5036 
 2214   0.0000       5.681703       154.6070 
 2215   0.0000       5.686310       154.7324 
 2216   0.0000       5.690817       154.8550 
 2217   0.0000       5.691326       154.8689 
 2218   0.0000       5.698091       155.0529 
 2219   0.0000       5.701565       155.1475 
 2220   0.0000       5.708155       155.3268 
 2221   0.0000       5.709890       155.3740 
 2222   0.0000       5.714010       155.4861 
 2223   0.0000       5.715227       155.5192 
 2224   0.0000       5.718417       155.6060 
 2225   0.0000       5.720935       155.6746 
 2226   0.0000       5.724563       155.7733 
 2227   0.0000       5.725236       155.7916 
 2228   0.0000       5.731750       155.9688 
 2229   0.0000       5.733220       156.0088 
 2230   0.0000       5.737465       156.1243 
 2231   0.0000       5.737742       156.1319 
 2232   0.0000       5.739709       156.1854 
 2233   0.0000       5.745936       156.3549 
 2234   0.0000       5.751035       156.4936 
 2235   0.0000       5.753673       156.5654 
 2236   0.0000       5.754995       156.6014 
 2237   0.0000       5.757148       156.6600 
 2238   0.0000       5.760398       156.7484 
 2239   0.0000       5.762401       156.8029 
 2240   0.0000       5.771980       157.0635 
 2241   0.0000       5.774659       157.1365 
 2242   0.0000       5.776077       157.1751 
 2243   0.0000       5.778547       157.2423 
 2244   0.0000       5.782914       157.3611 
 2245   0.0000       5.784291       157.3985 
 2246   0.0000       5.784892       157.4149 
 2247   0.0000       5.789946       157.5524 
 2248   0.0000       5.792452       157.6206 
 2249   0.0000       5.796659       157.7351 
 2250   0.0000       5.800621       157.8429 
 2251   0.0000       5.804880       157.9588 
 2252   0.0000       5.808772       158.0647 
 2253   0.0000       5.812550       158.1675 
 2254   0.0000       5.814065       158.2088 
 2255   0.0000       5.816979       158.2881 
 2256   0.0000       5.821035       158.3984 
 2257   0.0000       5.824582       158.4949 
 2258   0.0000       5.825362       158.5162 
 2259   0.0000       5.826616       158.5503 
 2260   0.0000       5.830263       158.6495 
 2261   0.0000       5.833340       158.7332 
 2262   0.0000       5.835987       158.8053 
 2263   0.0000       5.841225       158.9478 
 2264   0.0000       5.842698       158.9879 
 2265   0.0000       5.843404       159.0071 
 2266   0.0000       5.846718       159.0973 
 2267   0.0000       5.846995       159.1048 
 2268   0.0000       5.851613       159.2305 
 2269   0.0000       5.855678       159.3411 
 2270   0.0000       5.858037       159.4053 
 2271   0.0000       5.860850       159.4818 
 2272   0.0000       5.863900       159.5648 
 2273   0.0000       5.865637       159.6121 
 2274   0.0000       5.866761       159.6427 
 2275   0.0000       5.868901       159.7009 
 2276   0.0000       5.873015       159.8129 
 2277   0.0000       5.874866       159.8632 
 2278   0.0000       5.878122       159.9518 
 2279   0.0000       5.880403       160.0139 
 2280   0.0000       5.883015       160.0850 
 2281   0.0000       5.883537       160.0992 
 2282   0.0000       5.887102       160.1962 
 2283   0.0000       5.888155       160.2249 
 2284   0.0000       5.892179       160.3343 
 2285   0.0000       5.894947       160.4097 
 2286   0.0000       5.896118       160.4415 
 2287   0.0000       5.900429       160.5588 
 2288   0.0000       5.902460       160.6141 
 2289   0.0000       5.905745       160.7035 
 2290   0.0000       5.906697       160.7294 
 2291   0.0000       5.908939       160.7904 
 2292   0.0000       5.911742       160.8667 
 2293   0.0000       5.914748       160.9485 
 2294   0.0000       5.917395       161.0205 
 2295   0.0000       5.919024       161.0648 
 2296   0.0000       5.921836       161.1413 
 2297   0.0000       5.925958       161.2535 
 2298   0.0000       5.926553       161.2697 
 2299   0.0000       5.929402       161.3472 
 2300   0.0000       5.933079       161.4473 
 2301   0.0000       5.937325       161.5628 
 2302   0.0000       5.940581       161.6514 
 2303   0.0000       5.941002       161.6629 
 2304   0.0000       5.942701       161.7091 
 2305   0.0000       5.946567       161.8143 
 2306   0.0000       5.948797       161.8750 
 2307   0.0000       5.949341       161.8898 
 2308   0.0000       5.955076       162.0459 
 2309   0.0000       5.955209       162.0495 
 2310   0.0000       5.956491       162.0844 
 2311   0.0000       5.957257       162.1052 
 2312   0.0000       5.959937       162.1781 
 2313   0.0000       5.961175       162.2118 
 2314   0.0000       5.963052       162.2629 
 2315   0.0000       5.964612       162.3053 
 2316   0.0000       5.970223       162.4580 
 2317   0.0000       5.972230       162.5126 
 2318   0.0000       5.973862       162.5570 
 2319   0.0000       5.974702       162.5799 
 2320   0.0000       5.977967       162.6688 
 2321   0.0000       5.981579       162.7670 
 2322   0.0000       5.983098       162.8084 
 2323   0.0000       5.985571       162.8757 
 2324   0.0000       5.987912       162.9394 
 2325   0.0000       5.990261       163.0033 
 2326   0.0000       5.993404       163.0888 
 2327   0.0000       5.994782       163.1263 
 2328   0.0000       5.997290       163.1946 
 2329   0.0000       5.999392       163.2518 
 2330   0.0000       6.001459       163.3080 
 2331   0.0000       6.003011       163.3502 
 2332   0.0000       6.006370       163.4416 
 2333   0.0000       6.009968       163.5395 
 2334   0.0000       6.012690       163.6136 
 2335   0.0000       6.013242       163.6286 
 2336   0.0000       6.016229       163.7099 
 2337   0.0000       6.021936       163.8652 
 2338   0.0000       6.024643       163.9389 
 2339   0.0000       6.029174       164.0622 
 2340   0.0000       6.030538       164.0993 
 2341   0.0000       6.034231       164.1998 
 2342   0.0000       6.040078       164.3589 
 2343   0.0000       6.040848       164.3798 
 2344   0.0000       6.044975       164.4921 
 2345   0.0000       6.046400       164.5309 
 2346   0.0000       6.049712       164.6210 
 2347   0.0000       6.051237       164.6625 
 2348   0.0000       6.051949       164.6819 
 2349   0.0000       6.056483       164.8053 
 2350   0.0000       6.057538       164.8340 
 2351   0.0000       6.059195       164.8791 
 2352   0.0000       6.063888       165.0068 
 2353   0.0000       6.067080       165.0936 
 2354   0.0000       6.068432       165.1304 
 2355   0.0000       6.071107       165.2032 
 2356   0.0000       6.074153       165.2861 
 2357   0.0000       6.077047       165.3649 
 2358   0.0000       6.080071       165.4472 
 2359   0.0000       6.083479       165.5399 
 2360   0.0000       6.086283       165.6162 
 2361   0.0000       6.088636       165.6802 
 2362   0.0000       6.092411       165.7829 
 2363   0.0000       6.092686       165.7904 
 2364   0.0000       6.093428       165.8106 
 2365   0.0000       6.095152       165.8575 
 2366   0.0000       6.096830       165.9032 
 2367   0.0000       6.100761       166.0102 
 2368   0.0000       6.102347       166.0533 
 2369   0.0000       6.103597       166.0873 
 2370   0.0000       6.105887       166.1496 
 2371   0.0000       6.110021       166.2621 
 2372   0.0000       6.111256       166.2957 
 2373   0.0000       6.114202       166.3759 
 2374   0.0000       6.116244       166.4315 
 2375   0.0000       6.117040       166.4531 
 2376   0.0000       6.119429       166.5181 
 2377   0.0000       6.122818       166.6104 
 2378   0.0000       6.125234       166.6761 
 2379   0.0000       6.125923       166.6948 
 2380   0.0000       6.131417       166.8443 
 2381   0.0000       6.134840       166.9375 
 2382   0.0000       6.139330       167.0597 
 2383   0.0000       6.142844       167.1553 
 2384   0.0000       6.143903       167.1841 
 2385   0.0000       6.145095       167.2165 
 2386   0.0000       6.147701       167.2874 
 2387   0.0000       6.150114       167.3531 
 2388   0.0000       6.152734       167.4244 
 2389   0.0000       6.154028       167.4596 
 2390   0.0000       6.157174       167.5452 
 2391   0.0000       6.158219       167.5737 
 2392   0.0000       6.161712       167.6687 
 2393   0.0000       6.161828       167.6719 
 2394   0.0000       6.163426       167.7154 
 2395   0.0000       6.166447       167.7975 
 2396   0.0000       6.168950       167.8657 
 2397   0.0000       6.169914       167.8919 
 2398   0.0000       6.174050       168.0044 
 2399   0.0000       6.176024       168.0581 
 2400   0.0000       6.178194       168.1172 
 2401   0.0000       6.180668       168.1845 
 2402   0.0000       6.183152       168.2521 
 2403   0.0000       6.187233       168.3632 
 2404   0.0000       6.188576       168.3997 
 2405   0.0000       6.192786       168.5143 
 2406   0.0000       6.195073       168.5765 
 2407   0.0000       6.197551       168.6439 
 2408   0.0000       6.200832       168.7332 
 2409   0.0000       6.202048       168.7663 
 2410   0.0000       6.204414       168.8307 
 2411   0.0000       6.206712       168.8932 
 2412   0.0000       6.207824       168.9235 
 2413   0.0000       6.210083       168.9850 
 2414   0.0000       6.214379       169.1018 
 2415   0.0000       6.216009       169.1462 
 2416   0.0000       6.219403       169.2386 
 2417   0.0000       6.220359       169.2646 
 2418   0.0000       6.221136       169.2857 
 2419   0.0000       6.223211       169.3422 
 2420   0.0000       6.227017       169.4457 
 2421   0.0000       6.227844       169.4683 
 2422   0.0000       6.231590       169.5702 
 2423   0.0000       6.232877       169.6052 
 2424   0.0000       6.235166       169.6675 
 2425   0.0000       6.235399       169.6738 
 2426   0.0000       6.236149       169.6942 
 2427   0.0000       6.239462       169.7844 
 2428   0.0000       6.242561       169.8687 
 2429   0.0000       6.244319       169.9166 
 2430   0.0000       6.247589       170.0055 
 2431   0.0000       6.248677       170.0351 
 2432   0.0000       6.252479       170.1386 
 2433   0.0000       6.253261       170.1599 
 2434   0.0000       6.254863       170.2035 
 2435   0.0000       6.260430       170.3550 
 2436   0.0000       6.260866       170.3668 
 2437   0.0000       6.263193       170.4301 
 2438   0.0000       6.266243       170.5131 
 2439   0.0000       6.269548       170.6031 
 2440   0.0000       6.270551       170.6304 
 2441   0.0000       6.273176       170.7018 
 2442   0.0000       6.275636       170.7687 
 2443   0.0000       6.279021       170.8608 
 2444   0.0000       6.279955       170.8863 
 2445   0.0000       6.283857       170.9924 
 2446   0.0000       6.287214       171.0838 
 2447   0.0000       6.287732       171.0979 
 2448   0.0000       6.288717       171.1247 
 2449   0.0000       6.292330       171.2230 
 2450   0.0000       6.294744       171.2887 
 2451   0.0000       6.295879       171.3196 
 2452   0.0000       6.296531       171.3373 
 2453   0.0000       6.300715       171.4512 
 2454   0.0000       6.301314       171.4675 
 2455   0.0000       6.304381       171.5509 
 2456   0.0000       6.308668       171.6676 
 2457   0.0000       6.311151       171.7352 
 2458   0.0000       6.312435       171.7701 
 2459   0.0000       6.315119       171.8431 
 2460   0.0000       6.315990       171.8668 
 2461   0.0000       6.317684       171.9129 
 2462   0.0000       6.318954       171.9475 
 2463   0.0000       6.320005       171.9761 
 2464   0.0000       6.323340       172.0668 
 2465   0.0000       6.325620       172.1289 
 2466   0.0000       6.329847       172.2439 
 2467   0.0000       6.332950       172.3283 
 2468   0.0000       6.333868       172.3533 
 2469   0.0000       6.336404       172.4223 
 2470   0.0000       6.337726       172.4583 
 2471   0.0000       6.338762       172.4865 
 2472   0.0000       6.341963       172.5736 
 2473   0.0000       6.345974       172.6827 
 2474   0.0000       6.347847       172.7337 
 2475   0.0000       6.350610       172.8089 
 2476   0.0000       6.352847       172.8698 
 2477   0.0000       6.356164       172.9600 
 2478   0.0000       6.357700       173.0018 
 2479   0.0000       6.359410       173.0483 
 2480   0.0000       6.361607       173.1081 
 2481   0.0000       6.364776       173.1944 
 2482   0.0000       6.366212       173.2334 
 2483   0.0000       6.370143       173.3404 
 2484   0.0000       6.371542       173.3785 
 2485   0.0000       6.375473       173.4854 
 2486   0.0000       6.378995       173.5813 
 2487   0.0000       6.381062       173.6375 
 2488   0.0000       6.382676       173.6814 
 2489   0.0000       6.386613       173.7886 
 2490   0.0000       6.389139       173.8573 
 2491   0.0000       6.390466       173.8934 
 2492   0.0000       6.392881       173.9591 
 2493   0.0000       6.397235       174.0776 
 2494   0.0000       6.400107       174.1558 
 2495   0.0000       6.403488       174.2478 
 2496   0.0000       6.406843       174.3391 
 2497   0.0000       6.410459       174.4374 
 2498   0.0000       6.411533       174.4667 
 2499   0.0000       6.412885       174.5035 
 2500   0.0000       6.416194       174.5935 
 2501   0.0000       6.417918       174.6404 
 2502   0.0000       6.420067       174.6989 
 2503   0.0000       6.425499       174.8467 
 2504   0.0000       6.426042       174.8615 
 2505   0.0000       6.427969       174.9139 
 2506   0.0000       6.431176       175.0012 
 2507   0.0000       6.434751       175.0985 
 2508   0.0000       6.436705       175.1517 
 2509   0.0000       6.439529       175.2285 
 2510   0.0000       6.441639       175.2859 
 2511   0.0000       6.445466       175.3901 
 2512   0.0000       6.447871       175.4555 
 2513   0.0000       6.449857       175.5095 
 2514   0.0000       6.452176       175.5726 
 2515   0.0000       6.452459       175.5803 
 2516   0.0000       6.454975       175.6488 
 2517   0.0000       6.456370       175.6868 
 2518   0.0000       6.458237       175.7376 
 2519   0.0000       6.459605       175.7748 
 2520   0.0000       6.462569       175.8555 
 2521   0.0000       6.466485       175.9620 
 2522   0.0000       6.467347       175.9855 
 2523   0.0000       6.469493       176.0439 
 2524   0.0000       6.474231       176.1728 
 2525   0.0000       6.475556       176.2088 
 2526   0.0000       6.478383       176.2858 
 2527   0.0000       6.480276       176.3373 
 2528   0.0000       6.483158       176.4157 
 2529   0.0000       6.484940       176.4642 
 2530   0.0000       6.485798       176.4875 
 2531   0.0000       6.493577       176.6992 
 2532   0.0000       6.497086       176.7947 
 2533   0.0000       6.497806       176.8143 
 2534   0.0000       6.504201       176.9883 
 2535   0.0000       6.505193       177.0153 
 2536   0.0000       6.506992       177.0643 
 2537   0.0000       6.509524       177.1332 
 2538   0.0000       6.512674       177.2189 
 2539   0.0000       6.513630       177.2449 
 2540   0.0000       6.515812       177.3043 
 2541   0.0000       6.518384       177.3742 
 2542   0.0000       6.520920       177.4433 
 2543   0.0000       6.524990       177.5540 
 2544   0.0000       6.526267       177.5888 
 2545   0.0000       6.530418       177.7017 
 2546   0.0000       6.534041       177.8003 
 2547   0.0000       6.535639       177.8438 
 2548   0.0000       6.536165       177.8581 
 2549   0.0000       6.538598       177.9243 
 2550   0.0000       6.541887       178.0138 
 2551   0.0000       6.544230       178.0776 
 2552   0.0000       6.547558       178.1681 
 2553   0.0000       6.550216       178.2404 
 2554   0.0000       6.552160       178.2933 
 2555   0.0000       6.555441       178.3826 
 2556   0.0000       6.557891       178.4493 
 2557   0.0000       6.560978       178.5333 
 2558   0.0000       6.562079       178.5632 
 2559   0.0000       6.565922       178.6678 
 2560   0.0000       6.567397       178.7080 
 2561   0.0000       6.570832       178.8014 
 2562   0.0000       6.575964       178.9411 
 2563   0.0000       6.577077       178.9714 
 2564   0.0000       6.582292       179.1133 
 2565   0.0000       6.585008       179.1872 
 2566   0.0000       6.585752       179.2074 
 2567   0.0000       6.589371       179.3059 
 2568   0.0000       6.589639       179.3132 
 2569   0.0000       6.591996       179.3773 
 2570   0.0000       6.594872       179.4556 
 2571   0.0000       6.596798       179.5080 
 2572   0.0000       6.599183       179.5729 
 2573   0.0000       6.599659       179.5859 
 2574   0.0000       6.601156       179.6266 
 2575   0.0000       6.604657       179.7219 
 2576   0.0000       6.607346       179.7950 
 2577   0.0000       6.609536       179.8546 
 2578   0.0000       6.612801       179.9435 
 2579   0.0000       6.613428       179.9605 
 2580   0.0000       6.615701       180.0224 
 2581   0.0000       6.618860       180.1083 
 2582   0.0000       6.619595       180.1283 
 2583   0.0000       6.622784       180.2151 
 2584   0.0000       6.624295       180.2562 
 2585   0.0000       6.628755       180.3776 
 2586   0.0000       6.629176       180.3891 
 2587   0.0000       6.635182       180.5525 
 2588   0.0000       6.637162       180.6064 
 2589   0.0000       6.637899       180.6264 
 2590   0.0000       6.639472       180.6692 
 2591   0.0000       6.642589       180.7540 
 2592   0.0000       6.647352       180.8836 
 2593   0.0000       6.649077       180.9306 
 2594   0.0000       6.650903       180.9803 
 2595   0.0000       6.653463       181.0499 
 2596   0.0000       6.657285       181.1539 
 2597   0.0000       6.659505       181.2143 
 2598   0.0000       6.661263       181.2622 
 2599   0.0000       6.664654       181.3545 
 2600   0.0000       6.665041       181.3650 
 2601   0.0000       6.668533       181.4600 
 2602   0.0000       6.670112       181.5030 
 2603   0.0000       6.673427       181.5932 
 2604   0.0000       6.674244       181.6154 
 2605   0.0000       6.676872       181.6869 
 2606   0.0000       6.680415       181.7833 
 2607   0.0000       6.683576       181.8694 
 2608   0.0000       6.684132       181.8845 
 2609   0.0000       6.687449       181.9747 
 2610   0.0000       6.689874       182.0407 
 2611   0.0000       6.692721       182.1182 
 2612   0.0000       6.694281       182.1606 
 2613   0.0000       6.696348       182.2169 
 2614   0.0000       6.699985       182.3159 
 2615   0.0000       6.703093       182.4004 
 2616   0.0000       6.706736       182.4996 
 2617   0.0000       6.708314       182.5425 
 2618   0.0000       6.709706       182.5804 
 2619   0.0000       6.714072       182.6992 
 2620   0.0000       6.714806       182.7191 
 2621   0.0000       6.718839       182.8289 
 2622   0.0000       6.721677       182.9061 
 2623   0.0000       6.723889       182.9663 
 2624   0.0000       6.725267       183.0038 
 2625   0.0000       6.728299       183.0863 
 2626   0.0000       6.731837       183.1826 
 2627   0.0000       6.736739       183.3160 
 2628   0.0000       6.739273       183.3849 
 2629   0.0000       6.743994       183.5134 
 2630   0.0000       6.747490       183.6085 
 2631   0.0000       6.750078       183.6790 
 2632   0.0000       6.754315       183.7943 
 2633   0.0000       6.756072       183.8421 
 2634   0.0000       6.756861       183.8635 
 2635   0.0000       6.758888       183.9187 
 2636   0.0000       6.762981       184.0301 
 2637   0.0000       6.763620       184.0475 
 2638   0.0000       6.769307       184.2022 
 2639   0.0000       6.769924       184.2190 
 2640   0.0000       6.775808       184.3791 
 2641   0.0000       6.777577       184.4272 
 2642   0.0000       6.782958       184.5737 
 2643   0.0000       6.787094       184.6862 
 2644   0.0000       6.788240       184.7174 
 2645   0.0000       6.790580       184.7811 
 2646   0.0000       6.793636       184.8642 
 2647   0.0000       6.796844       184.9515 
 2648   0.0000       6.801215       185.0705 
 2649   0.0000       6.803102       185.1218 
 2650   0.0000       6.804479       185.1593 
 2651   0.0000       6.809875       185.3061 
 2652   0.0000       6.816455       185.4852 
 2653   0.0000       6.817412       185.5112 
 2654   0.0000       6.819114       185.5575 
 2655   0.0000       6.824186       185.6955 
 2656   0.0000       6.826726       185.7647 
 2657   0.0000       6.832250       185.9150 
 2658   0.0000       6.834515       185.9766 
 2659   0.0000       6.839406       186.1097 
 2660   0.0000       6.841011       186.1534 
 2661   0.0000       6.849517       186.3848 
 2662   0.0000       6.850016       186.3984 
 2663   0.0000       6.855097       186.5367 
 2664   0.0000       6.856014       186.5616 
 2665   0.0000       6.860627       186.6871 
 2666   0.0000       6.865258       186.8132 
 2667   0.0000       6.870724       186.9619 
 2668   0.0000       6.876543       187.1202 
 2669   0.0000       6.879071       187.1890 
 2670   0.0000       6.882790       187.2902 
 2671   0.0000       6.884470       187.3360 
 2672   0.0000       6.888986       187.4588 
 2673   0.0000       6.890303       187.4947 
 2674   0.0000       6.896301       187.6579 
 2675   0.0000       6.898058       187.7057 
 2676   0.0000       6.900484       187.7717 
 2677   0.0000       6.904709       187.8867 
 2678   0.0000       6.905951       187.9205 
 2679   0.0000       6.908912       188.0010 
 2680   0.0000       6.912965       188.1113 
 2681   0.0000       6.918363       188.2582 
 2682   0.0000       6.921674       188.3483 
 2683   0.0000       6.925231       188.4451 
 2684   0.0000       6.927266       188.5005 
 2685   0.0000       6.930656       188.5927 
 2686   0.0000       6.931688       188.6208 
 2687   0.0000       6.934910       188.7085 
 2688   0.0000       6.941686       188.8929 
 2689   0.0000       6.944322       188.9646 
 2690   0.0000       6.949329       189.1008 
 2691   0.0000       6.950978       189.1457 
 2692   0.0000       6.955453       189.2675 
 2693   0.0000       6.958370       189.3469 
 2694   0.0000       6.961416       189.4298 
 2695   0.0000       6.967828       189.6042 
 2696   0.0000       6.968863       189.6324 
 2697   0.0000       6.972229       189.7240 
 2698   0.0000       6.974121       189.7755 
 2699   0.0000       6.977563       189.8691 
 2700   0.0000       6.980674       189.9538 
 2701   0.0000       6.983454       190.0294 
 2702   0.0000       6.989481       190.1935 
 2703   0.0000       6.991038       190.2358 
 2704   0.0000       6.995505       190.3574 
 2705   0.0000       6.996654       190.3886 
 2706   0.0000       7.001263       190.5140 
 2707   0.0000       7.005068       190.6176 
 2708   0.0000       7.006865       190.6665 
 2709   0.0000       7.011727       190.7988 
 2710   0.0000       7.013825       190.8559 
 2711   0.0000       7.020469       191.0367 
 2712   0.0000       7.023800       191.1273 
 2713   0.0000       7.028073       191.2436 
 2714   0.0000       7.029761       191.2895 
 2715   0.0000       7.034484       191.4180 
 2716   0.0000       7.035896       191.4565 
 2717   0.0000       7.041469       191.6081 
 2718   0.0000       7.048154       191.7900 
 2719   0.0000       7.052698       191.9137 
 2720   0.0000       7.053406       191.9329 
 2721   0.0000       7.056608       192.0201 
 2722   0.0000       7.056789       192.0250 
 2723   0.0000       7.061200       192.1450 
 2724   0.0000       7.063108       192.1969 
 2725   0.0000       7.064244       192.2279 
 2726   0.0000       7.065353       192.2580 
 2727   0.0000       7.068786       192.3514 
 2728   0.0000       7.075250       192.5273 
 2729   0.0000       7.077335       192.5841 
 2730   0.0000       7.082104       192.7139 
 2731   0.0000       7.084355       192.7751 
 2732   0.0000       7.086926       192.8451 
 2733   0.0000       7.091301       192.9641 
 2734   0.0000       7.095381       193.0751 
 2735   0.0000       7.097464       193.1318 
 2736   0.0000       7.101567       193.2435 
 2737   0.0000       7.105577       193.3526 
 2738   0.0000       7.107162       193.3957 
 2739   0.0000       7.114374       193.5920 
 2740   0.0000       7.118346       193.7000 
 2741   0.0000       7.121672       193.7905 
 2742   0.0000       7.130468       194.0299 
 2743   0.0000       7.132268       194.0789 
 2744   0.0000       7.136459       194.1929 
 2745   0.0000       7.139206       194.2677 
 2746   0.0000       7.142911       194.3685 
 2747   0.0000       7.150240       194.5679 
 2748   0.0000       7.154652       194.6880 
 2749   0.0000       7.157385       194.7623 
 2750   0.0000       7.161319       194.8694 
 2751   0.0000       7.161444       194.8728 
 2752   0.0000       7.167636       195.0413 
 2753   0.0000       7.167791       195.0455 
 2754   0.0000       7.169313       195.0869 
 2755   0.0000       7.173164       195.1917 
 2756   0.0000       7.180272       195.3851 
 2757   0.0000       7.183386       195.4699 
 2758   0.0000       7.186721       195.5606 
 2759   0.0000       7.187388       195.5788 
 2760   0.0000       7.193693       195.7503 
 2761   0.0000       7.196917       195.8381 
 2762   0.0000       7.203941       196.0292 
 2763   0.0000       7.207383       196.1229 
 2764   0.0000       7.209174       196.1716 
 2765   0.0000       7.213094       196.2783 
 2766   0.0000       7.214821       196.3253 
 2767   0.0000       7.220119       196.4694 
 2768   0.0000       7.226356       196.6391 
 2769   0.0000       7.227782       196.6779 
 2770   0.0000       7.228449       196.6961 
 2771   0.0000       7.231057       196.7671 
 2772   0.0000       7.234166       196.8517 
 2773   0.0000       7.239031       196.9840 
 2774   0.0000       7.242053       197.0663 
 2775   0.0000       7.247713       197.2203 
 2776   0.0000       7.253425       197.3757 
 2777   0.0000       7.258761       197.5209 
 2778   0.0000       7.260982       197.5814 
 2779   0.0000       7.264135       197.6672 
 2780   0.0000       7.273988       197.9353 
 2781   0.0000       7.275440       197.9748 
 2782   0.0000       7.280155       198.1031 
 2783   0.0000       7.283722       198.2002 
 2784   0.0000       7.286843       198.2851 
 2785   0.0000       7.293611       198.4692 
 2786   0.0000       7.294566       198.4952 
 2787   0.0000       7.298862       198.6121 
 2788   0.0000       7.302118       198.7007 
 2789   0.0000       7.304208       198.7576 
 2790   0.0000       7.310107       198.9181 
 2791   0.0000       7.313000       198.9968 
 2792   0.0000       7.316738       199.0986 
 2793   0.0000       7.321334       199.2236 
 2794   0.0000       7.322371       199.2518 
 2795   0.0000       7.325445       199.3355 
 2796   0.0000       7.330801       199.4812 
 2797   0.0000       7.336072       199.6247 
 2798   0.0000       7.339679       199.7228 
 2799   0.0000       7.341843       199.7817 
 2800   0.0000       7.349192       199.9817 
 2801   0.0000       7.350533       200.0182 
 2802   0.0000       7.358786       200.2427 
 2803   0.0000       7.360579       200.2915 
 2804   0.0000       7.366961       200.4652 
 2805   0.0000       7.372854       200.6256 
 2806   0.0000       7.377437       200.7503 
 2807   0.0000       7.378639       200.7830 
 2808   0.0000       7.386744       201.0035 
 2809   0.0000       7.393927       201.1990 
 2810   0.0000       7.395272       201.2356 
 2811   0.0000       7.398985       201.3366 
 2812   0.0000       7.406307       201.5359 
 2813   0.0000       7.409920       201.6342 
 2814   0.0000       7.413837       201.7407 
 2815   0.0000       7.416621       201.8165 
 2816   0.0000       7.421670       201.9539 
 2817   0.0000       7.422311       201.9714 
 2818   0.0000       7.427292       202.1069 
 2819   0.0000       7.431381       202.2182 
 2820   0.0000       7.434489       202.3027 
 2821   0.0000       7.437177       202.3759 
 2822   0.0000       7.446478       202.6290 
 2823   0.0000       7.447493       202.6566 
 2824   0.0000       7.448336       202.6795 
 2825   0.0000       7.451620       202.7689 
 2826   0.0000       7.452409       202.7904 
 2827   0.0000       7.458581       202.9583 
 2828   0.0000       7.459496       202.9832 
 2829   0.0000       7.462822       203.0737 
 2830   0.0000       7.463993       203.1056 
 2831   0.0000       7.464896       203.1301 
 2832   0.0000       7.468694       203.2335 
 2833   0.0000       7.473498       203.3642 
 2834   0.0000       7.476450       203.4445 
 2835   0.0000       7.479923       203.5390 
 2836   0.0000       7.482596       203.6118 
 2837   0.0000       7.485874       203.7010 
 2838   0.0000       7.490864       203.8368 
 2839   0.0000       7.493388       203.9054 
 2840   0.0000       7.496029       203.9773 
 2841   0.0000       7.501172       204.1173 
 2842   0.0000       7.503379       204.1773 
 2843   0.0000       7.505506       204.2352 
 2844   0.0000       7.506089       204.2511 
 2845   0.0000       7.511464       204.3973 
 2846   0.0000       7.514391       204.4770 
 2847   0.0000       7.518009       204.5754 
 2848   0.0000       7.522984       204.7108 
 2849   0.0000       7.523305       204.7195 
 2850   0.0000       7.525633       204.7829 
 2851   0.0000       7.530838       204.9245 
 2852   0.0000       7.531071       204.9309 
 2853   0.0000       7.533596       204.9996 
 2854   0.0000       7.539858       205.1700 
 2855   0.0000       7.542155       205.2325 
 2856   0.0000       7.549921       205.4438 
 2857   0.0000       7.553423       205.5391 
 2858   0.0000       7.555374       205.5922 
 2859   0.0000       7.560824       205.7405 
 2860   0.0000       7.561867       205.7688 
 2861   0.0000       7.568749       205.9561 
 2862   0.0000       7.570386       206.0007 
 2863   0.0000       7.576611       206.1701 
 2864   0.0000       7.583101       206.3467 
 2865   0.0000       7.585899       206.4228 
 2866   0.0000       7.587331       206.4618 
 2867   0.0000       7.590325       206.5432 
 2868   0.0000       7.596449       206.7099 
 2869   0.0000       7.599876       206.8031 
 2870   0.0000       7.603284       206.8959 
 2871   0.0000       7.606978       206.9964 
 2872   0.0000       7.611559       207.1211 
 2873   0.0000       7.613293       207.1682 
 2874   0.0000       7.619344       207.3329 
 2875   0.0000       7.621605       207.3944 
 2876   0.0000       7.625883       207.5108 
 2877   0.0000       7.627550       207.5562 
 2878   0.0000       7.629670       207.6139 
 2879   0.0000       7.633884       207.7286 
 2880   0.0000       7.638423       207.8521 
 2881   0.0000       7.643763       207.9974 
 2882   0.0000       7.646715       208.0777 
 2883   0.0000       7.651974       208.2208 
 2884   0.0000       7.653419       208.2601 
 2885   0.0000       7.658330       208.3938 
 2886   0.0000       7.660067       208.4410 
 2887   0.0000       7.662161       208.4980 
 2888   0.0000       7.666871       208.6262 
 2889   0.0000       7.672289       208.7736 
 2890   0.0000       7.678007       208.9292 
 2891   0.0000       7.683207       209.0707 
 2892   0.0000       7.684413       209.1035 
 2893   0.0000       7.686734       209.1667 
 2894   0.0000       7.691270       209.2901 
 2895   0.0000       7.691535       209.2973 
 2896   0.0000       7.696458       209.4313 
 2897   0.0000       7.697026       209.4467 
 2898   0.0000       7.700998       209.5548 
 2899   0.0000       7.703496       209.6228 
 2900   0.0000       7.708497       209.7589 
 2901   0.0000       7.711900       209.8515 
 2902   0.0000       7.714860       209.9320 
 2903   0.0000       7.719057       210.0462 
 2904   0.0000       7.723344       210.1629 
 2905   0.0000       7.723894       210.1778 
 2906   0.0000       7.727028       210.2631 
 2907   0.0000       7.734398       210.4637 
 2908   0.0000       7.736725       210.5270 
 2909   0.0000       7.741368       210.6533 
 2910   0.0000       7.743469       210.7105 
 2911   0.0000       7.745110       210.7552 
 2912   0.0000       7.746775       210.8005 
 2913   0.0000       7.754950       211.0229 
 2914   0.0000       7.758365       211.1158 
 2915   0.0000       7.760734       211.1803 
 2916   0.0000       7.762451       211.2270 
 2917   0.0000       7.765699       211.3154 
 2918   0.0000       7.770638       211.4498 
 2919   0.0000       7.771972       211.4861 
 2920   0.0000       7.776536       211.6103 
 2921   0.0000       7.780594       211.7207 
 2922   0.0000       7.782347       211.7684 
 2923   0.0000       7.784062       211.8151 
 2924   0.0000       7.788270       211.9296 
 2925   0.0000       7.790140       211.9805 
 2926   0.0000       7.792685       212.0497 
 2927   0.0000       7.793527       212.0726 
 2928   0.0000       7.796472       212.1528 
 2929   0.0000       7.799255       212.2285 
 2930   0.0000       7.804318       212.3663 
 2931   0.0000       7.806484       212.4252 
 2932   0.0000       7.808889       212.4907 
 2933   0.0000       7.812226       212.5815 
 2934   0.0000       7.817663       212.7294 
 2935   0.0000       7.821478       212.8332 
 2936   0.0000       7.823731       212.8946 
 2937   0.0000       7.830439       213.0771 
 2938   0.0000       7.832272       213.1270 
 2939   0.0000       7.833875       213.1706 
 2940   0.0000       7.836471       213.2412 
 2941   0.0000       7.837988       213.2825 
 2942   0.0000       7.840924       213.3624 
 2943   0.0000       7.844505       213.4598 
 2944   0.0000       7.846954       213.5265 
 2945   0.0000       7.852764       213.6846 
 2946   0.0000       7.854185       213.7232 
 2947   0.0000       7.857531       213.8143 
 2948   0.0000       7.862472       213.9487 
 2949   0.0000       7.868671       214.1174 
 2950   0.0000       7.870966       214.1799 
 2951   0.0000       7.874337       214.2716 
 2952   0.0000       7.878954       214.3972 
 2953   0.0000       7.880893       214.4500 
 2954   0.0000       7.881770       214.4739 
 2955   0.0000       7.883990       214.5343 
 2956   0.0000       7.890687       214.7165 
 2957   0.0000       7.891339       214.7343 
 2958   0.0000       7.894594       214.8228 
 2959   0.0000       7.897760       214.9090 
 2960   0.0000       7.899821       214.9651 
 2961   0.0000       7.900947       214.9957 
 2962   0.0000       7.907975       215.1870 
 2963   0.0000       7.911251       215.2761 
 2964   0.0000       7.913513       215.3376 
 2965   0.0000       7.916262       215.4124 
 2966   0.0000       7.916819       215.4276 
 2967   0.0000       7.919007       215.4871 
 2968   0.0000       7.923405       215.6068 
 2969   0.0000       7.928265       215.7391 
 2970   0.0000       7.931963       215.8397 
 2971   0.0000       7.933345       215.8773 
 2972   0.0000       7.935541       215.9370 
 2973   0.0000       7.938495       216.0174 
 2974   0.0000       7.939844       216.0541 
 2975   0.0000       7.942446       216.1249 
 2976   0.0000       7.945011       216.1948 
 2977   0.0000       7.949070       216.3052 
 2978   0.0000       7.954623       216.4563 
 2979   0.0000       7.956658       216.5117 
 2980   0.0000       7.959413       216.5867 
 2981   0.0000       7.962953       216.6830 
 2982   0.0000       7.970899       216.8992 
 2983   0.0000       7.971740       216.9221 
 2984   0.0000       7.972984       216.9559 
 2985   0.0000       7.979007       217.1198 
 2986   0.0000       7.981433       217.1858 
 2987   0.0000       7.985483       217.2960 
 2988   0.0000       7.991148       217.4502 
 2989   0.0000       7.995639       217.5724 
 2990   0.0000       7.997487       217.6227 
 2991   0.0000       8.005636       217.8444 
 2992   0.0000       8.006903       217.8789 
 2993   0.0000       8.007462       217.8941 
 2994   0.0000       8.010395       217.9739 
 2995   0.0000       8.015361       218.1091 
 2996   0.0000       8.019546       218.2229 
 2997   0.0000       8.021452       218.2748 
 2998   0.0000       8.021821       218.2849 
 2999   0.0000       8.026729       218.4184 
 3000   0.0000       8.029030       218.4810 
 3001   0.0000       8.034421       218.6277 
 3002   0.0000       8.040897       218.8039 
 3003   0.0000       8.042635       218.8512 
 3004   0.0000       8.044587       218.9043 
 3005   0.0000       8.046072       218.9448 
 3006   0.0000       8.049950       219.0503 
 3007   0.0000       8.054830       219.1831 
 3008   0.0000       8.057385       219.2526 
 3009   0.0000       8.061689       219.3697 
 3010   0.0000       8.063538       219.4200 
 3011   0.0000       8.069077       219.5708 
 3012   0.0000       8.071949       219.6489 
 3013   0.0000       8.073741       219.6977 
 3014   0.0000       8.075972       219.7584 
 3015   0.0000       8.079312       219.8493 
 3016   0.0000       8.090675       220.1585 
 3017   0.0000       8.091706       220.1865 
 3018   0.0000       8.093374       220.2319 
 3019   0.0000       8.098960       220.3839 
 3020   0.0000       8.103076       220.4959 
 3021   0.0000       8.103805       220.5157 
 3022   0.0000       8.105680       220.5668 
 3023   0.0000       8.109015       220.6575 
 3024   0.0000       8.109954       220.6831 
 3025   0.0000       8.112133       220.7424 
 3026   0.0000       8.119162       220.9336 
 3027   0.0000       8.121566       220.9990 
 3028   0.0000       8.126897       221.1441 
 3029   0.0000       8.128490       221.1875 
 3030   0.0000       8.130033       221.2294 
 3031   0.0000       8.131715       221.2752 
 3032   0.0000       8.137439       221.4310 
 3033   0.0000       8.138471       221.4591 
 3034   0.0000       8.142295       221.5631 
 3035   0.0000       8.145303       221.6450 
 3036   0.0000       8.147651       221.7089 
 3037   0.0000       8.151696       221.8189 
 3038   0.0000       8.158743       222.0107 
 3039   0.0000       8.160880       222.0688 
 3040   0.0000       8.162643       222.1168 
 3041   0.0000       8.170095       222.3196 
 3042   0.0000       8.171597       222.3605 
 3043   0.0000       8.175775       222.4742 
 3044   0.0000       8.178941       222.5603 
 3045   0.0000       8.179389       222.5725 
 3046   0.0000       8.184116       222.7011 
 3047   0.0000       8.186739       222.7725 
 3048   0.0000       8.189892       222.8583 
 3049   0.0000       8.194766       222.9909 
 3050   0.0000       8.196460       223.0370 
 3051   0.0000       8.197899       223.0762 
 3052   0.0000       8.203133       223.2186 
 3053   0.0000       8.204936       223.2677 
 3054   0.0000       8.207503       223.3375 
 3055   0.0000       8.211533       223.4472 
 3056   0.0000       8.212920       223.4849 
 3057   0.0000       8.215989       223.5684 
 3058   0.0000       8.220654       223.6954 
 3059   0.0000       8.222767       223.7529 
 3060   0.0000       8.225428       223.8253 
 3061   0.0000       8.228194       223.9005 
 3062   0.0000       8.230366       223.9596 
 3063   0.0000       8.236320       224.1217 
 3064   0.0000       8.238092       224.1699 
 3065   0.0000       8.239866       224.2182 
 3066   0.0000       8.243790       224.3249 
 3067   0.0000       8.250788       224.5153 
 3068   0.0000       8.253643       224.5930 
 3069   0.0000       8.256920       224.6822 
 3070   0.0000       8.258328       224.7205 
 3071   0.0000       8.259623       224.7558 
 3072   0.0000       8.262262       224.8276 
 3073   0.0000       8.262936       224.8459 
 3074   0.0000       8.266868       224.9529 
 3075   0.0000       8.268657       225.0016 
 3076   0.0000       8.271174       225.0701 
 3077   0.0000       8.273664       225.1378 
 3078   0.0000       8.276925       225.2266 
 3079   0.0000       8.277529       225.2430 
 3080   0.0000       8.280926       225.3354 
 3081   0.0000       8.283965       225.4181 
 3082   0.0000       8.285660       225.4643 
 3083   0.0000       8.286178       225.4784 
 3084   0.0000       8.289780       225.5764 
 3085   0.0000       8.291695       225.6285 
 3086   0.0000       8.293978       225.6906 
 3087   0.0000       8.296710       225.7650 
 3088   0.0000       8.299305       225.8356 
 3089   0.0000       8.301830       225.9043 
 3090   0.0000       8.304320       225.9720 
 3091   0.0000       8.308911       226.0970 
 3092   0.0000       8.312237       226.1875 
 3093   0.0000       8.317921       226.3421 
 3094   0.0000       8.320280       226.4063 
 3095   0.0000       8.323889       226.5045 
 3096   0.0000       8.325431       226.5465 
 3097   0.0000       8.326417       226.5733 
 3098   0.0000       8.331321       226.7068 
 3099   0.0000       8.333451       226.7647 
 3100   0.0000       8.336166       226.8386 
 3101   0.0000       8.336973       226.8606 
 3102   0.0000       8.341831       226.9928 
 3103   0.0000       8.346990       227.1331 
 3104   0.0000       8.347476       227.1464 
 3105   0.0000       8.352041       227.2706 
 3106   0.0000       8.355549       227.3661 
 3107   0.0000       8.357673       227.4238 
 3108   0.0000       8.359786       227.4813 
 3109   0.0000       8.363504       227.5825 
 3110   0.0000       8.365821       227.6456 
 3111   0.0000       8.366573       227.6660 
 3112   0.0000       8.372696       227.8326 
 3113   0.0000       8.373703       227.8600 
 3114   0.0000       8.375397       227.9061 
 3115   0.0000       8.380394       228.0421 
 3116   0.0000       8.383840       228.1359 
 3117   0.0000       8.385923       228.1926 
 3118   0.0000       8.388259       228.2561 
 3119   0.0000       8.391636       228.3480 
 3120   0.0000       8.393796       228.4068 
 3121   0.0000       8.397033       228.4949 
 3122   0.0000       8.402404       228.6410 
 3123   0.0000       8.404054       228.6859 
 3124   0.0000       8.409255       228.8275 
 3125   0.0000       8.412072       228.9041 
 3126   0.0000       8.412396       228.9129 
 3127   0.0000       8.415881       229.0078 
 3128   0.0000       8.417961       229.0644 
 3129   0.0000       8.421373       229.1572 
 3130   0.0000       8.422335       229.1834 
 3131   0.0000       8.422922       229.1993 
 3132   0.0000       8.427693       229.3292 
 3133   0.0000       8.428471       229.3504 
 3134   0.0000       8.431776       229.4403 
 3135   0.0000       8.435958       229.5541 
 3136   0.0000       8.438382       229.6200 
 3137   0.0000       8.447210       229.8603 
 3138   0.0000       8.448117       229.8850 
 3139   0.0000       8.450487       229.9495 
 3140   0.0000       8.452048       229.9919 
 3141   0.0000       8.453277       230.0254 
 3142   0.0000       8.456818       230.1217 
 3143   0.0000       8.461167       230.2401 
 3144   0.0000       8.462942       230.2884 
 3145   0.0000       8.469374       230.4634 
 3146   0.0000       8.473073       230.5640 
 3147   0.0000       8.476764       230.6645 
 3148   0.0000       8.482004       230.8071 
 3149   0.0000       8.484618       230.8782 
 3150   0.0000       8.488270       230.9776 
 3151   0.0000       8.492842       231.1020 
 3152   0.0000       8.496408       231.1990 
 3153   0.0000       8.497862       231.2386 
 3154   0.0000       8.498893       231.2666 
 3155   0.0000       8.500637       231.3141 
 3156   0.0000       8.507084       231.4895 
 3157   0.0000       8.508853       231.5377 
 3158   0.0000       8.512045       231.6245 
 3159   0.0000       8.513471       231.6633 
 3160   0.0000       8.515727       231.7247 
 3161   0.0000       8.521650       231.8859 
 3162   0.0000       8.523616       231.9394 
 3163   0.0000       8.527933       232.0568 
 3164   0.0000       8.531652       232.1581 
 3165   0.0000       8.533209       232.2004 
 3166   0.0000       8.536393       232.2871 
 3167   0.0000       8.539852       232.3812 
 3168   0.0000       8.542901       232.4642 
 3169   0.0000       8.544658       232.5120 
 3170   0.0000       8.546460       232.5610 
 3171   0.0000       8.547587       232.5917 
 3172   0.0000       8.552039       232.7128 
 3173   0.0000       8.555323       232.8022 
 3174   0.0000       8.557057       232.8494 
 3175   0.0000       8.561084       232.9589 
 3176   0.0000       8.567480       233.1330 
 3177   0.0000       8.568729       233.1670 
 3178   0.0000       8.573699       233.3022 
 3179   0.0000       8.576639       233.3822 
 3180   0.0000       8.579230       233.4527 
 3181   0.0000       8.582555       233.5432 
 3182   0.0000       8.584374       233.5927 
 3183   0.0000       8.586414       233.6482 
 3184   0.0000       8.590435       233.7576 
 3185   0.0000       8.596605       233.9255 
 3186   0.0000       8.601516       234.0591 
 3187   0.0000       8.602399       234.0832 
 3188   0.0000       8.603913       234.1244 
 3189   0.0000       8.609218       234.2687 
 3190   0.0000       8.614779       234.4201 
 3191   0.0000       8.621819       234.6116 
 3192   0.0000       8.625578       234.7139 
 3193   0.0000       8.627406       234.7636 
 3194   0.0000       8.629807       234.8290 
 3195   0.0000       8.631946       234.8872 
 3196   0.0000       8.635064       234.9720 
 3197   0.0000       8.635933       234.9957 
 3198   0.0000       8.640405       235.1174 
 3199   0.0000       8.642321       235.1695 
 3200   0.0000       8.647114       235.2999 
 3201   0.0000       8.649064       235.3530 
 3202   0.0000       8.651076       235.4078 
 3203   0.0000       8.655072       235.5165 
 3204   0.0000       8.656061       235.5434 
 3205   0.0000       8.657325       235.5778 
 3206   0.0000       8.660140       235.6544 
 3207   0.0000       8.666557       235.8290 
 3208   0.0000       8.671826       235.9724 
 3209   0.0000       8.676889       236.1101 
 3210   0.0000       8.679620       236.1845 
 3211   0.0000       8.685452       236.3432 
 3212   0.0000       8.690066       236.4687 
 3213   0.0000       8.696216       236.6361 
 3214   0.0000       8.698418       236.6960 
 3215   0.0000       8.702177       236.7983 
 3216   0.0000       8.703683       236.8393 
 3217   0.0000       8.705179       236.8800 
 3218   0.0000       8.715344       237.1566 
 3219   0.0000       8.717217       237.2075 
 3220   0.0000       8.719540       237.2707 
 3221   0.0000       8.721597       237.3267 
 3222   0.0000       8.723031       237.3657 
 3223   0.0000       8.728670       237.5192 
 3224   0.0000       8.733701       237.6561 
 3225   0.0000       8.736138       237.7224 
 3226   0.0000       8.742007       237.8821 
 3227   0.0000       8.745129       237.9671 
 3228   0.0000       8.746758       238.0114 
 3229   0.0000       8.750476       238.1125 
 3230   0.0000       8.751619       238.1437 
 3231   0.0000       8.757267       238.2973 
 3232   0.0000       8.759292       238.3524 
 3233   0.0000       8.763753       238.4738 
 3234   0.0000       8.769285       238.6244 
 3235   0.0000       8.773339       238.7347 
 3236   0.0000       8.777496       238.8478 
 3237   0.0000       8.782582       238.9862 
 3238   0.0000       8.786632       239.0964 
 3239   0.0000       8.792412       239.2537 
 3240   0.0000       8.792867       239.2661 
 3241   0.0000       8.798731       239.4257 
 3242   0.0000       8.802383       239.5250 
 3243   0.0000       8.805649       239.6139 
 3244   0.0000       8.815291       239.8763 
 3245   0.0000       8.825878       240.1643 
 3246   0.0000       8.828227       240.2283 
 3247   0.0000       8.829791       240.2708 
 3248   0.0000       8.838482       240.5073 
 3249   0.0000       8.842702       240.6222 
 3250   0.0000       8.851337       240.8571 
 3251   0.0000       8.853054       240.9038 
 3252   0.0000       8.854122       240.9329 
 3253   0.0000       8.862902       241.1718 
 3254   0.0000       8.867929       241.3086 
 3255   0.0000       8.871327       241.4011 
 3256   0.0000       8.874013       241.4742 
 3257   0.0000       8.879631       241.6271 
 3258   0.0000       8.883074       241.7207 
 3259   0.0000       8.886501       241.8140 
 3260   0.0000       8.889360       241.8918 
 3261   0.0000       8.895355       242.0549 
 3262   0.0000       8.899474       242.1670 
 3263   0.0000       8.905407       242.3285 
 3264   0.0000       8.908162       242.4034 
 3265   0.0000       8.911141       242.4845 
 3266   0.0000       8.912940       242.5334 
 3267   0.0000       8.913267       242.5423 
 3268   0.0000       8.917774       242.6650 
 3269   0.0000       8.923587       242.8231 
 3270   0.0000       8.928549       242.9582 
 3271   0.0000       8.934292       243.1145 
 3272   0.0000       8.939265       243.2498 
 3273   0.0000       8.943271       243.3588 
 3274   0.0000       8.944741       243.3988 
 3275   0.0000       8.947993       243.4873 
 3276   0.0000       8.950230       243.5481 
 3277   0.0000       8.954274       243.6582 
 3278   0.0000       8.956190       243.7103 
 3279   0.0000       8.958160       243.7639 
 3280   0.0000       8.960482       243.8271 
 3281   0.0000       8.964919       243.9478 
 3282   0.0000       8.970295       244.0941 
 3283   0.0000       8.973260       244.1748 
 3284   0.0000       8.979474       244.3439 
 3285   0.0000       8.985557       244.5094 
 3286   0.0000       8.988761       244.5966 
 3287   0.0000       8.993079       244.7141 
 3288   0.0000       8.998054       244.8495 
 3289   0.0000       9.004372       245.0214 
 3290   0.0000       9.005508       245.0523 
 3291   0.0000       9.013178       245.2610 
 3292   0.0000       9.014300       245.2916 
 3293   0.0000       9.019427       245.4311 
 3294   0.0000       9.022600       245.5174 
 3295   0.0000       9.025593       245.5989 
 3296   0.0000       9.028002       245.6644 
 3297   0.0000       9.032463       245.7858 
 3298   0.0000       9.036138       245.8858 
 3299   0.0000       9.041126       246.0215 
 3300   0.0000       9.042752       246.0658 
 3301   0.0000       9.044939       246.1253 
 3302   0.0000       9.049961       246.2620 
 3303   0.0000       9.051196       246.2956 
 3304   0.0000       9.057211       246.4593 
 3305   0.0000       9.062727       246.6093 
 3306   0.0000       9.065231       246.6775 
 3307   0.0000       9.078146       247.0289 
 3308   0.0000       9.079764       247.0729 
 3309   0.0000       9.083894       247.1853 
 3310   0.0000       9.085944       247.2411 
 3311   0.0000       9.091455       247.3911 
 3312   0.0000       9.096163       247.5192 
 3313   0.0000       9.098376       247.5794 
 3314   0.0000       9.101602       247.6672 
 3315   0.0000       9.108408       247.8524 
 3316   0.0000       9.108807       247.8632 
 3317   0.0000       9.114044       248.0058 
 3318   0.0000       9.120757       248.1884 
 3319   0.0000       9.125452       248.3162 
 3320   0.0000       9.140365       248.7220 
 3321   0.0000       9.141835       248.7620 
 3322   0.0000       9.148987       248.9566 
 3323   0.0000       9.150215       248.9900 
 3324   0.0000       9.156043       249.1486 
 3325   0.0000       9.157921       249.1997 
 3326   0.0000       9.163412       249.3491 
 3327   0.0000       9.164259       249.3722 
 3328   0.0000       9.173383       249.6204 
 3329   0.0000       9.177400       249.7297 
 3330   0.0000       9.183031       249.8830 
 3331   0.0000       9.186325       249.9726 
 3332   0.0000       9.196861       250.2593 
 3333   0.0000       9.202664       250.4172 
 3334   0.0000       9.205266       250.4880 
 3335   0.0000       9.216765       250.8009 
 3336   0.0000       9.219226       250.8679 
 3337   0.0000       9.222861       250.9668 
 3338   0.0000       9.230522       251.1753 
 3339   0.0000       9.233590       251.2588 
 3340   0.0000       9.238222       251.3848 
 3341   0.0000       9.250587       251.7213 
 3342   0.0000       9.257914       251.9207 
 3343   0.0000       9.267407       252.1790 
 3344   0.0000       9.275836       252.4083 
 3345   0.0000       9.279582       252.5103 
 3346   0.0000       9.284751       252.6509 
 3347   0.0000       9.292008       252.8484 
 3348   0.0000       9.292815       252.8703 
 3349   0.0000       9.304337       253.1839 
 3350   0.0000       9.314090       253.4493 
 3351   0.0000       9.316035       253.5022 
 3352   0.0000       9.331759       253.9301 
 3353   0.0000       9.340647       254.1719 
 3354   0.0000       9.343549       254.2509 
 3355   0.0000       9.350093       254.4290 
 3356   0.0000       9.353332       254.5171 
 3357   0.0000       9.362857       254.7763 
 3358   0.0000       9.372465       255.0377 
 3359   0.0000       9.378546       255.2032 
 3360   0.0000       9.379933       255.2410 
 3361   0.0000       9.393610       255.6131 
 3362   0.0000       9.399290       255.7677 
 3363   0.0000       9.399948       255.7856 
 3364   0.0000       9.411991       256.1133 
 3365   0.0000       9.416015       256.2228 
 3366   0.0000       9.421640       256.3759 
 3367   0.0000       9.426793       256.5161 
 3368   0.0000       9.431370       256.6406 
 3369   0.0000       9.435012       256.7397 
 3370   0.0000       9.441507       256.9165 
 3371   0.0000       9.451811       257.1969 
 3372   0.0000       9.456916       257.3358 
 3373   0.0000       9.462916       257.4990 
 3374   0.0000       9.476486       257.8683 
 3375   0.0000       9.480830       257.9865 
 3376   0.0000       9.485573       258.1156 
 3377   0.0000       9.486365       258.1371 
 3378   0.0000       9.488427       258.1932 
 3379   0.0000       9.501105       258.5382 
 3380   0.0000       9.509343       258.7624 
 3381   0.0000       9.516085       258.9458 
 3382   0.0000       9.518157       259.0022 
 3383   0.0000       9.538250       259.5490 
 3384   0.0000       9.543724       259.6979 
 3385   0.0000       9.550777       259.8898 
 3386   0.0000       9.552684       259.9417 
 3387   0.0000       9.555993       260.0318 
 3388   0.0000       9.570885       260.4370 
 3389   0.0000       9.574026       260.5225 
 3390   0.0000       9.594288       261.0739 
 3391   0.0000       9.607805       261.4417 
 3392   0.0000       9.619080       261.7485 
 3393   0.0000       9.622962       261.8541 
 3394   0.0000       9.628646       262.0088 
 3395   0.0000       9.634918       262.1794 
 3396   0.0000       9.658983       262.8343 
 3397   0.0000       9.662197       262.9218 
 3398   0.0000       9.667542       263.0672 
 3399   0.0000       9.671650       263.1790 
 3400   0.0000       9.674216       263.2488 
 3401   0.0000       9.682470       263.4734 
 3402   0.0000       9.694505       263.8009 
 3403   0.0000       9.699197       263.9286 
 3404   0.0000       9.708624       264.1851 
 3405   0.0000       9.712589       264.2930 
 3406   0.0000       9.720971       264.5211 
 3407   0.0000       9.726986       264.6847 
 3408   0.0000       9.729933       264.7649 
 3409   0.0000       9.731406       264.8050 
 3410   0.0000       9.739597       265.0279 
 3411   0.0000       9.745034       265.1759 
 3412   0.0000       9.754024       265.4205 
 3413   0.0000       9.756198       265.4796 
 3414   0.0000       9.758928       265.5539 
 3415   0.0000       9.762181       265.6424 
 3416   0.0000       9.769784       265.8493 
 3417   0.0000       9.776920       266.0435 
 3418   0.0000       9.778281       266.0805 
 3419   0.0000       9.785312       266.2719 
 3420   0.0000       9.788144       266.3489 
 3421   0.0000       9.790938       266.4250 
 3422   0.0000       9.795099       266.5382 
 3423   0.0000       9.795694       266.5544 
 3424   0.0000       9.799922       266.6694 
 3425   0.0000       9.806060       266.8365 
 3426   0.0000       9.808553       266.9043 
 3427   0.0000       9.815281       267.0874 
 3428   0.0000       9.821380       267.2534 
 3429   0.0000       9.833661       267.5875 
 3430   0.0000       9.834760       267.6174 
 3431   0.0000       9.838955       267.7316 
 3432   0.0000       9.846501       267.9369 
 3433   0.0000       9.850393       268.0428 
 3434   0.0000       9.852965       268.1128 
 3435   0.0000       9.856637       268.2127 
 3436   0.0000       9.860236       268.3107 
 3437   0.0000       9.862632       268.3759 
 3438   0.0000       9.863115       268.3890 
 3439   0.0000       9.867665       268.5128 
 3440   0.0000       9.875037       268.7134 
 3441   0.0000       9.880826       268.8709 
 3442   0.0000       9.883823       268.9525 
 3443   0.0000       9.887468       269.0517 
 3444   0.0000       9.889893       269.1177 
 3445   0.0000       9.896416       269.2952 
 3446   0.0000       9.900112       269.3958 
 3447   0.0000       9.901267       269.4272 
 3448   0.0000       9.904077       269.5036 
 3449   0.0000       9.908766       269.6312 
 3450   0.0000       9.913844       269.7694 
 3451   0.0000       9.917472       269.8681 
 3452   0.0000       9.919797       269.9314 
 3453   0.0000       9.922881       270.0153 
 3454   0.0000       9.926011       270.1005 
 3455   0.0000       9.933340       270.2999 
 3456   0.0000       9.938422       270.4382 
 3457   0.0000       9.943091       270.5653 
 3458   0.0000       9.944216       270.5959 
 3459   0.0000       9.953139       270.8387 
 3460   0.0000       9.962819       271.1021 
 3461   0.0000       9.963835       271.1297 
 3462   0.0000       9.964361       271.1440 
 3463   0.0000       9.969151       271.2744 
 3464   0.0000       9.975021       271.4341 
 3465   0.0000       9.982520       271.6382 
 3466   0.0000       9.987129       271.7636 
 3467   0.0000       9.990562       271.8570 
 3468   0.0000      10.000022       272.1144 
 3469   0.0000      10.004539       272.2373 
 3470   0.0000      10.011646       272.4307 
 3471   0.0000      10.018266       272.6109 
 3472   0.0000      10.023850       272.7628 
 3473   0.0000      10.026522       272.8355 
 3474   0.0000      10.028139       272.8795 
 3475   0.0000      10.040608       273.2188 
 3476   0.0000      10.045808       273.3603 
 3477   0.0000      10.055712       273.6298 
 3478   0.0000      10.062201       273.8064 
 3479   0.0000      10.063080       273.8303 
 3480   0.0000      10.070312       274.0271 
 3481   0.0000      10.075002       274.1547 
 3482   0.0000      10.075400       274.1656 
 3483   0.0000      10.080316       274.2993 
 3484   0.0000      10.087008       274.4815 
 3485   0.0000      10.090660       274.5808 
 3486   0.0000      10.098018       274.7810 
 3487   0.0000      10.106419       275.0097 
 3488   0.0000      10.110878       275.1310 
 3489   0.0000      10.118030       275.3256 
 3490   0.0000      10.125318       275.5239 
 3491   0.0000      10.129735       275.6441 
 3492   0.0000      10.146749       276.1071 
 3493   0.0000      10.153576       276.2929 
 3494   0.0000      10.154119       276.3076 
 3495   0.0000      10.163069       276.5512 
 3496   0.0000      10.166519       276.6450 
 3497   0.0000      10.169116       276.7157 
 3498   0.0000      10.178987       276.9843 
 3499   0.0000      10.186260       277.1822 
 3500   0.0000      10.196142       277.4511 
 3501   0.0000      10.204922       277.6900 
 3502   0.0000      10.210961       277.8544 
 3503   0.0000      10.221952       278.1534 
 3504   0.0000      10.223180       278.1869 
 3505   0.0000      10.223642       278.1994 
 3506   0.0000      10.229731       278.3651 
 3507   0.0000      10.234181       278.4862 
 3508   0.0000      10.236418       278.5471 
 3509   0.0000      10.240073       278.6465 
 3510   0.0000      10.245768       278.8015 
 3511   0.0000      10.247033       278.8360 
 3512   0.0000      10.253988       279.0252 
 3513   0.0000      10.265144       279.3288 
 3514   0.0000      10.273704       279.5617 
 3515   0.0000      10.278622       279.6955 
 3516   0.0000      10.281661       279.7782 
 3517   0.0000      10.295059       280.1428 
 3518   0.0000      10.299671       280.2683 
 3519   0.0000      10.306267       280.4478 
 3520   0.0000      10.307911       280.4925 
 3521   0.0000      10.314492       280.6716 
 3522   0.0000      10.329751       281.0868 
 3523   0.0000      10.334233       281.2088 
 3524   0.0000      10.343714       281.4668 
 3525   0.0000      10.347133       281.5598 
 3526   0.0000      10.361878       281.9610 
 3527   0.0000      10.368712       282.1470 
 3528   0.0000      10.372795       282.2581 
 3529   0.0000      10.378987       282.4266 
 3530   0.0000      10.382593       282.5247 
 3531   0.0000      10.384641       282.5805 
 3532   0.0000      10.388190       282.6770 
 3533   0.0000      10.393467       282.8206 
 3534   0.0000      10.399987       282.9980 
 3535   0.0000      10.413526       283.3665 
 3536   0.0000      10.415246       283.4132 
 3537   0.0000      10.425916       283.7036 
 3538   0.0000      10.440081       284.0891 
 3539   0.0000      10.448784       284.3259 
 3540   0.0000      10.454398       284.4786 
 3541   0.0000      10.467617       284.8383 
 3542   0.0000      10.487106       285.3687 
 3543   0.0000      10.490343       285.4567 
 3544   0.0000      10.499399       285.7032 
 3545   0.0000      10.518736       286.2294 
 3546   0.0000      10.523722       286.3650 
 3547   0.0000      10.533949       286.6433 
 3548   0.0000      10.535998       286.6991 
 3549   0.0000      10.538203       286.7591 
 3550   0.0000      10.550297       287.0882 
 3551   0.0000      10.563931       287.4592 
 3552   0.0000      10.565663       287.5063 
 3553   0.0000      10.583908       288.0028 
 3554   0.0000      10.588692       288.1330 
 3555   0.0000      10.643536       289.6253 
 3556   0.0000      10.658514       290.0329 
 3557   0.0000      10.663475       290.1679 
 3558   0.0000      10.666829       290.2592 
 3559   0.0000      10.679448       290.6025 
 3560   0.0000      10.682192       290.6772 
 3561   0.0000      10.692341       290.9534 
 3562   0.0000      10.697987       291.1070 
 3563   0.0000      10.699671       291.1529 
 3564   0.0000      10.708031       291.3803 
 3565   0.0000      10.723409       291.7988 
 3566   0.0000      10.733294       292.0678 
 3567   0.0000      10.758514       292.7541 
 3568   0.0000      10.759712       292.7867 
 3569   0.0000      10.799992       293.8827 
 3570   0.0000      10.810983       294.1818 
 3571   0.0000      10.816538       294.3329 
 3572   0.0000      10.852318       295.3066 
 3573   0.0000      10.890005       296.3321 
 3574   0.0000      10.910187       296.8813 
 3575   0.0000      10.924574       297.2728 
 3576   0.0000      10.925263       297.2915 
 3577   0.0000      10.961081       298.2662 
 3578   0.0000      10.976860       298.6955 
 3579   0.0000      11.030367       300.1515 
 3580   0.0000      11.075547       301.3810 
 3581   0.0000      11.085943       301.6638 
 3582   0.0000      11.093593       301.8720 
 3583   0.0000      11.109510       302.3051 
 3584   0.0000      11.133647       302.9619 
 3585   0.0000      11.138292       303.0883 
 3586   0.0000      11.142752       303.2097 
 3587   0.0000      11.239477       305.8417 
 3588   0.0000      11.257997       306.3457 
 3589   0.0000      11.268815       306.6400 
 3590   0.0000      11.382503       309.7336 
 3591   0.0000      11.392498       310.0056 
 3592   0.0000      11.400797       310.2315 
 3593   0.0000      11.456162       311.7380 
 3594   0.0000      11.469788       312.1088 
 3595   0.0000      11.511659       313.2482 
 3596   0.0000      11.538163       313.9694 
 3597   0.0000      11.544013       314.1286 
 3598   0.0000      11.555849       314.4506 
 3599   0.0000      11.569227       314.8147 
 3600   0.0000      11.584688       315.2354 
 3601   0.0000      11.620955       316.2223 
 3602   0.0000      11.637547       316.6737 
 3603   0.0000      11.655281       317.1563 
 3604   0.0000      11.680508       317.8428 
 3605   0.0000      11.693852       318.2059 
 3606   0.0000      11.754449       319.8548 
 3607   0.0000      11.758878       319.9753 
 3608   0.0000      11.787825       320.7630 
 3609   0.0000      11.821269       321.6731 
 3610   0.0000      11.832137       321.9688 
 3611   0.0000      11.848646       322.4180 
 3612   0.0000      11.873488       323.0940 
 3613   0.0000      11.890207       323.5490 
 3614   0.0000      11.930919       324.6568 
 3615   0.0000      11.943567       325.0010 
 3616   0.0000      11.975962       325.8825 
 3617   0.0000      11.987746       326.2031 
 3618   0.0000      12.009616       326.7983 
 3619   0.0000      12.034488       327.4751 
 3620   0.0000      12.050262       327.9043 
 3621   0.0000      12.078003       328.6592 
 3622   0.0000      12.095595       329.1379 
 3623   0.0000      12.106509       329.4349 
 3624   0.0000      12.112373       329.5944 
 3625   0.0000      12.129266       330.0541 
 3626   0.0000      12.147292       330.5446 
 3627   0.0000      12.188796       331.6740 
 3628   0.0000      12.196885       331.8941 
 3629   0.0000      12.231104       332.8253 
 3630   0.0000      12.251021       333.3672 
 3631   0.0000      12.280345       334.1652 
 3632   0.0000      12.281149       334.1871 
 3633   0.0000      12.302889       334.7786 
 3634   0.0000      12.310965       334.9984 
 3635   0.0000      12.316177       335.1402 
 3636   0.0000      12.327364       335.4446 
 3637   0.0000      12.329384       335.4996 
 3638   0.0000      12.338105       335.7369 
 3639   0.0000      12.344857       335.9206 
 3640   0.0000      12.351256       336.0948 
 3641   0.0000      12.392840       337.2263 
 3642   0.0000      12.394966       337.2842 
 3643   0.0000      12.413816       337.7971 
 3644   0.0000      12.450568       338.7972 
 3645   0.0000      12.460438       339.0658 
 3646   0.0000      12.490517       339.8842 
 3647   0.0000      12.536207       341.1275 
 3648   0.0000      12.556474       341.6790 
 3649   0.0000      12.559820       341.7701 
 3650   0.0000      12.571038       342.0753 
 3651   0.0000      12.572021       342.1021 
 3652   0.0000      12.609063       343.1100 
 3653   0.0000      12.651707       344.2705 
 3654   0.0000      12.670266       344.7755 
 3655   0.0000      12.685956       345.2024 
 3656   0.0000      12.695757       345.4691 
 3657   0.0000      12.710929       345.8820 
 3658   0.0000      12.711651       345.9016 
 3659   0.0000      12.761949       347.2703 
 3660   0.0000      12.793113       348.1183 
 3661   0.0000      12.805198       348.4471 
 3662   0.0000      12.876554       350.3888 
 3663   0.0000      12.881048       350.5111 
 3664   0.0000      12.903949       351.1343 
 3665   0.0000      12.913563       351.3959 
 3666   0.0000      12.962910       352.7387 
 3667   0.0000      13.027172       354.4874 
 3668   0.0000      13.051387       355.1463 
 3669   0.0000      13.110368       356.7512 
 3670   0.0000      13.140701       357.5767 
 3671   0.0000      13.146597       357.7371 
 3672   0.0000      13.156212       357.9987 
 3673   0.0000      13.159553       358.0897 
 3674   0.0000      13.160895       358.1262 
 3675   0.0000      13.182781       358.7217 
 3676   0.0000      13.192817       358.9948 
 3677   0.0000      13.242808       360.3551 
 3678   0.0000      13.253708       360.6517 
 3679   0.0000      13.284813       361.4982 
 3680   0.0000      13.292854       361.7170 
 3681   0.0000      13.398135       364.5818 
 3682   0.0000      13.455116       366.1323 
 3683   0.0000      13.539385       368.4254 
 3684   0.0000      13.627239       370.8160 
 3685   0.0000      14.002258       381.0208 
 3686   0.0000      14.259198       388.0125 
 3687   0.0000      14.377803       391.2399 
 3688   0.0000      14.399695       391.8356 
 3689   0.0000      14.455106       393.3434 
 3690   0.0000      14.517363       395.0375 
 3691   0.0000      14.611721       397.6051 
 3692   0.0000      14.832470       403.6120 
 3693   0.0000      15.092456       410.6866 
 3694   0.0000      15.134397       411.8279 
 3695   0.0000      27.991394       761.6845 
 3696   0.0000      28.054780       763.4094 
 3697   0.0000      28.132658       765.5285 
 3698   0.0000      28.288962       769.7818 
 3699   0.0000      28.380528       772.2734 
 3700   0.0000      28.468252       774.6605 
 3701   0.0000      28.485855       775.1395 
 3702   0.0000      28.539296       776.5937 
 3703   0.0000      28.540620       776.6298 
 3704   0.0000      28.547960       776.8295 
 3705   0.0000      28.558145       777.1066 
 3706   0.0000      28.561766       777.2052 
 3707   0.0000      28.632190       779.1215 
 3708   0.0000      28.642535       779.4030 
 3709   0.0000      28.752853       782.4049 
 3710   0.0000      28.826173       784.4001 
 3711   0.0000      28.853838       785.1528 
 3712   0.0000      28.914689       786.8087 
 3713   0.0000      28.922925       787.0328 
 3714   0.0000      28.936937       787.4141 
 3715   0.0000      28.956942       787.9585 
 3716   0.0000      28.982867       788.6639 
 3717   0.0000      29.011276       789.4370 
 3718   0.0000      29.020736       789.6944 
 3719   0.0000      29.038793       790.1857 
 3720   0.0000      29.040074       790.2206 
 3721   0.0000      29.055078       790.6289 
 3722   0.0000      29.131366       792.7048 
 3723   0.0000      29.134214       792.7823 
 3724   0.0000      29.184894       794.1613 
 3725   0.0000      29.186381       794.2018 
 3726   0.0000      29.215610       794.9972 
 3727   0.0000      29.267051       796.3970 
 3728   0.0000      29.278246       796.7016 
 3729   0.0000      29.312280       797.6277 
 3730   0.0000      29.315266       797.7089 
 3731   0.0000      29.352041       798.7096 
 3732   0.0000      29.367504       799.1304 
 3733   0.0000      37.727782      1026.6251 
 3734   0.0000      37.934773      1032.2576 
 3735   0.0000      37.978664      1033.4520 
 3736   0.0000      38.335081      1043.1506 
 3737   0.0000      38.382113      1044.4304 
 3738   0.0000      48.315379      1314.7283 
 3739   0.0000      48.461342      1318.7002 
 3740   0.0000      48.517233      1320.2210 
 3741   0.0000      48.536754      1320.7522 
 3742   0.0000     147.120437      4003.3506 
 3743   0.0000     147.191215      4005.2766 
 3744   0.0000     147.267664      4007.3569 
 3745   0.0000     147.393861      4010.7909 
 3746   0.0000     147.496562      4013.5855 
 3747   0.0000     147.583114      4015.9407 
 3748   0.0000     147.614250      4016.7880 
 3749   0.0000     147.652289      4017.8231 
 3750   0.0000     147.656755      4017.9446 
 3751   0.0000     147.664754      4018.1622 
 3752   0.0000     147.670182      4018.3099 
 3753   0.0000     147.680138      4018.5809 
 3754   0.0000     147.727755      4019.8766 
 3755   0.0000     147.746308      4020.3814 
 3756   0.0000     147.874433      4023.8679 
 3757   0.0000     147.915977      4024.9984 
 3758   0.0000     147.939087      4025.6272 
 3759   0.0000     147.991992      4027.0668 
 3760   0.0000     148.004990      4027.4205 
 3761   0.0000     148.064567      4029.0417 
 3762   0.0000     148.066289      4029.0886 
 3763   0.0000     148.104166      4030.1193 
 3764   0.0000     148.109878      4030.2747 
 3765   0.0000     148.112563      4030.3477 
 3766   0.0000     148.121454      4030.5897 
 3767   0.0000     148.174501      4032.0332 
 3768   0.0000     148.195653      4032.6087 
 3769   0.0000     148.279606      4034.8932 
 3770   0.0000     148.295036      4035.3131 
 3771   0.0000     148.343456      4036.6307 
 3772   0.0000     148.349139      4036.7853 
 3773   0.0000     148.365625      4037.2339 
 3774   0.0000     148.418065      4038.6609 
 3775   0.0000     148.435595      4039.1379 
 3776   0.0000     148.450096      4039.5325 
 3777   0.0000     148.451398      4039.5679 
 3778   0.0000     148.470402      4040.0850 
 3779   0.0000     148.528524      4041.6666 
 3780   0.0000     197.095241      5363.2342 
 3781   0.0000     197.332475      5369.6896 
 3782   0.0000     197.365616      5370.5914 
 3783   0.0000     197.763312      5381.4133 
 3784   0.0000     197.814043      5382.7938 
 3785   0.0000     253.427573      6896.1149 
 3786   0.0000     253.596203      6900.7035 
 3787   0.0000     253.661289      6902.4746 
 3788   0.0000     253.695254      6903.3988 

                 SPIN DOWN ORBITALS
  NO   OCC          E(Eh)            E(eV) 
   0   1.0000     -19.374640      -527.2107 
   1   1.0000     -19.275448      -524.5116 
   2   1.0000     -19.267095      -524.2843 
   3   1.0000     -19.256578      -523.9981 
   4   1.0000     -14.501086      -394.5946 
   5   1.0000     -14.481738      -394.0681 
   6   1.0000     -14.476237      -393.9184 
   7   1.0000     -14.469127      -393.7250 
   8   1.0000     -14.461533      -393.5183 
   9   1.0000     -10.403417      -283.0914 
  10   1.0000     -10.398115      -282.9471 
  11   1.0000     -10.392656      -282.7985 
  12   1.0000     -10.380125      -282.4576 
  13   1.0000     -10.364822      -282.0412 
  14   1.0000     -10.364102      -282.0215 
  15   1.0000     -10.358988      -281.8824 
  16   1.0000     -10.355928      -281.7991 
  17   1.0000     -10.345272      -281.5092 
  18   1.0000     -10.340183      -281.3707 
  19   1.0000     -10.337831      -281.3067 
  20   1.0000     -10.332645      -281.1656 
  21   1.0000     -10.331302      -281.1290 
  22   1.0000     -10.321782      -280.8700 
  23   1.0000     -10.320982      -280.8482 
  24   1.0000     -10.313720      -280.6506 
  25   1.0000     -10.312230      -280.6100 
  26   1.0000     -10.310869      -280.5730 
  27   1.0000     -10.309234      -280.5285 
  28   1.0000     -10.309023      -280.5228 
  29   1.0000     -10.308789      -280.5164 
  30   1.0000     -10.308242      -280.5015 
  31   1.0000     -10.307633      -280.4849 
  32   1.0000     -10.306505      -280.4543 
  33   1.0000     -10.304051      -280.3875 
  34   1.0000     -10.303947      -280.3846 
  35   1.0000     -10.303606      -280.3754 
  36   1.0000     -10.303155      -280.3631 
  37   1.0000     -10.301992      -280.3315 
  38   1.0000     -10.301991      -280.3314 
  39   1.0000     -10.300406      -280.2883 
  40   1.0000     -10.298327      -280.2317 
  41   1.0000     -10.297522      -280.2098 
  42   1.0000     -10.297109      -280.1986 
  43   1.0000     -10.296170      -280.1730 
  44   1.0000     -10.295657      -280.1591 
  45   1.0000     -10.294188      -280.1191 
  46   1.0000     -10.285198      -279.8745 
  47   1.0000      -1.177657       -32.0457 
  48   1.0000      -1.073602       -29.2142 
  49   1.0000      -1.068982       -29.0885 
  50   1.0000      -1.066200       -29.0128 
  51   1.0000      -1.014611       -27.6090 
  52   1.0000      -0.973008       -26.4769 
  53   1.0000      -0.966241       -26.2927 
  54   1.0000      -0.958202       -26.0740 
  55   1.0000      -0.928871       -25.2759 
  56   1.0000      -0.903252       -24.5787 
  57   1.0000      -0.891205       -24.2509 
  58   1.0000      -0.887184       -24.1415 
  59   1.0000      -0.886073       -24.1113 
  60   1.0000      -0.842486       -22.9252 
  61   1.0000      -0.832545       -22.6547 
  62   1.0000      -0.821388       -22.3511 
  63   1.0000      -0.814158       -22.1544 
  64   1.0000      -0.805022       -21.9058 
  65   1.0000      -0.780330       -21.2338 
  66   1.0000      -0.775783       -21.1101 
  67   1.0000      -0.774512       -21.0755 
  68   1.0000      -0.770102       -20.9556 
  69   1.0000      -0.757168       -20.6036 
  70   1.0000      -0.729030       -19.8379 
  71   1.0000      -0.721127       -19.6229 
  72   1.0000      -0.717310       -19.5190 
  73   1.0000      -0.714032       -19.4298 
  74   1.0000      -0.712647       -19.3921 
  75   1.0000      -0.696266       -18.9463 
  76   1.0000      -0.692412       -18.8415 
  77   1.0000      -0.667623       -18.1670 
  78   1.0000      -0.658663       -17.9231 
  79   1.0000      -0.653202       -17.7745 
  80   1.0000      -0.641594       -17.4587 
  81   1.0000      -0.635866       -17.3028 
  82   1.0000      -0.629190       -17.1211 
  83   1.0000      -0.628494       -17.1022 
  84   1.0000      -0.608451       -16.5568 
  85   1.0000      -0.601753       -16.3745 
  86   1.0000      -0.595716       -16.2103 
  87   1.0000      -0.594073       -16.1656 
  88   1.0000      -0.585444       -15.9307 
  89   1.0000      -0.559444       -15.2232 
  90   1.0000      -0.552203       -15.0262 
  91   1.0000      -0.548147       -14.9158 
  92   1.0000      -0.540969       -14.7205 
  93   1.0000      -0.537765       -14.6333 
  94   1.0000      -0.532504       -14.4902 
  95   1.0000      -0.528082       -14.3698 
  96   1.0000      -0.523545       -14.2464 
  97   1.0000      -0.519194       -14.1280 
  98   1.0000      -0.513562       -13.9747 
  99   1.0000      -0.510226       -13.8840 
 100   1.0000      -0.505784       -13.7631 
 101   1.0000      -0.503724       -13.7070 
 102   1.0000      -0.489486       -13.3196 
 103   1.0000      -0.485516       -13.2116 
 104   1.0000      -0.480382       -13.0719 
 105   1.0000      -0.478666       -13.0252 
 106   1.0000      -0.478327       -13.0160 
 107   1.0000      -0.477713       -12.9992 
 108   1.0000      -0.471237       -12.8230 
 109   1.0000      -0.470500       -12.8030 
 110   1.0000      -0.463439       -12.6108 
 111   1.0000      -0.461525       -12.5587 
 112   1.0000      -0.457788       -12.4570 
 113   1.0000      -0.450004       -12.2452 
 114   1.0000      -0.446852       -12.1594 
 115   1.0000      -0.446435       -12.1481 
 116   1.0000      -0.443353       -12.0642 
 117   1.0000      -0.441492       -12.0136 
 118   1.0000      -0.438649       -11.9363 
 119   1.0000      -0.436035       -11.8651 
 120   1.0000      -0.434904       -11.8343 
 121   1.0000      -0.429537       -11.6883 
 122   1.0000      -0.425414       -11.5761 
 123   1.0000      -0.421725       -11.4757 
 124   1.0000      -0.419631       -11.4187 
 125   1.0000      -0.418302       -11.3826 
 126   1.0000      -0.414790       -11.2870 
 127   1.0000      -0.411725       -11.2036 
 128   1.0000      -0.409351       -11.1390 
 129   1.0000      -0.406626       -11.0649 
 130   1.0000      -0.403359       -10.9760 
 131   1.0000      -0.396961       -10.8019 
 132   1.0000      -0.393588       -10.7101 
 133   1.0000      -0.393011       -10.6944 
 134   1.0000      -0.390856       -10.6357 
 135   1.0000      -0.388013       -10.5584 
 136   1.0000      -0.381375       -10.3777 
 137   1.0000      -0.378593       -10.3020 
 138   1.0000      -0.377050       -10.2600 
 139   1.0000      -0.374874       -10.2008 
 140   1.0000      -0.371761       -10.1161 
 141   1.0000      -0.369697       -10.0600 
 142   1.0000      -0.359827        -9.7914 
 143   1.0000      -0.356521        -9.7014 
 144   1.0000      -0.355495        -9.6735 
 145   1.0000      -0.353883        -9.6296 
 146   1.0000      -0.351369        -9.5612 
 147   1.0000      -0.347908        -9.4671 
 148   1.0000      -0.331591        -9.0230 
 149   1.0000      -0.327657        -8.9160 
 150   1.0000      -0.325798        -8.8654 
 151   1.0000      -0.312031        -8.4908 
 152   1.0000      -0.304388        -8.2828 
 153   1.0000      -0.292929        -7.9710 
 154   1.0000      -0.288632        -7.8541 
 155   1.0000      -0.280574        -7.6348 
 156   1.0000      -0.278290        -7.5727 
 157   1.0000      -0.275065        -7.4849 
 158   1.0000      -0.271770        -7.3952 
 159   1.0000      -0.271243        -7.3809 
 160   1.0000      -0.268861        -7.3161 
 161   1.0000      -0.267284        -7.2732 
 162   1.0000      -0.263935        -7.1820 
 163   1.0000      -0.259659        -7.0657 
 164   1.0000      -0.250230        -6.8091 
 165   0.0000      -0.171422        -4.6646 
 166   0.0000      -0.062999        -1.7143 
 167   0.0000      -0.048276        -1.3137 
 168   0.0000      -0.032085        -0.8731 
 169   0.0000      -0.028336        -0.7711 
 170   0.0000      -0.007497        -0.2040 
 171   0.0000      -0.005337        -0.1452 
 172   0.0000      -0.004813        -0.1310 
 173   0.0000      -0.002817        -0.0767 
 174   0.0000       0.006866         0.1868 
 175   0.0000       0.017085         0.4649 
 176   0.0000       0.019868         0.5406 
 177   0.0000       0.025256         0.6872 
 178   0.0000       0.026196         0.7128 
 179   0.0000       0.030221         0.8223 
 180   0.0000       0.032945         0.8965 
 181   0.0000       0.036063         0.9813 
 182   0.0000       0.039600         1.0776 
 183   0.0000       0.043710         1.1894 
 184   0.0000       0.046050         1.2531 
 185   0.0000       0.048334         1.3152 
 186   0.0000       0.053911         1.4670 
 187   0.0000       0.054969         1.4958 
 188   0.0000       0.057415         1.5623 
 189   0.0000       0.058148         1.5823 
 190   0.0000       0.061698         1.6789 
 191   0.0000       0.064554         1.7566 
 192   0.0000       0.064849         1.7646 
 193   0.0000       0.066589         1.8120 
 194   0.0000       0.070106         1.9077 
 195   0.0000       0.072668         1.9774 
 196   0.0000       0.074095         2.0162 
 197   0.0000       0.075612         2.0575 
 198   0.0000       0.077361         2.1051 
 199   0.0000       0.081357         2.2138 
 200   0.0000       0.083287         2.2664 
 201   0.0000       0.086027         2.3409 
 202   0.0000       0.091068         2.4781 
 203   0.0000       0.092000         2.5034 
 204   0.0000       0.096298         2.6204 
 205   0.0000       0.098053         2.6681 
 206   0.0000       0.100132         2.7247 
 207   0.0000       0.104132         2.8336 
 208   0.0000       0.106139         2.8882 
 209   0.0000       0.107136         2.9153 
 210   0.0000       0.111929         3.0457 
 211   0.0000       0.113643         3.0924 
 212   0.0000       0.116513         3.1705 
 213   0.0000       0.118892         3.2352 
 214   0.0000       0.122901         3.3443 
 215   0.0000       0.123870         3.3707 
 216   0.0000       0.126587         3.4446 
 217   0.0000       0.126816         3.4508 
 218   0.0000       0.129632         3.5275 
 219   0.0000       0.133129         3.6226 
 220   0.0000       0.135468         3.6863 
 221   0.0000       0.137017         3.7284 
 222   0.0000       0.139365         3.7923 
 223   0.0000       0.141277         3.8443 
 224   0.0000       0.142378         3.8743 
 225   0.0000       0.144174         3.9232 
 226   0.0000       0.145116         3.9488 
 227   0.0000       0.147003         4.0002 
 228   0.0000       0.147646         4.0176 
 229   0.0000       0.151640         4.1263 
 230   0.0000       0.154536         4.2051 
 231   0.0000       0.155256         4.2247 
 232   0.0000       0.158127         4.3028 
 233   0.0000       0.158703         4.3185 
 234   0.0000       0.162672         4.4265 
 235   0.0000       0.165162         4.4943 
 236   0.0000       0.166682         4.5357 
 237   0.0000       0.169410         4.6099 
 238   0.0000       0.171179         4.6580 
 239   0.0000       0.173501         4.7212 
 240   0.0000       0.174066         4.7366 
 241   0.0000       0.175018         4.7625 
 242   0.0000       0.178919         4.8686 
 243   0.0000       0.182597         4.9687 
 244   0.0000       0.184783         5.0282 
 245   0.0000       0.186502         5.0750 
 246   0.0000       0.189154         5.1472 
 247   0.0000       0.191076         5.1994 
 248   0.0000       0.191246         5.2041 
 249   0.0000       0.194193         5.2843 
 250   0.0000       0.196937         5.3589 
 251   0.0000       0.198263         5.3950 
 252   0.0000       0.200654         5.4601 
 253   0.0000       0.203009         5.5242 
 254   0.0000       0.204538         5.5658 
 255   0.0000       0.206046         5.6068 
 256   0.0000       0.208038         5.6610 
 257   0.0000       0.211012         5.7419 
 258   0.0000       0.213902         5.8206 
 259   0.0000       0.215034         5.8514 
 260   0.0000       0.216715         5.8971 
 261   0.0000       0.220883         6.0105 
 262   0.0000       0.222468         6.0537 
 263   0.0000       0.225153         6.1267 
 264   0.0000       0.227069         6.1789 
 265   0.0000       0.230025         6.2593 
 266   0.0000       0.231355         6.2955 
 267   0.0000       0.233318         6.3489 
 268   0.0000       0.234148         6.3715 
 269   0.0000       0.236616         6.4387 
 270   0.0000       0.238338         6.4855 
 271   0.0000       0.240686         6.5494 
 272   0.0000       0.241800         6.5797 
 273   0.0000       0.244874         6.6634 
 274   0.0000       0.247833         6.7439 
 275   0.0000       0.248562         6.7637 
 276   0.0000       0.251292         6.8380 
 277   0.0000       0.251861         6.8535 
 278   0.0000       0.253466         6.8972 
 279   0.0000       0.255922         6.9640 
 280   0.0000       0.257993         7.0203 
 281   0.0000       0.259906         7.0724 
 282   0.0000       0.261358         7.1119 
 283   0.0000       0.263611         7.1732 
 284   0.0000       0.264397         7.1946 
 285   0.0000       0.265444         7.2231 
 286   0.0000       0.266800         7.2600 
 287   0.0000       0.268868         7.3163 
 288   0.0000       0.270063         7.3488 
 289   0.0000       0.272180         7.4064 
 290   0.0000       0.273196         7.4340 
 291   0.0000       0.273949         7.4545 
 292   0.0000       0.275259         7.4902 
 293   0.0000       0.277235         7.5439 
 294   0.0000       0.280321         7.6279 
 295   0.0000       0.281072         7.6484 
 296   0.0000       0.281872         7.6701 
 297   0.0000       0.284137         7.7318 
 298   0.0000       0.285898         7.7797 
 299   0.0000       0.286384         7.7929 
 300   0.0000       0.287680         7.8282 
 301   0.0000       0.289121         7.8674 
 302   0.0000       0.290884         7.9154 
 303   0.0000       0.291391         7.9292 
 304   0.0000       0.292832         7.9684 
 305   0.0000       0.294245         8.0068 
 306   0.0000       0.295551         8.0424 
 307   0.0000       0.296186         8.0596 
 308   0.0000       0.298516         8.1230 
 309   0.0000       0.299386         8.1467 
 310   0.0000       0.300346         8.1728 
 311   0.0000       0.304705         8.2915 
 312   0.0000       0.305419         8.3109 
 313   0.0000       0.307035         8.3549 
 314   0.0000       0.309917         8.4333 
 315   0.0000       0.311640         8.4801 
 316   0.0000       0.312100         8.4927 
 317   0.0000       0.313040         8.5182 
 318   0.0000       0.314768         8.5653 
 319   0.0000       0.315484         8.5848 
 320   0.0000       0.316352         8.6084 
 321   0.0000       0.319326         8.6893 
 322   0.0000       0.320145         8.7116 
 323   0.0000       0.321815         8.7570 
 324   0.0000       0.325228         8.8499 
 325   0.0000       0.326211         8.8767 
 326   0.0000       0.326366         8.8809 
 327   0.0000       0.329404         8.9635 
 328   0.0000       0.331821         9.0293 
 329   0.0000       0.333671         9.0796 
 330   0.0000       0.334358         9.0983 
 331   0.0000       0.337585         9.1862 
 332   0.0000       0.338428         9.2091 
 333   0.0000       0.339644         9.2422 
 334   0.0000       0.341198         9.2845 
 335   0.0000       0.342730         9.3261 
 336   0.0000       0.344219         9.3667 
 337   0.0000       0.345596         9.4042 
 338   0.0000       0.347714         9.4618 
 339   0.0000       0.348454         9.4819 
 340   0.0000       0.350532         9.5385 
 341   0.0000       0.351640         9.5686 
 342   0.0000       0.354457         9.6453 
 343   0.0000       0.355785         9.6814 
 344   0.0000       0.357900         9.7390 
 345   0.0000       0.358460         9.7542 
 346   0.0000       0.360630         9.8132 
 347   0.0000       0.363142         9.8816 
 348   0.0000       0.364114         9.9080 
 349   0.0000       0.365115         9.9353 
 350   0.0000       0.366230         9.9656 
 351   0.0000       0.369261        10.0481 
 352   0.0000       0.371382        10.1058 
 353   0.0000       0.372989        10.1495 
 354   0.0000       0.374863        10.2005 
 355   0.0000       0.375075        10.2063 
 356   0.0000       0.376414        10.2427 
 357   0.0000       0.379992        10.3401 
 358   0.0000       0.383308        10.4304 
 359   0.0000       0.384964        10.4754 
 360   0.0000       0.387459        10.5433 
 361   0.0000       0.389174        10.5900 
 362   0.0000       0.391117        10.6428 
 363   0.0000       0.393773        10.7151 
 364   0.0000       0.396459        10.7882 
 365   0.0000       0.398218        10.8361 
 366   0.0000       0.398750        10.8506 
 367   0.0000       0.402193        10.9442 
 368   0.0000       0.403618        10.9830 
 369   0.0000       0.404819        11.0157 
 370   0.0000       0.406255        11.0548 
 371   0.0000       0.409590        11.1455 
 372   0.0000       0.414442        11.2775 
 373   0.0000       0.414892        11.2898 
 374   0.0000       0.416557        11.3351 
 375   0.0000       0.419476        11.4145 
 376   0.0000       0.420646        11.4464 
 377   0.0000       0.422661        11.5012 
 378   0.0000       0.425764        11.5856 
 379   0.0000       0.428041        11.6476 
 380   0.0000       0.429341        11.6830 
 381   0.0000       0.431190        11.7333 
 382   0.0000       0.434415        11.8210 
 383   0.0000       0.438381        11.9290 
 384   0.0000       0.439181        11.9507 
 385   0.0000       0.440783        11.9943 
 386   0.0000       0.441452        12.0125 
 387   0.0000       0.443711        12.0740 
 388   0.0000       0.445816        12.1313 
 389   0.0000       0.449541        12.2326 
 390   0.0000       0.450861        12.2685 
 391   0.0000       0.452997        12.3267 
 392   0.0000       0.455420        12.3926 
 393   0.0000       0.456242        12.4150 
 394   0.0000       0.458696        12.4817 
 395   0.0000       0.461087        12.5468 
 396   0.0000       0.462124        12.5750 
 397   0.0000       0.464680        12.6446 
 398   0.0000       0.466642        12.6980 
 399   0.0000       0.468382        12.7453 
 400   0.0000       0.468832        12.7576 
 401   0.0000       0.472333        12.8528 
 402   0.0000       0.473334        12.8801 
 403   0.0000       0.476245        12.9593 
 404   0.0000       0.479895        13.0586 
 405   0.0000       0.480544        13.0763 
 406   0.0000       0.482564        13.1312 
 407   0.0000       0.483822        13.1655 
 408   0.0000       0.487387        13.2625 
 409   0.0000       0.488714        13.2986 
 410   0.0000       0.489214        13.3122 
 411   0.0000       0.493368        13.4252 
 412   0.0000       0.494358        13.4522 
 413   0.0000       0.498334        13.5604 
 414   0.0000       0.499860        13.6019 
 415   0.0000       0.500373        13.6158 
 416   0.0000       0.503484        13.7005 
 417   0.0000       0.505718        13.7613 
 418   0.0000       0.507605        13.8126 
 419   0.0000       0.509696        13.8695 
 420   0.0000       0.509952        13.8765 
 421   0.0000       0.513620        13.9763 
 422   0.0000       0.516264        14.0483 
 423   0.0000       0.517055        14.0698 
 424   0.0000       0.518795        14.1171 
 425   0.0000       0.521969        14.2035 
 426   0.0000       0.523826        14.2540 
 427   0.0000       0.526795        14.3348 
 428   0.0000       0.528743        14.3878 
 429   0.0000       0.529751        14.4153 
 430   0.0000       0.534144        14.5348 
 431   0.0000       0.534894        14.5552 
 432   0.0000       0.535639        14.5755 
 433   0.0000       0.538941        14.6653 
 434   0.0000       0.541018        14.7218 
 435   0.0000       0.542288        14.7564 
 436   0.0000       0.545150        14.8343 
 437   0.0000       0.546348        14.8669 
 438   0.0000       0.548956        14.9379 
 439   0.0000       0.552255        15.0276 
 440   0.0000       0.555545        15.1172 
 441   0.0000       0.557285        15.1645 
 442   0.0000       0.558611        15.2006 
 443   0.0000       0.559866        15.2347 
 444   0.0000       0.562355        15.3025 
 445   0.0000       0.565587        15.3904 
 446   0.0000       0.566964        15.4279 
 447   0.0000       0.568477        15.4691 
 448   0.0000       0.570482        15.5236 
 449   0.0000       0.572012        15.5652 
 450   0.0000       0.573009        15.5924 
 451   0.0000       0.577576        15.7166 
 452   0.0000       0.580634        15.7998 
 453   0.0000       0.582261        15.8441 
 454   0.0000       0.584883        15.9155 
 455   0.0000       0.586173        15.9506 
 456   0.0000       0.588101        16.0031 
 457   0.0000       0.590275        16.0622 
 458   0.0000       0.591958        16.1080 
 459   0.0000       0.594718        16.1831 
 460   0.0000       0.596581        16.2338 
 461   0.0000       0.598735        16.2924 
 462   0.0000       0.600025        16.3275 
 463   0.0000       0.602216        16.3871 
 464   0.0000       0.604564        16.4510 
 465   0.0000       0.606616        16.5068 
 466   0.0000       0.608599        16.5608 
 467   0.0000       0.610984        16.6257 
 468   0.0000       0.613261        16.6877 
 469   0.0000       0.614663        16.7258 
 470   0.0000       0.617147        16.7934 
 471   0.0000       0.618404        16.8276 
 472   0.0000       0.621647        16.9159 
 473   0.0000       0.622437        16.9374 
 474   0.0000       0.625966        17.0334 
 475   0.0000       0.628722        17.1084 
 476   0.0000       0.629328        17.1249 
 477   0.0000       0.629872        17.1397 
 478   0.0000       0.632453        17.2099 
 479   0.0000       0.636072        17.3084 
 480   0.0000       0.637831        17.3563 
 481   0.0000       0.640696        17.4342 
 482   0.0000       0.642406        17.4808 
 483   0.0000       0.643183        17.5019 
 484   0.0000       0.644310        17.5326 
 485   0.0000       0.647065        17.6075 
 486   0.0000       0.648704        17.6521 
 487   0.0000       0.651501        17.7283 
 488   0.0000       0.651862        17.7381 
 489   0.0000       0.657202        17.8834 
 490   0.0000       0.657825        17.9003 
 491   0.0000       0.664161        18.0727 
 492   0.0000       0.666410        18.1339 
 493   0.0000       0.668114        18.1803 
 494   0.0000       0.670853        18.2548 
 495   0.0000       0.672416        18.2974 
 496   0.0000       0.674290        18.3484 
 497   0.0000       0.676158        18.3992 
 498   0.0000       0.676626        18.4119 
 499   0.0000       0.680493        18.5172 
 500   0.0000       0.681033        18.5318 
 501   0.0000       0.684705        18.6318 
 502   0.0000       0.686785        18.6884 
 503   0.0000       0.687681        18.7127 
 504   0.0000       0.693159        18.8618 
 505   0.0000       0.694181        18.8896 
 506   0.0000       0.697636        18.9837 
 507   0.0000       0.699543        19.0355 
 508   0.0000       0.700981        19.0747 
 509   0.0000       0.702975        19.1289 
 510   0.0000       0.703909        19.1543 
 511   0.0000       0.705528        19.1984 
 512   0.0000       0.707682        19.2570 
 513   0.0000       0.710822        19.3425 
 514   0.0000       0.712826        19.3970 
 515   0.0000       0.714789        19.4504 
 516   0.0000       0.718202        19.5433 
 517   0.0000       0.718654        19.5556 
 518   0.0000       0.720049        19.5935 
 519   0.0000       0.724290        19.7089 
 520   0.0000       0.725969        19.7546 
 521   0.0000       0.727883        19.8067 
 522   0.0000       0.730566        19.8797 
 523   0.0000       0.731579        19.9073 
 524   0.0000       0.733489        19.9593 
 525   0.0000       0.734729        19.9930 
 526   0.0000       0.737437        20.0667 
 527   0.0000       0.739066        20.1110 
 528   0.0000       0.741494        20.1771 
 529   0.0000       0.743187        20.2231 
 530   0.0000       0.744841        20.2682 
 531   0.0000       0.745567        20.2879 
 532   0.0000       0.748030        20.3549 
 533   0.0000       0.749883        20.4054 
 534   0.0000       0.754118        20.5206 
 535   0.0000       0.755682        20.5632 
 536   0.0000       0.758373        20.6364 
 537   0.0000       0.759445        20.6655 
 538   0.0000       0.761621        20.7248 
 539   0.0000       0.762600        20.7514 
 540   0.0000       0.765759        20.8374 
 541   0.0000       0.768533        20.9129 
 542   0.0000       0.769805        20.9474 
 543   0.0000       0.771486        20.9932 
 544   0.0000       0.771756        21.0005 
 545   0.0000       0.775166        21.0933 
 546   0.0000       0.777157        21.1475 
 547   0.0000       0.781086        21.2544 
 548   0.0000       0.782658        21.2972 
 549   0.0000       0.784014        21.3341 
 550   0.0000       0.786322        21.3969 
 551   0.0000       0.788836        21.4653 
 552   0.0000       0.789781        21.4910 
 553   0.0000       0.790825        21.5195 
 554   0.0000       0.793332        21.5877 
 555   0.0000       0.797564        21.7028 
 556   0.0000       0.798752        21.7351 
 557   0.0000       0.800744        21.7894 
 558   0.0000       0.802038        21.8246 
 559   0.0000       0.804231        21.8842 
 560   0.0000       0.807499        21.9732 
 561   0.0000       0.812824        22.1181 
 562   0.0000       0.813936        22.1483 
 563   0.0000       0.815450        22.1895 
 564   0.0000       0.816377        22.2147 
 565   0.0000       0.818763        22.2797 
 566   0.0000       0.820367        22.3233 
 567   0.0000       0.821228        22.3468 
 568   0.0000       0.822212        22.3735 
 569   0.0000       0.824724        22.4419 
 570   0.0000       0.827180        22.5087 
 571   0.0000       0.827828        22.5264 
 572   0.0000       0.829974        22.5848 
 573   0.0000       0.832682        22.6584 
 574   0.0000       0.833764        22.6879 
 575   0.0000       0.836241        22.7553 
 576   0.0000       0.838542        22.8179 
 577   0.0000       0.842172        22.9167 
 578   0.0000       0.843772        22.9602 
 579   0.0000       0.845080        22.9958 
 580   0.0000       0.846899        23.0453 
 581   0.0000       0.847208        23.0537 
 582   0.0000       0.849926        23.1277 
 583   0.0000       0.853268        23.2186 
 584   0.0000       0.854486        23.2517 
 585   0.0000       0.857751        23.3406 
 586   0.0000       0.858431        23.3591 
 587   0.0000       0.860822        23.4242 
 588   0.0000       0.863390        23.4940 
 589   0.0000       0.863845        23.5064 
 590   0.0000       0.865826        23.5603 
 591   0.0000       0.869209        23.6524 
 592   0.0000       0.873235        23.7619 
 593   0.0000       0.874142        23.7866 
 594   0.0000       0.875052        23.8114 
 595   0.0000       0.875775        23.8310 
 596   0.0000       0.878634        23.9088 
 597   0.0000       0.879724        23.9385 
 598   0.0000       0.884782        24.0761 
 599   0.0000       0.885674        24.1004 
 600   0.0000       0.886486        24.1225 
 601   0.0000       0.888733        24.1836 
 602   0.0000       0.890666        24.2362 
 603   0.0000       0.893584        24.3157 
 604   0.0000       0.895394        24.3649 
 605   0.0000       0.896495        24.3949 
 606   0.0000       0.897584        24.4245 
 607   0.0000       0.899211        24.4688 
 608   0.0000       0.901583        24.5333 
 609   0.0000       0.903186        24.5769 
 610   0.0000       0.903940        24.5975 
 611   0.0000       0.906712        24.6729 
 612   0.0000       0.908049        24.7093 
 613   0.0000       0.909377        24.7454 
 614   0.0000       0.912826        24.8392 
 615   0.0000       0.914947        24.8970 
 616   0.0000       0.915869        24.9221 
 617   0.0000       0.917172        24.9575 
 618   0.0000       0.917950        24.9787 
 619   0.0000       0.921574        25.0773 
 620   0.0000       0.923398        25.1269 
 621   0.0000       0.924221        25.1493 
 622   0.0000       0.928078        25.2543 
 623   0.0000       0.929621        25.2963 
 624   0.0000       0.930761        25.3273 
 625   0.0000       0.933658        25.4061 
 626   0.0000       0.934985        25.4422 
 627   0.0000       0.937684        25.5157 
 628   0.0000       0.939157        25.5557 
 629   0.0000       0.941410        25.6171 
 630   0.0000       0.943065        25.6621 
 631   0.0000       0.943547        25.6752 
 632   0.0000       0.945218        25.7207 
 633   0.0000       0.947542        25.7839 
 634   0.0000       0.949219        25.8296 
 635   0.0000       0.950793        25.8724 
 636   0.0000       0.953199        25.9379 
 637   0.0000       0.953584        25.9483 
 638   0.0000       0.954693        25.9785 
 639   0.0000       0.957583        26.0572 
 640   0.0000       0.958488        26.0818 
 641   0.0000       0.959764        26.1165 
 642   0.0000       0.963600        26.2209 
 643   0.0000       0.965288        26.2668 
 644   0.0000       0.965794        26.2806 
 645   0.0000       0.967759        26.3341 
 646   0.0000       0.968731        26.3605 
 647   0.0000       0.970708        26.4143 
 648   0.0000       0.972631        26.4666 
 649   0.0000       0.975642        26.5486 
 650   0.0000       0.978089        26.6152 
 651   0.0000       0.980956        26.6932 
 652   0.0000       0.981267        26.7016 
 653   0.0000       0.983048        26.7501 
 654   0.0000       0.986937        26.8559 
 655   0.0000       0.988048        26.8861 
 656   0.0000       0.991092        26.9690 
 657   0.0000       0.992488        27.0070 
 658   0.0000       0.996024        27.1032 
 659   0.0000       0.997407        27.1408 
 660   0.0000       0.998037        27.1580 
 661   0.0000       1.000955        27.2374 
 662   0.0000       1.001512        27.2525 
 663   0.0000       1.004189        27.3254 
 664   0.0000       1.007148        27.4059 
 665   0.0000       1.008873        27.4528 
 666   0.0000       1.011792        27.5323 
 667   0.0000       1.012281        27.5456 
 668   0.0000       1.013792        27.5867 
 669   0.0000       1.016711        27.6661 
 670   0.0000       1.020806        27.7775 
 671   0.0000       1.023072        27.8392 
 672   0.0000       1.024547        27.8793 
 673   0.0000       1.026805        27.9408 
 674   0.0000       1.028284        27.9810 
 675   0.0000       1.030564        28.0431 
 676   0.0000       1.032881        28.1061 
 677   0.0000       1.034938        28.1621 
 678   0.0000       1.037560        28.2334 
 679   0.0000       1.038064        28.2472 
 680   0.0000       1.040684        28.3185 
 681   0.0000       1.041908        28.3518 
 682   0.0000       1.044093        28.4112 
 683   0.0000       1.048549        28.5325 
 684   0.0000       1.053289        28.6614 
 685   0.0000       1.053683        28.6722 
 686   0.0000       1.055706        28.7272 
 687   0.0000       1.056995        28.7623 
 688   0.0000       1.061328        28.8802 
 689   0.0000       1.063638        28.9431 
 690   0.0000       1.064258        28.9599 
 691   0.0000       1.067532        29.0490 
 692   0.0000       1.069660        29.1069 
 693   0.0000       1.072006        29.1708 
 694   0.0000       1.073725        29.2175 
 695   0.0000       1.074585        29.2409 
 696   0.0000       1.076312        29.2879 
 697   0.0000       1.078217        29.3398 
 698   0.0000       1.080216        29.3942 
 699   0.0000       1.083041        29.4710 
 700   0.0000       1.085089        29.5268 
 701   0.0000       1.086732        29.5715 
 702   0.0000       1.089974        29.6597 
 703   0.0000       1.093419        29.7535 
 704   0.0000       1.094630        29.7864 
 705   0.0000       1.095804        29.8183 
 706   0.0000       1.096670        29.8419 
 707   0.0000       1.100073        29.9345 
 708   0.0000       1.102790        30.0084 
 709   0.0000       1.105075        30.0706 
 710   0.0000       1.107172        30.1277 
 711   0.0000       1.108517        30.1643 
 712   0.0000       1.111648        30.2495 
 713   0.0000       1.113009        30.2865 
 714   0.0000       1.116242        30.3745 
 715   0.0000       1.117472        30.4080 
 716   0.0000       1.120142        30.4806 
 717   0.0000       1.121384        30.5144 
 718   0.0000       1.124647        30.6032 
 719   0.0000       1.127620        30.6841 
 720   0.0000       1.130190        30.7540 
 721   0.0000       1.131683        30.7947 
 722   0.0000       1.136375        30.9223 
 723   0.0000       1.137271        30.9467 
 724   0.0000       1.140889        31.0452 
 725   0.0000       1.142841        31.0983 
 726   0.0000       1.144350        31.1393 
 727   0.0000       1.147839        31.2343 
 728   0.0000       1.149868        31.2895 
 729   0.0000       1.151056        31.3218 
 730   0.0000       1.152382        31.3579 
 731   0.0000       1.155058        31.4307 
 732   0.0000       1.157877        31.5074 
 733   0.0000       1.160006        31.5654 
 734   0.0000       1.161081        31.5946 
 735   0.0000       1.162184        31.6246 
 736   0.0000       1.163501        31.6605 
 737   0.0000       1.166313        31.7370 
 738   0.0000       1.168800        31.8047 
 739   0.0000       1.171099        31.8672 
 740   0.0000       1.174243        31.9528 
 741   0.0000       1.175580        31.9892 
 742   0.0000       1.177489        32.0411 
 743   0.0000       1.179007        32.0824 
 744   0.0000       1.182619        32.1807 
 745   0.0000       1.185791        32.2670 
 746   0.0000       1.188558        32.3423 
 747   0.0000       1.190907        32.4062 
 748   0.0000       1.193639        32.4806 
 749   0.0000       1.194935        32.5158 
 750   0.0000       1.195776        32.5387 
 751   0.0000       1.200099        32.6564 
 752   0.0000       1.201428        32.6925 
 753   0.0000       1.204513        32.7765 
 754   0.0000       1.205627        32.8068 
 755   0.0000       1.206372        32.8271 
 756   0.0000       1.208906        32.8960 
 757   0.0000       1.212277        32.9877 
 758   0.0000       1.215350        33.0714 
 759   0.0000       1.216157        33.0933 
 760   0.0000       1.218562        33.1587 
 761   0.0000       1.218960        33.1696 
 762   0.0000       1.221886        33.2492 
 763   0.0000       1.225572        33.3495 
 764   0.0000       1.228844        33.4385 
 765   0.0000       1.230083        33.4723 
 766   0.0000       1.231459        33.5097 
 767   0.0000       1.233378        33.5619 
 768   0.0000       1.235923        33.6312 
 769   0.0000       1.236895        33.6576 
 770   0.0000       1.239626        33.7319 
 771   0.0000       1.242208        33.8022 
 772   0.0000       1.244851        33.8741 
 773   0.0000       1.248952        33.9857 
 774   0.0000       1.250840        34.0371 
 775   0.0000       1.253218        34.1018 
 776   0.0000       1.255728        34.1701 
 777   0.0000       1.257581        34.2205 
 778   0.0000       1.259814        34.2813 
 779   0.0000       1.262639        34.3581 
 780   0.0000       1.266897        34.4740 
 781   0.0000       1.268234        34.5104 
 782   0.0000       1.270817        34.5807 
 783   0.0000       1.273357        34.6498 
 784   0.0000       1.274912        34.6921 
 785   0.0000       1.276747        34.7421 
 786   0.0000       1.280100        34.8333 
 787   0.0000       1.281753        34.8783 
 788   0.0000       1.286053        34.9953 
 789   0.0000       1.289111        35.0785 
 790   0.0000       1.291092        35.1324 
 791   0.0000       1.292956        35.1831 
 792   0.0000       1.294984        35.2383 
 793   0.0000       1.297687        35.3119 
 794   0.0000       1.298509        35.3342 
 795   0.0000       1.300294        35.3828 
 796   0.0000       1.302631        35.4464 
 797   0.0000       1.307520        35.5794 
 798   0.0000       1.309658        35.6376 
 799   0.0000       1.310174        35.6517 
 800   0.0000       1.312614        35.7180 
 801   0.0000       1.315955        35.8089 
 802   0.0000       1.316519        35.8243 
 803   0.0000       1.319883        35.9159 
 804   0.0000       1.323820        36.0230 
 805   0.0000       1.324941        36.0535 
 806   0.0000       1.329058        36.1655 
 807   0.0000       1.331781        36.2396 
 808   0.0000       1.333046        36.2740 
 809   0.0000       1.336249        36.3612 
 810   0.0000       1.337716        36.4011 
 811   0.0000       1.343275        36.5524 
 812   0.0000       1.345787        36.6207 
 813   0.0000       1.348289        36.6888 
 814   0.0000       1.349849        36.7313 
 815   0.0000       1.354565        36.8596 
 816   0.0000       1.356880        36.9226 
 817   0.0000       1.357747        36.9462 
 818   0.0000       1.364012        37.1166 
 819   0.0000       1.366970        37.1971 
 820   0.0000       1.367539        37.2126 
 821   0.0000       1.369622        37.2693 
 822   0.0000       1.372641        37.3515 
 823   0.0000       1.374131        37.3920 
 824   0.0000       1.378474        37.5102 
 825   0.0000       1.380929        37.5770 
 826   0.0000       1.382527        37.6205 
 827   0.0000       1.385213        37.6936 
 828   0.0000       1.389016        37.7971 
 829   0.0000       1.390480        37.8369 
 830   0.0000       1.395426        37.9715 
 831   0.0000       1.397708        38.0336 
 832   0.0000       1.400066        38.0977 
 833   0.0000       1.403659        38.1955 
 834   0.0000       1.406935        38.2847 
 835   0.0000       1.410256        38.3750 
 836   0.0000       1.412233        38.4288 
 837   0.0000       1.415341        38.5134 
 838   0.0000       1.417622        38.5755 
 839   0.0000       1.419364        38.6229 
 840   0.0000       1.422933        38.7200 
 841   0.0000       1.427945        38.8564 
 842   0.0000       1.429116        38.8882 
 843   0.0000       1.432044        38.9679 
 844   0.0000       1.433445        39.0060 
 845   0.0000       1.439298        39.1653 
 846   0.0000       1.441247        39.2183 
 847   0.0000       1.441637        39.2289 
 848   0.0000       1.445675        39.3388 
 849   0.0000       1.449397        39.4401 
 850   0.0000       1.449907        39.4540 
 851   0.0000       1.454390        39.5760 
 852   0.0000       1.458393        39.6849 
 853   0.0000       1.459439        39.7134 
 854   0.0000       1.464247        39.8442 
 855   0.0000       1.467744        39.9393 
 856   0.0000       1.470640        40.0182 
 857   0.0000       1.472655        40.0730 
 858   0.0000       1.473957        40.1084 
 859   0.0000       1.474803        40.1314 
 860   0.0000       1.478077        40.2205 
 861   0.0000       1.480756        40.2934 
 862   0.0000       1.484407        40.3928 
 863   0.0000       1.486757        40.4567 
 864   0.0000       1.493958        40.6527 
 865   0.0000       1.497076        40.7375 
 866   0.0000       1.500498        40.8306 
 867   0.0000       1.502591        40.8876 
 868   0.0000       1.504524        40.9402 
 869   0.0000       1.506254        40.9872 
 870   0.0000       1.510366        41.0992 
 871   0.0000       1.515815        41.2474 
 872   0.0000       1.518258        41.3139 
 873   0.0000       1.519460        41.3466 
 874   0.0000       1.521147        41.3925 
 875   0.0000       1.524630        41.4873 
 876   0.0000       1.526532        41.5390 
 877   0.0000       1.528865        41.6025 
 878   0.0000       1.532085        41.6902 
 879   0.0000       1.535843        41.7924 
 880   0.0000       1.536622        41.8136 
 881   0.0000       1.539132        41.8819 
 882   0.0000       1.544300        42.0225 
 883   0.0000       1.545607        42.0581 
 884   0.0000       1.546127        42.0723 
 885   0.0000       1.552186        42.2371 
 886   0.0000       1.553028        42.2600 
 887   0.0000       1.555510        42.3276 
 888   0.0000       1.559943        42.4482 
 889   0.0000       1.562865        42.5277 
 890   0.0000       1.564552        42.5736 
 891   0.0000       1.567560        42.6555 
 892   0.0000       1.568447        42.6796 
 893   0.0000       1.572080        42.7785 
 894   0.0000       1.574339        42.8399 
 895   0.0000       1.576568        42.9006 
 896   0.0000       1.577949        42.9382 
 897   0.0000       1.578421        42.9510 
 898   0.0000       1.586170        43.1619 
 899   0.0000       1.586723        43.1769 
 900   0.0000       1.590206        43.2717 
 901   0.0000       1.592118        43.3237 
 902   0.0000       1.594580        43.3907 
 903   0.0000       1.597033        43.4575 
 904   0.0000       1.599831        43.5336 
 905   0.0000       1.599990        43.5379 
 906   0.0000       1.600880        43.5622 
 907   0.0000       1.606101        43.7042 
 908   0.0000       1.608839        43.7787 
 909   0.0000       1.611129        43.8410 
 910   0.0000       1.612100        43.8675 
 911   0.0000       1.618097        44.0306 
 912   0.0000       1.620827        44.1049 
 913   0.0000       1.623552        44.1791 
 914   0.0000       1.626017        44.2462 
 915   0.0000       1.628999        44.3273 
 916   0.0000       1.630092        44.3571 
 917   0.0000       1.633651        44.4539 
 918   0.0000       1.637028        44.5458 
 919   0.0000       1.638853        44.5955 
 920   0.0000       1.642735        44.7011 
 921   0.0000       1.644989        44.7624 
 922   0.0000       1.647507        44.8309 
 923   0.0000       1.649817        44.8938 
 924   0.0000       1.652745        44.9735 
 925   0.0000       1.656280        45.0697 
 926   0.0000       1.657726        45.1090 
 927   0.0000       1.660583        45.1868 
 928   0.0000       1.663991        45.2795 
 929   0.0000       1.665791        45.3285 
 930   0.0000       1.667179        45.3663 
 931   0.0000       1.669494        45.4292 
 932   0.0000       1.670754        45.4635 
 933   0.0000       1.672387        45.5080 
 934   0.0000       1.676539        45.6210 
 935   0.0000       1.679812        45.7100 
 936   0.0000       1.682249        45.7763 
 937   0.0000       1.682866        45.7931 
 938   0.0000       1.687537        45.9202 
 939   0.0000       1.689117        45.9632 
 940   0.0000       1.689848        45.9831 
 941   0.0000       1.694411        46.1073 
 942   0.0000       1.698523        46.2192 
 943   0.0000       1.699824        46.2546 
 944   0.0000       1.701626        46.3036 
 945   0.0000       1.705610        46.4120 
 946   0.0000       1.708705        46.4962 
 947   0.0000       1.709706        46.5235 
 948   0.0000       1.712139        46.5897 
 949   0.0000       1.713753        46.6336 
 950   0.0000       1.716320        46.7034 
 951   0.0000       1.719524        46.7906 
 952   0.0000       1.720949        46.8294 
 953   0.0000       1.723693        46.9041 
 954   0.0000       1.726736        46.9869 
 955   0.0000       1.728778        47.0424 
 956   0.0000       1.731371        47.1130 
 957   0.0000       1.732921        47.1552 
 958   0.0000       1.734842        47.2074 
 959   0.0000       1.739192        47.3258 
 960   0.0000       1.740659        47.3657 
 961   0.0000       1.743102        47.4322 
 962   0.0000       1.745270        47.4912 
 963   0.0000       1.746935        47.5365 
 964   0.0000       1.750624        47.6369 
 965   0.0000       1.754607        47.7453 
 966   0.0000       1.756541        47.7979 
 967   0.0000       1.758846        47.8606 
 968   0.0000       1.759899        47.8893 
 969   0.0000       1.765138        48.0318 
 970   0.0000       1.768853        48.1329 
 971   0.0000       1.771266        48.1986 
 972   0.0000       1.774311        48.2815 
 973   0.0000       1.776333        48.3365 
 974   0.0000       1.779323        48.4178 
 975   0.0000       1.780742        48.4565 
 976   0.0000       1.784143        48.5490 
 977   0.0000       1.786417        48.6109 
 978   0.0000       1.791924        48.7607 
 979   0.0000       1.794108        48.8202 
 980   0.0000       1.796675        48.8900 
 981   0.0000       1.797765        48.9197 
 982   0.0000       1.799882        48.9773 
 983   0.0000       1.804205        49.0949 
 984   0.0000       1.805032        49.1174 
 985   0.0000       1.807902        49.1955 
 986   0.0000       1.811389        49.2904 
 987   0.0000       1.815498        49.4022 
 988   0.0000       1.816022        49.4165 
 989   0.0000       1.819429        49.5092 
 990   0.0000       1.821066        49.5537 
 991   0.0000       1.825151        49.6649 
 992   0.0000       1.827397        49.7260 
 993   0.0000       1.828258        49.7494 
 994   0.0000       1.836017        49.9606 
 995   0.0000       1.837395        49.9981 
 996   0.0000       1.841167        50.1007 
 997   0.0000       1.842006        50.1235 
 998   0.0000       1.843894        50.1749 
 999   0.0000       1.844453        50.1901 
 1000   0.0000       1.850633        50.3583 
 1001   0.0000       1.851648        50.3859 
 1002   0.0000       1.855453        50.4894 
 1003   0.0000       1.858280        50.5664 
 1004   0.0000       1.860367        50.6232 
 1005   0.0000       1.862480        50.6807 
 1006   0.0000       1.865118        50.7525 
 1007   0.0000       1.868108        50.8338 
 1008   0.0000       1.870558        50.9005 
 1009   0.0000       1.875035        51.0223 
 1010   0.0000       1.876533        51.0630 
 1011   0.0000       1.877524        51.0900 
 1012   0.0000       1.878813        51.1251 
 1013   0.0000       1.881891        51.2089 
 1014   0.0000       1.884212        51.2720 
 1015   0.0000       1.886550        51.3356 
 1016   0.0000       1.888826        51.3976 
 1017   0.0000       1.889667        51.4205 
 1018   0.0000       1.894225        51.5445 
 1019   0.0000       1.895239        51.5721 
 1020   0.0000       1.897626        51.6370 
 1021   0.0000       1.900307        51.7100 
 1022   0.0000       1.904007        51.8107 
 1023   0.0000       1.907917        51.9171 
 1024   0.0000       1.908425        51.9309 
 1025   0.0000       1.910663        51.9918 
 1026   0.0000       1.913257        52.0624 
 1027   0.0000       1.916143        52.1409 
 1028   0.0000       1.917267        52.1715 
 1029   0.0000       1.919559        52.2338 
 1030   0.0000       1.924244        52.3613 
 1031   0.0000       1.924657        52.3726 
 1032   0.0000       1.926820        52.4314 
 1033   0.0000       1.930004        52.5181 
 1034   0.0000       1.932299        52.5805 
 1035   0.0000       1.934123        52.6302 
 1036   0.0000       1.935468        52.6668 
 1037   0.0000       1.937693        52.7273 
 1038   0.0000       1.939062        52.7645 
 1039   0.0000       1.942514        52.8585 
 1040   0.0000       1.944624        52.9159 
 1041   0.0000       1.947216        52.9864 
 1042   0.0000       1.949561        53.0503 
 1043   0.0000       1.951975        53.1159 
 1044   0.0000       1.955372        53.2084 
 1045   0.0000       1.957845        53.2757 
 1046   0.0000       1.959319        53.3158 
 1047   0.0000       1.960854        53.3575 
 1048   0.0000       1.962903        53.4133 
 1049   0.0000       1.966934        53.5230 
 1050   0.0000       1.967983        53.5516 
 1051   0.0000       1.968636        53.5693 
 1052   0.0000       1.971231        53.6399 
 1053   0.0000       1.973933        53.7135 
 1054   0.0000       1.976245        53.7764 
 1055   0.0000       1.977139        53.8007 
 1056   0.0000       1.980049        53.8799 
 1057   0.0000       1.982671        53.9512 
 1058   0.0000       1.984431        53.9991 
 1059   0.0000       1.987197        54.0744 
 1060   0.0000       1.991262        54.1850 
 1061   0.0000       1.992037        54.2061 
 1062   0.0000       1.994646        54.2771 
 1063   0.0000       1.996792        54.3355 
 1064   0.0000       2.001081        54.4522 
 1065   0.0000       2.002240        54.4837 
 1066   0.0000       2.006441        54.5980 
 1067   0.0000       2.008293        54.6484 
 1068   0.0000       2.010107        54.6978 
 1069   0.0000       2.012896        54.7737 
 1070   0.0000       2.015516        54.8450 
 1071   0.0000       2.017292        54.8933 
 1072   0.0000       2.019724        54.9595 
 1073   0.0000       2.020795        54.9886 
 1074   0.0000       2.021218        55.0001 
 1075   0.0000       2.024413        55.0871 
 1076   0.0000       2.025807        55.1250 
 1077   0.0000       2.027559        55.1727 
 1078   0.0000       2.033417        55.3321 
 1079   0.0000       2.034467        55.3607 
 1080   0.0000       2.037486        55.4428 
 1081   0.0000       2.038400        55.4677 
 1082   0.0000       2.041898        55.5629 
 1083   0.0000       2.043971        55.6193 
 1084   0.0000       2.045330        55.6563 
 1085   0.0000       2.047869        55.7254 
 1086   0.0000       2.049049        55.7575 
 1087   0.0000       2.051698        55.8295 
 1088   0.0000       2.055597        55.9356 
 1089   0.0000       2.057197        55.9792 
 1090   0.0000       2.058331        56.0100 
 1091   0.0000       2.061346        56.0921 
 1092   0.0000       2.064384        56.1747 
 1093   0.0000       2.066066        56.2205 
 1094   0.0000       2.069477        56.3133 
 1095   0.0000       2.072160        56.3863 
 1096   0.0000       2.074298        56.4445 
 1097   0.0000       2.075816        56.4858 
 1098   0.0000       2.076671        56.5091 
 1099   0.0000       2.081048        56.6282 
 1100   0.0000       2.082582        56.6699 
 1101   0.0000       2.084225        56.7147 
 1102   0.0000       2.086223        56.7690 
 1103   0.0000       2.088652        56.8351 
 1104   0.0000       2.091586        56.9149 
 1105   0.0000       2.094707        56.9999 
 1106   0.0000       2.097258        57.0693 
 1107   0.0000       2.097839        57.0851 
 1108   0.0000       2.101911        57.1959 
 1109   0.0000       2.103693        57.2444 
 1110   0.0000       2.106031        57.3080 
 1111   0.0000       2.108460        57.3741 
 1112   0.0000       2.111658        57.4611 
 1113   0.0000       2.112288        57.4783 
 1114   0.0000       2.115332        57.5611 
 1115   0.0000       2.117310        57.6149 
 1116   0.0000       2.118375        57.6439 
 1117   0.0000       2.120765        57.7089 
 1118   0.0000       2.123303        57.7780 
 1119   0.0000       2.125958        57.8503 
 1120   0.0000       2.129044        57.9342 
 1121   0.0000       2.130424        57.9718 
 1122   0.0000       2.131899        58.0119 
 1123   0.0000       2.132338        58.0239 
 1124   0.0000       2.135420        58.1077 
 1125   0.0000       2.138271        58.1853 
 1126   0.0000       2.139935        58.2306 
 1127   0.0000       2.140602        58.2487 
 1128   0.0000       2.145012        58.3687 
 1129   0.0000       2.147505        58.4366 
 1130   0.0000       2.149721        58.4969 
 1131   0.0000       2.151808        58.5537 
 1132   0.0000       2.152092        58.5614 
 1133   0.0000       2.153878        58.6100 
 1134   0.0000       2.156868        58.6914 
 1135   0.0000       2.158953        58.7481 
 1136   0.0000       2.160241        58.7831 
 1137   0.0000       2.161554        58.8189 
 1138   0.0000       2.165864        58.9362 
 1139   0.0000       2.167545        58.9819 
 1140   0.0000       2.170453        59.0610 
 1141   0.0000       2.171127        59.0794 
 1142   0.0000       2.173218        59.1363 
 1143   0.0000       2.175778        59.2059 
 1144   0.0000       2.180047        59.3221 
 1145   0.0000       2.181998        59.3752 
 1146   0.0000       2.184496        59.4432 
 1147   0.0000       2.184520        59.4438 
 1148   0.0000       2.186517        59.4982 
 1149   0.0000       2.187627        59.5284 
 1150   0.0000       2.189252        59.5726 
 1151   0.0000       2.192115        59.6505 
 1152   0.0000       2.194396        59.7126 
 1153   0.0000       2.196208        59.7618 
 1154   0.0000       2.199496        59.8513 
 1155   0.0000       2.201503        59.9059 
 1156   0.0000       2.203115        59.9498 
 1157   0.0000       2.203907        59.9714 
 1158   0.0000       2.205723        60.0208 
 1159   0.0000       2.207378        60.0658 
 1160   0.0000       2.212198        60.1970 
 1161   0.0000       2.213855        60.2420 
 1162   0.0000       2.214662        60.2640 
 1163   0.0000       2.216941        60.3260 
 1164   0.0000       2.218880        60.3788 
 1165   0.0000       2.221431        60.4482 
 1166   0.0000       2.224377        60.5284 
 1167   0.0000       2.226452        60.5848 
 1168   0.0000       2.228672        60.6452 
 1169   0.0000       2.230854        60.7046 
 1170   0.0000       2.232894        60.7601 
 1171   0.0000       2.235571        60.8330 
 1172   0.0000       2.236751        60.8651 
 1173   0.0000       2.237318        60.8805 
 1174   0.0000       2.240516        60.9675 
 1175   0.0000       2.243577        61.0508 
 1176   0.0000       2.245436        61.1014 
 1177   0.0000       2.245711        61.1089 
 1178   0.0000       2.248079        61.1733 
 1179   0.0000       2.250151        61.2297 
 1180   0.0000       2.252646        61.2976 
 1181   0.0000       2.255683        61.3803 
 1182   0.0000       2.259185        61.4755 
 1183   0.0000       2.261760        61.5456 
 1184   0.0000       2.264185        61.6116 
 1185   0.0000       2.265526        61.6481 
 1186   0.0000       2.267864        61.7117 
 1187   0.0000       2.268915        61.7403 
 1188   0.0000       2.272156        61.8285 
 1189   0.0000       2.273353        61.8611 
 1190   0.0000       2.275127        61.9093 
 1191   0.0000       2.275676        61.9243 
 1192   0.0000       2.278145        61.9915 
 1193   0.0000       2.282821        62.1187 
 1194   0.0000       2.282966        62.1227 
 1195   0.0000       2.286526        62.2195 
 1196   0.0000       2.287580        62.2482 
 1197   0.0000       2.289173        62.2916 
 1198   0.0000       2.291419        62.3527 
 1199   0.0000       2.293241        62.4023 
 1200   0.0000       2.295623        62.4671 
 1201   0.0000       2.296341        62.4866 
 1202   0.0000       2.298828        62.5543 
 1203   0.0000       2.301573        62.6290 
 1204   0.0000       2.302562        62.6559 
 1205   0.0000       2.305112        62.7253 
 1206   0.0000       2.308036        62.8048 
 1207   0.0000       2.310571        62.8738 
 1208   0.0000       2.312662        62.9307 
 1209   0.0000       2.314345        62.9765 
 1210   0.0000       2.316158        63.0259 
 1211   0.0000       2.319410        63.1144 
 1212   0.0000       2.321068        63.1595 
 1213   0.0000       2.323843        63.2350 
 1214   0.0000       2.326375        63.3039 
 1215   0.0000       2.330567        63.4180 
 1216   0.0000       2.331419        63.4411 
 1217   0.0000       2.332665        63.4750 
 1218   0.0000       2.336151        63.5699 
 1219   0.0000       2.338270        63.6276 
 1220   0.0000       2.340088        63.6770 
 1221   0.0000       2.341872        63.7256 
 1222   0.0000       2.342729        63.7489 
 1223   0.0000       2.344931        63.8088 
 1224   0.0000       2.347882        63.8891 
 1225   0.0000       2.348338        63.9015 
 1226   0.0000       2.354918        64.0806 
 1227   0.0000       2.355338        64.0920 
 1228   0.0000       2.356781        64.1313 
 1229   0.0000       2.358451        64.1767 
 1230   0.0000       2.360239        64.2254 
 1231   0.0000       2.364153        64.3319 
 1232   0.0000       2.365322        64.3637 
 1233   0.0000       2.369578        64.4795 
 1234   0.0000       2.371223        64.5243 
 1235   0.0000       2.374205        64.6054 
 1236   0.0000       2.376517        64.6683 
 1237   0.0000       2.378674        64.7270 
 1238   0.0000       2.380940        64.7887 
 1239   0.0000       2.383981        64.8714 
 1240   0.0000       2.386053        64.9278 
 1241   0.0000       2.386774        64.9474 
 1242   0.0000       2.389947        65.0338 
 1243   0.0000       2.392208        65.0953 
 1244   0.0000       2.393551        65.1318 
 1245   0.0000       2.394373        65.1542 
 1246   0.0000       2.396749        65.2189 
 1247   0.0000       2.399493        65.2935 
 1248   0.0000       2.400917        65.3323 
 1249   0.0000       2.403110        65.3919 
 1250   0.0000       2.405525        65.4577 
 1251   0.0000       2.408584        65.5409 
 1252   0.0000       2.409596        65.5685 
 1253   0.0000       2.412018        65.6344 
 1254   0.0000       2.416050        65.7441 
 1255   0.0000       2.417964        65.7961 
 1256   0.0000       2.421188        65.8839 
 1257   0.0000       2.424325        65.9692 
 1258   0.0000       2.427331        66.0510 
 1259   0.0000       2.429167        66.1010 
 1260   0.0000       2.433263        66.2124 
 1261   0.0000       2.435384        66.2702 
 1262   0.0000       2.435708        66.2790 
 1263   0.0000       2.439729        66.3884 
 1264   0.0000       2.441238        66.4295 
 1265   0.0000       2.443597        66.4936 
 1266   0.0000       2.446076        66.5611 
 1267   0.0000       2.448291        66.6214 
 1268   0.0000       2.449893        66.6650 
 1269   0.0000       2.453058        66.7511 
 1270   0.0000       2.454491        66.7901 
 1271   0.0000       2.456551        66.8462 
 1272   0.0000       2.458937        66.9111 
 1273   0.0000       2.459534        66.9273 
 1274   0.0000       2.462351        67.0040 
 1275   0.0000       2.466394        67.1140 
 1276   0.0000       2.468709        67.1770 
 1277   0.0000       2.472257        67.2735 
 1278   0.0000       2.474038        67.3220 
 1279   0.0000       2.474897        67.3454 
 1280   0.0000       2.478235        67.4362 
 1281   0.0000       2.479408        67.4681 
 1282   0.0000       2.481609        67.5280 
 1283   0.0000       2.485477        67.6333 
 1284   0.0000       2.486030        67.6483 
 1285   0.0000       2.487084        67.6770 
 1286   0.0000       2.488779        67.7231 
 1287   0.0000       2.492004        67.8109 
 1288   0.0000       2.496980        67.9463 
 1289   0.0000       2.498653        67.9918 
 1290   0.0000       2.500733        68.0484 
 1291   0.0000       2.505605        68.1810 
 1292   0.0000       2.507419        68.2303 
 1293   0.0000       2.507958        68.2450 
 1294   0.0000       2.509211        68.2791 
 1295   0.0000       2.510977        68.3271 
 1296   0.0000       2.514638        68.4268 
 1297   0.0000       2.515310        68.4451 
 1298   0.0000       2.518863        68.5417 
 1299   0.0000       2.522425        68.6387 
 1300   0.0000       2.524826        68.7040 
 1301   0.0000       2.526871        68.7597 
 1302   0.0000       2.528077        68.7925 
 1303   0.0000       2.529354        68.8272 
 1304   0.0000       2.532851        68.9224 
 1305   0.0000       2.536171        69.0127 
 1306   0.0000       2.539397        69.1005 
 1307   0.0000       2.540618        69.1337 
 1308   0.0000       2.541396        69.1549 
 1309   0.0000       2.545374        69.2632 
 1310   0.0000       2.546862        69.3036 
 1311   0.0000       2.549446        69.3740 
 1312   0.0000       2.554648        69.5155 
 1313   0.0000       2.556633        69.5695 
 1314   0.0000       2.557062        69.5812 
 1315   0.0000       2.559669        69.6521 
 1316   0.0000       2.560926        69.6863 
 1317   0.0000       2.565321        69.8059 
 1318   0.0000       2.565503        69.8109 
 1319   0.0000       2.568885        69.9029 
 1320   0.0000       2.570385        69.9437 
 1321   0.0000       2.572436        69.9995 
 1322   0.0000       2.572919        70.0127 
 1323   0.0000       2.574019        70.0426 
 1324   0.0000       2.579384        70.1886 
 1325   0.0000       2.580304        70.2137 
 1326   0.0000       2.583178        70.2918 
 1327   0.0000       2.586382        70.3790 
 1328   0.0000       2.586602        70.3850 
 1329   0.0000       2.588691        70.4419 
 1330   0.0000       2.590714        70.4969 
 1331   0.0000       2.592287        70.5397 
 1332   0.0000       2.595296        70.6216 
 1333   0.0000       2.596950        70.6666 
 1334   0.0000       2.601193        70.7821 
 1335   0.0000       2.602034        70.8049 
 1336   0.0000       2.606530        70.9273 
 1337   0.0000       2.607929        70.9654 
 1338   0.0000       2.609556        71.0096 
 1339   0.0000       2.612650        71.0938 
 1340   0.0000       2.615003        71.1579 
 1341   0.0000       2.616075        71.1870 
 1342   0.0000       2.618080        71.2416 
 1343   0.0000       2.621438        71.3329 
 1344   0.0000       2.621499        71.3346 
 1345   0.0000       2.623270        71.3828 
 1346   0.0000       2.627130        71.4878 
 1347   0.0000       2.630569        71.5814 
 1348   0.0000       2.632707        71.6396 
 1349   0.0000       2.635554        71.7171 
 1350   0.0000       2.636697        71.7482 
 1351   0.0000       2.638744        71.8039 
 1352   0.0000       2.640202        71.8436 
 1353   0.0000       2.643022        71.9203 
 1354   0.0000       2.644291        71.9548 
 1355   0.0000       2.646096        72.0039 
 1356   0.0000       2.648201        72.0612 
 1357   0.0000       2.650462        72.1227 
 1358   0.0000       2.652925        72.1898 
 1359   0.0000       2.653998        72.2189 
 1360   0.0000       2.655578        72.2620 
 1361   0.0000       2.659045        72.3563 
 1362   0.0000       2.661168        72.4141 
 1363   0.0000       2.662899        72.4612 
 1364   0.0000       2.663337        72.4731 
 1365   0.0000       2.663981        72.4906 
 1366   0.0000       2.668015        72.6004 
 1367   0.0000       2.669910        72.6520 
 1368   0.0000       2.672034        72.7097 
 1369   0.0000       2.673744        72.7563 
 1370   0.0000       2.678484        72.8852 
 1371   0.0000       2.680747        72.9468 
 1372   0.0000       2.681908        72.9784 
 1373   0.0000       2.682065        72.9827 
 1374   0.0000       2.683985        73.0349 
 1375   0.0000       2.686312        73.0983 
 1376   0.0000       2.690750        73.2190 
 1377   0.0000       2.692232        73.2594 
 1378   0.0000       2.694149        73.3115 
 1379   0.0000       2.697754        73.4096 
 1380   0.0000       2.699875        73.4673 
 1381   0.0000       2.701182        73.5029 
 1382   0.0000       2.703862        73.5758 
 1383   0.0000       2.708956        73.7145 
 1384   0.0000       2.709732        73.7356 
 1385   0.0000       2.711836        73.7928 
 1386   0.0000       2.713159        73.8288 
 1387   0.0000       2.714579        73.8675 
 1388   0.0000       2.717294        73.9413 
 1389   0.0000       2.718693        73.9794 
 1390   0.0000       2.720329        74.0239 
 1391   0.0000       2.721727        74.0619 
 1392   0.0000       2.723700        74.1157 
 1393   0.0000       2.727097        74.2081 
 1394   0.0000       2.731239        74.3208 
 1395   0.0000       2.734385        74.4064 
 1396   0.0000       2.737111        74.4806 
 1397   0.0000       2.739225        74.5381 
 1398   0.0000       2.742790        74.6351 
 1399   0.0000       2.746654        74.7403 
 1400   0.0000       2.748740        74.7970 
 1401   0.0000       2.750365        74.8412 
 1402   0.0000       2.752478        74.8987 
 1403   0.0000       2.754456        74.9526 
 1404   0.0000       2.755335        74.9765 
 1405   0.0000       2.757077        75.0239 
 1406   0.0000       2.759147        75.0802 
 1407   0.0000       2.760719        75.1230 
 1408   0.0000       2.761417        75.1420 
 1409   0.0000       2.764554        75.2274 
 1410   0.0000       2.766913        75.2915 
 1411   0.0000       2.768291        75.3290 
 1412   0.0000       2.771935        75.4282 
 1413   0.0000       2.773775        75.4783 
 1414   0.0000       2.775905        75.5362 
 1415   0.0000       2.777824        75.5884 
 1416   0.0000       2.777855        75.5893 
 1417   0.0000       2.779745        75.6407 
 1418   0.0000       2.783350        75.7388 
 1419   0.0000       2.785546        75.7985 
 1420   0.0000       2.786406        75.8220 
 1421   0.0000       2.789887        75.9167 
 1422   0.0000       2.792365        75.9841 
 1423   0.0000       2.796348        76.0925 
 1424   0.0000       2.798916        76.1624 
 1425   0.0000       2.800229        76.1981 
 1426   0.0000       2.802755        76.2668 
 1427   0.0000       2.803524        76.2878 
 1428   0.0000       2.804563        76.3160 
 1429   0.0000       2.808421        76.4210 
 1430   0.0000       2.811178        76.4960 
 1431   0.0000       2.813908        76.5703 
 1432   0.0000       2.816415        76.6385 
 1433   0.0000       2.818106        76.6846 
 1434   0.0000       2.818985        76.7085 
 1435   0.0000       2.820890        76.7603 
 1436   0.0000       2.826927        76.9246 
 1437   0.0000       2.829608        76.9976 
 1438   0.0000       2.831245        77.0421 
 1439   0.0000       2.832375        77.0728 
 1440   0.0000       2.833598        77.1061 
 1441   0.0000       2.838368        77.2359 
 1442   0.0000       2.838780        77.2471 
 1443   0.0000       2.842979        77.3614 
 1444   0.0000       2.846750        77.4640 
 1445   0.0000       2.848095        77.5006 
 1446   0.0000       2.850352        77.5620 
 1447   0.0000       2.852575        77.6225 
 1448   0.0000       2.853455        77.6465 
 1449   0.0000       2.855552        77.7035 
 1450   0.0000       2.858776        77.7913 
 1451   0.0000       2.859700        77.8164 
 1452   0.0000       2.863232        77.9125 
 1453   0.0000       2.866315        77.9964 
 1454   0.0000       2.866906        78.0125 
 1455   0.0000       2.869181        78.0744 
 1456   0.0000       2.873163        78.1828 
 1457   0.0000       2.876202        78.2654 
 1458   0.0000       2.877530        78.3016 
 1459   0.0000       2.881558        78.4112 
 1460   0.0000       2.885651        78.5226 
 1461   0.0000       2.886873        78.5558 
 1462   0.0000       2.889320        78.6224 
 1463   0.0000       2.889677        78.6321 
 1464   0.0000       2.892453        78.7076 
 1465   0.0000       2.896396        78.8150 
 1466   0.0000       2.897279        78.8390 
 1467   0.0000       2.901983        78.9670 
 1468   0.0000       2.905079        79.0512 
 1469   0.0000       2.905993        79.0761 
 1470   0.0000       2.908489        79.1440 
 1471   0.0000       2.911779        79.2335 
 1472   0.0000       2.912899        79.2640 
 1473   0.0000       2.916943        79.3740 
 1474   0.0000       2.918061        79.4045 
 1475   0.0000       2.921766        79.5053 
 1476   0.0000       2.924662        79.5841 
 1477   0.0000       2.926075        79.6225 
 1478   0.0000       2.928355        79.6846 
 1479   0.0000       2.930914        79.7542 
 1480   0.0000       2.934151        79.8423 
 1481   0.0000       2.937968        79.9462 
 1482   0.0000       2.940981        80.0281 
 1483   0.0000       2.942271        80.0633 
 1484   0.0000       2.944868        80.1339 
 1485   0.0000       2.946917        80.1897 
 1486   0.0000       2.952241        80.3346 
 1487   0.0000       2.953470        80.3680 
 1488   0.0000       2.954904        80.4070 
 1489   0.0000       2.957680        80.4826 
 1490   0.0000       2.958526        80.5056 
 1491   0.0000       2.962367        80.6101 
 1492   0.0000       2.964013        80.6549 
 1493   0.0000       2.966121        80.7123 
 1494   0.0000       2.969899        80.8151 
 1495   0.0000       2.972855        80.8955 
 1496   0.0000       2.973809        80.9215 
 1497   0.0000       2.975090        80.9563 
 1498   0.0000       2.978308        81.0439 
 1499   0.0000       2.982325        81.1532 
 1500   0.0000       2.987283        81.2881 
 1501   0.0000       2.987618        81.2972 
 1502   0.0000       2.988061        81.3093 
 1503   0.0000       2.992041        81.4176 
 1504   0.0000       2.995744        81.5183 
 1505   0.0000       2.998211        81.5855 
 1506   0.0000       3.001964        81.6876 
 1507   0.0000       3.002782        81.7098 
 1508   0.0000       3.004751        81.7634 
 1509   0.0000       3.006133        81.8010 
 1510   0.0000       3.009280        81.8867 
 1511   0.0000       3.011747        81.9538 
 1512   0.0000       3.014730        82.0350 
 1513   0.0000       3.018235        82.1303 
 1514   0.0000       3.020646        82.1960 
 1515   0.0000       3.022159        82.2371 
 1516   0.0000       3.025925        82.3396 
 1517   0.0000       3.028130        82.3996 
 1518   0.0000       3.033083        82.5344 
 1519   0.0000       3.033348        82.5416 
 1520   0.0000       3.036719        82.6333 
 1521   0.0000       3.043106        82.8071 
 1522   0.0000       3.045090        82.8611 
 1523   0.0000       3.046233        82.8922 
 1524   0.0000       3.047953        82.9390 
 1525   0.0000       3.050075        82.9968 
 1526   0.0000       3.056167        83.1625 
 1527   0.0000       3.057982        83.2119 
 1528   0.0000       3.059303        83.2479 
 1529   0.0000       3.062350        83.3308 
 1530   0.0000       3.064247        83.3824 
 1531   0.0000       3.065569        83.4184 
 1532   0.0000       3.069838        83.5345 
 1533   0.0000       3.072612        83.6100 
 1534   0.0000       3.074997        83.6749 
 1535   0.0000       3.077201        83.7349 
 1536   0.0000       3.079650        83.8015 
 1537   0.0000       3.083538        83.9073 
 1538   0.0000       3.085681        83.9656 
 1539   0.0000       3.087985        84.0283 
 1540   0.0000       3.089534        84.0705 
 1541   0.0000       3.089970        84.0824 
 1542   0.0000       3.093255        84.1717 
 1543   0.0000       3.096572        84.2620 
 1544   0.0000       3.100821        84.3776 
 1545   0.0000       3.102762        84.4305 
 1546   0.0000       3.103853        84.4601 
 1547   0.0000       3.106484        84.5317 
 1548   0.0000       3.109318        84.6088 
 1549   0.0000       3.111044        84.6558 
 1550   0.0000       3.113295        84.7171 
 1551   0.0000       3.119357        84.8820 
 1552   0.0000       3.121571        84.9423 
 1553   0.0000       3.126145        85.0667 
 1554   0.0000       3.127071        85.0919 
 1555   0.0000       3.129258        85.1514 
 1556   0.0000       3.133235        85.2597 
 1557   0.0000       3.135262        85.3148 
 1558   0.0000       3.137993        85.3891 
 1559   0.0000       3.140503        85.4574 
 1560   0.0000       3.146169        85.6116 
 1561   0.0000       3.146261        85.6141 
 1562   0.0000       3.153300        85.8057 
 1563   0.0000       3.156149        85.8832 
 1564   0.0000       3.158488        85.9468 
 1565   0.0000       3.161479        86.0282 
 1566   0.0000       3.162861        86.0658 
 1567   0.0000       3.166303        86.1595 
 1568   0.0000       3.169780        86.2541 
 1569   0.0000       3.176096        86.4260 
 1570   0.0000       3.178823        86.5002 
 1571   0.0000       3.179449        86.5172 
 1572   0.0000       3.184100        86.6438 
 1573   0.0000       3.186725        86.7152 
 1574   0.0000       3.187318        86.7313 
 1575   0.0000       3.193163        86.8904 
 1576   0.0000       3.195676        86.9588 
 1577   0.0000       3.198436        87.0339 
 1578   0.0000       3.200006        87.0766 
 1579   0.0000       3.202470        87.1436 
 1580   0.0000       3.208737        87.3142 
 1581   0.0000       3.210678        87.3670 
 1582   0.0000       3.212831        87.4256 
 1583   0.0000       3.214039        87.4584 
 1584   0.0000       3.218023        87.5669 
 1585   0.0000       3.218860        87.5896 
 1586   0.0000       3.220206        87.6263 
 1587   0.0000       3.225837        87.7795 
 1588   0.0000       3.230169        87.8974 
 1589   0.0000       3.232530        87.9616 
 1590   0.0000       3.236700        88.0751 
 1591   0.0000       3.238099        88.1132 
 1592   0.0000       3.239665        88.1558 
 1593   0.0000       3.240393        88.1756 
 1594   0.0000       3.245182        88.3059 
 1595   0.0000       3.248136        88.3863 
 1596   0.0000       3.252554        88.5065 
 1597   0.0000       3.258159        88.6590 
 1598   0.0000       3.259487        88.6951 
 1599   0.0000       3.263403        88.8017 
 1600   0.0000       3.263627        88.8078 
 1601   0.0000       3.268218        88.9327 
 1602   0.0000       3.269717        88.9735 
 1603   0.0000       3.273876        89.0867 
 1604   0.0000       3.277224        89.1778 
 1605   0.0000       3.279831        89.2487 
 1606   0.0000       3.285526        89.4037 
 1607   0.0000       3.289439        89.5102 
 1608   0.0000       3.290709        89.5447 
 1609   0.0000       3.291359        89.5624 
 1610   0.0000       3.294559        89.6495 
 1611   0.0000       3.301021        89.8254 
 1612   0.0000       3.303283        89.8869 
 1613   0.0000       3.303487        89.8924 
 1614   0.0000       3.305762        89.9543 
 1615   0.0000       3.308859        90.0386 
 1616   0.0000       3.312650        90.1418 
 1617   0.0000       3.315723        90.2254 
 1618   0.0000       3.316242        90.2395 
 1619   0.0000       3.319082        90.3168 
 1620   0.0000       3.319528        90.3289 
 1621   0.0000       3.324437        90.4625 
 1622   0.0000       3.326088        90.5075 
 1623   0.0000       3.329803        90.6085 
 1624   0.0000       3.331317        90.6497 
 1625   0.0000       3.335755        90.7705 
 1626   0.0000       3.340546        90.9009 
 1627   0.0000       3.342897        90.9649 
 1628   0.0000       3.344470        91.0076 
 1629   0.0000       3.349603        91.1473 
 1630   0.0000       3.354957        91.2930 
 1631   0.0000       3.355854        91.3174 
 1632   0.0000       3.358651        91.3935 
 1633   0.0000       3.362479        91.4977 
 1634   0.0000       3.363513        91.5258 
 1635   0.0000       3.365546        91.5812 
 1636   0.0000       3.367750        91.6411 
 1637   0.0000       3.371898        91.7540 
 1638   0.0000       3.373237        91.7905 
 1639   0.0000       3.377449        91.9051 
 1640   0.0000       3.379245        91.9539 
 1641   0.0000       3.382088        92.0313 
 1642   0.0000       3.384245        92.0900 
 1643   0.0000       3.387655        92.1828 
 1644   0.0000       3.391419        92.2852 
 1645   0.0000       3.394594        92.3716 
 1646   0.0000       3.396433        92.4216 
 1647   0.0000       3.398057        92.4658 
 1648   0.0000       3.400243        92.5253 
 1649   0.0000       3.403541        92.6151 
 1650   0.0000       3.407522        92.7234 
 1651   0.0000       3.408853        92.7596 
 1652   0.0000       3.411423        92.8295 
 1653   0.0000       3.414207        92.9053 
 1654   0.0000       3.416981        92.9808 
 1655   0.0000       3.418977        93.0351 
 1656   0.0000       3.422924        93.1425 
 1657   0.0000       3.426680        93.2447 
 1658   0.0000       3.431476        93.3752 
 1659   0.0000       3.435087        93.4735 
 1660   0.0000       3.437258        93.5325 
 1661   0.0000       3.438434        93.5646 
 1662   0.0000       3.440544        93.6220 
 1663   0.0000       3.444506        93.7298 
 1664   0.0000       3.445475        93.7561 
 1665   0.0000       3.448261        93.8319 
 1666   0.0000       3.453846        93.9839 
 1667   0.0000       3.457020        94.0703 
 1668   0.0000       3.458935        94.1224 
 1669   0.0000       3.463790        94.2545 
 1670   0.0000       3.465511        94.3013 
 1671   0.0000       3.466654        94.3324 
 1672   0.0000       3.467288        94.3497 
 1673   0.0000       3.471505        94.4644 
 1674   0.0000       3.474010        94.5326 
 1675   0.0000       3.474645        94.5499 
 1676   0.0000       3.477946        94.6397 
 1677   0.0000       3.479322        94.6772 
 1678   0.0000       3.481855        94.7461 
 1679   0.0000       3.485511        94.8456 
 1680   0.0000       3.487683        94.9047 
 1681   0.0000       3.491156        94.9992 
 1682   0.0000       3.495832        95.1264 
 1683   0.0000       3.497097        95.1608 
 1684   0.0000       3.499180        95.2175 
 1685   0.0000       3.501404        95.2781 
 1686   0.0000       3.503791        95.3430 
 1687   0.0000       3.505541        95.3906 
 1688   0.0000       3.509040        95.4858 
 1689   0.0000       3.513115        95.5967 
 1690   0.0000       3.515659        95.6659 
 1691   0.0000       3.516513        95.6892 
 1692   0.0000       3.519844        95.7798 
 1693   0.0000       3.521548        95.8262 
 1694   0.0000       3.523937        95.8912 
 1695   0.0000       3.531641        96.1008 
 1696   0.0000       3.533994        96.1649 
 1697   0.0000       3.536134        96.2231 
 1698   0.0000       3.541484        96.3687 
 1699   0.0000       3.544116        96.4403 
 1700   0.0000       3.548791        96.5675 
 1701   0.0000       3.549436        96.5851 
 1702   0.0000       3.552354        96.6645 
 1703   0.0000       3.555879        96.7604 
 1704   0.0000       3.557333        96.8000 
 1705   0.0000       3.559764        96.8661 
 1706   0.0000       3.562469        96.9397 
 1707   0.0000       3.564944        97.0071 
 1708   0.0000       3.568896        97.1146 
 1709   0.0000       3.571477        97.1848 
 1710   0.0000       3.574104        97.2563 
 1711   0.0000       3.575692        97.2995 
 1712   0.0000       3.578781        97.3836 
 1713   0.0000       3.579998        97.4167 
 1714   0.0000       3.584188        97.5307 
 1715   0.0000       3.587722        97.6269 
 1716   0.0000       3.592527        97.7576 
 1717   0.0000       3.595083        97.8272 
 1718   0.0000       3.595498        97.8385 
 1719   0.0000       3.600254        97.9679 
 1720   0.0000       3.600977        97.9876 
 1721   0.0000       3.603014        98.0430 
 1722   0.0000       3.606754        98.1448 
 1723   0.0000       3.609014        98.2063 
 1724   0.0000       3.609742        98.2261 
 1725   0.0000       3.612466        98.3002 
 1726   0.0000       3.616960        98.4225 
 1727   0.0000       3.618768        98.4717 
 1728   0.0000       3.622131        98.5632 
 1729   0.0000       3.624493        98.6275 
 1730   0.0000       3.626273        98.6759 
 1731   0.0000       3.630604        98.7938 
 1732   0.0000       3.633469        98.8717 
 1733   0.0000       3.636075        98.9426 
 1734   0.0000       3.636893        98.9649 
 1735   0.0000       3.637476        98.9808 
 1736   0.0000       3.643582        99.1469 
 1737   0.0000       3.645112        99.1885 
 1738   0.0000       3.651299        99.3569 
 1739   0.0000       3.653752        99.4236 
 1740   0.0000       3.655960        99.4837 
 1741   0.0000       3.661070        99.6228 
 1742   0.0000       3.663639        99.6927 
 1743   0.0000       3.666989        99.7838 
 1744   0.0000       3.670489        99.8791 
 1745   0.0000       3.672349        99.9297 
 1746   0.0000       3.674660        99.9926 
 1747   0.0000       3.679436       100.1226 
 1748   0.0000       3.683202       100.2250 
 1749   0.0000       3.685221       100.2800 
 1750   0.0000       3.686467       100.3139 
 1751   0.0000       3.689856       100.4061 
 1752   0.0000       3.693085       100.4939 
 1753   0.0000       3.695654       100.5638 
 1754   0.0000       3.700355       100.6918 
 1755   0.0000       3.703450       100.7760 
 1756   0.0000       3.710871       100.9779 
 1757   0.0000       3.716707       101.1367 
 1758   0.0000       3.720014       101.2267 
 1759   0.0000       3.724520       101.3493 
 1760   0.0000       3.724943       101.3609 
 1761   0.0000       3.726901       101.4141 
 1762   0.0000       3.730254       101.5054 
 1763   0.0000       3.731916       101.5506 
 1764   0.0000       3.734352       101.6169 
 1765   0.0000       3.737162       101.6933 
 1766   0.0000       3.737703       101.7081 
 1767   0.0000       3.745218       101.9126 
 1768   0.0000       3.747369       101.9711 
 1769   0.0000       3.753410       102.1355 
 1770   0.0000       3.757585       102.2491 
 1771   0.0000       3.761090       102.3445 
 1772   0.0000       3.767398       102.5161 
 1773   0.0000       3.770702       102.6060 
 1774   0.0000       3.771928       102.6394 
 1775   0.0000       3.776161       102.7546 
 1776   0.0000       3.780936       102.8845 
 1777   0.0000       3.782937       102.9389 
 1778   0.0000       3.785504       103.0088 
 1779   0.0000       3.791121       103.1617 
 1780   0.0000       3.797692       103.3405 
 1781   0.0000       3.798963       103.3750 
 1782   0.0000       3.804937       103.5376 
 1783   0.0000       3.807360       103.6035 
 1784   0.0000       3.809873       103.6719 
 1785   0.0000       3.814543       103.7990 
 1786   0.0000       3.816082       103.8409 
 1787   0.0000       3.823193       104.0344 
 1788   0.0000       3.824701       104.0754 
 1789   0.0000       3.830534       104.2341 
 1790   0.0000       3.833012       104.3016 
 1791   0.0000       3.834047       104.3297 
 1792   0.0000       3.839330       104.4735 
 1793   0.0000       3.843524       104.5876 
 1794   0.0000       3.844033       104.6015 
 1795   0.0000       3.847418       104.6936 
 1796   0.0000       3.854406       104.8837 
 1797   0.0000       3.855483       104.9130 
 1798   0.0000       3.858439       104.9935 
 1799   0.0000       3.862323       105.0991 
 1800   0.0000       3.863466       105.1303 
 1801   0.0000       3.865275       105.1795 
 1802   0.0000       3.873238       105.3962 
 1803   0.0000       3.876959       105.4974 
 1804   0.0000       3.879335       105.5621 
 1805   0.0000       3.880288       105.5880 
 1806   0.0000       3.883861       105.6852 
 1807   0.0000       3.888748       105.8182 
 1808   0.0000       3.892930       105.9320 
 1809   0.0000       3.897327       106.0516 
 1810   0.0000       3.900528       106.1388 
 1811   0.0000       3.906890       106.3119 
 1812   0.0000       3.909355       106.3789 
 1813   0.0000       3.914536       106.5199 
 1814   0.0000       3.918411       106.6254 
 1815   0.0000       3.920237       106.6751 
 1816   0.0000       3.923705       106.7694 
 1817   0.0000       3.928214       106.8921 
 1818   0.0000       3.931218       106.9739 
 1819   0.0000       3.932954       107.0211 
 1820   0.0000       3.939171       107.1903 
 1821   0.0000       3.940613       107.2295 
 1822   0.0000       3.946707       107.3953 
 1823   0.0000       3.949090       107.4602 
 1824   0.0000       3.953563       107.5819 
 1825   0.0000       3.954817       107.6160 
 1826   0.0000       3.957738       107.6955 
 1827   0.0000       3.963772       107.8597 
 1828   0.0000       3.964447       107.8781 
 1829   0.0000       3.966146       107.9243 
 1830   0.0000       3.972934       108.1090 
 1831   0.0000       3.975399       108.1761 
 1832   0.0000       3.982031       108.3566 
 1833   0.0000       3.982367       108.3657 
 1834   0.0000       3.988118       108.5222 
 1835   0.0000       3.994263       108.6894 
 1836   0.0000       4.000290       108.8534 
 1837   0.0000       4.002886       108.9241 
 1838   0.0000       4.005061       108.9833 
 1839   0.0000       4.007708       109.0553 
 1840   0.0000       4.008321       109.0720 
 1841   0.0000       4.014039       109.2276 
 1842   0.0000       4.018195       109.3407 
 1843   0.0000       4.019317       109.3712 
 1844   0.0000       4.022483       109.4573 
 1845   0.0000       4.025793       109.5474 
 1846   0.0000       4.028085       109.6098 
 1847   0.0000       4.031746       109.7094 
 1848   0.0000       4.037896       109.8767 
 1849   0.0000       4.041844       109.9842 
 1850   0.0000       4.051945       110.2590 
 1851   0.0000       4.053685       110.3064 
 1852   0.0000       4.056780       110.3906 
 1853   0.0000       4.059074       110.4530 
 1854   0.0000       4.061262       110.5125 
 1855   0.0000       4.063577       110.5756 
 1856   0.0000       4.065922       110.6394 
 1857   0.0000       4.069183       110.7281 
 1858   0.0000       4.072790       110.8262 
 1859   0.0000       4.078155       110.9722 
 1860   0.0000       4.086587       111.2017 
 1861   0.0000       4.088757       111.2607 
 1862   0.0000       4.091149       111.3258 
 1863   0.0000       4.094749       111.4238 
 1864   0.0000       4.096799       111.4796 
 1865   0.0000       4.101366       111.6039 
 1866   0.0000       4.103351       111.6579 
 1867   0.0000       4.105765       111.7236 
 1868   0.0000       4.111934       111.8914 
 1869   0.0000       4.113454       111.9328 
 1870   0.0000       4.116570       112.0176 
 1871   0.0000       4.119705       112.1029 
 1872   0.0000       4.124058       112.2213 
 1873   0.0000       4.126251       112.2810 
 1874   0.0000       4.132172       112.4421 
 1875   0.0000       4.136926       112.5715 
 1876   0.0000       4.141236       112.6888 
 1877   0.0000       4.144587       112.7800 
 1878   0.0000       4.153282       113.0165 
 1879   0.0000       4.155808       113.0853 
 1880   0.0000       4.160063       113.2011 
 1881   0.0000       4.163522       113.2952 
 1882   0.0000       4.169537       113.4589 
 1883   0.0000       4.169787       113.4657 
 1884   0.0000       4.174629       113.5974 
 1885   0.0000       4.177607       113.6785 
 1886   0.0000       4.181180       113.7757 
 1887   0.0000       4.187215       113.9399 
 1888   0.0000       4.190038       114.0167 
 1889   0.0000       4.196543       114.1937 
 1890   0.0000       4.201665       114.3331 
 1891   0.0000       4.204741       114.4168 
 1892   0.0000       4.205883       114.4479 
 1893   0.0000       4.210998       114.5871 
 1894   0.0000       4.215528       114.7104 
 1895   0.0000       4.219214       114.8107 
 1896   0.0000       4.221695       114.8782 
 1897   0.0000       4.226704       115.0145 
 1898   0.0000       4.229867       115.1005 
 1899   0.0000       4.233305       115.1941 
 1900   0.0000       4.241549       115.4184 
 1901   0.0000       4.249292       115.6291 
 1902   0.0000       4.256895       115.8360 
 1903   0.0000       4.264927       116.0546 
 1904   0.0000       4.269624       116.1824 
 1905   0.0000       4.272559       116.2622 
 1906   0.0000       4.275598       116.3449 
 1907   0.0000       4.283390       116.5570 
 1908   0.0000       4.283759       116.5670 
 1909   0.0000       4.294922       116.8708 
 1910   0.0000       4.300541       117.0237 
 1911   0.0000       4.306255       117.1792 
 1912   0.0000       4.314967       117.4162 
 1913   0.0000       4.319435       117.5378 
 1914   0.0000       4.320151       117.5573 
 1915   0.0000       4.328185       117.7759 
 1916   0.0000       4.331050       117.8539 
 1917   0.0000       4.336150       117.9926 
 1918   0.0000       4.339552       118.0852 
 1919   0.0000       4.347003       118.2880 
 1920   0.0000       4.350092       118.3720 
 1921   0.0000       4.361809       118.6908 
 1922   0.0000       4.363102       118.7260 
 1923   0.0000       4.365942       118.8033 
 1924   0.0000       4.370344       118.9231 
 1925   0.0000       4.376109       119.0800 
 1926   0.0000       4.390371       119.4681 
 1927   0.0000       4.398423       119.6872 
 1928   0.0000       4.402581       119.8003 
 1929   0.0000       4.410587       120.0182 
 1930   0.0000       4.416914       120.1903 
 1931   0.0000       4.423758       120.3766 
 1932   0.0000       4.428142       120.4959 
 1933   0.0000       4.430292       120.5544 
 1934   0.0000       4.439996       120.8184 
 1935   0.0000       4.445695       120.9735 
 1936   0.0000       4.452625       121.1621 
 1937   0.0000       4.455833       121.2494 
 1938   0.0000       4.466604       121.5425 
 1939   0.0000       4.472919       121.7143 
 1940   0.0000       4.484166       122.0204 
 1941   0.0000       4.487959       122.1236 
 1942   0.0000       4.491158       122.2106 
 1943   0.0000       4.501914       122.5033 
 1944   0.0000       4.504869       122.5837 
 1945   0.0000       4.509748       122.7165 
 1946   0.0000       4.515466       122.8721 
 1947   0.0000       4.519692       122.9871 
 1948   0.0000       4.523491       123.0904 
 1949   0.0000       4.531945       123.3205 
 1950   0.0000       4.536598       123.4471 
 1951   0.0000       4.544153       123.6527 
 1952   0.0000       4.547817       123.7524 
 1953   0.0000       4.550480       123.8249 
 1954   0.0000       4.553140       123.8972 
 1955   0.0000       4.561769       124.1320 
 1956   0.0000       4.562417       124.1497 
 1957   0.0000       4.572673       124.4287 
 1958   0.0000       4.574837       124.4877 
 1959   0.0000       4.579786       124.6223 
 1960   0.0000       4.586036       124.7924 
 1961   0.0000       4.591269       124.9348 
 1962   0.0000       4.593030       124.9827 
 1963   0.0000       4.604684       125.2998 
 1964   0.0000       4.605633       125.3256 
 1965   0.0000       4.609860       125.4407 
 1966   0.0000       4.617789       125.6564 
 1967   0.0000       4.625451       125.8649 
 1968   0.0000       4.638983       126.2332 
 1969   0.0000       4.646579       126.4398 
 1970   0.0000       4.648997       126.5056 
 1971   0.0000       4.653779       126.6358 
 1972   0.0000       4.665380       126.9514 
 1973   0.0000       4.668973       127.0492 
 1974   0.0000       4.673349       127.1683 
 1975   0.0000       4.681468       127.3892 
 1976   0.0000       4.686269       127.5199 
 1977   0.0000       4.689087       127.5965 
 1978   0.0000       4.700672       127.9118 
 1979   0.0000       4.707272       128.0914 
 1980   0.0000       4.710853       128.1888 
 1981   0.0000       4.713379       128.2576 
 1982   0.0000       4.719103       128.4133 
 1983   0.0000       4.720541       128.4525 
 1984   0.0000       4.725646       128.5914 
 1985   0.0000       4.733497       128.8050 
 1986   0.0000       4.737918       128.9253 
 1987   0.0000       4.741010       129.0094 
 1988   0.0000       4.742502       129.0500 
 1989   0.0000       4.746557       129.1604 
 1990   0.0000       4.752939       129.3341 
 1991   0.0000       4.757528       129.4589 
 1992   0.0000       4.767956       129.7427 
 1993   0.0000       4.770760       129.8190 
 1994   0.0000       4.778980       130.0427 
 1995   0.0000       4.781348       130.1071 
 1996   0.0000       4.787513       130.2749 
 1997   0.0000       4.797215       130.5389 
 1998   0.0000       4.802593       130.6852 
 1999   0.0000       4.810496       130.9003 
 2000   0.0000       4.813799       130.9901 
 2001   0.0000       4.818040       131.1055 
 2002   0.0000       4.823301       131.2487 
 2003   0.0000       4.830335       131.4401 
 2004   0.0000       4.836044       131.5954 
 2005   0.0000       4.842032       131.7584 
 2006   0.0000       4.844983       131.8387 
 2007   0.0000       4.853691       132.0756 
 2008   0.0000       4.855929       132.1365 
 2009   0.0000       4.861573       132.2901 
 2010   0.0000       4.865635       132.4007 
 2011   0.0000       4.868588       132.4810 
 2012   0.0000       4.874154       132.6325 
 2013   0.0000       4.876590       132.6987 
 2014   0.0000       4.879268       132.7716 
 2015   0.0000       4.883993       132.9002 
 2016   0.0000       4.888959       133.0353 
 2017   0.0000       4.892951       133.1440 
 2018   0.0000       4.905561       133.4871 
 2019   0.0000       4.910297       133.6160 
 2020   0.0000       4.911064       133.6368 
 2021   0.0000       4.912665       133.6804 
 2022   0.0000       4.920059       133.8816 
 2023   0.0000       4.921900       133.9317 
 2024   0.0000       4.926116       134.0464 
 2025   0.0000       4.931344       134.1887 
 2026   0.0000       4.939110       134.4000 
 2027   0.0000       4.940819       134.4465 
 2028   0.0000       4.946466       134.6002 
 2029   0.0000       4.952265       134.7580 
 2030   0.0000       4.953645       134.7955 
 2031   0.0000       4.956956       134.8856 
 2032   0.0000       4.960784       134.9898 
 2033   0.0000       4.964808       135.0993 
 2034   0.0000       4.972547       135.3099 
 2035   0.0000       4.976553       135.4189 
 2036   0.0000       4.979788       135.5069 
 2037   0.0000       4.985961       135.6749 
 2038   0.0000       4.994402       135.9046 
 2039   0.0000       4.998142       136.0064 
 2040   0.0000       5.007924       136.2725 
 2041   0.0000       5.011599       136.3726 
 2042   0.0000       5.013717       136.4302 
 2043   0.0000       5.023179       136.6877 
 2044   0.0000       5.024937       136.7355 
 2045   0.0000       5.028332       136.8279 
 2046   0.0000       5.036298       137.0446 
 2047   0.0000       5.041718       137.1921 
 2048   0.0000       5.044614       137.2709 
 2049   0.0000       5.048622       137.3800 
 2050   0.0000       5.051288       137.4525 
 2051   0.0000       5.059026       137.6631 
 2052   0.0000       5.061717       137.7363 
 2053   0.0000       5.067055       137.8816 
 2054   0.0000       5.068820       137.9296 
 2055   0.0000       5.070961       137.9879 
 2056   0.0000       5.071749       138.0093 
 2057   0.0000       5.086152       138.4012 
 2058   0.0000       5.090790       138.5274 
 2059   0.0000       5.091976       138.5597 
 2060   0.0000       5.095006       138.6422 
 2061   0.0000       5.095603       138.6584 
 2062   0.0000       5.098899       138.7481 
 2063   0.0000       5.100695       138.7970 
 2064   0.0000       5.106944       138.9670 
 2065   0.0000       5.109963       139.0492 
 2066   0.0000       5.116150       139.2175 
 2067   0.0000       5.117765       139.2615 
 2068   0.0000       5.121015       139.3499 
 2069   0.0000       5.123967       139.4302 
 2070   0.0000       5.129164       139.5716 
 2071   0.0000       5.132140       139.6526 
 2072   0.0000       5.138338       139.8213 
 2073   0.0000       5.144239       139.9819 
 2074   0.0000       5.146111       140.0328 
 2075   0.0000       5.152062       140.1947 
 2076   0.0000       5.153661       140.2382 
 2077   0.0000       5.157424       140.3407 
 2078   0.0000       5.161374       140.4481 
 2079   0.0000       5.166985       140.6008 
 2080   0.0000       5.168658       140.6463 
 2081   0.0000       5.169634       140.6729 
 2082   0.0000       5.177053       140.8748 
 2083   0.0000       5.181731       141.0021 
 2084   0.0000       5.185384       141.1015 
 2085   0.0000       5.187683       141.1640 
 2086   0.0000       5.198254       141.4517 
 2087   0.0000       5.201030       141.5272 
 2088   0.0000       5.205435       141.6471 
 2089   0.0000       5.208524       141.7311 
 2090   0.0000       5.214028       141.8809 
 2091   0.0000       5.215491       141.9207 
 2092   0.0000       5.220183       142.0484 
 2093   0.0000       5.226243       142.2133 
 2094   0.0000       5.230321       142.3243 
 2095   0.0000       5.235785       142.4729 
 2096   0.0000       5.241850       142.6380 
 2097   0.0000       5.246956       142.7769 
 2098   0.0000       5.248459       142.8178 
 2099   0.0000       5.250680       142.8783 
 2100   0.0000       5.251700       142.9060 
 2101   0.0000       5.257039       143.0513 
 2102   0.0000       5.258388       143.0880 
 2103   0.0000       5.262387       143.1968 
 2104   0.0000       5.266449       143.3074 
 2105   0.0000       5.268605       143.3660 
 2106   0.0000       5.272932       143.4838 
 2107   0.0000       5.273509       143.4995 
 2108   0.0000       5.278020       143.6222 
 2109   0.0000       5.279184       143.6539 
 2110   0.0000       5.283519       143.7719 
 2111   0.0000       5.290331       143.9572 
 2112   0.0000       5.293575       144.0455 
 2113   0.0000       5.296043       144.1127 
 2114   0.0000       5.302800       144.2965 
 2115   0.0000       5.306391       144.3942 
 2116   0.0000       5.313534       144.5886 
 2117   0.0000       5.315846       144.6515 
 2118   0.0000       5.324693       144.8923 
 2119   0.0000       5.330035       145.0376 
 2120   0.0000       5.332586       145.1070 
 2121   0.0000       5.334586       145.1615 
 2122   0.0000       5.335850       145.1959 
 2123   0.0000       5.342655       145.3810 
 2124   0.0000       5.347158       145.5036 
 2125   0.0000       5.351074       145.6101 
 2126   0.0000       5.354652       145.7075 
 2127   0.0000       5.359361       145.8356 
 2128   0.0000       5.362888       145.9316 
 2129   0.0000       5.365486       146.0023 
 2130   0.0000       5.370228       146.1313 
 2131   0.0000       5.376222       146.2944 
 2132   0.0000       5.378563       146.3581 
 2133   0.0000       5.380927       146.4225 
 2134   0.0000       5.386557       146.5757 
 2135   0.0000       5.392264       146.7310 
 2136   0.0000       5.395310       146.8138 
 2137   0.0000       5.404260       147.0574 
 2138   0.0000       5.406941       147.1304 
 2139   0.0000       5.408425       147.1707 
 2140   0.0000       5.419883       147.4825 
 2141   0.0000       5.421685       147.5316 
 2142   0.0000       5.424474       147.6075 
 2143   0.0000       5.429377       147.7409 
 2144   0.0000       5.436259       147.9281 
 2145   0.0000       5.437799       147.9700 
 2146   0.0000       5.442722       148.1040 
 2147   0.0000       5.448061       148.2493 
 2148   0.0000       5.448868       148.2712 
 2149   0.0000       5.455597       148.4543 
 2150   0.0000       5.461478       148.6144 
 2151   0.0000       5.465179       148.7151 
 2152   0.0000       5.468177       148.7966 
 2153   0.0000       5.470489       148.8596 
 2154   0.0000       5.472260       148.9078 
 2155   0.0000       5.476749       149.0299 
 2156   0.0000       5.479535       149.1057 
 2157   0.0000       5.481870       149.1693 
 2158   0.0000       5.484777       149.2484 
 2159   0.0000       5.488999       149.3633 
 2160   0.0000       5.491591       149.4338 
 2161   0.0000       5.495844       149.5495 
 2162   0.0000       5.498877       149.6321 
 2163   0.0000       5.500621       149.6795 
 2164   0.0000       5.506175       149.8306 
 2165   0.0000       5.507420       149.8645 
 2166   0.0000       5.510166       149.9392 
 2167   0.0000       5.514327       150.0525 
 2168   0.0000       5.515530       150.0852 
 2169   0.0000       5.519301       150.1878 
 2170   0.0000       5.521546       150.2489 
 2171   0.0000       5.525291       150.3508 
 2172   0.0000       5.528290       150.4324 
 2173   0.0000       5.533562       150.5759 
 2174   0.0000       5.537469       150.6822 
 2175   0.0000       5.538366       150.7066 
 2176   0.0000       5.542088       150.8079 
 2177   0.0000       5.544838       150.8827 
 2178   0.0000       5.551789       151.0718 
 2179   0.0000       5.553560       151.1200 
 2180   0.0000       5.557127       151.2171 
 2181   0.0000       5.560872       151.3190 
 2182   0.0000       5.565821       151.4537 
 2183   0.0000       5.567591       151.5019 
 2184   0.0000       5.570609       151.5840 
 2185   0.0000       5.574048       151.6776 
 2186   0.0000       5.579816       151.8345 
 2187   0.0000       5.585226       151.9817 
 2188   0.0000       5.591500       152.1524 
 2189   0.0000       5.594790       152.2420 
 2190   0.0000       5.598173       152.3340 
 2191   0.0000       5.602729       152.4580 
 2192   0.0000       5.605488       152.5331 
 2193   0.0000       5.606325       152.5559 
 2194   0.0000       5.609415       152.6399 
 2195   0.0000       5.613199       152.7429 
 2196   0.0000       5.620876       152.9518 
 2197   0.0000       5.622337       152.9916 
 2198   0.0000       5.632176       153.2593 
 2199   0.0000       5.633332       153.2908 
 2200   0.0000       5.636356       153.3731 
 2201   0.0000       5.639289       153.4528 
 2202   0.0000       5.642355       153.5363 
 2203   0.0000       5.648289       153.6978 
 2204   0.0000       5.651934       153.7969 
 2205   0.0000       5.653558       153.8411 
 2206   0.0000       5.654945       153.8789 
 2207   0.0000       5.661939       154.0692 
 2208   0.0000       5.664032       154.1261 
 2209   0.0000       5.667408       154.2180 
 2210   0.0000       5.670649       154.3062 
 2211   0.0000       5.674228       154.4036 
 2212   0.0000       5.676265       154.4590 
 2213   0.0000       5.678695       154.5252 
 2214   0.0000       5.684055       154.6710 
 2215   0.0000       5.687038       154.7522 
 2216   0.0000       5.691935       154.8854 
 2217   0.0000       5.692479       154.9002 
 2218   0.0000       5.698727       155.0702 
 2219   0.0000       5.702372       155.1694 
 2220   0.0000       5.708569       155.3381 
 2221   0.0000       5.710539       155.3917 
 2222   0.0000       5.714636       155.5032 
 2223   0.0000       5.715563       155.5284 
 2224   0.0000       5.719101       155.6247 
 2225   0.0000       5.721653       155.6941 
 2226   0.0000       5.725376       155.7954 
 2227   0.0000       5.726650       155.8301 
 2228   0.0000       5.733086       156.0052 
 2229   0.0000       5.733889       156.0270 
 2230   0.0000       5.737944       156.1374 
 2231   0.0000       5.738537       156.1535 
 2232   0.0000       5.740586       156.2093 
 2233   0.0000       5.748507       156.4248 
 2234   0.0000       5.752181       156.5248 
 2235   0.0000       5.753850       156.5702 
 2236   0.0000       5.755447       156.6137 
 2237   0.0000       5.757790       156.6774 
 2238   0.0000       5.761425       156.7764 
 2239   0.0000       5.763186       156.8243 
 2240   0.0000       5.772804       157.0860 
 2241   0.0000       5.775625       157.1627 
 2242   0.0000       5.776471       157.1858 
 2243   0.0000       5.779704       157.2737 
 2244   0.0000       5.783750       157.3838 
 2245   0.0000       5.784801       157.4124 
 2246   0.0000       5.785338       157.4271 
 2247   0.0000       5.791467       157.5938 
 2248   0.0000       5.792822       157.6307 
 2249   0.0000       5.797510       157.7583 
 2250   0.0000       5.801511       157.8671 
 2251   0.0000       5.805201       157.9675 
 2252   0.0000       5.810216       158.1040 
 2253   0.0000       5.813375       158.1900 
 2254   0.0000       5.814499       158.2206 
 2255   0.0000       5.817342       158.2979 
 2256   0.0000       5.822187       158.4298 
 2257   0.0000       5.825074       158.5083 
 2258   0.0000       5.825718       158.5258 
 2259   0.0000       5.827104       158.5636 
 2260   0.0000       5.830737       158.6624 
 2261   0.0000       5.834238       158.7577 
 2262   0.0000       5.836739       158.8257 
 2263   0.0000       5.842013       158.9693 
 2264   0.0000       5.843252       159.0030 
 2265   0.0000       5.844184       159.0283 
 2266   0.0000       5.847016       159.1054 
 2267   0.0000       5.847966       159.1312 
 2268   0.0000       5.852505       159.2548 
 2269   0.0000       5.856432       159.3616 
 2270   0.0000       5.858584       159.4202 
 2271   0.0000       5.861419       159.4973 
 2272   0.0000       5.864915       159.5925 
 2273   0.0000       5.866542       159.6367 
 2274   0.0000       5.867624       159.6662 
 2275   0.0000       5.869490       159.7169 
 2276   0.0000       5.873439       159.8244 
 2277   0.0000       5.875603       159.8833 
 2278   0.0000       5.878739       159.9686 
 2279   0.0000       5.881584       160.0460 
 2280   0.0000       5.883708       160.1038 
 2281   0.0000       5.884433       160.1236 
 2282   0.0000       5.888297       160.2287 
 2283   0.0000       5.889959       160.2739 
 2284   0.0000       5.892625       160.3465 
 2285   0.0000       5.895671       160.4294 
 2286   0.0000       5.897175       160.4703 
 2287   0.0000       5.900922       160.5723 
 2288   0.0000       5.903077       160.6309 
 2289   0.0000       5.906473       160.7233 
 2290   0.0000       5.907326       160.7465 
 2291   0.0000       5.909796       160.8137 
 2292   0.0000       5.912742       160.8939 
 2293   0.0000       5.916005       160.9827 
 2294   0.0000       5.918251       161.0438 
 2295   0.0000       5.919751       161.0846 
 2296   0.0000       5.922802       161.1676 
 2297   0.0000       5.926913       161.2795 
 2298   0.0000       5.928225       161.3152 
 2299   0.0000       5.929868       161.3599 
 2300   0.0000       5.934081       161.4746 
 2301   0.0000       5.937942       161.5796 
 2302   0.0000       5.940903       161.6602 
 2303   0.0000       5.941538       161.6775 
 2304   0.0000       5.943228       161.7234 
 2305   0.0000       5.947572       161.8416 
 2306   0.0000       5.949772       161.9015 
 2307   0.0000       5.950061       161.9094 
 2308   0.0000       5.955311       162.0523 
 2309   0.0000       5.956197       162.0764 
 2310   0.0000       5.956965       162.0973 
 2311   0.0000       5.958480       162.1385 
 2312   0.0000       5.960336       162.1890 
 2313   0.0000       5.961412       162.2183 
 2314   0.0000       5.963284       162.2692 
 2315   0.0000       5.965592       162.3320 
 2316   0.0000       5.970884       162.4760 
 2317   0.0000       5.972641       162.5238 
 2318   0.0000       5.974278       162.5684 
 2319   0.0000       5.975115       162.5911 
 2320   0.0000       5.978363       162.6795 
 2321   0.0000       5.981852       162.7745 
 2322   0.0000       5.983400       162.8166 
 2323   0.0000       5.985935       162.8856 
 2324   0.0000       5.988387       162.9523 
 2325   0.0000       5.990642       163.0136 
 2326   0.0000       5.993759       163.0985 
 2327   0.0000       5.995472       163.1451 
 2328   0.0000       5.997728       163.2065 
 2329   0.0000       5.999829       163.2636 
 2330   0.0000       6.001936       163.3210 
 2331   0.0000       6.003363       163.3598 
 2332   0.0000       6.006959       163.4577 
 2333   0.0000       6.010780       163.5616 
 2334   0.0000       6.013043       163.6232 
 2335   0.0000       6.013687       163.6407 
 2336   0.0000       6.017193       163.7361 
 2337   0.0000       6.022625       163.8839 
 2338   0.0000       6.025088       163.9510 
 2339   0.0000       6.030249       164.0914 
 2340   0.0000       6.031245       164.1185 
 2341   0.0000       6.035298       164.2288 
 2342   0.0000       6.040620       164.3736 
 2343   0.0000       6.041649       164.4016 
 2344   0.0000       6.045774       164.5139 
 2345   0.0000       6.046849       164.5431 
 2346   0.0000       6.049939       164.6272 
 2347   0.0000       6.051874       164.6799 
 2348   0.0000       6.052355       164.6930 
 2349   0.0000       6.057226       164.8255 
 2350   0.0000       6.058479       164.8596 
 2351   0.0000       6.059776       164.8949 
 2352   0.0000       6.064317       165.0185 
 2353   0.0000       6.068004       165.1188 
 2354   0.0000       6.069122       165.1492 
 2355   0.0000       6.071666       165.2184 
 2356   0.0000       6.075019       165.3097 
 2357   0.0000       6.077574       165.3792 
 2358   0.0000       6.080543       165.4600 
 2359   0.0000       6.084405       165.5651 
 2360   0.0000       6.087362       165.6455 
 2361   0.0000       6.089666       165.7082 
 2362   0.0000       6.092842       165.7947 
 2363   0.0000       6.093216       165.8048 
 2364   0.0000       6.094030       165.8270 
 2365   0.0000       6.096517       165.8947 
 2366   0.0000       6.097221       165.9138 
 2367   0.0000       6.101494       166.0301 
 2368   0.0000       6.102767       166.0647 
 2369   0.0000       6.104220       166.1043 
 2370   0.0000       6.106826       166.1752 
 2371   0.0000       6.110405       166.2726 
 2372   0.0000       6.112314       166.3245 
 2373   0.0000       6.115138       166.4014 
 2374   0.0000       6.116745       166.4451 
 2375   0.0000       6.117371       166.4621 
 2376   0.0000       6.120664       166.5517 
 2377   0.0000       6.123147       166.6193 
 2378   0.0000       6.125715       166.6892 
 2379   0.0000       6.127002       166.7242 
 2380   0.0000       6.132722       166.8798 
 2381   0.0000       6.135391       166.9525 
 2382   0.0000       6.140395       167.0886 
 2383   0.0000       6.143390       167.1701 
 2384   0.0000       6.144594       167.2029 
 2385   0.0000       6.145398       167.2248 
 2386   0.0000       6.148556       167.3107 
 2387   0.0000       6.151013       167.3776 
 2388   0.0000       6.153923       167.4567 
 2389   0.0000       6.155038       167.4871 
 2390   0.0000       6.157694       167.5594 
 2391   0.0000       6.159919       167.6199 
 2392   0.0000       6.162217       167.6824 
 2393   0.0000       6.162860       167.7000 
 2394   0.0000       6.163994       167.7308 
 2395   0.0000       6.166906       167.8100 
 2396   0.0000       6.169848       167.8901 
 2397   0.0000       6.171714       167.9409 
 2398   0.0000       6.174292       168.0110 
 2399   0.0000       6.176605       168.0740 
 2400   0.0000       6.179038       168.1402 
 2401   0.0000       6.181279       168.2012 
 2402   0.0000       6.184105       168.2781 
 2403   0.0000       6.187776       168.3779 
 2404   0.0000       6.189462       168.4238 
 2405   0.0000       6.193925       168.5453 
 2406   0.0000       6.195993       168.6015 
 2407   0.0000       6.198387       168.6667 
 2408   0.0000       6.201215       168.7436 
 2409   0.0000       6.202501       168.7786 
 2410   0.0000       6.204919       168.8444 
 2411   0.0000       6.207043       168.9022 
 2412   0.0000       6.208237       168.9347 
 2413   0.0000       6.210396       168.9935 
 2414   0.0000       6.215111       169.1218 
 2415   0.0000       6.216482       169.1591 
 2416   0.0000       6.219927       169.2528 
 2417   0.0000       6.221152       169.2861 
 2418   0.0000       6.222195       169.3145 
 2419   0.0000       6.223989       169.3634 
 2420   0.0000       6.227765       169.4661 
 2421   0.0000       6.229111       169.5027 
 2422   0.0000       6.232121       169.5846 
 2423   0.0000       6.233281       169.6162 
 2424   0.0000       6.235812       169.6851 
 2425   0.0000       6.236634       169.7074 
 2426   0.0000       6.237574       169.7330 
 2427   0.0000       6.240332       169.8081 
 2428   0.0000       6.242855       169.8767 
 2429   0.0000       6.244815       169.9301 
 2430   0.0000       6.248114       170.0198 
 2431   0.0000       6.249585       170.0598 
 2432   0.0000       6.253173       170.1575 
 2433   0.0000       6.253984       170.1796 
 2434   0.0000       6.256530       170.2488 
 2435   0.0000       6.261033       170.3714 
 2436   0.0000       6.261507       170.3843 
 2437   0.0000       6.263929       170.4502 
 2438   0.0000       6.266788       170.5280 
 2439   0.0000       6.269965       170.6144 
 2440   0.0000       6.271068       170.6444 
 2441   0.0000       6.274099       170.7269 
 2442   0.0000       6.276430       170.7903 
 2443   0.0000       6.279631       170.8774 
 2444   0.0000       6.280684       170.9061 
 2445   0.0000       6.284713       171.0157 
 2446   0.0000       6.288223       171.1112 
 2447   0.0000       6.288456       171.1176 
 2448   0.0000       6.289833       171.1551 
 2449   0.0000       6.293189       171.2464 
 2450   0.0000       6.295419       171.3071 
 2451   0.0000       6.296468       171.3356 
 2452   0.0000       6.297240       171.3566 
 2453   0.0000       6.301338       171.4681 
 2454   0.0000       6.302089       171.4885 
 2455   0.0000       6.304879       171.5645 
 2456   0.0000       6.310011       171.7041 
 2457   0.0000       6.312284       171.7660 
 2458   0.0000       6.313334       171.7945 
 2459   0.0000       6.315476       171.8528 
 2460   0.0000       6.317103       171.8971 
 2461   0.0000       6.318868       171.9451 
 2462   0.0000       6.320152       171.9801 
 2463   0.0000       6.320823       171.9983 
 2464   0.0000       6.324046       172.0860 
 2465   0.0000       6.326795       172.1608 
 2466   0.0000       6.330246       172.2547 
 2467   0.0000       6.333351       172.3392 
 2468   0.0000       6.334944       172.3826 
 2469   0.0000       6.336888       172.4355 
 2470   0.0000       6.338100       172.4685 
 2471   0.0000       6.339913       172.5178 
 2472   0.0000       6.342682       172.5931 
 2473   0.0000       6.346783       172.7047 
 2474   0.0000       6.348526       172.7522 
 2475   0.0000       6.351525       172.8338 
 2476   0.0000       6.353495       172.8874 
 2477   0.0000       6.356799       172.9773 
 2478   0.0000       6.358640       173.0274 
 2479   0.0000       6.359826       173.0597 
 2480   0.0000       6.362554       173.1339 
 2481   0.0000       6.366244       173.2343 
 2482   0.0000       6.366641       173.2451 
 2483   0.0000       6.370886       173.3606 
 2484   0.0000       6.372603       173.4073 
 2485   0.0000       6.377810       173.5490 
 2486   0.0000       6.379996       173.6085 
 2487   0.0000       6.381568       173.6513 
 2488   0.0000       6.383339       173.6995 
 2489   0.0000       6.387714       173.8185 
 2490   0.0000       6.389732       173.8735 
 2491   0.0000       6.391994       173.9350 
 2492   0.0000       6.394343       173.9989 
 2493   0.0000       6.398060       174.1001 
 2494   0.0000       6.400779       174.1740 
 2495   0.0000       6.404076       174.2638 
 2496   0.0000       6.407365       174.3533 
 2497   0.0000       6.411087       174.4546 
 2498   0.0000       6.412427       174.4910 
 2499   0.0000       6.413555       174.5217 
 2500   0.0000       6.416767       174.6091 
 2501   0.0000       6.418470       174.6554 
 2502   0.0000       6.420667       174.7152 
 2503   0.0000       6.426010       174.8606 
 2504   0.0000       6.427578       174.9033 
 2505   0.0000       6.428798       174.9365 
 2506   0.0000       6.431638       175.0138 
 2507   0.0000       6.435505       175.1190 
 2508   0.0000       6.437848       175.1827 
 2509   0.0000       6.440093       175.2438 
 2510   0.0000       6.442252       175.3026 
 2511   0.0000       6.446947       175.4303 
 2512   0.0000       6.448312       175.4675 
 2513   0.0000       6.451204       175.5462 
 2514   0.0000       6.452791       175.5894 
 2515   0.0000       6.453290       175.6030 
 2516   0.0000       6.456171       175.6813 
 2517   0.0000       6.456760       175.6974 
 2518   0.0000       6.459036       175.7593 
 2519   0.0000       6.460789       175.8070 
 2520   0.0000       6.463331       175.8762 
 2521   0.0000       6.467084       175.9783 
 2522   0.0000       6.468212       176.0090 
 2523   0.0000       6.470147       176.0616 
 2524   0.0000       6.474776       176.1876 
 2525   0.0000       6.476485       176.2341 
 2526   0.0000       6.479068       176.3044 
 2527   0.0000       6.480941       176.3554 
 2528   0.0000       6.484314       176.4472 
 2529   0.0000       6.485626       176.4828 
 2530   0.0000       6.486699       176.5120 
 2531   0.0000       6.494104       176.7136 
 2532   0.0000       6.498005       176.8197 
 2533   0.0000       6.498728       176.8394 
 2534   0.0000       6.505173       177.0148 
 2535   0.0000       6.505853       177.0333 
 2536   0.0000       6.507540       177.0792 
 2537   0.0000       6.509994       177.1459 
 2538   0.0000       6.513760       177.2484 
 2539   0.0000       6.514413       177.2662 
 2540   0.0000       6.516429       177.3210 
 2541   0.0000       6.519205       177.3966 
 2542   0.0000       6.522003       177.4727 
 2543   0.0000       6.526029       177.5823 
 2544   0.0000       6.526994       177.6085 
 2545   0.0000       6.530974       177.7168 
 2546   0.0000       6.535224       177.8325 
 2547   0.0000       6.536103       177.8564 
 2548   0.0000       6.537169       177.8854 
 2549   0.0000       6.539590       177.9513 
 2550   0.0000       6.542586       178.0328 
 2551   0.0000       6.544871       178.0950 
 2552   0.0000       6.548065       178.1819 
 2553   0.0000       6.551631       178.2789 
 2554   0.0000       6.552716       178.3085 
 2555   0.0000       6.556409       178.4089 
 2556   0.0000       6.558998       178.4794 
 2557   0.0000       6.561814       178.5560 
 2558   0.0000       6.562614       178.5778 
 2559   0.0000       6.566609       178.6865 
 2560   0.0000       6.568045       178.7256 
 2561   0.0000       6.572181       178.8381 
 2562   0.0000       6.576896       178.9665 
 2563   0.0000       6.578005       178.9966 
 2564   0.0000       6.583173       179.1373 
 2565   0.0000       6.586209       179.2199 
 2566   0.0000       6.586736       179.2342 
 2567   0.0000       6.590057       179.3246 
 2568   0.0000       6.590167       179.3276 
 2569   0.0000       6.592804       179.3993 
 2570   0.0000       6.596605       179.5027 
 2571   0.0000       6.597620       179.5304 
 2572   0.0000       6.599963       179.5941 
 2573   0.0000       6.601183       179.6273 
 2574   0.0000       6.602777       179.6707 
 2575   0.0000       6.605726       179.7510 
 2576   0.0000       6.608134       179.8165 
 2577   0.0000       6.610065       179.8690 
 2578   0.0000       6.613622       179.9658 
 2579   0.0000       6.614150       179.9802 
 2580   0.0000       6.616507       180.0443 
 2581   0.0000       6.619488       180.1254 
 2582   0.0000       6.620949       180.1652 
 2583   0.0000       6.623629       180.2381 
 2584   0.0000       6.625273       180.2829 
 2585   0.0000       6.629612       180.4009 
 2586   0.0000       6.630584       180.4274 
 2587   0.0000       6.636367       180.5847 
 2588   0.0000       6.637728       180.6218 
 2589   0.0000       6.638647       180.6468 
 2590   0.0000       6.641166       180.7153 
 2591   0.0000       6.643252       180.7721 
 2592   0.0000       6.648294       180.9093 
 2593   0.0000       6.649722       180.9481 
 2594   0.0000       6.651802       181.0047 
 2595   0.0000       6.654132       181.0681 
 2596   0.0000       6.659802       181.2224 
 2597   0.0000       6.661263       181.2622 
 2598   0.0000       6.661712       181.2744 
 2599   0.0000       6.665368       181.3739 
 2600   0.0000       6.666576       181.4067 
 2601   0.0000       6.669144       181.4766 
 2602   0.0000       6.671168       181.5317 
 2603   0.0000       6.673921       181.6066 
 2604   0.0000       6.675199       181.6414 
 2605   0.0000       6.677593       181.7065 
 2606   0.0000       6.681350       181.8088 
 2607   0.0000       6.684236       181.8873 
 2608   0.0000       6.685136       181.9118 
 2609   0.0000       6.688162       181.9941 
 2610   0.0000       6.690847       182.0672 
 2611   0.0000       6.693784       182.1471 
 2612   0.0000       6.694551       182.1680 
 2613   0.0000       6.697082       182.2369 
 2614   0.0000       6.700428       182.3279 
 2615   0.0000       6.703750       182.4183 
 2616   0.0000       6.707108       182.5097 
 2617   0.0000       6.709039       182.5622 
 2618   0.0000       6.710392       182.5990 
 2619   0.0000       6.714766       182.7181 
 2620   0.0000       6.715560       182.7397 
 2621   0.0000       6.719601       182.8496 
 2622   0.0000       6.722513       182.9289 
 2623   0.0000       6.725205       183.0021 
 2624   0.0000       6.726100       183.0265 
 2625   0.0000       6.728797       183.0999 
 2626   0.0000       6.733053       183.2157 
 2627   0.0000       6.737229       183.3293 
 2628   0.0000       6.741163       183.4364 
 2629   0.0000       6.744647       183.5312 
 2630   0.0000       6.747905       183.6198 
 2631   0.0000       6.751741       183.7242 
 2632   0.0000       6.754788       183.8071 
 2633   0.0000       6.756631       183.8573 
 2634   0.0000       6.757235       183.8737 
 2635   0.0000       6.759802       183.9436 
 2636   0.0000       6.764367       184.0678 
 2637   0.0000       6.764761       184.0785 
 2638   0.0000       6.770190       184.2262 
 2639   0.0000       6.770953       184.2470 
 2640   0.0000       6.776028       184.3851 
 2641   0.0000       6.778678       184.4572 
 2642   0.0000       6.784081       184.6042 
 2643   0.0000       6.788698       184.7299 
 2644   0.0000       6.790118       184.7685 
 2645   0.0000       6.791029       184.7933 
 2646   0.0000       6.794142       184.8780 
 2647   0.0000       6.797124       184.9591 
 2648   0.0000       6.801822       185.0870 
 2649   0.0000       6.803568       185.1345 
 2650   0.0000       6.805223       185.1795 
 2651   0.0000       6.810676       185.3279 
 2652   0.0000       6.816849       185.4959 
 2653   0.0000       6.819170       185.5590 
 2654   0.0000       6.820568       185.5971 
 2655   0.0000       6.824480       185.7035 
 2656   0.0000       6.827436       185.7840 
 2657   0.0000       6.832696       185.9271 
 2658   0.0000       6.835002       185.9898 
 2659   0.0000       6.840883       186.1499 
 2660   0.0000       6.841536       186.1677 
 2661   0.0000       6.849910       186.3955 
 2662   0.0000       6.851101       186.4279 
 2663   0.0000       6.855343       186.5434 
 2664   0.0000       6.857044       186.5897 
 2665   0.0000       6.861120       186.7006 
 2666   0.0000       6.865487       186.8194 
 2667   0.0000       6.871798       186.9911 
 2668   0.0000       6.876946       187.1312 
 2669   0.0000       6.879718       187.2066 
 2670   0.0000       6.883213       187.3018 
 2671   0.0000       6.887086       187.4071 
 2672   0.0000       6.889686       187.4779 
 2673   0.0000       6.892474       187.5537 
 2674   0.0000       6.896793       187.6713 
 2675   0.0000       6.898431       187.7158 
 2676   0.0000       6.901068       187.7876 
 2677   0.0000       6.905278       187.9022 
 2678   0.0000       6.906238       187.9283 
 2679   0.0000       6.909948       188.0292 
 2680   0.0000       6.914045       188.1407 
 2681   0.0000       6.918895       188.2727 
 2682   0.0000       6.922280       188.3648 
 2683   0.0000       6.925474       188.4517 
 2684   0.0000       6.927671       188.5115 
 2685   0.0000       6.931005       188.6022 
 2686   0.0000       6.932463       188.6419 
 2687   0.0000       6.935193       188.7162 
 2688   0.0000       6.942099       188.9041 
 2689   0.0000       6.944546       188.9707 
 2690   0.0000       6.949819       189.1142 
 2691   0.0000       6.951797       189.1680 
 2692   0.0000       6.956011       189.2827 
 2693   0.0000       6.958646       189.3544 
 2694   0.0000       6.962502       189.4593 
 2695   0.0000       6.968752       189.6294 
 2696   0.0000       6.969920       189.6612 
 2697   0.0000       6.972545       189.7326 
 2698   0.0000       6.974639       189.7896 
 2699   0.0000       6.978344       189.8904 
 2700   0.0000       6.981536       189.9773 
 2701   0.0000       6.984641       190.0618 
 2702   0.0000       6.990189       190.2127 
 2703   0.0000       6.991426       190.2464 
 2704   0.0000       6.996391       190.3815 
 2705   0.0000       6.998748       190.4456 
 2706   0.0000       7.001852       190.5301 
 2707   0.0000       7.006070       190.6448 
 2708   0.0000       7.008088       190.6998 
 2709   0.0000       7.012713       190.8256 
 2710   0.0000       7.015296       190.8959 
 2711   0.0000       7.021739       191.0712 
 2712   0.0000       7.024311       191.1412 
 2713   0.0000       7.028432       191.2534 
 2714   0.0000       7.030222       191.3021 
 2715   0.0000       7.035303       191.4403 
 2716   0.0000       7.036600       191.4756 
 2717   0.0000       7.041983       191.6221 
 2718   0.0000       7.049333       191.8221 
 2719   0.0000       7.053481       191.9350 
 2720   0.0000       7.054777       191.9702 
 2721   0.0000       7.057036       192.0317 
 2722   0.0000       7.057603       192.0471 
 2723   0.0000       7.061605       192.1560 
 2724   0.0000       7.063597       192.2103 
 2725   0.0000       7.065314       192.2570 
 2726   0.0000       7.066669       192.2938 
 2727   0.0000       7.069529       192.3717 
 2728   0.0000       7.075868       192.5442 
 2729   0.0000       7.078330       192.6112 
 2730   0.0000       7.083506       192.7520 
 2731   0.0000       7.085483       192.8058 
 2732   0.0000       7.089201       192.9070 
 2733   0.0000       7.093486       193.0236 
 2734   0.0000       7.096311       193.1005 
 2735   0.0000       7.098095       193.1490 
 2736   0.0000       7.105030       193.3377 
 2737   0.0000       7.107331       193.4003 
 2738   0.0000       7.108836       193.4413 
 2739   0.0000       7.115028       193.6098 
 2740   0.0000       7.121483       193.7854 
 2741   0.0000       7.124797       193.8756 
 2742   0.0000       7.130845       194.0402 
 2743   0.0000       7.132594       194.0877 
 2744   0.0000       7.137442       194.2197 
 2745   0.0000       7.139839       194.2849 
 2746   0.0000       7.147560       194.4950 
 2747   0.0000       7.150936       194.5869 
 2748   0.0000       7.155272       194.7048 
 2749   0.0000       7.158042       194.7802 
 2750   0.0000       7.161621       194.8776 
 2751   0.0000       7.161704       194.8799 
 2752   0.0000       7.168050       195.0525 
 2753   0.0000       7.169958       195.1045 
 2754   0.0000       7.170846       195.1287 
 2755   0.0000       7.174448       195.2267 
 2756   0.0000       7.180885       195.4018 
 2757   0.0000       7.185198       195.5192 
 2758   0.0000       7.187251       195.5750 
 2759   0.0000       7.187914       195.5931 
 2760   0.0000       7.194032       195.7596 
 2761   0.0000       7.197454       195.8527 
 2762   0.0000       7.204625       196.0478 
 2763   0.0000       7.208645       196.1572 
 2764   0.0000       7.209550       196.1818 
 2765   0.0000       7.213634       196.2930 
 2766   0.0000       7.214836       196.3257 
 2767   0.0000       7.220727       196.4860 
 2768   0.0000       7.226746       196.6498 
 2769   0.0000       7.228732       196.7038 
 2770   0.0000       7.229796       196.7327 
 2771   0.0000       7.232790       196.8142 
 2772   0.0000       7.236922       196.9267 
 2773   0.0000       7.240042       197.0116 
 2774   0.0000       7.244058       197.1208 
 2775   0.0000       7.248126       197.2315 
 2776   0.0000       7.255688       197.4373 
 2777   0.0000       7.260426       197.5662 
 2778   0.0000       7.263796       197.6579 
 2779   0.0000       7.267359       197.7549 
 2780   0.0000       7.274458       197.9481 
 2781   0.0000       7.276574       198.0056 
 2782   0.0000       7.281613       198.1428 
 2783   0.0000       7.285757       198.2555 
 2784   0.0000       7.287153       198.2935 
 2785   0.0000       7.293688       198.4713 
 2786   0.0000       7.295321       198.5158 
 2787   0.0000       7.300443       198.6552 
 2788   0.0000       7.303111       198.7278 
 2789   0.0000       7.306399       198.8172 
 2790   0.0000       7.310603       198.9316 
 2791   0.0000       7.313731       199.0168 
 2792   0.0000       7.317099       199.1084 
 2793   0.0000       7.322265       199.2490 
 2794   0.0000       7.323208       199.2746 
 2795   0.0000       7.326280       199.3582 
 2796   0.0000       7.331103       199.4895 
 2797   0.0000       7.336903       199.6473 
 2798   0.0000       7.340142       199.7354 
 2799   0.0000       7.342340       199.7952 
 2800   0.0000       7.349963       200.0027 
 2801   0.0000       7.352062       200.0598 
 2802   0.0000       7.359573       200.2642 
 2803   0.0000       7.361166       200.3075 
 2804   0.0000       7.367309       200.4747 
 2805   0.0000       7.374919       200.6818 
 2806   0.0000       7.378306       200.7739 
 2807   0.0000       7.380204       200.8256 
 2808   0.0000       7.387503       201.0242 
 2809   0.0000       7.394277       201.2085 
 2810   0.0000       7.396052       201.2568 
 2811   0.0000       7.399701       201.3561 
 2812   0.0000       7.406783       201.5488 
 2813   0.0000       7.410345       201.6457 
 2814   0.0000       7.414607       201.7617 
 2815   0.0000       7.417820       201.8491 
 2816   0.0000       7.422293       201.9709 
 2817   0.0000       7.424147       202.0213 
 2818   0.0000       7.429032       202.1542 
 2819   0.0000       7.432160       202.2394 
 2820   0.0000       7.435419       202.3280 
 2821   0.0000       7.438694       202.4172 
 2822   0.0000       7.447189       202.6483 
 2823   0.0000       7.447677       202.6616 
 2824   0.0000       7.448723       202.6901 
 2825   0.0000       7.452138       202.7830 
 2826   0.0000       7.453086       202.8088 
 2827   0.0000       7.459263       202.9769 
 2828   0.0000       7.460065       202.9987 
 2829   0.0000       7.463168       203.0831 
 2830   0.0000       7.464315       203.1143 
 2831   0.0000       7.466193       203.1655 
 2832   0.0000       7.469319       203.2505 
 2833   0.0000       7.473984       203.3774 
 2834   0.0000       7.476711       203.4517 
 2835   0.0000       7.480473       203.5540 
 2836   0.0000       7.483190       203.6280 
 2837   0.0000       7.487266       203.7389 
 2838   0.0000       7.491196       203.8458 
 2839   0.0000       7.493974       203.9214 
 2840   0.0000       7.496822       203.9989 
 2841   0.0000       7.501825       204.1350 
 2842   0.0000       7.505774       204.2425 
 2843   0.0000       7.506578       204.2644 
 2844   0.0000       7.510291       204.3654 
 2845   0.0000       7.512238       204.4184 
 2846   0.0000       7.515014       204.4939 
 2847   0.0000       7.518497       204.5887 
 2848   0.0000       7.523605       204.7277 
 2849   0.0000       7.525864       204.7892 
 2850   0.0000       7.526912       204.8177 
 2851   0.0000       7.531121       204.9322 
 2852   0.0000       7.531286       204.9367 
 2853   0.0000       7.534701       205.0296 
 2854   0.0000       7.541043       205.2022 
 2855   0.0000       7.542714       205.2477 
 2856   0.0000       7.551192       205.4784 
 2857   0.0000       7.555009       205.5823 
 2858   0.0000       7.556426       205.6208 
 2859   0.0000       7.561545       205.7601 
 2860   0.0000       7.562441       205.7845 
 2861   0.0000       7.569253       205.9699 
 2862   0.0000       7.570847       206.0132 
 2863   0.0000       7.577276       206.1882 
 2864   0.0000       7.583565       206.3593 
 2865   0.0000       7.586539       206.4402 
 2866   0.0000       7.588400       206.4908 
 2867   0.0000       7.590773       206.5554 
 2868   0.0000       7.596897       206.7221 
 2869   0.0000       7.600218       206.8124 
 2870   0.0000       7.603492       206.9015 
 2871   0.0000       7.607590       207.0131 
 2872   0.0000       7.611972       207.1323 
 2873   0.0000       7.613609       207.1768 
 2874   0.0000       7.619749       207.3439 
 2875   0.0000       7.621922       207.4031 
 2876   0.0000       7.626646       207.5316 
 2877   0.0000       7.627909       207.5659 
 2878   0.0000       7.630583       207.6387 
 2879   0.0000       7.634857       207.7550 
 2880   0.0000       7.638584       207.8564 
 2881   0.0000       7.644665       208.0219 
 2882   0.0000       7.647406       208.0965 
 2883   0.0000       7.653292       208.2567 
 2884   0.0000       7.653824       208.2711 
 2885   0.0000       7.659867       208.4356 
 2886   0.0000       7.661226       208.4725 
 2887   0.0000       7.663227       208.5270 
 2888   0.0000       7.667768       208.6506 
 2889   0.0000       7.672912       208.7905 
 2890   0.0000       7.678588       208.9450 
 2891   0.0000       7.684223       209.0983 
 2892   0.0000       7.684727       209.1120 
 2893   0.0000       7.687328       209.1828 
 2894   0.0000       7.691379       209.2931 
 2895   0.0000       7.691762       209.3035 
 2896   0.0000       7.696764       209.4396 
 2897   0.0000       7.697638       209.4634 
 2898   0.0000       7.701578       209.5706 
 2899   0.0000       7.704069       209.6384 
 2900   0.0000       7.708764       209.7661 
 2901   0.0000       7.712473       209.8671 
 2902   0.0000       7.715194       209.9411 
 2903   0.0000       7.719658       210.0626 
 2904   0.0000       7.724094       210.1833 
 2905   0.0000       7.725586       210.2239 
 2906   0.0000       7.727282       210.2700 
 2907   0.0000       7.735876       210.5039 
 2908   0.0000       7.737124       210.5378 
 2909   0.0000       7.742031       210.6714 
 2910   0.0000       7.744025       210.7256 
 2911   0.0000       7.745943       210.7778 
 2912   0.0000       7.747047       210.8079 
 2913   0.0000       7.755639       211.0417 
 2914   0.0000       7.759192       211.1384 
 2915   0.0000       7.761261       211.1946 
 2916   0.0000       7.764173       211.2739 
 2917   0.0000       7.766440       211.3356 
 2918   0.0000       7.771044       211.4609 
 2919   0.0000       7.772803       211.5087 
 2920   0.0000       7.777632       211.6401 
 2921   0.0000       7.781911       211.7566 
 2922   0.0000       7.783260       211.7933 
 2923   0.0000       7.785164       211.8451 
 2924   0.0000       7.789334       211.9586 
 2925   0.0000       7.791335       212.0130 
 2926   0.0000       7.793076       212.0604 
 2927   0.0000       7.793965       212.0846 
 2928   0.0000       7.797551       212.1822 
 2929   0.0000       7.799822       212.2439 
 2930   0.0000       7.804703       212.3768 
 2931   0.0000       7.806732       212.4320 
 2932   0.0000       7.809350       212.5032 
 2933   0.0000       7.813194       212.6078 
 2934   0.0000       7.817803       212.7332 
 2935   0.0000       7.822151       212.8516 
 2936   0.0000       7.824586       212.9178 
 2937   0.0000       7.831189       213.0975 
 2938   0.0000       7.833209       213.1525 
 2939   0.0000       7.834409       213.1851 
 2940   0.0000       7.836941       213.2540 
 2941   0.0000       7.838360       213.2926 
 2942   0.0000       7.841777       213.3856 
 2943   0.0000       7.846376       213.5107 
 2944   0.0000       7.847271       213.5351 
 2945   0.0000       7.852851       213.6869 
 2946   0.0000       7.854362       213.7280 
 2947   0.0000       7.860473       213.8943 
 2948   0.0000       7.862778       213.9571 
 2949   0.0000       7.869773       214.1474 
 2950   0.0000       7.871256       214.1878 
 2951   0.0000       7.874727       214.2822 
 2952   0.0000       7.879442       214.4105 
 2953   0.0000       7.881129       214.4564 
 2954   0.0000       7.883471       214.5202 
 2955   0.0000       7.884960       214.5607 
 2956   0.0000       7.891018       214.7255 
 2957   0.0000       7.892428       214.7639 
 2958   0.0000       7.896779       214.8823 
 2959   0.0000       7.898318       214.9241 
 2960   0.0000       7.900759       214.9906 
 2961   0.0000       7.901213       215.0029 
 2962   0.0000       7.908794       215.2092 
 2963   0.0000       7.913315       215.3322 
 2964   0.0000       7.913818       215.3459 
 2965   0.0000       7.917192       215.4378 
 2966   0.0000       7.917618       215.4494 
 2967   0.0000       7.919701       215.5060 
 2968   0.0000       7.923965       215.6220 
 2969   0.0000       7.930039       215.7873 
 2970   0.0000       7.932747       215.8610 
 2971   0.0000       7.935688       215.9410 
 2972   0.0000       7.938790       216.0255 
 2973   0.0000       7.939154       216.0354 
 2974   0.0000       7.940654       216.0762 
 2975   0.0000       7.942855       216.1361 
 2976   0.0000       7.946899       216.2461 
 2977   0.0000       7.949947       216.3291 
 2978   0.0000       7.955660       216.4845 
 2979   0.0000       7.957014       216.5213 
 2980   0.0000       7.960696       216.6216 
 2981   0.0000       7.963403       216.6952 
 2982   0.0000       7.971873       216.9257 
 2983   0.0000       7.972669       216.9474 
 2984   0.0000       7.974119       216.9868 
 2985   0.0000       7.979311       217.1281 
 2986   0.0000       7.981706       217.1933 
 2987   0.0000       7.987385       217.3478 
 2988   0.0000       7.991712       217.4655 
 2989   0.0000       7.996361       217.5920 
 2990   0.0000       7.998308       217.6450 
 2991   0.0000       8.007073       217.8835 
 2992   0.0000       8.007996       217.9087 
 2993   0.0000       8.009229       217.9422 
 2994   0.0000       8.011325       217.9992 
 2995   0.0000       8.016188       218.1316 
 2996   0.0000       8.019806       218.2300 
 2997   0.0000       8.021719       218.2821 
 2998   0.0000       8.022722       218.3094 
 2999   0.0000       8.027565       218.4411 
 3000   0.0000       8.030891       218.5317 
 3001   0.0000       8.034826       218.6387 
 3002   0.0000       8.042463       218.8465 
 3003   0.0000       8.042853       218.8572 
 3004   0.0000       8.045827       218.9381 
 3005   0.0000       8.047094       218.9726 
 3006   0.0000       8.050913       219.0765 
 3007   0.0000       8.055689       219.2064 
 3008   0.0000       8.059238       219.3030 
 3009   0.0000       8.063696       219.4243 
 3010   0.0000       8.064319       219.4413 
 3011   0.0000       8.070550       219.6108 
 3012   0.0000       8.073636       219.6948 
 3013   0.0000       8.074608       219.7212 
 3014   0.0000       8.076992       219.7861 
 3015   0.0000       8.080784       219.8893 
 3016   0.0000       8.092084       220.1968 
 3017   0.0000       8.093538       220.2364 
 3018   0.0000       8.095788       220.2976 
 3019   0.0000       8.099689       220.4037 
 3020   0.0000       8.103760       220.5145 
 3021   0.0000       8.104621       220.5379 
 3022   0.0000       8.107252       220.6095 
 3023   0.0000       8.109382       220.6675 
 3024   0.0000       8.110557       220.6995 
 3025   0.0000       8.112852       220.7619 
 3026   0.0000       8.119763       220.9500 
 3027   0.0000       8.123735       221.0581 
 3028   0.0000       8.127695       221.1658 
 3029   0.0000       8.129213       221.2071 
 3030   0.0000       8.132708       221.3022 
 3031   0.0000       8.133175       221.3149 
 3032   0.0000       8.138444       221.4583 
 3033   0.0000       8.139823       221.4959 
 3034   0.0000       8.143145       221.5863 
 3035   0.0000       8.146388       221.6745 
 3036   0.0000       8.150123       221.7761 
 3037   0.0000       8.152338       221.8364 
 3038   0.0000       8.159820       222.0400 
 3039   0.0000       8.162411       222.1105 
 3040   0.0000       8.166544       222.2229 
 3041   0.0000       8.171744       222.3645 
 3042   0.0000       8.172026       222.3721 
 3043   0.0000       8.176289       222.4881 
 3044   0.0000       8.179587       222.5779 
 3045   0.0000       8.179969       222.5883 
 3046   0.0000       8.186106       222.7553 
 3047   0.0000       8.187903       222.8042 
 3048   0.0000       8.190693       222.8801 
 3049   0.0000       8.195334       223.0064 
 3050   0.0000       8.198003       223.0790 
 3051   0.0000       8.198819       223.1012 
 3052   0.0000       8.204421       223.2536 
 3053   0.0000       8.205592       223.2855 
 3054   0.0000       8.209076       223.3803 
 3055   0.0000       8.212860       223.4833 
 3056   0.0000       8.213317       223.4957 
 3057   0.0000       8.217077       223.5980 
 3058   0.0000       8.221288       223.7126 
 3059   0.0000       8.223276       223.7667 
 3060   0.0000       8.226142       223.8447 
 3061   0.0000       8.228904       223.9199 
 3062   0.0000       8.231060       223.9785 
 3063   0.0000       8.236903       224.1375 
 3064   0.0000       8.239250       224.2014 
 3065   0.0000       8.240659       224.2397 
 3066   0.0000       8.244145       224.3346 
 3067   0.0000       8.251809       224.5431 
 3068   0.0000       8.254326       224.6116 
 3069   0.0000       8.257219       224.6903 
 3070   0.0000       8.258727       224.7314 
 3071   0.0000       8.259938       224.7643 
 3072   0.0000       8.263076       224.8497 
 3073   0.0000       8.263397       224.8585 
 3074   0.0000       8.267426       224.9681 
 3075   0.0000       8.269291       225.0189 
 3076   0.0000       8.271972       225.0918 
 3077   0.0000       8.274054       225.1485 
 3078   0.0000       8.277412       225.2398 
 3079   0.0000       8.278264       225.2630 
 3080   0.0000       8.281738       225.3576 
 3081   0.0000       8.284650       225.4368 
 3082   0.0000       8.286839       225.4963 
 3083   0.0000       8.287157       225.5050 
 3084   0.0000       8.290362       225.5922 
 3085   0.0000       8.292171       225.6414 
 3086   0.0000       8.295272       225.7258 
 3087   0.0000       8.297848       225.7959 
 3088   0.0000       8.299854       225.8505 
 3089   0.0000       8.304292       225.9713 
 3090   0.0000       8.304954       225.9893 
 3091   0.0000       8.310703       226.1457 
 3092   0.0000       8.313761       226.2289 
 3093   0.0000       8.318750       226.3647 
 3094   0.0000       8.321387       226.4364 
 3095   0.0000       8.324363       226.5174 
 3096   0.0000       8.326223       226.5681 
 3097   0.0000       8.327034       226.5901 
 3098   0.0000       8.332074       226.7273 
 3099   0.0000       8.335984       226.8337 
 3100   0.0000       8.337213       226.8671 
 3101   0.0000       8.338271       226.8959 
 3102   0.0000       8.343692       227.0434 
 3103   0.0000       8.347401       227.1443 
 3104   0.0000       8.349156       227.1921 
 3105   0.0000       8.352778       227.2906 
 3106   0.0000       8.356210       227.3840 
 3107   0.0000       8.359758       227.4806 
 3108   0.0000       8.360179       227.4920 
 3109   0.0000       8.364757       227.6166 
 3110   0.0000       8.367244       227.6843 
 3111   0.0000       8.368086       227.7072 
 3112   0.0000       8.373219       227.8469 
 3113   0.0000       8.374685       227.8868 
 3114   0.0000       8.376376       227.9328 
 3115   0.0000       8.381179       228.0635 
 3116   0.0000       8.384855       228.1635 
 3117   0.0000       8.386669       228.2129 
 3118   0.0000       8.389405       228.2873 
 3119   0.0000       8.392299       228.3661 
 3120   0.0000       8.396095       228.4694 
 3121   0.0000       8.398287       228.5290 
 3122   0.0000       8.403306       228.6656 
 3123   0.0000       8.406323       228.7477 
 3124   0.0000       8.410463       228.8603 
 3125   0.0000       8.413083       228.9316 
 3126   0.0000       8.414680       228.9751 
 3127   0.0000       8.416834       229.0337 
 3128   0.0000       8.419853       229.1158 
 3129   0.0000       8.421839       229.1699 
 3130   0.0000       8.423084       229.2038 
 3131   0.0000       8.424365       229.2386 
 3132   0.0000       8.428526       229.3518 
 3133   0.0000       8.431758       229.4398 
 3134   0.0000       8.432606       229.4629 
 3135   0.0000       8.436682       229.5738 
 3136   0.0000       8.439593       229.6530 
 3137   0.0000       8.447912       229.8794 
 3138   0.0000       8.449162       229.9134 
 3139   0.0000       8.451251       229.9702 
 3140   0.0000       8.453084       230.0201 
 3141   0.0000       8.456002       230.0995 
 3142   0.0000       8.457321       230.1354 
 3143   0.0000       8.462636       230.2800 
 3144   0.0000       8.464465       230.3298 
 3145   0.0000       8.470855       230.5037 
 3146   0.0000       8.474001       230.5893 
 3147   0.0000       8.477953       230.6968 
 3148   0.0000       8.482782       230.8282 
 3149   0.0000       8.485063       230.8903 
 3150   0.0000       8.489121       231.0007 
 3151   0.0000       8.493329       231.1152 
 3152   0.0000       8.497089       231.2175 
 3153   0.0000       8.498256       231.2493 
 3154   0.0000       8.499485       231.2828 
 3155   0.0000       8.501048       231.3253 
 3156   0.0000       8.508049       231.5158 
 3157   0.0000       8.509514       231.5556 
 3158   0.0000       8.513878       231.6744 
 3159   0.0000       8.514360       231.6875 
 3160   0.0000       8.516967       231.7585 
 3161   0.0000       8.522712       231.9148 
 3162   0.0000       8.524421       231.9613 
 3163   0.0000       8.529876       232.1097 
 3164   0.0000       8.533155       232.1990 
 3165   0.0000       8.535051       232.2505 
 3166   0.0000       8.538129       232.3343 
 3167   0.0000       8.541474       232.4253 
 3168   0.0000       8.543557       232.4820 
 3169   0.0000       8.545686       232.5399 
 3170   0.0000       8.546945       232.5742 
 3171   0.0000       8.548795       232.6245 
 3172   0.0000       8.553869       232.7626 
 3173   0.0000       8.556379       232.8309 
 3174   0.0000       8.558215       232.8809 
 3175   0.0000       8.563082       233.0133 
 3176   0.0000       8.568245       233.1538 
 3177   0.0000       8.569935       233.1998 
 3178   0.0000       8.574204       233.3160 
 3179   0.0000       8.578695       233.4382 
 3180   0.0000       8.579597       233.4627 
 3181   0.0000       8.583364       233.5652 
 3182   0.0000       8.585752       233.6302 
 3183   0.0000       8.587693       233.6830 
 3184   0.0000       8.591350       233.7825 
 3185   0.0000       8.597578       233.9520 
 3186   0.0000       8.601818       234.0674 
 3187   0.0000       8.603956       234.1255 
 3188   0.0000       8.605626       234.1710 
 3189   0.0000       8.610883       234.3140 
 3190   0.0000       8.615350       234.4356 
 3191   0.0000       8.623451       234.6560 
 3192   0.0000       8.626144       234.7293 
 3193   0.0000       8.627922       234.7777 
 3194   0.0000       8.630321       234.8430 
 3195   0.0000       8.632483       234.9018 
 3196   0.0000       8.635820       234.9926 
 3197   0.0000       8.636930       235.0228 
 3198   0.0000       8.640762       235.1271 
 3199   0.0000       8.643174       235.1927 
 3200   0.0000       8.648192       235.3293 
 3201   0.0000       8.651281       235.4133 
 3202   0.0000       8.652143       235.4368 
 3203   0.0000       8.655331       235.5235 
 3204   0.0000       8.656260       235.5488 
 3205   0.0000       8.658656       235.6140 
 3206   0.0000       8.662022       235.7056 
 3207   0.0000       8.667614       235.8578 
 3208   0.0000       8.672143       235.9810 
 3209   0.0000       8.680222       236.2008 
 3210   0.0000       8.683096       236.2791 
 3211   0.0000       8.688030       236.4133 
 3212   0.0000       8.690441       236.4789 
 3213   0.0000       8.696608       236.6467 
 3214   0.0000       8.698546       236.6995 
 3215   0.0000       8.702401       236.8044 
 3216   0.0000       8.704938       236.8734 
 3217   0.0000       8.706580       236.9181 
 3218   0.0000       8.715943       237.1729 
 3219   0.0000       8.717887       237.2258 
 3220   0.0000       8.721453       237.3228 
 3221   0.0000       8.721912       237.3353 
 3222   0.0000       8.723471       237.3777 
 3223   0.0000       8.729199       237.5336 
 3224   0.0000       8.734266       237.6714 
 3225   0.0000       8.736887       237.7428 
 3226   0.0000       8.743283       237.9168 
 3227   0.0000       8.745405       237.9746 
 3228   0.0000       8.747824       238.0404 
 3229   0.0000       8.750831       238.1222 
 3230   0.0000       8.752743       238.1742 
 3231   0.0000       8.757815       238.3123 
 3232   0.0000       8.760920       238.3968 
 3233   0.0000       8.764669       238.4988 
 3234   0.0000       8.769593       238.6327 
 3235   0.0000       8.773674       238.7438 
 3236   0.0000       8.779453       238.9010 
 3237   0.0000       8.785371       239.0621 
 3238   0.0000       8.788341       239.1429 
 3239   0.0000       8.792996       239.2696 
 3240   0.0000       8.793623       239.2867 
 3241   0.0000       8.799195       239.4383 
 3242   0.0000       8.804220       239.5750 
 3243   0.0000       8.807155       239.6549 
 3244   0.0000       8.815967       239.8947 
 3245   0.0000       8.827291       240.2028 
 3246   0.0000       8.828829       240.2447 
 3247   0.0000       8.830670       240.2948 
 3248   0.0000       8.839290       240.5293 
 3249   0.0000       8.847580       240.7549 
 3250   0.0000       8.851998       240.8751 
 3251   0.0000       8.854011       240.9299 
 3252   0.0000       8.859295       241.0737 
 3253   0.0000       8.865975       241.2555 
 3254   0.0000       8.869119       241.3410 
 3255   0.0000       8.874760       241.4945 
 3256   0.0000       8.877211       241.5612 
 3257   0.0000       8.881464       241.6769 
 3258   0.0000       8.885538       241.7878 
 3259   0.0000       8.890477       241.9222 
 3260   0.0000       8.894731       242.0379 
 3261   0.0000       8.897012       242.1000 
 3262   0.0000       8.902637       242.2531 
 3263   0.0000       8.908906       242.4237 
 3264   0.0000       8.911479       242.4937 
 3265   0.0000       8.912249       242.5146 
 3266   0.0000       8.914055       242.5638 
 3267   0.0000       8.920413       242.7368 
 3268   0.0000       8.922098       242.7826 
 3269   0.0000       8.928651       242.9609 
 3270   0.0000       8.930681       243.0162 
 3271   0.0000       8.937146       243.1921 
 3272   0.0000       8.941047       243.2982 
 3273   0.0000       8.944757       243.3992 
 3274   0.0000       8.945994       243.4329 
 3275   0.0000       8.948986       243.5143 
 3276   0.0000       8.951025       243.5698 
 3277   0.0000       8.955535       243.6925 
 3278   0.0000       8.957602       243.7487 
 3279   0.0000       8.958617       243.7764 
 3280   0.0000       8.961290       243.8491 
 3281   0.0000       8.965721       243.9697 
 3282   0.0000       8.971505       244.1271 
 3283   0.0000       8.974288       244.2028 
 3284   0.0000       8.981524       244.3997 
 3285   0.0000       8.986109       244.5244 
 3286   0.0000       8.989283       244.6108 
 3287   0.0000       8.993571       244.7275 
 3288   0.0000       8.999063       244.8770 
 3289   0.0000       9.005618       245.0553 
 3290   0.0000       9.006233       245.0721 
 3291   0.0000       9.013576       245.2719 
 3292   0.0000       9.019588       245.4355 
 3293   0.0000       9.021790       245.4954 
 3294   0.0000       9.023303       245.5366 
 3295   0.0000       9.027551       245.6521 
 3296   0.0000       9.028583       245.6802 
 3297   0.0000       9.033363       245.8103 
 3298   0.0000       9.037814       245.9314 
 3299   0.0000       9.041998       246.0453 
 3300   0.0000       9.045023       246.1276 
 3301   0.0000       9.046442       246.1662 
 3302   0.0000       9.050573       246.2786 
 3303   0.0000       9.051380       246.3006 
 3304   0.0000       9.058092       246.4832 
 3305   0.0000       9.064157       246.6483 
 3306   0.0000       9.066172       246.7031 
 3307   0.0000       9.078591       247.0410 
 3308   0.0000       9.081489       247.1199 
 3309   0.0000       9.085442       247.2274 
 3310   0.0000       9.089089       247.3267 
 3311   0.0000       9.097343       247.5513 
 3312   0.0000       9.099889       247.6206 
 3313   0.0000       9.103805       247.7271 
 3314   0.0000       9.105107       247.7625 
 3315   0.0000       9.110218       247.9016 
 3316   0.0000       9.114192       248.0098 
 3317   0.0000       9.121218       248.2010 
 3318   0.0000       9.126990       248.3580 
 3319   0.0000       9.128332       248.3946 
 3320   0.0000       9.141510       248.7531 
 3321   0.0000       9.142690       248.7852 
 3322   0.0000       9.152828       249.0611 
 3323   0.0000       9.157856       249.1979 
 3324   0.0000       9.162266       249.3179 
 3325   0.0000       9.164387       249.3757 
 3326   0.0000       9.165627       249.4094 
 3327   0.0000       9.171980       249.5823 
 3328   0.0000       9.177674       249.7372 
 3329   0.0000       9.178273       249.7535 
 3330   0.0000       9.183711       249.9015 
 3331   0.0000       9.187034       249.9919 
 3332   0.0000       9.198606       250.3068 
 3333   0.0000       9.203436       250.4382 
 3334   0.0000       9.206100       250.5107 
 3335   0.0000       9.217296       250.8154 
 3336   0.0000       9.223764       250.9914 
 3337   0.0000       9.227066       251.0812 
 3338   0.0000       9.234186       251.2750 
 3339   0.0000       9.235006       251.2973 
 3340   0.0000       9.249686       251.6968 
 3341   0.0000       9.251100       251.7352 
 3342   0.0000       9.261793       252.0262 
 3343   0.0000       9.268660       252.2130 
 3344   0.0000       9.278611       252.4839 
 3345   0.0000       9.281909       252.5736 
 3346   0.0000       9.285043       252.6589 
 3347   0.0000       9.292467       252.8609 
 3348   0.0000       9.293228       252.8816 
 3349   0.0000       9.304858       253.1980 
 3350   0.0000       9.314392       253.4575 
 3351   0.0000       9.331415       253.9207 
 3352   0.0000       9.334592       254.0072 
 3353   0.0000       9.342887       254.2329 
 3354   0.0000       9.343976       254.2625 
 3355   0.0000       9.352108       254.4838 
 3356   0.0000       9.357052       254.6183 
 3357   0.0000       9.372367       255.0351 
 3358   0.0000       9.373969       255.0787 
 3359   0.0000       9.380130       255.2463 
 3360   0.0000       9.385756       255.3994 
 3361   0.0000       9.394777       255.6449 
 3362   0.0000       9.399989       255.7867 
 3363   0.0000       9.401893       255.8385 
 3364   0.0000       9.414569       256.1834 
 3365   0.0000       9.421558       256.3736 
 3366   0.0000       9.427124       256.5251 
 3367   0.0000       9.429623       256.5931 
 3368   0.0000       9.432275       256.6653 
 3369   0.0000       9.436369       256.7767 
 3370   0.0000       9.442626       256.9469 
 3371   0.0000       9.452572       257.2176 
 3372   0.0000       9.458007       257.3655 
 3373   0.0000       9.463233       257.5077 
 3374   0.0000       9.480823       257.9863 
 3375   0.0000       9.481399       258.0020 
 3376   0.0000       9.486312       258.1357 
 3377   0.0000       9.488970       258.2080 
 3378   0.0000       9.489742       258.2290 
 3379   0.0000       9.502048       258.5639 
 3380   0.0000       9.512379       258.8450 
 3381   0.0000       9.516675       258.9619 
 3382   0.0000       9.519600       259.0415 
 3383   0.0000       9.540781       259.6178 
 3384   0.0000       9.544198       259.7108 
 3385   0.0000       9.552019       259.9236 
 3386   0.0000       9.553765       259.9711 
 3387   0.0000       9.558019       260.0869 
 3388   0.0000       9.573142       260.4984 
 3389   0.0000       9.575401       260.5599 
 3390   0.0000       9.594756       261.0866 
 3391   0.0000       9.614072       261.6122 
 3392   0.0000       9.621481       261.8138 
 3393   0.0000       9.626992       261.9638 
 3394   0.0000       9.629416       262.0297 
 3395   0.0000       9.635215       262.1875 
 3396   0.0000       9.663421       262.9551 
 3397   0.0000       9.665226       263.0042 
 3398   0.0000       9.668831       263.1023 
 3399   0.0000       9.673555       263.2308 
 3400   0.0000       9.674671       263.2612 
 3401   0.0000       9.683794       263.5094 
 3402   0.0000       9.696707       263.8608 
 3403   0.0000       9.703865       264.0556 
 3404   0.0000       9.708905       264.1927 
 3405   0.0000       9.712820       264.2993 
 3406   0.0000       9.725609       264.6473 
 3407   0.0000       9.727359       264.6949 
 3408   0.0000       9.730641       264.7842 
 3409   0.0000       9.732507       264.8350 
 3410   0.0000       9.743464       265.1331 
 3411   0.0000       9.748126       265.2600 
 3412   0.0000       9.754211       265.4256 
 3413   0.0000       9.756913       265.4991 
 3414   0.0000       9.762133       265.6411 
 3415   0.0000       9.767111       265.7766 
 3416   0.0000       9.769822       265.8504 
 3417   0.0000       9.777130       266.0492 
 3418   0.0000       9.778921       266.0980 
 3419   0.0000       9.785639       266.2808 
 3420   0.0000       9.788688       266.3637 
 3421   0.0000       9.791196       266.4320 
 3422   0.0000       9.795884       266.5596 
 3423   0.0000       9.796633       266.5799 
 3424   0.0000       9.801832       266.7214 
 3425   0.0000       9.806542       266.8496 
 3426   0.0000       9.811163       266.9753 
 3427   0.0000       9.815501       267.0934 
 3428   0.0000       9.822217       267.2761 
 3429   0.0000       9.834009       267.5970 
 3430   0.0000       9.835227       267.6301 
 3431   0.0000       9.841679       267.8057 
 3432   0.0000       9.849179       268.0098 
 3433   0.0000       9.851298       268.0674 
 3434   0.0000       9.856082       268.1976 
 3435   0.0000       9.857860       268.2460 
 3436   0.0000       9.861119       268.3347 
 3437   0.0000       9.863051       268.3873 
 3438   0.0000       9.865695       268.4592 
 3439   0.0000       9.870132       268.5799 
 3440   0.0000       9.879632       268.8385 
 3441   0.0000       9.883794       268.9517 
 3442   0.0000       9.884440       268.9693 
 3443   0.0000       9.889250       269.1002 
 3444   0.0000       9.891610       269.1644 
 3445   0.0000       9.896643       269.3013 
 3446   0.0000       9.900904       269.4173 
 3447   0.0000       9.901551       269.4349 
 3448   0.0000       9.904349       269.5110 
 3449   0.0000       9.909343       269.6469 
 3450   0.0000       9.914046       269.7749 
 3451   0.0000       9.919106       269.9126 
 3452   0.0000       9.922927       270.0166 
 3453   0.0000       9.927449       270.1396 
 3454   0.0000       9.929073       270.1838 
 3455   0.0000       9.934204       270.3234 
 3456   0.0000       9.938948       270.4525 
 3457   0.0000       9.943781       270.5840 
 3458   0.0000       9.945093       270.6197 
 3459   0.0000       9.957525       270.9580 
 3460   0.0000       9.963332       271.1160 
 3461   0.0000       9.964605       271.1507 
 3462   0.0000       9.965170       271.1661 
 3463   0.0000       9.969422       271.2818 
 3464   0.0000       9.977664       271.5060 
 3465   0.0000       9.984201       271.6839 
 3466   0.0000       9.991926       271.8941 
 3467   0.0000      10.000643       272.1313 
 3468   0.0000      10.002823       272.1906 
 3469   0.0000      10.008209       272.3372 
 3470   0.0000      10.018480       272.6167 
 3471   0.0000      10.022855       272.7358 
 3472   0.0000      10.025072       272.7961 
 3473   0.0000      10.027079       272.8507 
 3474   0.0000      10.028693       272.8946 
 3475   0.0000      10.041500       273.2431 
 3476   0.0000      10.045968       273.3647 
 3477   0.0000      10.056393       273.6484 
 3478   0.0000      10.062375       273.8112 
 3479   0.0000      10.064519       273.8695 
 3480   0.0000      10.070458       274.0311 
 3481   0.0000      10.075393       274.1654 
 3482   0.0000      10.076401       274.1928 
 3483   0.0000      10.080491       274.3041 
 3484   0.0000      10.089837       274.5584 
 3485   0.0000      10.097212       274.7591 
 3486   0.0000      10.098587       274.7965 
 3487   0.0000      10.106936       275.0237 
 3488   0.0000      10.111397       275.1451 
 3489   0.0000      10.119706       275.3712 
 3490   0.0000      10.128040       275.5980 
 3491   0.0000      10.130402       275.6622 
 3492   0.0000      10.148219       276.1471 
 3493   0.0000      10.154915       276.3293 
 3494   0.0000      10.156909       276.3835 
 3495   0.0000      10.166987       276.6578 
 3496   0.0000      10.168138       276.6891 
 3497   0.0000      10.175605       276.8923 
 3498   0.0000      10.182228       277.0725 
 3499   0.0000      10.186491       277.1885 
 3500   0.0000      10.197045       277.4757 
 3501   0.0000      10.209446       277.8131 
 3502   0.0000      10.212970       277.9090 
 3503   0.0000      10.222624       278.1717 
 3504   0.0000      10.223733       278.2019 
 3505   0.0000      10.224392       278.2199 
 3506   0.0000      10.230696       278.3914 
 3507   0.0000      10.235019       278.5090 
 3508   0.0000      10.237174       278.5677 
 3509   0.0000      10.240861       278.6680 
 3510   0.0000      10.247911       278.8598 
 3511   0.0000      10.250105       278.9195 
 3512   0.0000      10.254227       279.0317 
 3513   0.0000      10.271561       279.5034 
 3514   0.0000      10.274573       279.5853 
 3515   0.0000      10.280153       279.7372 
 3516   0.0000      10.286720       279.9159 
 3517   0.0000      10.295900       280.1657 
 3518   0.0000      10.300457       280.2897 
 3519   0.0000      10.307783       280.4890 
 3520   0.0000      10.308201       280.5004 
 3521   0.0000      10.314833       280.6809 
 3522   0.0000      10.330490       281.1069 
 3523   0.0000      10.334738       281.2225 
 3524   0.0000      10.344527       281.4889 
 3525   0.0000      10.347715       281.5757 
 3526   0.0000      10.366210       282.0789 
 3527   0.0000      10.369037       282.1558 
 3528   0.0000      10.374171       282.2955 
 3529   0.0000      10.379819       282.4492 
 3530   0.0000      10.382976       282.5351 
 3531   0.0000      10.385651       282.6079 
 3532   0.0000      10.389285       282.7068 
 3533   0.0000      10.395202       282.8678 
 3534   0.0000      10.400441       283.0104 
 3535   0.0000      10.414417       283.3907 
 3536   0.0000      10.417165       283.4655 
 3537   0.0000      10.427138       283.7369 
 3538   0.0000      10.442288       284.1491 
 3539   0.0000      10.450480       284.3720 
 3540   0.0000      10.454747       284.4881 
 3541   0.0000      10.478951       285.1468 
 3542   0.0000      10.487633       285.3830 
 3543   0.0000      10.490748       285.4678 
 3544   0.0000      10.499936       285.7178 
 3545   0.0000      10.519863       286.2600 
 3546   0.0000      10.534380       286.6551 
 3547   0.0000      10.535486       286.6852 
 3548   0.0000      10.537614       286.7431 
 3549   0.0000      10.547314       287.0070 
 3550   0.0000      10.550805       287.1020 
 3551   0.0000      10.564271       287.4684 
 3552   0.0000      10.567676       287.5611 
 3553   0.0000      10.584115       288.0084 
 3554   0.0000      10.588866       288.1377 
 3555   0.0000      10.643579       289.6265 
 3556   0.0000      10.663465       290.1676 
 3557   0.0000      10.666829       290.2592 
 3558   0.0000      10.669753       290.3387 
 3559   0.0000      10.679939       290.6159 
 3560   0.0000      10.682291       290.6799 
 3561   0.0000      10.693169       290.9759 
 3562   0.0000      10.698670       291.1256 
 3563   0.0000      10.699730       291.1545 
 3564   0.0000      10.723449       291.7999 
 3565   0.0000      10.729087       291.9533 
 3566   0.0000      10.733337       292.0689 
 3567   0.0000      10.758576       292.7557 
 3568   0.0000      10.759817       292.7895 
 3569   0.0000      10.800076       293.8850 
 3570   0.0000      10.811107       294.1852 
 3571   0.0000      10.820104       294.4300 
 3572   0.0000      10.852472       295.3108 
 3573   0.0000      10.890429       296.3436 
 3574   0.0000      10.910379       296.8865 
 3575   0.0000      10.925318       297.2930 
 3576   0.0000      10.926295       297.3196 
 3577   0.0000      10.963382       298.3288 
 3578   0.0000      10.979178       298.7586 
 3579   0.0000      11.032397       300.2068 
 3580   0.0000      11.075791       301.3876 
 3581   0.0000      11.089834       301.7697 
 3582   0.0000      11.096571       301.9530 
 3583   0.0000      11.109770       302.3122 
 3584   0.0000      11.136131       303.0295 
 3585   0.0000      11.142469       303.2020 
 3586   0.0000      11.146742       303.3183 
 3587   0.0000      11.240524       305.8702 
 3588   0.0000      11.261211       306.4331 
 3589   0.0000      11.273746       306.7742 
 3590   0.0000      11.385628       309.8187 
 3591   0.0000      11.392646       310.0097 
 3592   0.0000      11.401258       310.2440 
 3593   0.0000      11.459543       311.8300 
 3594   0.0000      11.470041       312.1157 
 3595   0.0000      11.512253       313.2643 
 3596   0.0000      11.538275       313.9724 
 3597   0.0000      11.550129       314.2950 
 3598   0.0000      11.566693       314.7457 
 3599   0.0000      11.578062       315.0551 
 3600   0.0000      11.585184       315.2489 
 3601   0.0000      11.621453       316.2358 
 3602   0.0000      11.640169       316.7451 
 3603   0.0000      11.655503       317.1624 
 3604   0.0000      11.680638       317.8463 
 3605   0.0000      11.705153       318.5134 
 3606   0.0000      11.755661       319.8878 
 3607   0.0000      11.763931       320.1128 
 3608   0.0000      11.788432       320.7796 
 3609   0.0000      11.830753       321.9312 
 3610   0.0000      11.847620       322.3901 
 3611   0.0000      11.850046       322.4561 
 3612   0.0000      11.877709       323.2089 
 3613   0.0000      11.890554       323.5584 
 3614   0.0000      11.932269       324.6935 
 3615   0.0000      11.944927       325.0380 
 3616   0.0000      11.981824       326.0420 
 3617   0.0000      11.992994       326.3460 
 3618   0.0000      12.010810       326.8308 
 3619   0.0000      12.039448       327.6100 
 3620   0.0000      12.054181       328.0109 
 3621   0.0000      12.086652       328.8945 
 3622   0.0000      12.099788       329.2520 
 3623   0.0000      12.110680       329.5483 
 3624   0.0000      12.112959       329.6104 
 3625   0.0000      12.132135       330.1322 
 3626   0.0000      12.149200       330.5965 
 3627   0.0000      12.188979       331.6790 
 3628   0.0000      12.197249       331.9040 
 3629   0.0000      12.231562       332.8377 
 3630   0.0000      12.251163       333.3711 
 3631   0.0000      12.280870       334.1795 
 3632   0.0000      12.282884       334.2343 
 3633   0.0000      12.304965       334.8351 
 3634   0.0000      12.314171       335.0856 
 3635   0.0000      12.318520       335.2040 
 3636   0.0000      12.328591       335.4780 
 3637   0.0000      12.330377       335.5266 
 3638   0.0000      12.339889       335.7854 
 3639   0.0000      12.345056       335.9260 
 3640   0.0000      12.352271       336.1224 
 3641   0.0000      12.393048       337.2320 
 3642   0.0000      12.397393       337.3502 
 3643   0.0000      12.414140       337.8059 
 3644   0.0000      12.455957       338.9438 
 3645   0.0000      12.460883       339.0779 
 3646   0.0000      12.490722       339.8898 
 3647   0.0000      12.540304       341.2390 
 3648   0.0000      12.557033       341.6943 
 3649   0.0000      12.560997       341.8021 
 3650   0.0000      12.571148       342.0783 
 3651   0.0000      12.572237       342.1080 
 3652   0.0000      12.609316       343.1169 
 3653   0.0000      12.651824       344.2736 
 3654   0.0000      12.670445       344.7803 
 3655   0.0000      12.686068       345.2055 
 3656   0.0000      12.695830       345.4711 
 3657   0.0000      12.711166       345.8884 
 3658   0.0000      12.711852       345.9071 
 3659   0.0000      12.762092       347.2742 
 3660   0.0000      12.793397       348.1260 
 3661   0.0000      12.805242       348.4483 
 3662   0.0000      12.877776       350.4221 
 3663   0.0000      12.883720       350.5839 
 3664   0.0000      12.904364       351.1456 
 3665   0.0000      12.913660       351.3985 
 3666   0.0000      12.963250       352.7480 
 3667   0.0000      13.027546       354.4975 
 3668   0.0000      13.051350       355.1453 
 3669   0.0000      13.110425       356.7528 
 3670   0.0000      13.140823       357.5800 
 3671   0.0000      13.146801       357.7426 
 3672   0.0000      13.156507       358.0068 
 3673   0.0000      13.159624       358.0916 
 3674   0.0000      13.164458       358.2231 
 3675   0.0000      13.182867       358.7240 
 3676   0.0000      13.192903       358.9972 
 3677   0.0000      13.243032       360.3612 
 3678   0.0000      13.253716       360.6520 
 3679   0.0000      13.284852       361.4992 
 3680   0.0000      13.292883       361.7177 
 3681   0.0000      13.398222       364.5842 
 3682   0.0000      13.455134       366.1328 
 3683   0.0000      13.539514       368.4289 
 3684   0.0000      13.631115       370.9215 
 3685   0.0000      14.002334       381.0229 
 3686   0.0000      14.259598       388.0234 
 3687   0.0000      14.377856       391.2413 
 3688   0.0000      14.401968       391.8975 
 3689   0.0000      14.455316       393.3492 
 3690   0.0000      14.521525       395.1508 
 3691   0.0000      14.611817       397.6078 
 3692   0.0000      14.832469       403.6120 
 3693   0.0000      15.093126       410.7048 
 3694   0.0000      15.134640       411.8345 
 3695   0.0000      27.991635       761.6911 
 3696   0.0000      28.054941       763.4137 
 3697   0.0000      28.132741       765.5308 
 3698   0.0000      28.293328       769.9006 
 3699   0.0000      28.384997       772.3950 
 3700   0.0000      28.468599       774.6700
[truncated: 256,704 more chars]
