# Supplementary material for: Correction to “Photochemical Deracemization of 4,7-Diaza-1-isoindolinones by Unidirectional Hydrogen Atom Shuttling”
Source: J Am Chem Soc. 2025 Sep 9;147(37):34181–2. doi: 10.1021/jacs.5c12600 (PMC12447476; doi:10.1021/jacs.5c12600)
Supplement: Supplementary file 2 [file ja5c12600_si_002.zip › CORRECTED_ZIP/ent2b_1a/thermodynamics/t1min/gas.out]

      -----------------------------------------------------------      
     |                   =====================                   |     
     |                           x T B                           |     
     |                   =====================                   |     
     |                         S. Grimme                         |     
     |          Mulliken Center for Theoretical Chemistry        |     
     |                    University of Bonn                     |     
      -----------------------------------------------------------      

   * xtb version 6.6.1 (47b0e9d) compiled by 'pisteinbach@jtc-cluster' on 2024-02-06

   xtb is free software: you can redistribute it and/or modify it under
   the terms of the GNU Lesser General Public License as published by
   the Free Software Foundation, either version 3 of the License, or
   (at your option) any later version.
   
   xtb is distributed in the hope that it will be useful,
   but WITHOUT ANY WARRANTY; without even the implied warranty of
   MERCHANTABILITY or FITNESS FOR A PARTICULAR PURPOSE.  See the
   GNU Lesser General Public License for more details.
   
   Cite this work as:
   * C. Bannwarth, E. Caldeweyher, S. Ehlert, A. Hansen, P. Pracht,
     J. Seibert, S. Spicher, S. Grimme, WIREs Comput. Mol. Sci., 2020, 11,
     e01493. DOI: 10.1002/wcms.1493
   
   for GFN2-xTB:
   * C. Bannwarth, S. Ehlert and S. Grimme., J. Chem. Theory Comput., 2019,
     15, 1652-1671. DOI: 10.1021/acs.jctc.8b01176
   for GFN1-xTB:
   * S. Grimme, C. Bannwarth, P. Shushkov, J. Chem. Theory Comput., 2017,
     13, 1989-2009. DOI: 10.1021/acs.jctc.7b00118
   for GFN0-xTB:
   * P. Pracht, E. Caldeweyher, S. Ehlert, S. Grimme, ChemRxiv, 2019, preprint.
     DOI: 10.26434/chemrxiv.8326202.v1
   for GFN-FF:
   * S. Spicher and S. Grimme, Angew. Chem. Int. Ed., 2020, 59, 15665-15673.
     DOI: 10.1002/anie.202004239
   
   for ALPB and GBSA implicit solvation:
   * S. Ehlert, M. Stahn, S. Spicher, S. Grimme, J. Chem. Theory Comput.,
     2021, 17, 4250-4261. DOI: 10.1021/acs.jctc.1c00471
   
   for ddCOSMO and CPCM-X implicit solvation:
   * M. Stahn, S. Ehlert, S. Grimme, J. Phys. Chem. A,
     2023, XX, XXXX-XXXX. DOI: 10.1021/acs.jpca.3c04382
   
   for DFT-D4:
   * E. Caldeweyher, C. Bannwarth and S. Grimme, J. Chem. Phys., 2017,
     147, 034112. DOI: 10.1063/1.4993215
   * E. Caldeweyher, S. Ehlert, A. Hansen, H. Neugebauer, S. Spicher,
     C. Bannwarth and S. Grimme, J. Chem. Phys., 2019, 150, 154122.
     DOI: 10.1063/1.5090222
   * E. Caldeweyher, J.-M. Mewes, S. Ehlert and S. Grimme, Phys. Chem. Chem. Phys.
     2020, 22, 8499-8512. DOI: 10.1039/D0CP00502A
   
   for sTDA-xTB:
   * S. Grimme and C. Bannwarth, J. Chem. Phys., 2016, 145, 054103.
     DOI: 10.1063/1.4959605
   
   in the mass-spec context:
   * V. Asgeirsson, C. Bauer and S. Grimme, Chem. Sci., 2017, 8, 4879.
     DOI: 10.1039/c7sc00601b
   * J. Koopman and S. Grimme, ACS Omega 2019, 4, 12, 15120-15133.
     DOI: 10.1021/acsomega.9b02011
   
   for metadynamics refer to:
   * S. Grimme, J. Chem. Theory Comput., 2019, 155, 2847-2862
     DOI: 10.1021/acs.jctc.9b00143
   
   for SPH calculations refer to:
   * S. Spicher and S. Grimme, J. Chem. Theory Comput., 2021, 17, 1701-1714
     DOI: 10.1021/acs.jctc.0c01306
   
   for ONIOM refer to:
   * C. Plett, A. Katbashev, S. Ehlert, S. Grimme, M. Bursch,
     Phys. Chem. Chem. Phys., 2023, 25, 17860-17868. DOI: 10.1039/D3CP02178E
   
   for DIPRO refer to:
   * J. Kohn, N. Gildemeister, S. Grimme, D. Fazzi, A. Hansen,
     J. Chem. Phys., 2023, just accepted.
   
   with help from (in alphabetical order)
   P. Atkinson, C. Bannwarth, F. Bohle, G. Brandenburg, E. Caldeweyher
   M. Checinski, S. Dohm, S. Ehlert, S. Ehrlich, I. Gerasimov, C. Hölzer
   A. Katbashev, J. Kohn, J. Koopman, C. Lavigne, S. Lehtola, F. März, M. Müller,
   F. Musil, H. Neugebauer, J. Pisarek, C. Plett, P. Pracht, F. Pultar,
   J. Seibert, P. Shushkov, S. Spicher, M. Stahn, M. Steiner, T. Strunk,
   J. Stückrath, T. Rose, and J. Unsleber
   
 * started run on 2025/01/30 at 08:12:25.673     

           -------------------------------------------------
          |                Calculation Setup                |
           -------------------------------------------------

          program call               : xtb coord.xyz --uhf 2 --gfn 2 --grad
          hostname                   : hpz106
          coordinate file            : coord.xyz
          omp threads                :                     2

   ID    Z sym.   atoms
    1    6 C      1-5, 7-10, 12, 13, 15-21, 40, 44-49, 57-67, 70, 71
    2    7 N      6, 11, 68, 69, 72
    3    8 O      14, 22, 56, 73
    4    1 H      23-39, 41-43, 50-55, 74-84

molecular fragmentation (1/2 indicates fragments):
111111111111111111111111111111111111111111111111111111112222222222222222
222222222222
# atoms in fragment 1/2:    56    28
 fragment masses (1/2) :      402.49      225.25
CMA distance (Bohr)    :   9.212
constraining FC (au)   :  0.0500

           -------------------------------------------------
          |                 G F N 2 - x T B                 |
           -------------------------------------------------

        Reference                      10.1021/acs.jctc.8b01176
      * Hamiltonian:
        H0-scaling (s, p, d)           1.850000    2.230000    2.230000
        zeta-weighting                 0.500000
      * Dispersion:
        s8                             2.700000
        a1                             0.520000
        a2                             5.000000
        s9                             5.000000
      * Repulsion:
        kExp                           1.500000    1.000000
        rExp                           1.000000
      * Coulomb:
        alpha                          2.000000
        third order                    shell-resolved
        anisotropic                    true
        a3                             3.000000
        a5                             4.000000
        cn-shift                       1.200000
        cn-exp                         4.000000
        max-rad                        5.000000


          ...................................................
          :                      SETUP                      :
          :.................................................:
          :  # basis functions                 225          :
          :  # atomic orbitals                 225          :
          :  # shells                          131          :
          :  # electrons                       238          :
          :  max. iterations                   250          :
          :  Hamiltonian                  GFN2-xTB          :
          :  restarted?                      false          :
          :  GBSA solvation                  false          :
          :  PC potential                    false          :
          :  electronic temp.          300.0000000     K    :
          :  accuracy                    1.0000000          :
          :  -> integral cutoff          0.2500000E+02      :
          :  -> integral neglect         0.1000000E-07      :
          :  -> SCF convergence          0.1000000E-05 Eh   :
          :  -> wf. convergence          0.1000000E-03 e    :
          :  Broyden damping             0.4000000          :
          :  net charge                          0          :
          :  unpaired electrons                  2          :
          ...................................................

 iter      E             dE          RMSdq      gap      omega  full diag
   1   -132.7488914 -0.132749E+03  0.387E+00    0.22       0.0  T
   2   -132.7592341 -0.103427E-01  0.264E+00    0.91       1.0  T
   3   -132.7830015 -0.237674E-01  0.191E+00    1.43       1.0  T
   4   -132.9444138 -0.161412E+00  0.102E+00    0.82       1.0  T
   5   -132.9500549 -0.564114E-02  0.796E-01    0.23       1.0  T
   6   -133.0741195 -0.124065E+00  0.437E-01    0.87       1.0  T
   7   -133.0105294  0.635901E-01  0.623E-01    0.83       1.0  T
   8   -133.0848931 -0.743637E-01  0.361E-01    0.48       1.0  T
   9   -133.0855126 -0.619455E-03  0.310E-01    0.35       1.0  T
  10   -133.0739046  0.116080E-01  0.293E-01    0.16       1.0  T
  11   -133.0852646 -0.113600E-01  0.206E-01    0.23       1.0  T
  12   -133.0860825 -0.817948E-03  0.172E-01    0.24       1.0  T
  13   -133.0859050  0.177568E-03  0.156E-01    0.23       1.0  T
  14   -133.0868537 -0.948692E-03  0.119E-01    0.25       1.0  T
  15   -133.0880098 -0.115619E-02  0.481E-02    0.30       1.0  T
  16   -133.0882261 -0.216271E-03  0.286E-02    0.33       1.0  T
  17   -133.0883107 -0.845611E-04  0.144E-02    0.36       1.0  T
  18   -133.0883326 -0.219330E-04  0.773E-03    0.37       1.4  T
  19   -133.0883394 -0.678983E-05  0.391E-03    0.39       2.8  T
  20   -133.0883408 -0.135383E-05  0.221E-03    0.39       4.9  T
  21   -133.0883413 -0.555307E-06  0.841E-04    0.39      13.0  T
  22   -133.0883414 -0.960746E-07  0.236E-04    0.40      46.2  T

   *** convergence criteria satisfied after 22 iterations ***

         #    Occupation            Energy/Eh            Energy/eV
      -------------------------------------------------------------
         1        2.0000           -0.7511413             -20.4396
       ...           ...                  ...                  ...
       114        2.0000           -0.3986613             -10.8481
       115        2.0000           -0.3950302             -10.7493
       116        2.0000           -0.3939278             -10.7193
       117        2.0000           -0.3868620             -10.5271
       118        1.9996           -0.3789202             -10.3109
       119        1.0004           -0.3641883              -9.9101
       120        0.9995           -0.2898398              -7.8869 (HOMO)
       121        0.0005           -0.2752765              -7.4907 (LUMO)
       122                         -0.2625036              -7.1431
       123                         -0.2514217              -6.8415
       124                         -0.2233101              -6.0766
       125                         -0.2221928              -6.0462
       ...                                ...                  ...
       225                          0.7198391              19.5878
      -------------------------------------------------------------
                  HL-Gap            0.0145633 Eh            0.3963 eV
             Fermi-level           -0.3270562 Eh           -8.8997 eV
 
 transition dipole moment (au) for excitation:         119         120
     X       Y       Z   
   0.0166  -0.0637  -0.1014  total (au/Debye):    0.121   0.307
 dE (eV)             :    2.023
 oscillator strength :  0.10244E-02

 SCC (total)                   0 d,  0 h,  0 min,  0.393 sec
 SCC setup                      ...        0 min,  0.006 sec (  1.489%)
 Dispersion                     ...        0 min,  0.002 sec (  0.584%)
 classical contributions        ...        0 min,  0.001 sec (  0.192%)
 integral evaluation            ...        0 min,  0.031 sec (  7.908%)
 iterations                     ...        0 min,  0.269 sec ( 68.375%)
 molecular gradient             ...        0 min,  0.062 sec ( 15.904%)
 printout                       ...        0 min,  0.022 sec (  5.538%)

         :::::::::::::::::::::::::::::::::::::::::::::::::::::
         ::                     SUMMARY                     ::
         :::::::::::::::::::::::::::::::::::::::::::::::::::::
         :: total energy            -131.154693905806 Eh    ::
         :: gradient norm              0.066401955941 Eh/a0 ::
         :: HOMO-LUMO gap              0.396288140861 eV    ::
         ::.................................................::
         :: SCC energy              -133.083760628384 Eh    ::
         :: -> isotropic ES            0.144375237879 Eh    ::
         :: -> anisotropic ES          0.002763438207 Eh    ::
         :: -> anisotropic XC          0.059429465747 Eh    ::
         :: -> dispersion             -0.118088473836 Eh    ::
         :: repulsion energy           1.929066722578 Eh    ::
         :: add. restraining           0.000000000000 Eh    ::
         :: total charge              -0.000000000673 e     ::
         :::::::::::::::::::::::::::::::::::::::::::::::::::::

           -------------------------------------------------
          |                Property Printout                |
           -------------------------------------------------

    * Orbital Energies and Occupations

         #    Occupation            Energy/Eh            Energy/eV
      -------------------------------------------------------------
         1        2.0000           -0.7511413             -20.4396
       ...           ...                  ...                  ...
       108        2.0000           -0.4062564             -11.0548
       109        2.0000           -0.4050463             -11.0219
       110        2.0000           -0.4027076             -10.9582
       111        2.0000           -0.4023207             -10.9477
       112        2.0000           -0.4012851             -10.9195
       113        2.0000           -0.4005934             -10.9007
       114        2.0000           -0.3986613             -10.8481
       115        2.0000           -0.3950302             -10.7493
       116        2.0000           -0.3939278             -10.7193
       117        2.0000           -0.3868620             -10.5271
       118        1.9996           -0.3789202             -10.3109
       119        1.0004           -0.3641883              -9.9101
       120        0.9995           -0.2898398              -7.8869 (HOMO)
       121        0.0005           -0.2752765              -7.4907 (LUMO)
       122                         -0.2625036              -7.1431
       123                         -0.2514217              -6.8415
       124                         -0.2233101              -6.0766
       125                         -0.2221928              -6.0462
       126                         -0.2213739              -6.0239
       127                         -0.2211353              -6.0174
       128                         -0.2062609              -5.6126
       129                         -0.1962378              -5.3399
       130                         -0.1910309              -5.1982
       131                         -0.1727691              -4.7013
       ...                                ...                  ...
       225                          0.7198391              19.5878
      -------------------------------------------------------------
                  HL-Gap            0.0145633 Eh            0.3963 eV
             Fermi-level           -0.3270562 Eh           -8.8997 eV

     #   Z          covCN         q      C6AA      α(0)
     1   6 C        3.749    -0.002    20.682     6.486
     2   6 C        3.905     0.021    20.170     6.384
     3   6 C        3.825    -0.068    21.782     6.641
     4   6 C        3.907     0.005    20.444     6.427
     5   6 C        2.757     0.273    22.379     7.747
     6   7 N        2.685    -0.177    24.831     7.401
     7   6 C        3.818    -0.063    21.686     6.628
     8   6 C        3.901     0.016    20.250     6.397
     9   6 C        3.818    -0.077    21.956     6.669
    10   6 C        3.233     0.230    22.482     7.696
    11   7 N        1.872    -0.295    28.501     7.914
    12   6 C        3.185     0.068    26.036     8.327
    13   6 C        3.118     0.126    25.087     8.204
    14   8 O        1.727    -0.222    17.682     5.678
    15   6 C        2.916    -0.035    28.874     8.811
    16   6 C        2.973    -0.014    28.369     8.737
    17   6 C        2.937    -0.027    28.678     8.783
    18   6 C        2.905    -0.055    29.372     8.887
    19   6 C        3.766    -0.106    22.573     6.772
    20   6 C        3.763    -0.115    22.747     6.798
    21   6 C        3.760    -0.101    22.485     6.760
    22   8 O        0.859    -0.478    23.296     6.471
    23   1 H        0.924     0.049     2.336     2.390
    24   1 H        0.924     0.058     2.220     2.330
    25   1 H        0.924     0.040     2.442     2.444
    26   1 H        0.924     0.037     2.483     2.464
    27   1 H        0.924     0.046     2.370     2.408
    28   1 H        0.924     0.053     2.284     2.363
    29   1 H        0.924     0.041     2.440     2.443
    30   1 H        0.925     0.056     2.247     2.344
    31   1 H        0.924     0.035     2.523     2.484
    32   1 H        0.924     0.044     2.401     2.423
    33   1 H        0.924     0.044     2.396     2.421
    34   1 H        0.924     0.041     2.429     2.437
    35   1 H        0.860     0.213     1.042     1.599
    36   1 H        0.924     0.046     2.370     2.408
    37   1 H        0.924     0.049     2.337     2.391
    38   1 H        0.924     0.047     2.361     2.403
    39   1 H        0.925     0.059     2.206     2.323
    40   6 C        2.828     0.226    23.246     7.901
    41   1 H        0.925     0.057     2.240     2.341
    42   1 H        0.924     0.066     2.130     2.282
    43   1 H        0.924     0.049     2.327     2.386
    44   6 C        2.969    -0.009    28.248     8.718
    45   6 C        2.922    -0.019    28.489     8.753
    46   6 C        2.916    -0.030    28.743     8.791
    47   6 C        2.917    -0.025    28.632     8.775
    48   6 C        2.916    -0.026    28.659     8.779
    49   6 C        2.919    -0.025    28.637     8.775
    50   1 H        0.925     0.049     2.327     2.385
    51   1 H        0.925     0.034     2.525     2.485
    52   1 H        0.925     0.034     2.534     2.489
    53   1 H        0.925     0.039     2.460     2.453
    54   1 H        0.925     0.062     2.177     2.308
    55   1 H        0.925     0.047     2.357     2.401
    56   8 O        0.858    -0.383    21.349     6.195
    57   6 C        2.922    -0.031    28.768     8.796
    58   6 C        2.967     0.015    27.685     8.631
    59   6 C        2.922    -0.036    28.890     8.814
    60   6 C        2.916    -0.027    28.683     8.782
    61   6 C        2.917    -0.028    28.699     8.785
    62   6 C        2.916    -0.024    28.601     8.770
    63   6 C        3.810    -0.064    21.726     6.635
    64   6 C        3.854     0.051    19.683     6.310
    65   6 C        3.035     0.093    25.896     8.347
    66   6 C        2.991     0.030    27.331     8.576
    67   6 C        2.813     0.264    22.549     7.780
    68   7 N        2.752    -0.207    25.496     7.499
    69   7 N        1.832    -0.193    26.012     7.558
    70   6 C        2.920     0.021    27.532     8.605
    71   6 C        2.854     0.051    26.849     8.493
    72   7 N        1.860    -0.166    25.395     7.469
    73   8 O        0.857    -0.454    22.790     6.400
    74   1 H        0.859     0.226     0.984     1.554
    75   1 H        0.925     0.060     2.197     2.318
    76   1 H        0.926     0.074     2.044     2.236
    77   1 H        0.925     0.034     2.526     2.485
    78   1 H        0.925     0.033     2.541     2.493
    79   1 H        0.925     0.032     2.557     2.501
    80   1 H        0.925     0.032     2.555     2.500
    81   1 H        0.925     0.029     2.599     2.521
    82   1 H        0.924     0.061     2.187     2.313
    83   1 H        0.924     0.052     2.300     2.372
    84   1 H        0.924     0.066     2.130     2.282

 Mol. C6AA /au·bohr⁶  :      84146.286427
 Mol. C8AA /au·bohr⁸  :    2018475.532894
 Mol. α(0) /au        :        450.726922


Wiberg/Mayer (AO) data.
largest (>0.10) Wiberg bond orders for each atom

 ---------------------------------------------------------------------------
     #   Z sym  total        # sym  WBO       # sym  WBO       # sym  WBO
 ---------------------------------------------------------------------------
     1   6 C    3.968 --     6 N    0.992     2 C    0.983    42 H    0.964
                            43 H    0.961
     2   6 C    3.991 --    20 C    0.995     3 C    0.987     9 C    0.985
                             1 C    0.983
     3   6 C    3.996 --     2 C    0.987     4 C    0.985    26 H    0.974
                            25 H    0.972
     4   6 C    3.987 --    21 C    0.995     3 C    0.985     7 C    0.966
                             5 C    0.943
     5   6 C    3.945 --    22 O    1.605     6 N    1.316     4 C    0.943
     6   7 N    3.474 --     5 C    1.316     1 C    0.992    35 H    0.896
                            22 O    0.197
     7   6 C    3.991 --     8 C    0.980    28 H    0.973    27 H    0.969
                             4 C    0.966
     8   6 C    3.988 --    10 C    0.988     9 C    0.981     7 C    0.980
                            19 C    0.969
     9   6 C    3.991 --     2 C    0.985     8 C    0.981    24 H    0.971
                            23 H    0.971
    10   6 C    3.916 --    11 N    1.631    14 O    1.092     8 C    0.988
    11   7 N    3.022 --    10 C    1.631    12 C    1.164    14 O    0.104
    12   6 C    3.978 --    15 C    1.353    13 C    1.281    11 N    1.164
    13   6 C    3.918 --    18 C    1.353    12 C    1.281    14 O    1.074
    14   8 O    2.398 --    10 C    1.092    13 C    1.074    11 N    0.104
    15   6 C    3.984 --    16 C    1.424    12 C    1.353    39 H    0.964
                            18 C    0.110
    16   6 C    3.986 --    15 C    1.424    17 C    1.343    40 C    1.019
    17   6 C    3.985 --    18 C    1.483    16 C    1.343    41 H    0.967
    18   6 C    3.986 --    17 C    1.483    13 C    1.353    55 H    0.966
                            15 C    0.110
    19   6 C    3.987 --    36 H    0.985    37 H    0.985    38 H    0.981
                             8 C    0.969
    20   6 C    3.993 --     2 C    0.995    33 H    0.985    32 H    0.984
                            34 H    0.984
    21   6 C    3.993 --     4 C    0.995    29 H    0.985    31 H    0.985
                            30 H    0.983
    22   8 O    1.975 --     5 C    1.605     6 N    0.197
    23   1 H    0.997 --     9 C    0.971
    24   1 H    0.996 --     9 C    0.971
    25   1 H    0.998 --     3 C    0.972
    26   1 H    0.998 --     3 C    0.974
    27   1 H    0.997 --     7 C    0.969
    28   1 H    0.997 --     7 C    0.973
    29   1 H    0.998 --    21 C    0.985
    30   1 H    0.996 --    21 C    0.983
    31   1 H    0.998 --    21 C    0.985
    32   1 H    0.998 --    20 C    0.984
    33   1 H    0.998 --    20 C    0.985
    34   1 H    0.998 --    20 C    0.984
    35   1 H    0.954 --     6 N    0.896
    36   1 H    0.998 --    19 C    0.985
    37   1 H    0.997 --    19 C    0.985
    38   1 H    0.997 --    19 C    0.981
    39   1 H    0.996 --    15 C    0.964
    40   6 C    3.927 --    56 O    1.776    16 C    1.019    44 C    1.015
    41   1 H    0.996 --    17 C    0.967
    42   1 H    0.995 --     1 C    0.964
    43   1 H    0.997 --     1 C    0.961
    44   6 C    3.987 --    49 C    1.385    45 C    1.384    40 C    1.015
                            47 C    0.102
    45   6 C    3.986 --    46 C    1.455    44 C    1.384    50 H    0.968
                            48 C    0.108
    46   6 C    3.991 --    45 C    1.455    47 C    1.429    51 H    0.970
                            49 C    0.108
    47   6 C    3.988 --    48 C    1.438    46 C    1.429    52 H    0.971
                            44 C    0.102
    48   6 C    3.991 --    49 C    1.446    47 C    1.438    53 H    0.970
                            45 C    0.108
    49   6 C    3.985 --    48 C    1.446    44 C    1.385    54 H    0.961
                            46 C    0.108
    50   1 H    0.998 --    45 C    0.968
    51   1 H    0.998 --    46 C    0.970
    52   1 H    0.998 --    47 C    0.971
    53   1 H    0.998 --    48 C    0.970
    54   1 H    0.996 --    49 C    0.961
    55   1 H    0.997 --    18 C    0.966
    56   8 O    2.040 --    40 C    1.776
    57   6 C    3.989 --    62 C    1.442    58 C    1.414    77 H    0.969
                            60 C    0.111
    58   6 C    3.984 --    57 C    1.414    59 C    1.407    63 C    1.007
                            61 C    0.108
    59   6 C    3.989 --    60 C    1.449    58 C    1.407    81 H    0.969
                            62 C    0.111
    60   6 C    3.992 --    59 C    1.449    61 C    1.434    80 H    0.971
                            57 C    0.111
    61   6 C    3.988 --    62 C    1.441    60 C    1.434    79 H    0.971
                            58 C    0.108
    62   6 C    3.991 --    57 C    1.442    61 C    1.441    78 H    0.971
                            59 C    0.111
    63   6 C    3.989 --    58 C    1.007    83 H    0.973    82 H    0.966
                            64 C    0.949
    64   6 C    3.976 --    68 N    1.005    65 C    0.975    63 C    0.949
                            84 H    0.931
    65   6 C    3.968 --    69 N    1.488    66 C    1.249    64 C    0.975
    66   6 C    3.922 --    72 N    1.316    65 C    1.249    67 C    1.042
    67   6 C    3.959 --    73 O    1.551    68 N    1.216    66 C    1.042
    68   7 N    3.413 --    67 C    1.216    64 C    1.005    74 H    0.876
                            73 O    0.165
    69   7 N    3.207 --    65 C    1.488    70 C    1.250    72 N    0.192
    70   6 C    3.927 --    71 C    1.478    69 N    1.250    75 H    0.950
                            72 N    0.100
    71   6 C    3.966 --    70 C    1.478    72 N    1.371    76 H    0.948
    72   7 N    3.213 --    71 C    1.371    66 C    1.316    69 N    0.192
                            70 C    0.100
    73   8 O    2.032 --    67 C    1.551    68 N    0.165
    74   1 H    0.948 --    68 N    0.876
    75   1 H    0.992 --    70 C    0.950
    76   1 H    0.992 --    71 C    0.948
    77   1 H    0.999 --    57 C    0.969
    78   1 H    0.998 --    62 C    0.971
    79   1 H    0.998 --    61 C    0.971
    80   1 H    0.999 --    60 C    0.971
    81   1 H    0.999 --    59 C    0.969
    82   1 H    0.996 --    63 C    0.966
    83   1 H    0.997 --    63 C    0.973
    84   1 H    0.995 --    64 C    0.931
 ---------------------------------------------------------------------------

Topologies differ in total number of bonds
Writing topology from bond orders to xtbtopo.mol

molecular dipole:
                 x           y           z       tot (Debye)
 q only:       -1.775      -0.573      -0.771
   full:       -1.736      -0.683      -0.594       4.975
molecular quadrupole (traceless):
                xx          xy          yy          xz          yz          zz
 q only:       18.540      -8.966      -5.156      -1.298     -11.834     -13.385
  q+dip:       18.723       1.281     -11.101      -3.792     -13.289      -7.622
   full:       18.320      -4.262     -10.165      -6.090      -9.029      -8.155


           -------------------------------------------------
          | TOTAL ENERGY             -131.154693905806 Eh   |
          | GRADIENT NORM               0.066401955941 Eh/α |
          | HOMO-LUMO GAP               0.396288140861 eV   |
           -------------------------------------------------

------------------------------------------------------------------------
 * finished run on 2025/01/30 at 08:12:26.172     
------------------------------------------------------------------------
 total:
 * wall-time:     0 d,  0 h,  0 min,  0.496 sec
 *  cpu-time:     0 d,  0 h,  0 min,  0.714 sec
 * ratio c/w:     1.441 speedup
 SCF:
 * wall-time:     0 d,  0 h,  0 min,  0.393 sec
 *  cpu-time:     0 d,  0 h,  0 min,  0.637 sec
 * ratio c/w:     1.620 speedup
