# Supplementary material for: Correction to “Photochemical Deracemization of 4,7-Diaza-1-isoindolinones by Unidirectional Hydrogen Atom Shuttling”
Source: J Am Chem Soc. 2025 Sep 9;147(37):34181–2. doi: 10.1021/jacs.5c12600 (PMC12447476; doi:10.1021/jacs.5c12600)
Supplement: Supplementary file 2 [file ja5c12600_si_002.zip › CORRECTED_ZIP/ent2b_1a/thermodynamics/t1min/freq.out]

                                 *****************
                                 * O   R   C   A *
                                 *****************

                                            #,                                       
                                            ###                                      
                                            ####                                     
                                            #####                                    
                                            ######                                   
                                           ########,                                 
                                     ,,################,,,,,                         
                               ,,#################################,,                 
                          ,,##########################################,,             
                       ,#########################################, ''#####,          
                    ,#############################################,,   '####,        
                  ,##################################################,,,,####,       
                ,###########''''           ''''###############################       
              ,#####''   ,,,,##########,,,,          '''####'''          '####       
            ,##' ,,,,###########################,,,                        '##       
           ' ,,###''''                  '''############,,,                           
         ,,##''                                '''############,,,,        ,,,,,,###''
      ,#''                                            '''#######################'''  
     '                                                          ''''####''''         
             ,#######,   #######,   ,#######,      ##                                
            ,#'     '#,  ##    ##  ,#'     '#,    #''#        ######   ,####,        
            ##       ##  ##   ,#'  ##            #'  '#       #        #'  '#        
            ##       ##  #######   ##           ,######,      #####,   #    #        
            '#,     ,#'  ##    ##  '#,     ,#' ,#      #,         ##   #,  ,#        
             '#######'   ##     ##  '#######'  #'      '#     #####' # '####'        


                  #######################################################
                  #                        -***-                        #
                  #          Department of theory and spectroscopy      #
                  #    Directorship and core code : Frank Neese         #
                  #        Max Planck Institute fuer Kohlenforschung    #
                  #                Kaiser Wilhelm Platz 1               #
                  #                 D-45470 Muelheim/Ruhr               #
                  #                      Germany                        #
                  #                                                     #
                  #                  All rights reserved                #
                  #                        -***-                        #
                  #######################################################


                         Program Version 5.0.3 -  RELEASE  -


 With contributions from (in alphabetic order):
   Daniel Aravena         : Magnetic Suceptibility
   Michael Atanasov       : Ab Initio Ligand Field Theory (pilot matlab implementation)
   Alexander A. Auer      : GIAO ZORA, VPT2 properties, NMR spectrum
   Ute Becker             : Parallelization
   Giovanni Bistoni       : ED, misc. LED, open-shell LED, HFLD
   Martin Brehm           : Molecular dynamics
   Dmytro Bykov           : SCF Hessian
   Vijay G. Chilkuri      : MRCI spin determinant printing, contributions to CSF-ICE
   Dipayan Datta          : RHF DLPNO-CCSD density
   Achintya Kumar Dutta   : EOM-CC, STEOM-CC
   Dmitry Ganyushin       : Spin-Orbit,Spin-Spin,Magnetic field MRCI
   Miquel Garcia          : C-PCM and meta-GGA Hessian, CC/C-PCM, Gaussian charge scheme
   Yang Guo               : DLPNO-NEVPT2, F12-NEVPT2, CIM, IAO-localization
   Andreas Hansen         : Spin unrestricted coupled pair/coupled cluster methods
   Benjamin Helmich-Paris : MC-RPA, TRAH-SCF, COSX integrals
   Lee Huntington         : MR-EOM, pCC
   Robert Izsak           : Overlap fitted RIJCOSX, COSX-SCS-MP3, EOM
   Marcus Kettner         : VPT2
   Christian Kollmar      : KDIIS, OOCD, Brueckner-CCSD(T), CCSD density, CASPT2, CASPT2-K
   Simone Kossmann        : Meta GGA functionals, TD-DFT gradient, OOMP2, MP2 Hessian
   Martin Krupicka        : Initial AUTO-CI
   Lucas Lang             : DCDCAS
   Marvin Lechner         : AUTO-CI (C++ implementation), FIC-MRCC
   Dagmar Lenk            : GEPOL surface, SMD
   Dimitrios Liakos       : Extrapolation schemes; Compound Job, initial MDCI parallelization
   Dimitrios Manganas     : Further ROCIS development; embedding schemes
   Dimitrios Pantazis     : SARC Basis sets
   Anastasios Papadopoulos: AUTO-CI, single reference methods and gradients
   Taras Petrenko         : DFT Hessian,TD-DFT gradient, ASA, ECA, R-Raman, ABS, FL, XAS/XES, NRVS
   Peter Pinski           : DLPNO-MP2, DLPNO-MP2 Gradient
   Christoph Reimann      : Effective Core Potentials
   Marius Retegan         : Local ZFS, SOC
   Christoph Riplinger    : Optimizer, TS searches, QM/MM, DLPNO-CCSD(T), (RO)-DLPNO pert. Triples
   Tobias Risthaus        : Range-separated hybrids, TD-DFT gradient, RPA, STAB
   Michael Roemelt        : Original ROCIS implementation
   Masaaki Saitow         : Open-shell DLPNO-CCSD energy and density
   Barbara Sandhoefer     : DKH picture change effects
   Avijit Sen             : IP-ROCIS
   Kantharuban Sivalingam : CASSCF convergence, NEVPT2, FIC-MRCI
   Bernardo de Souza      : ESD, SOC TD-DFT
   Georgi Stoychev        : AutoAux, RI-MP2 NMR, DLPNO-MP2 response
   Willem Van den Heuvel  : Paramagnetic NMR
   Boris Wezisla          : Elementary symmetry handling
   Frank Wennmohs         : Technical directorship


 We gratefully acknowledge several colleagues who have allowed us to
 interface, adapt or use parts of their codes:
   Stefan Grimme, W. Hujo, H. Kruse, P. Pracht,  : VdW corrections, initial TS optimization,
                  C. Bannwarth, S. Ehlert          DFT functionals, gCP, sTDA/sTD-DF
   Ed Valeev, F. Pavosevic, A. Kumar             : LibInt (2-el integral package), F12 methods
   Garnet Chan, S. Sharma, J. Yang, R. Olivares  : DMRG
   Ulf Ekstrom                                   : XCFun DFT Library
   Mihaly Kallay                                 : mrcc  (arbitrary order and MRCC methods)
   Jiri Pittner, Ondrej Demel                    : Mk-CCSD
   Frank Weinhold                                : gennbo (NPA and NBO analysis)
   Christopher J. Cramer and Donald G. Truhlar   : smd solvation model
   Lars Goerigk                                  : TD-DFT with DH, B97 family of functionals
   V. Asgeirsson, H. Jonsson                     : NEB implementation
   FAccTs GmbH                                   : IRC, NEB, NEB-TS, DLPNO-Multilevel, CI-OPT
                                                   MM, QMMM, 2- and 3-layer-ONIOM, Crystal-QMMM,
                                                   LR-CPCM, SF, NACMEs, symmetry and pop. for TD-DFT,
                                                   nearIR, NL-DFT gradient (VV10), updates on ESD,
                                                   ML-optimized integration grids
   S Lehtola, MJT Oliveira, MAL Marques          : LibXC Library
   Liviu Ungur et al                             : ANISO software


 Your calculation uses the libint2 library for the computation of 2-el integrals
 For citations please refer to: http://libint.valeyev.net

 Your ORCA version has been built with support for libXC version: 5.1.0
 For citations please refer to: https://tddft.org/programs/libxc/

 This ORCA versions uses:
   CBLAS   interface :  Fast vector & matrix operations
   LAPACKE interface :  Fast linear algebra routines
   SCALAPACK package :  Parallel linear algebra routines
   Shared memory     :  Shared parallel matrices
   BLAS/LAPACK       :  OpenBLAS 0.3.15  USE64BITINT DYNAMIC_ARCH NO_AFFINITY Prescott SINGLE_THREADED
        Core in use  :  Prescott
   Copyright (c) 2011-2014, The OpenBLAS Project


***************************************
The coordinates will be read from file: coord.xyz
***************************************


Your calculation utilizes the geometrical counterpoise correction gCP
Please cite in your paper:
H.Kruse, S. Grimme J.Chem.Phys., 136, (2012), 154101 
   

Your calculation utilizes the atom-pairwise dispersion correction
with the Becke-Johnson damping scheme (D3BJ)
Cite in your paper:
S.Grimme, S.Ehrlich, L.Goerigk, J Comput Chem, (2011), 32, 1456–1465 
S.Grimme, J.Antony, S.Ehrlich and H.Krieg, J.Chem.Phys., 132, (2010), 154104 
   

Your calculation employs the composite approach PBEh-3c.
Please cite in your paper:
S. Grimme, J. G. Brandenburg, C. Bannwarth, A. Hansen J.Chem.Phys., 143, (2015), 054107 
   

================================================================================

----- Orbital basis set information -----
Your calculation utilizes the basis: def2-mSVP

----- AuxJ basis set information -----
Your calculation utilizes the auxiliary basis: def2/J
   F. Weigend, Phys. Chem. Chem. Phys. 8, 1057 (2006).

================================================================================
                                        WARNINGS
                       Please study these warnings very carefully!
================================================================================


WARNING: your system is open-shell and RHF/RKS was chosen
  ===> : WILL SWITCH to UHF/UKS


INFO   : the flag for use of the SHARK integral package has been found!

================================================================================
                                       INPUT FILE
================================================================================
NAME = orca.inp
|  1> ! PBEH-3c FREQ VERYTIGHTSCF CPCM(DCM)
|  2> %pal nprocs 12 end
|  3> * XYZFILE 0 3 coord.xyz
|  4> 
|  5> 
|  6>                          ****END OF INPUT****
================================================================================

                       ****************************
                       * Single Point Calculation *
                       ****************************

---------------------------------
CARTESIAN COORDINATES (ANGSTROEM)
---------------------------------
  C     -3.007515    0.632801   -2.228321
  C     -4.479839    0.577808   -1.824213
  C     -4.859692   -0.892346   -1.701721
  C     -4.068052   -1.553115   -0.575124
  C     -2.574304   -1.397691   -0.827220
  N     -2.179864   -0.326233   -1.522741
  C     -4.418833   -0.851978    0.751345
  C     -4.196597    0.669803    0.774489
  C     -4.781476    1.295654   -0.500089
  C     -2.754246    1.046941    0.936768
  N     -2.155860    2.096001    0.499107
  C     -0.861345    1.988408    0.971983
  C     -0.767413    0.829900    1.732877
  O     -1.983037    0.243801    1.714284
  C      0.254285    2.786365    0.779374
  C      1.444251    2.384257    1.380812
  C      1.495317    1.225951    2.176951
  C      0.389279    0.415462    2.363370
  C     -4.921619    1.255940    2.001173
  C     -5.295748    1.253735   -2.923150
  C     -4.431144   -3.030771   -0.470988
  O     -1.765372   -2.201611   -0.360232
  H     -5.869413    1.291123   -0.376785
  H     -4.486273    2.344985   -0.572017
  H     -5.930878   -0.991272   -1.496864
  H     -4.672175   -1.410208   -2.648970
  H     -5.487834   -1.017141    0.918187
  H     -3.907398   -1.337830    1.584985
  H     -4.181586   -3.565969   -1.388329
  H     -3.918969   -3.520735    0.355792
  H     -5.505432   -3.132042   -0.309552
  H     -6.359229    1.241345   -2.679180
  H     -4.996466    2.295790   -3.055197
  H     -5.167431    0.744577   -3.879915
  H     -1.174809   -0.207357   -1.629828
  H     -4.540788    0.833957    2.932152
  H     -4.805482    2.339507    2.044129
  H     -5.986992    1.030438    1.941171
  H      0.191674    3.690331    0.188458
  C      2.688816    3.182475    1.236903
  H      2.431893    0.951008    2.643617
  H     -2.602035    1.631068   -2.054942
  H     -2.928175    0.435291   -3.302730
  C      2.921921    3.964808   -0.009893
  C      3.694993    5.123772    0.067764
  C      3.989384    5.847574   -1.075388
  C      3.541011    5.404488   -2.314542
  C      2.788515    4.242620   -2.403386
  C      2.468559    3.529329   -1.256093
  H      4.054774    5.466682    1.029044
  H      4.574306    6.755047   -1.002775
  H      3.779649    5.965406   -3.208816
  H      2.445285    3.888890   -3.366516
  H      1.873919    2.628715   -1.343863
  H      0.436827   -0.485131    2.960627
  O      3.524535    3.189911    2.119375
  C      0.663758   -4.938944   -1.046535
  C      1.325036   -4.612939    0.134001
  C      0.848863   -5.137826    1.333985
  C     -0.262283   -5.967796    1.354596
  C     -0.915831   -6.285810    0.170474
  C     -0.447793   -5.771309   -1.030428
  C      2.492551   -3.667550    0.128906
  C      2.062132   -2.255369    0.541387
  C      3.202226   -1.274786    0.486443
  C      2.828090   -0.245710   -0.384041
  C      1.473080   -0.477259   -0.869797
  N      1.096901   -1.672582   -0.357612
  N      4.331316   -1.340147    1.139421
  C      5.179649   -0.288648    0.943626
  C      4.880096    0.772237    0.120774
  N      3.707442    0.753083   -0.514624
  O      0.810254    0.251494   -1.599323
  H      0.116244   -1.962173   -0.371755
  H      6.134670   -0.293682    1.451556
  H      5.562482    1.596415   -0.033740
  H      1.021519   -4.537316   -1.987198
  H     -0.949944   -6.015280   -1.957819
  H     -1.782192   -6.934432    0.184352
  H     -0.617545   -6.368862    2.295176
  H      1.355112   -4.895868    2.261845
  H      3.262979   -4.002426    0.826568
  H      2.946466   -3.620634   -0.862970
  H      1.666064   -2.278394    1.563234

----------------------------
CARTESIAN COORDINATES (A.U.)
----------------------------
  NO LB      ZA    FRAG     MASS         X           Y           Z
   0 C     6.0000    0    12.011   -5.683380    1.195821   -4.210916
   1 C     6.0000    0    12.011   -8.465668    1.091899   -3.447262
   2 C     6.0000    0    12.011   -9.183487   -1.686289   -3.215787
   3 C     6.0000    0    12.011   -7.687504   -2.934962   -1.086827
   4 C     6.0000    0    12.011   -4.864729   -2.641253   -1.563220
   5 N     7.0000    0    14.007   -4.119345   -0.616492   -2.877564
   6 C     6.0000    0    12.011   -8.350384   -1.610004    1.419837
   7 C     6.0000    0    12.011   -7.930419    1.265744    1.463573
   8 C     6.0000    0    12.011   -9.035681    2.448431   -0.945031
   9 C     6.0000    0    12.011   -5.204770    1.978432    1.770235
  10 N     7.0000    0    14.007   -4.073985    3.960868    0.943175
  11 C     6.0000    0    12.011   -1.627706    3.757546    1.836781
  12 C     6.0000    0    12.011   -1.450201    1.568284    3.274663
  13 O     8.0000    0    15.999   -3.747397    0.460717    3.239528
  14 C     6.0000    0    12.011    0.480530    5.265467    1.472804
  15 C     6.0000    0    12.011    2.729238    4.505593    2.609356
  16 C     6.0000    0    12.011    2.825740    2.316711    4.113841
  17 C     6.0000    0    12.011    0.735631    0.785110    4.466123
  18 C     6.0000    0    12.011   -9.300513    2.373383    3.781669
  19 C     6.0000    0    12.011  -10.007513    2.369216   -5.523953
  20 C     6.0000    0    12.011   -8.373648   -5.727326   -0.890038
  21 O     8.0000    0    15.999   -3.336069   -4.160442   -0.680740
  22 H     1.0000    0     1.008  -11.091583    2.439869   -0.712020
  23 H     1.0000    0     1.008   -8.477827    4.431380   -1.080956
  24 H     1.0000    0     1.008  -11.207735   -1.873233   -2.828662
  25 H     1.0000    0     1.008   -8.829131   -2.664907   -5.005828
  26 H     1.0000    0     1.008  -10.370503   -1.922117    1.735122
  27 H     1.0000    0     1.008   -7.383913   -2.528133    2.995187
  28 H     1.0000    0     1.008   -7.902053   -6.738706   -2.623562
  29 H     1.0000    0     1.008   -7.405779   -6.653224    0.672349
  30 H     1.0000    0     1.008  -10.403759   -5.918702   -0.584968
  31 H     1.0000    0     1.008  -12.017201    2.345802   -5.062916
  32 H     1.0000    0     1.008   -9.441952    4.338414   -5.773486
  33 H     1.0000    0     1.008   -9.765030    1.407047   -7.331976
  34 H     1.0000    0     1.008   -2.220067   -0.391849   -3.079928
  35 H     1.0000    0     1.008   -8.580846    1.575951    5.540964
  36 H     1.0000    0     1.008   -9.081045    4.421028    3.862844
  37 H     1.0000    0     1.008  -11.313776    1.947246    3.668281
  38 H     1.0000    0     1.008    0.362211    6.973715    0.356134
  39 C     6.0000    0    12.011    5.081125    6.014006    2.337408
  40 H     1.0000    0     1.008    4.595612    1.797144    4.995712
  41 H     1.0000    0     1.008   -4.917134    3.082272   -3.883277
  42 H     1.0000    0     1.008   -5.533449    0.822581   -6.241256
  43 C     6.0000    0    12.011    5.521630    7.492402   -0.018695
  44 C     6.0000    0    12.011    6.982525    9.682526    0.128056
  45 C     6.0000    0    12.011    7.538844   11.050314   -2.032188
  46 C     6.0000    0    12.011    6.691542   10.213001   -4.373851
  47 C     6.0000    0    12.011    5.269530    8.017390   -4.541741
  48 C     6.0000    0    12.011    4.664901    6.669466   -2.373671
  49 H     1.0000    0     1.008    7.662412   10.330532    1.944612
  50 H     1.0000    0     1.008    8.644185   12.765189   -1.894970
  51 H     1.0000    0     1.008    7.142502   11.272983   -6.063784
  52 H     1.0000    0     1.008    4.620918    7.348937   -6.361792
  53 H     1.0000    0     1.008    3.541193    4.967552   -2.539533
  54 H     1.0000    0     1.008    0.825483   -0.916764    5.594774
  55 O     8.0000    0    15.999    6.660406    6.028058    4.005038
  56 C     6.0000    0    12.011    1.254321   -9.333252   -1.977665
  57 C     6.0000    0    12.011    2.503956   -8.717190    0.253226
  58 C     6.0000    0    12.011    1.604118   -9.709084    2.520865
  59 C     6.0000    0    12.011   -0.495643  -11.277501    2.559816
  60 C     6.0000    0    12.011   -1.730670  -11.878459    0.322149
  61 C     6.0000    0    12.011   -0.846206  -10.906194   -1.947226
  62 C     6.0000    0    12.011    4.710239   -6.930665    0.243598
  63 C     6.0000    0    12.011    3.896864   -4.262029    1.023073
  64 C     6.0000    0    12.011    6.051331   -2.408995    0.919245
  65 C     6.0000    0    12.011    5.344315   -0.464324   -0.725732
  66 C     6.0000    0    12.011    2.783718   -0.901888   -1.643678
  67 N     7.0000    0    14.007    2.072843   -3.160723   -0.675788
  68 N     7.0000    0    14.007    8.185001   -2.532511    2.153194
  69 C     6.0000    0    12.011    9.788117   -0.545466    1.783195
  70 C     6.0000    0    12.011    9.222045    1.459317    0.228230
  71 N     7.0000    0    14.007    7.006051    1.423120   -0.972499
  72 O     8.0000    0    15.999    1.531158    0.475256   -3.022282
  73 H     1.0000    0     1.008    0.219669   -3.707969   -0.702514
  74 H     1.0000    0     1.008   11.592847   -0.554978    2.743043
  75 H     1.0000    0     1.008   10.511568    3.016787   -0.063759
  76 H     1.0000    0     1.008    1.930392   -8.574284   -3.755261
  77 H     1.0000    0     1.008   -1.795134  -11.367233   -3.699741
  78 H     1.0000    0     1.008   -3.367856  -13.104178    0.348375
  79 H     1.0000    0     1.008   -1.166990  -12.035405    4.337253
  80 H     1.0000    0     1.008    2.560790   -9.251850    4.274267
  81 H     1.0000    0     1.008    6.166136   -7.563488    1.561988
  82 H     1.0000    0     1.008    5.568013   -6.842007   -1.630777
  83 H     1.0000    0     1.008    3.148405   -4.305541    2.954084

--------------------------------
INTERNAL COORDINATES (ANGSTROEM)
--------------------------------
 C      0   0   0     0.000000000000     0.00000000     0.00000000
 C      1   0   0     1.527764639274     0.00000000     0.00000000
 C      2   1   0     1.523366401437   107.23608267     0.00000000
 C      3   2   1     1.527262588159   110.34070253    64.05271204
 C      4   3   2     1.522823760339   110.00909579   302.65070975
 N      5   4   3     1.336919644860   117.21454547    28.54348649
 C      4   3   2     1.540831467754   108.67252129    61.45682323
 C      7   4   3     1.538096376658   115.48479127   304.13007854
 C      8   7   4     1.535683192265   109.61497214    46.36244229
 C      8   7   4     1.499648265140   112.91791853   282.42679148
 N     10   8   7     1.284577743690   128.06345011   150.32775395
 C     11  10   8     1.382373764250   104.83924330   177.27427343
 C     12  11  10     1.389216564609   108.39605633   358.58314232
 O     13  12  11     1.349666451305   107.07917108     0.30532108
 C     12  11  10     1.385086652951   131.44176277   176.88057747
 C     15  12  11     1.392636199467   117.50593231   181.39911557
 C     16  15  12     1.406456072217   120.88281582   358.61590328
 C     13  12  11     1.381020598082   123.84474804   180.28504017
 C      8   7   4     1.540768247223   108.68550817   165.47085734
 C      2   1   3     1.526515144456   107.98310139   240.78359509
 C      4   3   2     1.525171126395   110.25124030   181.03366582
 O      5   4   3     1.232370182778   120.96806701   205.71063515
 H      9   8   7     1.094911267399   106.45600017    74.52344317
 H      9   8   7     1.092435729098   110.07124753   189.27247935
 H      3   2   1     1.095076510023   110.25111045   184.84013832
 H      3   2   1     1.095730030129   110.11617564   302.24436545
 H      7   4   3     1.094476274897   106.55420271    62.46838258
 H      7   4   3     1.092049942287   110.37155196   177.00052563
 H     21   4   3     1.090977446907   111.31017283    61.63567141
 H     21   4   3     1.089014250638   112.07193368   182.78872065
 H     21   4   3     1.091060399000   109.53831866   302.63598041
 H     20   2   1     1.091176551988   110.78971996   180.08590407
 H     20   2   1     1.092192692929   111.28698781   299.95185341
 H     20   2   1     1.091377766458   111.20399648    60.24680611
 H      6   5   4     1.017710283742   116.08619633   176.19962781
 H     19   8   7     1.090790323176   111.59543072    60.22636662
 H     19   8   7     1.090619445545   111.05156852   181.13757460
 H     19   8   7     1.090628850140   109.70665660   300.64498028
 H     15  12  11     1.081783942801   120.71384402     1.85798836
 C     16  15  12     1.485531309596   121.25734593   180.43329705
 H     17  16  15     1.081917557192   119.00462320   181.04389903
 H      1   2   3     1.091334629217   110.42405935   196.26257591
 H      1   2   3     1.095290151238   108.83139446    78.98391126
 C     40  16  15     1.490263211592   119.61509226   328.79561019
 C     44  40  16     1.395302010013   118.43392004   151.18119880
 C     45  44  40     1.384685330816   120.39957845   176.97948721
 C     46  45  44     1.390276047760   120.04433771   358.48426178
 C     47  46  45     1.387111855358   119.93359677     0.55640049
 C     48  47  46     1.388321567801   120.16182986     0.75709544
 H     45  44  40     1.082168601713   119.79127695   356.10432775
 H     46  45  44     1.082086934304   119.86074881   178.87337779
 H     47  46  45     1.082268022218   120.01248082   180.60010684
 H     48  47  46     1.081920353161   120.19693683   180.57610882
 H     49  48  47     1.082777315836   119.13838720   179.53692892
 H     18  13  12     1.081685629650   122.59874640   179.28721399
 O     40  16  15     1.215416726781   120.59826334   149.68659103
 C     22   5   4     3.723530148805   146.92301645   110.54479268
 C     57  22   5     1.391846079419    88.93572262   155.37330054
 C     58  57  22     1.393631341117   118.67053767    83.72948807
 C     59  58  57     1.387054424788   120.78869027   359.94357828
 C     60  59  58     1.389389516381   120.07358792     0.00000000
 C     61  60  59     1.387780414240   119.60368662     0.17721832
 C     58  57  22     1.502290172502   120.91428518   266.35468361
 C     63  58  57     1.532858789477   111.13834533    99.01196131
 C     64  63  58     1.504785151636   112.19579370   182.49424220
 C     65  64  63     1.398827207372   107.42592763   122.31682524
 C     66  65  64     1.457952349850   109.82063528     2.02469195
 N     67  66  65     1.353751519457   105.80915176   356.09412947
 N     65  64  63     1.305946189951   127.16928750   301.23334592
 C     69  65  64     1.365157195211   115.27736138   182.26855760
 C     70  69  65     1.375607196350   122.98987437     0.04602830
 N     71  70  69     1.333872112055   117.73027113   359.52410043
 O     67  66  65     1.225816965692   127.33037068   176.57849100
 H     68  67  66     1.022620062722   120.74963109   165.77441887
 H     70  69  65     1.081704191048   118.53595261   180.60609354
 H     71  70  69     1.081107716016   122.40999851   180.50807963
 H     57  22   5     1.083580227559    95.90708111    35.80744431
 H     62  61  60     1.082465667832   120.09004169   179.89804970
 H     61  60  59     1.082351891578   120.18236193   179.91185522
 H     60  59  58     1.082476110337   119.83622740   179.85290405
 H     59  58  57     1.084322719116   119.55356563   179.79628849
 H     63  58  57     1.091985633102   110.68040794   218.99380704
 H     63  58  57     1.091814193154   110.68437567   338.04459359
 H     64  63  58     1.096162163525   109.44819972    61.67806975

---------------------------
INTERNAL COORDINATES (A.U.)
---------------------------
 C      0   0   0     0.000000000000     0.00000000     0.00000000
 C      1   0   0     2.887056765317     0.00000000     0.00000000
 C      2   1   0     2.878745300333   107.23608267     0.00000000
 C      3   2   1     2.886108026204   110.34070253    64.05271204
 C      4   3   2     2.877719857269   110.00909579   302.65070975
 N      5   4   3     2.526411991845   117.21454547    28.54348649
 C      4   3   2     2.911749492584   108.67252129    61.45682323
 C      7   4   3     2.906580919460   115.48479127   304.13007854
 C      8   7   4     2.902020661847   109.61497214    46.36244229
 C      8   7   4     2.833924518324   112.91791853   282.42679148
 N     10   8   7     2.427500133305   128.06345011   150.32775395
 C     11  10   8     2.612307829150   104.83924330   177.27427343
 C     12  11  10     2.625238847817   108.39605633   358.58314232
 O     13  12  11     2.550499965107   107.07917108     0.30532108
 C     12  11  10     2.617434445826   131.44176277   176.88057747
 C     15  12  11     2.631701021177   117.50593231   181.39911557
 C     16  15  12     2.657816795881   120.88281582   358.61590328
 C     13  12  11     2.609750715680   123.84474804   180.28504017
 C      8   7   4     2.911630023094   108.68550817   165.47085734
 C      2   1   3     2.884695562305   107.98310139   240.78359509
 C      4   3   2     2.882155736251   110.25124030   181.03366582
 O      5   4   3     2.328842141062   120.96806701   205.71063515
 H      9   8   7     2.069082436329   106.45600017    74.52344317
 H      9   8   7     2.064404346905   110.07124753   189.27247935
 H      3   2   1     2.069394699634   110.25111045   184.84013832
 H      3   2   1     2.070629673657   110.11617564   302.24436545
 H      7   4   3     2.068260419630   106.55420271    62.46838258
 H      7   4   3     2.063675315487   110.37155196   177.00052563
 H     21   4   3     2.061648592939   111.31017283    61.63567141
 H     21   4   3     2.057938689643   112.07193368   182.78872065
 H     21   4   3     2.061805349678   109.53831866   302.63598041
 H     20   2   1     2.062024847014   110.78971996   180.08590407
 H     20   2   1     2.063945075106   111.28698781   299.95185341
 H     20   2   1     2.062405087257   111.20399648    60.24680611
 H      6   5   4     1.923193719947   116.08619633   176.19962781
 H     19   8   7     2.061294980334   111.59543072    60.22636662
 H     19   8   7     2.060972068409   111.05156852   181.13757460
 H     19   8   7     2.060989840519   109.70665660   300.64498028
 H     15  12  11     2.044275387967   120.71384402     1.85798836
 C     16  15  12     2.807247338502   121.25734593   180.43329705
 H     17  16  15     2.044527882575   119.00462320   181.04389903
 H      1   2   3     2.062323569685   110.42405935   196.26257591
 H      1   2   3     2.069798423021   108.83139446    78.98391126
 C     40  16  15     2.816189337367   119.61509226   328.79561019
 C     44  40  16     2.636738673034   118.43392004   151.18119880
 C     45  44  40     2.616676056900   120.39957845   176.97948721
 C     46  45  44     2.627240980818   120.04433771   358.48426178
 C     47  46  45     2.621261523742   119.93359677     0.55640049
 C     48  47  46     2.623547548960   120.16182986     0.75709544
 H     45  44  40     2.045002287966   119.79127695   356.10432775
 H     46  45  44     2.044847958928   119.86074881   178.87337779
 H     47  46  45     2.045190165493   120.01248082   180.60010684
 H     48  47  46     2.044533166190   120.19693683   180.57610882
 H     49  48  47     2.046152590952   119.13838720   179.53692892
 H     18  13  12     2.044089603037   122.59874640   179.28721399
 O     40  16  15     2.296804752202   120.59826334   149.68659103
 C     22   5   4     7.036452232641   146.92301645   110.54479268
 C     57  22   5     2.630207910674    88.93572262   155.37330054
 C     58  57  22     2.633581566360   118.67053767    83.72948807
 C     59  58  57     2.621152995694   120.78869027   359.94357828
 C     60  59  58     2.625565679302   120.07358792     0.00000000
 C     61  60  59     2.622524916934   119.60368662     0.17721832
 C     58  57  22     2.838916999710   120.91428518   266.35468361
 C     63  58  57     2.896683314085   111.13834533    99.01196131
 C     64  63  58     2.843631826983   112.19579370   182.49424220
 C     65  64  63     2.643400330611   107.42592763   122.31682524
 C     66  65  64     2.755130657524   109.82063528     2.02469195
 N     67  66  65     2.558219625154   105.80915176   356.09412947
 N     65  64  63     2.467880644645   127.16928750   301.23334592
 C     69  65  64     2.579773228701   115.27736138   182.26855760
 C     70  69  65     2.599520868953   122.98987437     0.04602830
 N     71  70  69     2.520652989458   117.73027113   359.52410043
 O     67  66  65     2.316458355471   127.33037068   176.57849100
 H     68  67  66     1.932471857597   120.74963109   165.77441887
 H     70  69  65     2.044124678995   118.53595261   180.60609354
 H     71  70  69     2.042997504539   122.40999851   180.50807963
 H     57  22   5     2.047669874218    95.90708111    35.80744431
 H     62  61  60     2.045563661574   120.09004169   179.89804970
 H     61  60  59     2.045348655614   120.18236193   179.91185522
 H     60  59  58     2.045583395049   119.83622740   179.85290405
 H     59  58  57     2.049072979918   119.55356563   179.79628849
 H     63  58  57     2.063553788739   110.68040794   218.99380704
 H     63  58  57     2.063229814190   110.68437567   338.04459359
 H     64  63  58     2.071446287429   109.44819972    61.67806975

---------------------
BASIS SET INFORMATION
---------------------
There are 4 groups of distinct atoms

 Group   1 Type C   : 8s4p1d contracted to 4s2p1d pattern {5111/31/1}
 Group   2 Type N   : 8s4p1d contracted to 4s2p1d pattern {5111/31/1}
 Group   3 Type O   : 8s4p1d contracted to 4s2p1d pattern {5111/31/1}
 Group   4 Type H   : 4s contracted to 2s pattern {31}

Atom   0C    basis set group =>   1
Atom   1C    basis set group =>   1
Atom   2C    basis set group =>   1
Atom   3C    basis set group =>   1
Atom   4C    basis set group =>   1
Atom   5N    basis set group =>   2
Atom   6C    basis set group =>   1
Atom   7C    basis set group =>   1
Atom   8C    basis set group =>   1
Atom   9C    basis set group =>   1
Atom  10N    basis set group =>   2
Atom  11C    basis set group =>   1
Atom  12C    basis set group =>   1
Atom  13O    basis set group =>   3
Atom  14C    basis set group =>   1
Atom  15C    basis set group =>   1
Atom  16C    basis set group =>   1
Atom  17C    basis set group =>   1
Atom  18C    basis set group =>   1
Atom  19C    basis set group =>   1
Atom  20C    basis set group =>   1
Atom  21O    basis set group =>   3
Atom  22H    basis set group =>   4
Atom  23H    basis set group =>   4
Atom  24H    basis set group =>   4
Atom  25H    basis set group =>   4
Atom  26H    basis set group =>   4
Atom  27H    basis set group =>   4
Atom  28H    basis set group =>   4
Atom  29H    basis set group =>   4
Atom  30H    basis set group =>   4
Atom  31H    basis set group =>   4
Atom  32H    basis set group =>   4
Atom  33H    basis set group =>   4
Atom  34H    basis set group =>   4
Atom  35H    basis set group =>   4
Atom  36H    basis set group =>   4
Atom  37H    basis set group =>   4
Atom  38H    basis set group =>   4
Atom  39C    basis set group =>   1
Atom  40H    basis set group =>   4
Atom  41H    basis set group =>   4
Atom  42H    basis set group =>   4
Atom  43C    basis set group =>   1
Atom  44C    basis set group =>   1
Atom  45C    basis set group =>   1
Atom  46C    basis set group =>   1
Atom  47C    basis set group =>   1
Atom  48C    basis set group =>   1
Atom  49H    basis set group =>   4
Atom  50H    basis set group =>   4
Atom  51H    basis set group =>   4
Atom  52H    basis set group =>   4
Atom  53H    basis set group =>   4
Atom  54H    basis set group =>   4
Atom  55O    basis set group =>   3
Atom  56C    basis set group =>   1
Atom  57C    basis set group =>   1
Atom  58C    basis set group =>   1
Atom  59C    basis set group =>   1
Atom  60C    basis set group =>   1
Atom  61C    basis set group =>   1
Atom  62C    basis set group =>   1
Atom  63C    basis set group =>   1
Atom  64C    basis set group =>   1
Atom  65C    basis set group =>   1
Atom  66C    basis set group =>   1
Atom  67N    basis set group =>   2
Atom  68N    basis set group =>   2
Atom  69C    basis set group =>   1
Atom  70C    basis set group =>   1
Atom  71N    basis set group =>   2
Atom  72O    basis set group =>   3
Atom  73H    basis set group =>   4
Atom  74H    basis set group =>   4
Atom  75H    basis set group =>   4
Atom  76H    basis set group =>   4
Atom  77H    basis set group =>   4
Atom  78H    basis set group =>   4
Atom  79H    basis set group =>   4
Atom  80H    basis set group =>   4
Atom  81H    basis set group =>   4
Atom  82H    basis set group =>   4
Atom  83H    basis set group =>   4
---------------------------------
AUXILIARY/J BASIS SET INFORMATION
---------------------------------
There are 4 groups of distinct atoms

 Group   1 Type C   : 12s5p4d2f1g contracted to 6s4p3d1f1g pattern {711111/2111/211/2/1}
 Group   2 Type N   : 12s5p4d2f1g contracted to 6s4p3d1f1g pattern {711111/2111/211/2/1}
 Group   3 Type O   : 12s5p4d2f1g contracted to 6s4p3d1f1g pattern {711111/2111/211/2/1}
 Group   4 Type H   : 5s2p1d contracted to 3s1p1d pattern {311/2/1}

Atom   0C    basis set group =>   1
Atom   1C    basis set group =>   1
Atom   2C    basis set group =>   1
Atom   3C    basis set group =>   1
Atom   4C    basis set group =>   1
Atom   5N    basis set group =>   2
Atom   6C    basis set group =>   1
Atom   7C    basis set group =>   1
Atom   8C    basis set group =>   1
Atom   9C    basis set group =>   1
Atom  10N    basis set group =>   2
Atom  11C    basis set group =>   1
Atom  12C    basis set group =>   1
Atom  13O    basis set group =>   3
Atom  14C    basis set group =>   1
Atom  15C    basis set group =>   1
Atom  16C    basis set group =>   1
Atom  17C    basis set group =>   1
Atom  18C    basis set group =>   1
Atom  19C    basis set group =>   1
Atom  20C    basis set group =>   1
Atom  21O    basis set group =>   3
Atom  22H    basis set group =>   4
Atom  23H    basis set group =>   4
Atom  24H    basis set group =>   4
Atom  25H    basis set group =>   4
Atom  26H    basis set group =>   4
Atom  27H    basis set group =>   4
Atom  28H    basis set group =>   4
Atom  29H    basis set group =>   4
Atom  30H    basis set group =>   4
Atom  31H    basis set group =>   4
Atom  32H    basis set group =>   4
Atom  33H    basis set group =>   4
Atom  34H    basis set group =>   4
Atom  35H    basis set group =>   4
Atom  36H    basis set group =>   4
Atom  37H    basis set group =>   4
Atom  38H    basis set group =>   4
Atom  39C    basis set group =>   1
Atom  40H    basis set group =>   4
Atom  41H    basis set group =>   4
Atom  42H    basis set group =>   4
Atom  43C    basis set group =>   1
Atom  44C    basis set group =>   1
Atom  45C    basis set group =>   1
Atom  46C    basis set group =>   1
Atom  47C    basis set group =>   1
Atom  48C    basis set group =>   1
Atom  49H    basis set group =>   4
Atom  50H    basis set group =>   4
Atom  51H    basis set group =>   4
Atom  52H    basis set group =>   4
Atom  53H    basis set group =>   4
Atom  54H    basis set group =>   4
Atom  55O    basis set group =>   3
Atom  56C    basis set group =>   1
Atom  57C    basis set group =>   1
Atom  58C    basis set group =>   1
Atom  59C    basis set group =>   1
Atom  60C    basis set group =>   1
Atom  61C    basis set group =>   1
Atom  62C    basis set group =>   1
Atom  63C    basis set group =>   1
Atom  64C    basis set group =>   1
Atom  65C    basis set group =>   1
Atom  66C    basis set group =>   1
Atom  67N    basis set group =>   2
Atom  68N    basis set group =>   2
Atom  69C    basis set group =>   1
Atom  70C    basis set group =>   1
Atom  71N    basis set group =>   2
Atom  72O    basis set group =>   3
Atom  73H    basis set group =>   4
Atom  74H    basis set group =>   4
Atom  75H    basis set group =>   4
Atom  76H    basis set group =>   4
Atom  77H    basis set group =>   4
Atom  78H    basis set group =>   4
Atom  79H    basis set group =>   4
Atom  80H    basis set group =>   4
Atom  81H    basis set group =>   4
Atom  82H    basis set group =>   4
Atom  83H    basis set group =>   4


           ************************************************************
           *        Program running with 12 parallel MPI-processes    *
           *              working on a common directory               *
           ************************************************************
------------------------------------------------------------------------------
                           ORCA GTO INTEGRAL CALCULATION
                           -- RI-GTO INTEGRALS CHOSEN --
------------------------------------------------------------------------------
------------------------------------------------------------------------------
                   ___                                                        
                  /   \      - P O W E R E D   B Y -                         
                 /     \                                                     
                 |  |  |   _    _      __       _____    __    __             
                 |  |  |  | |  | |    /  \     |  _  \  |  |  /  |          
                  \  \/   | |  | |   /    \    | | | |  |  | /  /          
                 / \  \   | |__| |  /  /\  \   | |_| |  |  |/  /          
                |  |  |   |  __  | /  /__\  \  |    /   |      \           
                |  |  |   | |  | | |   __   |  |    \   |  |\   \          
                \     /   | |  | | |  |  |  |  | |\  \  |  | \   \       
                 \___/    |_|  |_| |__|  |__|  |_| \__\ |__|  \__/        
                                                                              
                      - O R C A' S   B I G   F R I E N D -                    
                                      &                                       
                       - I N T E G R A L  F E E D E R -                       
                                                                              
 v1 FN, 2020, v2 2021                                                         
------------------------------------------------------------------------------


Reading SHARK input file orca.SHARKINP.tmp ... ok
----------------------
SHARK INTEGRAL PACKAGE
----------------------

Number of atoms                             ...     84
Number of basis functions                   ...    779
Number of shells                            ...    403
Maximum angular momentum                    ...      2
Integral batch strategy                     ... SHARK/LIBINT Hybrid
RI-J (if used) integral strategy            ... SPLIT-RIJ (Revised 2003 algorithm where possible)
Printlevel                                  ...      1
Contraction scheme used                     ... SEGMENTED contraction
Coulomb Range Separation                    ... NOT USED
Exchange Range Separation                   ... NOT USED
Finite Nucleus Model                        ... NOT USED
Auxiliary Coulomb fitting basis             ... AVAILABLE
   # of basis functions in Aux-J            ...   2710
   # of shells in Aux-J                     ...    890
   Maximum angular momentum in Aux-J        ...      4
Auxiliary J/K fitting basis                 ... NOT available
Auxiliary Correlation fitting basis         ... NOT available
Auxiliary 'external' fitting basis          ... NOT available
Integral threshold                          ...     1.000000e-12
Primitive cut-off                           ...     1.000000e-14
Primitive pair pre-selection threshold      ...     1.000000e-14

Calculating pre-screening integrals         ... done (  0.1 sec) Dimension = 403
Organizing shell pair data                  ... done (  0.9 sec)
Shell pair information
Total number of shell pairs                 ...     81406
Shell pairs after pre-screening             ...     45153
Total number of primitive shell pairs       ...    289142
Primitive shell pairs kept                  ...     94215
          la=0 lb=0:  16336 shell pairs
          la=1 lb=0:  16131 shell pairs
          la=1 lb=1:   3604 shell pairs
          la=2 lb=0:   5613 shell pairs
          la=2 lb=1:   2953 shell pairs
          la=2 lb=2:    516 shell pairs

Calculating one electron integrals          ... done (  0.2 sec)
Calculating RI/J V-Matrix + Cholesky decomp.... done (  1.1 sec)
Calculating Nuclear repulsion               ... done (  0.0 sec) ENN=   6189.230330488661 Eh

SHARK setup successfully completed in   3.2 seconds

Maximum memory used throughout the entire GTOINT-calculation: 66.8 MB


           ************************************************************
           *        Program running with 12 parallel MPI-processes    *
           *              working on a common directory               *
           ************************************************************
-------------------------------------------------------------------------------
                                 ORCA SCF
-------------------------------------------------------------------------------

------------
SCF SETTINGS
------------
Hamiltonian:
 Density Functional     Method          .... DFT(GTOs)
 Exchange Functional    Exchange        .... PBE
   PBE kappa parameter   XKappa         ....  1.024500
   PBE mue parameter    XMuePBE         ....  0.123457
 Correlation Functional Correlation     .... PBE
   PBE beta parameter  CBetaPBE         ....  0.030000
 LDA part of GGA corr.  LDAOpt          .... PW91-LDA
 Gradients option       PostSCFGGA      .... off
 Hybrid DFT is turned on
   Fraction HF Exchange ScalHFX         ....  0.420000
   Scaling of DF-GGA-X  ScalDFX         ....  0.580000
   Scaling of DF-GGA-C  ScalDFC         ....  1.000000
   Scaling of DF-LDA-C  ScalLDAC        ....  1.000000
   Perturbative correction              ....  0.000000
   Density functional embedding theory  .... OFF
 RI-approximation to the Coulomb term is turned on
   Number of AuxJ basis functions       .... 2710
   RIJ-ON(X) (HFX calculated with O(N)) .... on
   Number of AuxJ basis functions       .... 2710
   RIJ-COSX (HFX calculated with COS-X)).... on


General Settings:
 Integral files         IntName         .... orca
 Hartree-Fock type      HFTyp           .... UHF
 Total Charge           Charge          ....    0
 Multiplicity           Mult            ....    3
 Number of Electrons    NEL             ....  332
 Basis Dimension        Dim             ....  779
 Nuclear Repulsion      ENuc            ....   6189.2303304887 Eh

Convergence Acceleration:
 DIIS                   CNVDIIS         .... on
   Start iteration      DIISMaxIt       ....    12
   Startup error        DIISStart       ....  0.200000
   # of expansion vecs  DIISMaxEq       ....     5
   Bias factor          DIISBfac        ....   1.050
   Max. coefficient     DIISMaxC        ....  10.000
 Trust-Rad. Augm. Hess. CNVTRAH         .... auto
   Auto Start mean grad. ratio tolernc. ....  1.125000
   Auto Start start iteration           ....    20
   Auto Start num. interpolation iter.  ....    10
   Max. Number of Micro iterations      ....    16
   Max. Number of Macro iterations      .... Maxiter - #DIIS iter
   Number of Davidson start vectors     ....     2
   Converg. threshold I  (grad. norm)   ....   2.000e-06
   Converg. threshold II (energy diff.) ....   1.000e-09
   Grad. Scal. Fac. for Micro threshold ....   0.100
   Minimum threshold for Micro iter.    ....   0.010
   NR start threshold (gradient norm)   ....   0.001
   Initial trust radius                 ....   0.400
   Minimum AH scaling param. (alpha)    ....   1.000
   Maximum AH scaling param. (alpha)    .... 1000.000
   Orbital update algorithm             .... Taylor
   White noise on init. David. guess    .... on
   Maximum white noise                  ....   0.010
   Quad. conv. algorithm                .... NR
   COSX micro iterations for RIJONX calc.... off
 SOSCF                  CNVSOSCF        .... off
 Level Shifting         CNVShift        .... on
   Level shift para.    LevelShift      ....    0.2500
   Turn off err/grad.   ShiftErr        ....    0.0010
 Zerner damping         CNVZerner       .... off
 Static damping         CNVDamp         .... on
   Fraction old density DampFac         ....    0.7000
   Max. Damping (<1)    DampMax         ....    0.9800
   Min. Damping (>=0)   DampMin         ....    0.0000
   Turn off err/grad.   DampErr         ....    0.1000
 Fernandez-Rico         CNVRico         .... off

SCF Procedure:
 Maximum # iterations   MaxIter         ....   125
 SCF integral mode      SCFMode         .... Direct
   Integral package                     .... SHARK and LIBINT hybrid scheme
 Reset frequency        DirectResetFreq ....    20
 Integral Threshold     Thresh          ....  1.000e-12 Eh
 Primitive CutOff       TCut            ....  1.000e-14 Eh

Convergence Tolerance:
 Convergence Check Mode ConvCheckMode   .... Total+1el-Energy
 Convergence forced     ConvForced      .... 0
 Energy Change          TolE            ....  1.000e-09 Eh
 1-El. energy change                    ....  1.000e-06 Eh
 DIIS Error             TolErr          ....  1.000e-08


Diagonalization of the overlap matrix:
Smallest eigenvalue                        ... 3.881e-04
Time for diagonalization                   ...    0.671 sec
Threshold for overlap eigenvalues          ... 1.000e-08
Number of eigenvalues below threshold      ... 0
Time for construction of square roots      ...    0.513 sec
Total time needed                          ...    1.190 sec

--------------------------------
INITIAL GUESS: MINIMAL BASIS EHT
--------------------------------
The minimal basis has 272 functions
EHT matrix was diagonalized
Basis set overlap was calculated now projecting the orbitals
Using GuessMode=FMatrix for the initial guess
C*T matrix was formed
Effective Fockian was calculated
Effective Fockian was diagonalized
Initial density was built
                      ------------------
                      INITIAL GUESS DONE
                      ------------------
-------------------
DFT GRID GENERATION
-------------------

General Integration Accuracy     IntAcc      ... 4.159
Radial Grid Type                 RadialGrid  ... OptM3 with GC (2021)
Angular Grid (max. ang.)         AngularGrid ... 3 (Lebedev-194)
Angular grid pruning method      GridPruning ... 4 (adaptive)
Weight generation scheme         WeightScheme... Becke
Basis function cutoff            BFCut       ... 1.0000e-12
Integration weight cutoff        WCut        ... 1.0000e-14
Angular grids for H and He will be reduced by one unit
Partially contracted basis set               ... off
Rotationally invariant grid construction     ... off

Total number of grid points                  ...   200056
Total number of batches                      ...     3170
Average number of points per batch           ...       63
Average number of grid points per atom       ...     2382
Time for grid setup =    2.600 sec

--------------------
COSX GRID GENERATION
--------------------

GRIDX 1
-------
General Integration Accuracy     IntAcc      ... 3.816
Radial Grid Type                 RadialGrid  ... OptM3 with GC (2021)
Angular Grid (max. ang.)         AngularGrid ... 1 (Lebedev-50)
Angular grid pruning method      GridPruning ... 4 (adaptive)
Weight generation scheme         WeightScheme... Becke
Basis function cutoff            BFCut       ... 1.0000e-12
Integration weight cutoff        WCut        ... 1.0000e-14
Angular grids for H and He will be reduced by one unit
Partially contracted basis set               ... on
Rotationally invariant grid construction     ... off

Total number of grid points                  ...    49802
Total number of batches                      ...      822
Average number of points per batch           ...       60
Average number of grid points per atom       ...      593
UseSFitting                                  ... on

GRIDX 2
-------
General Integration Accuracy     IntAcc      ... 4.020
Radial Grid Type                 RadialGrid  ... OptM3 with GC (2021)
Angular Grid (max. ang.)         AngularGrid ... 2 (Lebedev-110)
Angular grid pruning method      GridPruning ... 4 (adaptive)
Weight generation scheme         WeightScheme... Becke
Basis function cutoff            BFCut       ... 1.0000e-12
Integration weight cutoff        WCut        ... 1.0000e-14
Angular grids for H and He will be reduced by one unit
Partially contracted basis set               ... on
Rotationally invariant grid construction     ... off

Total number of grid points                  ...   106708
Total number of batches                      ...     1708
Average number of points per batch           ...       62
Average number of grid points per atom       ...     1270
UseSFitting                                  ... on

GRIDX 3
-------
General Integration Accuracy     IntAcc      ... 4.338
Radial Grid Type                 RadialGrid  ... OptM3 with GC (2021)
Angular Grid (max. ang.)         AngularGrid ... 3 (Lebedev-194)
Angular grid pruning method      GridPruning ... 4 (adaptive)
Weight generation scheme         WeightScheme... Becke
Basis function cutoff            BFCut       ... 1.0000e-12
Integration weight cutoff        WCut        ... 1.0000e-14
Angular grids for H and He will be reduced by one unit
Partially contracted basis set               ... on
Rotationally invariant grid construction     ... off

Total number of grid points                  ...   232021
Total number of batches                      ...     3669
Average number of points per batch           ...       63
Average number of grid points per atom       ...     2762
UseSFitting                                  ... on

Time for X-Grid setup             =    9.084 sec


--------------------
CPCM SOLVATION MODEL
--------------------
CPCM parameters:
  Epsilon                                         ...       9.0800
  Refrac                                          ...       1.4240
  Rsolv                                           ...       1.3000
  Surface type                                    ... GAUSSIAN VDW
  Epsilon function type                           ...         CPCM
Radii:
 Radius for C  used is    3.8550 Bohr (=   2.0400 Ang.)
 Radius for N  used is    3.5149 Bohr (=   1.8600 Ang.)
 Radius for O  used is    3.4469 Bohr (=   1.8240 Ang.)
 Radius for H  used is    2.4944 Bohr (=   1.3200 Ang.)
Calculating surface                               ...        done! (  0.0s)
GEPOL surface points                              ...         4120
GEPOL Volume                                      ...    4798.3095
GEPOL Surface-area                                ...    2168.6063
Calculating surface distance matrix               ...        done! (  0.3s)
Performing Cholesky decomposition & store         ...        done! (  2.0s)
Overall time for CPCM initialization              ...                 2.3s
--------------
SCF ITERATIONS
--------------
ITER       Energy         Delta-E        Max-DP      RMS-DP      [F,P]     Damp
               ***  Starting incremental Fock matrix formation  ***
  0  -2034.5359070909   0.000000000000 0.11374161  0.00147286  0.2777778 0.7000
  1  -2036.6345895125  -2.098682421559 0.07091745  0.00093688  0.1508434 0.7000
                               ***Turning on DIIS***
  2  -2037.8096420105  -1.175052497990 0.04179539  0.00062102  0.1062738 0.7000
  3  -2038.6333342842  -0.823692273755 0.10137188  0.00155224  0.0753135 0.0000
  4  -2040.6212243500  -1.987890065755 0.02648327  0.00023898  0.0281646 0.0000
  5  -2040.6362035386  -0.014979188662 0.01242123  0.00009053  0.0206887 0.0000
  6  -2040.6497386673  -0.013535128655 0.00722993  0.00004284  0.0060335 0.0000
  7  -2040.6512721768  -0.001533509485 0.00585808  0.00003143  0.0032635 0.0000
  8  -2040.6522278064  -0.000955629658 0.00470267  0.00003174  0.0023199 0.0000
  9  -2040.6529928962  -0.000765089748 0.00475746  0.00002709  0.0025208 0.0000
 10  -2040.6535761517  -0.000583255497 0.00386395  0.00002642  0.0019603 0.0000
 11  -2040.6540504523  -0.000474300648 0.00399976  0.00002625  0.0020734 0.0000
 12  -2040.6544527803  -0.000402328002 0.00372001  0.00002410  0.0017137 0.0000
 13  -2040.6547567445  -0.000303964114 0.00293650  0.00001937  0.0014738 0.0000
 14  -2040.6549585238  -0.000201779320 0.00313050  0.00002073  0.0011107 0.0000
 15  -2040.6551072684  -0.000148744634 0.00403689  0.00002780  0.0009694 0.0000
               *** Restarting incremental Fock matrix formation ***
                                   *** Resetting DIIS ***
 16  -2040.6553276840  -0.000220415568 0.00149386  0.00000887  0.0010439 0.0000
 17  -2040.6553393334  -0.000011649414 0.00089229  0.00000558  0.0008732 0.0000
 18  -2040.6553585599  -0.000019226511 0.00053032  0.00000397  0.0002542 0.0000
 19  -2040.6553662360  -0.000007676088 0.00048136  0.00000389  0.0001886 0.0000
 20  -2040.6553717573  -0.000005521330 0.00083416  0.00000599  0.0001590 0.0000
 21  -2040.6553768469  -0.000005089536 0.00038194  0.00000251  0.0000658 0.0000
 22  -2040.6553776228  -0.000000775965 0.00009568  0.00000059  0.0000641 0.0000
 23  -2040.6553777473  -0.000000124525 0.00009754  0.00000052  0.0000204 0.0000
 24  -2040.6553777968  -0.000000049458 0.00002076  0.00000014  0.0000176 0.0000
 25  -2040.6553778112  -0.000000014379 0.00003800  0.00000022  0.0000075 0.0000
 26  -2040.6553778181  -0.000000006931 0.00001887  0.00000012  0.0000059 0.0000
 27  -2040.6553778230  -0.000000004879 0.00001071  0.00000008  0.0000052 0.0000
 28  -2040.6553778256  -0.000000002586 0.00000865  0.00000004  0.0000026 0.0000
 29  -2040.6553778262  -0.000000000599 0.00000584  0.00000004  0.0000030 0.0000
 30  -2040.6553778262   0.000000000019 0.00000569  0.00000004  0.0000012 0.0000
 31  -2040.6553778268  -0.000000000634 0.00000191  0.00000001  0.0000010 0.0000
 32  -2040.6553778275  -0.000000000673 0.00000166  0.00000001  0.0000008 0.0000
 33  -2040.6553778265   0.000000001004 0.00000225  0.00000001  0.0000007 0.0000
 34  -2040.6553778274  -0.000000000899 0.00000147  0.00000001  0.0000004 0.0000
 35  -2040.6553778287  -0.000000001336 0.00000137  0.00000001  0.0000003 0.0000
               *** Restarting incremental Fock matrix formation ***
                                   *** Resetting DIIS ***
 36  -2040.6553778272   0.000000001487 0.00000041  0.00000000  0.0000003 0.0000
 37  -2040.6553778273  -0.000000000042 0.00000031  0.00000000  0.0000003 0.0000
 38  -2040.6553778262   0.000000001086 0.00000031  0.00000000  0.0000001 0.0000
 39  -2040.6553778265  -0.000000000361 0.00000035  0.00000000  0.0000001 0.0000
 40  -2040.6553778259   0.000000000654 0.00000016  0.00000000  0.0000000 0.0000
                            ***DIIS convergence achieved***

               *****************************************************
               *                     SUCCESS                       *
               *           SCF CONVERGED AFTER  41 CYCLES          *
               *****************************************************

Old exchange energy                            =   -116.086997699 Eh
New exchange energy                            =   -116.086961479 Eh
Exchange energy change after final integration =      0.000036220 Eh
Total energy after final integration           =  -2040.655341603 Eh
Final COS-X integration done in                =    66.304 sec

----------------
TOTAL SCF ENERGY
----------------

Total Energy       :        -2040.65534160 Eh          -55529.05489 eV

Components:
Nuclear Repulsion  :         6189.23033049 Eh          168417.51947 eV
Electronic Energy  :        -8229.88567209 Eh         -223946.57436 eV
One Electron Energy:       -15103.54107987 Eh         -410988.24702 eV
Two Electron Energy:         6873.65540778 Eh          187041.67266 eV
Max COSX asymmetry :            0.00000328 Eh               0.00009 eV
CPCM Dielectric    :           -0.03626881 Eh              -0.98692 eV

Virial components:
Potential Energy   :        -4065.89235032 Eh         -110638.55561 eV
Kinetic Energy     :         2025.23700872 Eh           55109.50072 eV
Virial Ratio       :            2.00761310


DFT components:
N(Alpha)           :      167.000507512042 electrons
N(Beta)            :      165.000540590316 electrons
N(Total)           :      332.001048102358 electrons
E(X)               :     -154.292566285133 Eh       
E(C)               :      -14.652693278870 Eh       
E(XC)              :     -168.945259564004 Eh       
DFET-embed. en.    :        0.000000000000 Eh       
CPCM Solvation Model Properties:
Surface-charge          :           -0.03155475
Charge-correction       :           -0.00031880 Eh              -0.00867 eV
Free-energy (cav+disp)  :  This term is not implemented in the current solvation scheme

---------------
SCF CONVERGENCE
---------------

  Last Energy change         ...    2.5530e-09  Tolerance :   1.0000e-09
  Last MAX-Density change    ...    0.0000e+00  Tolerance :   1.0000e-08
  Last RMS-Density change    ...    0.0000e+00  Tolerance :   1.0000e-09
  Last DIIS Error            ...    1.6608e-08  Tolerance :   1.0000e-08

             **** THE GBW FILE WAS UPDATED (orca.gbw) ****
             **** DENSITY orca.scfp WAS UPDATED ****
             **** ENERGY FILE WAS UPDATED (orca.en.tmp) ****
----------------------
UHF SPIN CONTAMINATION
----------------------

Warning: in a DFT calculation there is little theoretical justification to 
         calculate <S**2> as in Hartree-Fock theory. We will do it anyways
         but you should keep in mind that the values have only limited relevance

Expectation value of <S**2>     :     2.026684
Ideal value S*(S+1) for S=1.0   :     2.000000
Deviation                       :     0.026684

             **** THE GBW FILE WAS UPDATED (orca.gbw) ****
             **** DENSITY orca.scfp WAS UPDATED ****
----------------
ORBITAL ENERGIES
----------------
                 SPIN UP ORBITALS
  NO   OCC          E(Eh)            E(eV) 
   0   1.0000     -19.586370      -532.9722 
   1   1.0000     -19.494055      -530.4602 
   2   1.0000     -19.478063      -530.0250 
   3   1.0000     -19.464623      -529.6593 
   4   1.0000     -14.730179      -400.8286 
   5   1.0000     -14.658077      -398.8666 
   6   1.0000     -14.657250      -398.8440 
   7   1.0000     -14.652406      -398.7122 
   8   1.0000     -14.644601      -398.4998 
   9   1.0000     -10.565357      -287.4980 
  10   1.0000     -10.554798      -287.2107 
  11   1.0000     -10.547590      -287.0145 
  12   1.0000     -10.547382      -287.0089 
  13   1.0000     -10.520488      -286.2770 
  14   1.0000     -10.518488      -286.2226 
  15   1.0000     -10.510283      -285.9994 
  16   1.0000     -10.503250      -285.8080 
  17   1.0000     -10.501973      -285.7732 
  18   1.0000     -10.494795      -285.5779 
  19   1.0000     -10.486713      -285.3580 
  20   1.0000     -10.478326      -285.1297 
  21   1.0000     -10.469296      -284.8840 
  22   1.0000     -10.468345      -284.8582 
  23   1.0000     -10.467574      -284.8372 
  24   1.0000     -10.466457      -284.8068 
  25   1.0000     -10.466144      -284.7983 
  26   1.0000     -10.464567      -284.7553 
  27   1.0000     -10.461421      -284.6698 
  28   1.0000     -10.461298      -284.6664 
  29   1.0000     -10.459454      -284.6162 
  30   1.0000     -10.459277      -284.6114 
  31   1.0000     -10.458836      -284.5994 
  32   1.0000     -10.457837      -284.5722 
  33   1.0000     -10.455693      -284.5139 
  34   1.0000     -10.455325      -284.5039 
  35   1.0000     -10.450952      -284.3849 
  36   1.0000     -10.448286      -284.3123 
  37   1.0000     -10.447753      -284.2978 
  38   1.0000     -10.447271      -284.2847 
  39   1.0000     -10.446702      -284.2692 
  40   1.0000     -10.446541      -284.2648 
  41   1.0000     -10.445307      -284.2313 
  42   1.0000     -10.438268      -284.0397 
  43   1.0000     -10.434953      -283.9495 
  44   1.0000     -10.433889      -283.9206 
  45   1.0000     -10.424376      -283.6617 
  46   1.0000     -10.423218      -283.6302 
  47   1.0000      -1.269263       -34.5384 
  48   1.0000      -1.165102       -31.7040 
  49   1.0000      -1.163823       -31.6692 
  50   1.0000      -1.149081       -31.2681 
  51   1.0000      -1.126161       -30.6444 
  52   1.0000      -1.063212       -28.9315 
  53   1.0000      -1.046698       -28.4821 
  54   1.0000      -1.035480       -28.1768 
  55   1.0000      -1.030776       -28.0488 
  56   1.0000      -0.979567       -26.6554 
  57   1.0000      -0.970347       -26.4045 
  58   1.0000      -0.963492       -26.2180 
  59   1.0000      -0.955642       -26.0043 
  60   1.0000      -0.905584       -24.6422 
  61   1.0000      -0.903860       -24.5953 
  62   1.0000      -0.893426       -24.3113 
  63   1.0000      -0.888221       -24.1697 
  64   1.0000      -0.879087       -23.9212 
  65   1.0000      -0.853336       -23.2205 
  66   1.0000      -0.848037       -23.0763 
  67   1.0000      -0.844971       -22.9928 
  68   1.0000      -0.838512       -22.8171 
  69   1.0000      -0.827350       -22.5133 
  70   1.0000      -0.801199       -21.8017 
  71   1.0000      -0.782961       -21.3054 
  72   1.0000      -0.771767       -21.0008 
  73   1.0000      -0.768378       -20.9086 
  74   1.0000      -0.765528       -20.8311 
  75   1.0000      -0.760369       -20.6907 
  76   1.0000      -0.758403       -20.6372 
  77   1.0000      -0.729241       -19.8437 
  78   1.0000      -0.719005       -19.5651 
  79   1.0000      -0.709492       -19.3062 
  80   1.0000      -0.703018       -19.1301 
  81   1.0000      -0.695629       -18.9290 
  82   1.0000      -0.690829       -18.7984 
  83   1.0000      -0.685932       -18.6652 
  84   1.0000      -0.680300       -18.5119 
  85   1.0000      -0.658506       -17.9189 
  86   1.0000      -0.650709       -17.7067 
  87   1.0000      -0.645739       -17.5715 
  88   1.0000      -0.641571       -17.4580 
  89   1.0000      -0.625747       -17.0274 
  90   1.0000      -0.607552       -16.5323 
  91   1.0000      -0.598198       -16.2778 
  92   1.0000      -0.597487       -16.2584 
  93   1.0000      -0.586013       -15.9462 
  94   1.0000      -0.584029       -15.8922 
  95   1.0000      -0.577149       -15.7050 
  96   1.0000      -0.573835       -15.6148 
  97   1.0000      -0.570992       -15.5375 
  98   1.0000      -0.567777       -15.4500 
  99   1.0000      -0.563233       -15.3263 
 100   1.0000      -0.555035       -15.1033 
 101   1.0000      -0.550218       -14.9722 
 102   1.0000      -0.541458       -14.7338 
 103   1.0000      -0.533149       -14.5077 
 104   1.0000      -0.529666       -14.4129 
 105   1.0000      -0.528602       -14.3840 
 106   1.0000      -0.523253       -14.2384 
 107   1.0000      -0.520503       -14.1636 
 108   1.0000      -0.517435       -14.0801 
 109   1.0000      -0.515311       -14.0223 
 110   1.0000      -0.513638       -13.9768 
 111   1.0000      -0.510164       -13.8823 
 112   1.0000      -0.506388       -13.7795 
 113   1.0000      -0.500232       -13.6120 
 114   1.0000      -0.496859       -13.5202 
 115   1.0000      -0.495143       -13.4735 
 116   1.0000      -0.491508       -13.3746 
 117   1.0000      -0.489970       -13.3328 
 118   1.0000      -0.484112       -13.1734 
 119   1.0000      -0.481028       -13.0894 
 120   1.0000      -0.479878       -13.0581 
 121   1.0000      -0.476972       -12.9791 
 122   1.0000      -0.467616       -12.7245 
 123   1.0000      -0.464240       -12.6326 
 124   1.0000      -0.459350       -12.4996 
 125   1.0000      -0.454491       -12.3673 
 126   1.0000      -0.454071       -12.3559 
 127   1.0000      -0.450718       -12.2647 
 128   1.0000      -0.449020       -12.2185 
 129   1.0000      -0.446267       -12.1435 
 130   1.0000      -0.441664       -12.0183 
 131   1.0000      -0.437113       -11.8944 
 132   1.0000      -0.435429       -11.8486 
 133   1.0000      -0.432679       -11.7738 
 134   1.0000      -0.428496       -11.6600 
 135   1.0000      -0.424301       -11.5458 
 136   1.0000      -0.421147       -11.4600 
 137   1.0000      -0.420351       -11.4383 
 138   1.0000      -0.420018       -11.4293 
 139   1.0000      -0.417694       -11.3660 
 140   1.0000      -0.415806       -11.3147 
 141   1.0000      -0.413443       -11.2504 
 142   1.0000      -0.407318       -11.0837 
 143   1.0000      -0.403541       -10.9809 
 144   1.0000      -0.402739       -10.9591 
 145   1.0000      -0.393430       -10.7058 
 146   1.0000      -0.392282       -10.6745 
 147   1.0000      -0.390539       -10.6271 
 148   1.0000      -0.380144       -10.3442 
 149   1.0000      -0.374542       -10.1918 
 150   1.0000      -0.361211        -9.8290 
 151   1.0000      -0.354958        -9.6589 
 152   1.0000      -0.350948        -9.5498 
 153   1.0000      -0.345387        -9.3985 
 154   1.0000      -0.340711        -9.2712 
 155   1.0000      -0.325911        -8.8685 
 156   1.0000      -0.324312        -8.8250 
 157   1.0000      -0.320842        -8.7305 
 158   1.0000      -0.308608        -8.3976 
 159   1.0000      -0.305859        -8.3228 
 160   1.0000      -0.304072        -8.2742 
 161   1.0000      -0.301335        -8.1997 
 162   1.0000      -0.297658        -8.0997 
 163   1.0000      -0.296197        -8.0599 
 164   1.0000      -0.288128        -7.8404 
 165   1.0000      -0.279595        -7.6082 
 166   1.0000      -0.190956        -5.1962 
 167   0.0000      -0.046062        -1.2534 
 168   0.0000      -0.020935        -0.5697 
 169   0.0000      -0.012726        -0.3463 
 170   0.0000       0.008949         0.2435 
 171   0.0000       0.011667         0.3175 
 172   0.0000       0.015124         0.4115 
 173   0.0000       0.017212         0.4684 
 174   0.0000       0.055231         1.5029 
 175   0.0000       0.061275         1.6674 
 176   0.0000       0.065690         1.7875 
 177   0.0000       0.090898         2.4735 
 178   0.0000       0.116550         3.1715 
 179   0.0000       0.134874         3.6701 
 180   0.0000       0.141805         3.8587 
 181   0.0000       0.144806         3.9404 
 182   0.0000       0.147182         4.0050 
 183   0.0000       0.153269         4.1706 
 184   0.0000       0.157970         4.2986 
 185   0.0000       0.159965         4.3529 
 186   0.0000       0.165703         4.5090 
 187   0.0000       0.173553         4.7226 
 188   0.0000       0.174595         4.7510 
 189   0.0000       0.176308         4.7976 
 190   0.0000       0.179852         4.8940 
 191   0.0000       0.183796         5.0014 
 192   0.0000       0.185303         5.0424 
 193   0.0000       0.189367         5.1529 
 194   0.0000       0.190068         5.1720 
 195   0.0000       0.192796         5.2462 
 196   0.0000       0.196101         5.3362 
 197   0.0000       0.196577         5.3491 
 198   0.0000       0.201608         5.4860 
 199   0.0000       0.205807         5.6003 
 200   0.0000       0.207600         5.6491 
 201   0.0000       0.208532         5.6744 
 202   0.0000       0.210521         5.7286 
 203   0.0000       0.214700         5.8423 
 204   0.0000       0.215868         5.8741 
 205   0.0000       0.218001         5.9321 
 206   0.0000       0.219309         5.9677 
 207   0.0000       0.220744         6.0068 
 208   0.0000       0.221277         6.0213 
 209   0.0000       0.222163         6.0454 
 210   0.0000       0.225265         6.1298 
 211   0.0000       0.228269         6.2115 
 212   0.0000       0.230877         6.2825 
 213   0.0000       0.232112         6.3161 
 214   0.0000       0.235757         6.4153 
 215   0.0000       0.237454         6.4615 
 216   0.0000       0.241820         6.5803 
 217   0.0000       0.245799         6.6885 
 218   0.0000       0.247798         6.7429 
 219   0.0000       0.248528         6.7628 
 220   0.0000       0.251730         6.8499 
 221   0.0000       0.253451         6.8968 
 222   0.0000       0.255090         6.9414 
 223   0.0000       0.260359         7.0847 
 224   0.0000       0.261053         7.1036 
 225   0.0000       0.269068         7.3217 
 226   0.0000       0.270494         7.3605 
 227   0.0000       0.274051         7.4573 
 228   0.0000       0.280921         7.6442 
 229   0.0000       0.285027         7.7560 
 230   0.0000       0.286506         7.7962 
 231   0.0000       0.290436         7.9032 
 232   0.0000       0.293177         7.9778 
 233   0.0000       0.295881         8.0513 
 234   0.0000       0.300786         8.1848 
 235   0.0000       0.305157         8.3037 
 236   0.0000       0.307414         8.3652 
 237   0.0000       0.311207         8.4684 
 238   0.0000       0.314306         8.5527 
 239   0.0000       0.315954         8.5976 
 240   0.0000       0.321255         8.7418 
 241   0.0000       0.323538         8.8039 
 242   0.0000       0.323793         8.8109 
 243   0.0000       0.327532         8.9126 
 244   0.0000       0.330736         8.9998 
 245   0.0000       0.335140         9.1196 
 246   0.0000       0.339204         9.2302 
 247   0.0000       0.341542         9.2938 
 248   0.0000       0.345634         9.4052 
 249   0.0000       0.358156         9.7459 
 250   0.0000       0.362017         9.8510 
 251   0.0000       0.362211         9.8563 
 252   0.0000       0.370607        10.0847 
 253   0.0000       0.377040        10.2598 
 254   0.0000       0.380389        10.3509 
 255   0.0000       0.387026        10.5315 
 256   0.0000       0.402348        10.9484 
 257   0.0000       0.406765        11.0686 
 258   0.0000       0.409782        11.1507 
 259   0.0000       0.423715        11.5299 
 260   0.0000       0.428157        11.6508 
 261   0.0000       0.437159        11.8957 
 262   0.0000       0.447938        12.1890 
 263   0.0000       0.455804        12.4030 
 264   0.0000       0.460390        12.5278 
 265   0.0000       0.468906        12.7596 
 266   0.0000       0.472748        12.8641 
 267   0.0000       0.481863        13.1122 
 268   0.0000       0.492769        13.4089 
 269   0.0000       0.497336        13.5332 
 270   0.0000       0.499398        13.5893 
 271   0.0000       0.505313        13.7503 
 272   0.0000       0.507255        13.8031 
 273   0.0000       0.509393        13.8613 
 274   0.0000       0.516265        14.0483 
 275   0.0000       0.517407        14.0794 
 276   0.0000       0.522555        14.2194 
 277   0.0000       0.525120        14.2892 
 278   0.0000       0.528544        14.3824 
 279   0.0000       0.532511        14.4904 
 280   0.0000       0.535717        14.5776 
 281   0.0000       0.539151        14.6711 
 282   0.0000       0.541095        14.7240 
 283   0.0000       0.544607        14.8195 
 284   0.0000       0.547411        14.8958 
 285   0.0000       0.557294        15.1647 
 286   0.0000       0.558124        15.1873 
 287   0.0000       0.561141        15.2694 
 288   0.0000       0.565696        15.3934 
 289   0.0000       0.567230        15.4351 
 290   0.0000       0.569008        15.4835 
 291   0.0000       0.574409        15.6305 
 292   0.0000       0.575626        15.6636 
 293   0.0000       0.580808        15.8046 
 294   0.0000       0.584037        15.8925 
 295   0.0000       0.590508        16.0685 
 296   0.0000       0.593363        16.1462 
 297   0.0000       0.595978        16.2174 
 298   0.0000       0.598853        16.2956 
 299   0.0000       0.600912        16.3516 
 300   0.0000       0.604452        16.4480 
 301   0.0000       0.607778        16.5385 
 302   0.0000       0.610213        16.6047 
 303   0.0000       0.610902        16.6235 
 304   0.0000       0.614900        16.7323 
 305   0.0000       0.621215        16.9041 
 306   0.0000       0.623510        16.9666 
 307   0.0000       0.625442        17.0192 
 308   0.0000       0.626067        17.0362 
 309   0.0000       0.627764        17.0823 
 310   0.0000       0.630104        17.1460 
 311   0.0000       0.632422        17.2091 
 312   0.0000       0.634089        17.2544 
 313   0.0000       0.634927        17.2773 
 314   0.0000       0.636564        17.3218 
 315   0.0000       0.641437        17.4544 
 316   0.0000       0.649685        17.6788 
 317   0.0000       0.651574        17.7302 
 318   0.0000       0.653208        17.7747 
 319   0.0000       0.654848        17.8193 
 320   0.0000       0.657951        17.9038 
 321   0.0000       0.664395        18.0791 
 322   0.0000       0.666397        18.1336 
 323   0.0000       0.671801        18.2806 
 324   0.0000       0.678385        18.4598 
 325   0.0000       0.681210        18.5367 
 326   0.0000       0.684070        18.6145 
 327   0.0000       0.687210        18.6999 
 328   0.0000       0.689370        18.7587 
 329   0.0000       0.695638        18.9293 
 330   0.0000       0.698752        19.0140 
 331   0.0000       0.700653        19.0657 
 332   0.0000       0.701657        19.0931 
 333   0.0000       0.708797        19.2873 
 334   0.0000       0.710921        19.3451 
 335   0.0000       0.717776        19.5317 
 336   0.0000       0.720711        19.6115 
 337   0.0000       0.721060        19.6210 
 338   0.0000       0.729950        19.8630 
 339   0.0000       0.730676        19.8827 
 340   0.0000       0.737600        20.0711 
 341   0.0000       0.739668        20.1274 
 342   0.0000       0.739777        20.1304 
 343   0.0000       0.745155        20.2767 
 344   0.0000       0.749753        20.4018 
 345   0.0000       0.751461        20.4483 
 346   0.0000       0.759012        20.6538 
 347   0.0000       0.762047        20.7364 
 348   0.0000       0.766180        20.8488 
 349   0.0000       0.769555        20.9406 
 350   0.0000       0.773809        21.0564 
 351   0.0000       0.784077        21.3358 
 352   0.0000       0.787799        21.4371 
 353   0.0000       0.792041        21.5525 
 354   0.0000       0.802483        21.8367 
 355   0.0000       0.805929        21.9305 
 356   0.0000       0.824773        22.4432 
 357   0.0000       0.835339        22.7307 
 358   0.0000       0.841382        22.8952 
 359   0.0000       0.846077        23.0229 
 360   0.0000       0.851432        23.1686 
 361   0.0000       0.863230        23.4897 
 362   0.0000       0.869319        23.6554 
 363   0.0000       0.879596        23.9350 
 364   0.0000       0.880734        23.9660 
 365   0.0000       0.882639        24.0178 
 366   0.0000       0.888822        24.1861 
 367   0.0000       0.894308        24.3353 
 368   0.0000       0.908875        24.7317 
 369   0.0000       0.917369        24.9629 
 370   0.0000       0.923336        25.1253 
 371   0.0000       0.928886        25.2763 
 372   0.0000       0.929121        25.2827 
 373   0.0000       0.937900        25.5216 
 374   0.0000       0.940136        25.5824 
 375   0.0000       0.942432        25.6449 
 376   0.0000       0.945290        25.7227 
 377   0.0000       0.948189        25.8015 
 378   0.0000       0.952811        25.9273 
 379   0.0000       0.953977        25.9590 
 380   0.0000       0.957410        26.0525 
 381   0.0000       0.960705        26.1421 
 382   0.0000       0.965023        26.2596 
 383   0.0000       0.967726        26.3332 
 384   0.0000       0.969475        26.3808 
 385   0.0000       0.975640        26.5485 
 386   0.0000       0.977820        26.6078 
 387   0.0000       0.982021        26.7222 
 388   0.0000       0.987836        26.8804 
 389   0.0000       0.990320        26.9480 
 390   0.0000       0.993733        27.0408 
 391   0.0000       0.997789        27.1512 
 392   0.0000       1.000225        27.2175 
 393   0.0000       1.001065        27.2404 
 394   0.0000       1.006672        27.3929 
 395   0.0000       1.009221        27.4623 
 396   0.0000       1.012701        27.5570 
 397   0.0000       1.017012        27.6743 
 398   0.0000       1.019649        27.7460 
 399   0.0000       1.021925        27.8080 
 400   0.0000       1.025335        27.9008 
 401   0.0000       1.029430        28.0122 
 402   0.0000       1.034923        28.1617 
 403   0.0000       1.040254        28.3067 
 404   0.0000       1.042822        28.3766 
 405   0.0000       1.047937        28.5158 
 406   0.0000       1.049562        28.5600 
 407   0.0000       1.051398        28.6100 
 408   0.0000       1.054051        28.6822 
 409   0.0000       1.058162        28.7940 
 410   0.0000       1.058945        28.8154 
 411   0.0000       1.060441        28.8561 
 412   0.0000       1.066795        29.0290 
 413   0.0000       1.067668        29.0527 
 414   0.0000       1.070933        29.1416 
 415   0.0000       1.073382        29.2082 
 416   0.0000       1.075392        29.2629 
 417   0.0000       1.079066        29.3629 
 418   0.0000       1.085557        29.5395 
 419   0.0000       1.087291        29.5867 
 420   0.0000       1.091154        29.6918 
 421   0.0000       1.092519        29.7290 
 422   0.0000       1.094199        29.7747 
 423   0.0000       1.102669        30.0052 
 424   0.0000       1.104049        30.0427 
 425   0.0000       1.111945        30.2576 
 426   0.0000       1.115273        30.3481 
 427   0.0000       1.117039        30.3962 
 428   0.0000       1.120613        30.4934 
 429   0.0000       1.122091        30.5336 
 430   0.0000       1.130686        30.7675 
 431   0.0000       1.133785        30.8519 
 432   0.0000       1.139785        31.0151 
 433   0.0000       1.140843        31.0439 
 434   0.0000       1.150446        31.3052 
 435   0.0000       1.154260        31.4090 
 436   0.0000       1.156064        31.4581 
 437   0.0000       1.164011        31.6743 
 438   0.0000       1.165571        31.7168 
 439   0.0000       1.170561        31.8526 
 440   0.0000       1.177200        32.0332 
 441   0.0000       1.185588        32.2615 
 442   0.0000       1.190866        32.4051 
 443   0.0000       1.193782        32.4845 
 444   0.0000       1.199526        32.6408 
 445   0.0000       1.204477        32.7755 
 446   0.0000       1.214001        33.0346 
 447   0.0000       1.229848        33.4659 
 448   0.0000       1.233659        33.5696 
 449   0.0000       1.240256        33.7491 
 450   0.0000       1.248820        33.9821 
 451   0.0000       1.252538        34.0833 
 452   0.0000       1.253339        34.1051 
 453   0.0000       1.264081        34.3974 
 454   0.0000       1.266676        34.4680 
 455   0.0000       1.280105        34.8334 
 456   0.0000       1.283500        34.9258 
 457   0.0000       1.292712        35.1765 
 458   0.0000       1.296667        35.2841 
 459   0.0000       1.300361        35.3846 
 460   0.0000       1.307363        35.5752 
 461   0.0000       1.312302        35.7096 
 462   0.0000       1.318048        35.8659 
 463   0.0000       1.321690        35.9650 
 464   0.0000       1.324352        36.0374 
 465   0.0000       1.331952        36.2443 
 466   0.0000       1.341706        36.5097 
 467   0.0000       1.343580        36.5607 
 468   0.0000       1.348856        36.7043 
 469   0.0000       1.358748        36.9734 
 470   0.0000       1.362720        37.0815 
 471   0.0000       1.367624        37.2149 
 472   0.0000       1.377534        37.4846 
 473   0.0000       1.382469        37.6189 
 474   0.0000       1.398971        38.0679 
 475   0.0000       1.402973        38.1768 
 476   0.0000       1.406127        38.2627 
 477   0.0000       1.416413        38.5426 
 478   0.0000       1.427706        38.8498 
 479   0.0000       1.428684        38.8765 
 480   0.0000       1.445624        39.3374 
 481   0.0000       1.455284        39.6003 
 482   0.0000       1.472491        40.0685 
 483   0.0000       1.478481        40.2315 
 484   0.0000       1.480236        40.2793 
 485   0.0000       1.480798        40.2946 
 486   0.0000       1.482820        40.3496 
 487   0.0000       1.489581        40.5336 
 488   0.0000       1.495527        40.6953 
 489   0.0000       1.501900        40.8688 
 490   0.0000       1.503904        40.9233 
 491   0.0000       1.508599        41.0511 
 492   0.0000       1.521196        41.3938 
 493   0.0000       1.531156        41.6649 
 494   0.0000       1.532174        41.6926 
 495   0.0000       1.535710        41.7888 
 496   0.0000       1.536713        41.8161 
 497   0.0000       1.539273        41.8857 
 498   0.0000       1.541289        41.9406 
 499   0.0000       1.545054        42.0430 
 500   0.0000       1.547787        42.1174 
 501   0.0000       1.554617        42.3033 
 502   0.0000       1.555931        42.3390 
 503   0.0000       1.561763        42.4977 
 504   0.0000       1.568461        42.6800 
 505   0.0000       1.569029        42.6954 
 506   0.0000       1.575477        42.8709 
 507   0.0000       1.579452        42.9791 
 508   0.0000       1.585080        43.1322 
 509   0.0000       1.591167        43.2978 
 510   0.0000       1.597657        43.4745 
 511   0.0000       1.607586        43.7446 
 512   0.0000       1.624245        44.1980 
 513   0.0000       1.628393        44.3108 
 514   0.0000       1.637507        44.5588 
 515   0.0000       1.645431        44.7745 
 516   0.0000       1.659614        45.1604 
 517   0.0000       1.685498        45.8647 
 518   0.0000       1.691349        46.0239 
 519   0.0000       1.705954        46.4214 
 520   0.0000       1.718016        46.7496 
 521   0.0000       1.730339        47.0849 
 522   0.0000       1.731855        47.1262 
 523   0.0000       1.749755        47.6132 
 524   0.0000       1.757245        47.8171 
 525   0.0000       1.767522        48.0967 
 526   0.0000       1.768373        48.1199 
 527   0.0000       1.786923        48.6246 
 528   0.0000       1.793498        48.8035 
 529   0.0000       1.801350        49.0172 
 530   0.0000       1.815572        49.4042 
 531   0.0000       1.820163        49.5291 
 532   0.0000       1.831051        49.8254 
 533   0.0000       1.838490        50.0278 
 534   0.0000       1.841595        50.1123 
 535   0.0000       1.846679        50.2507 
 536   0.0000       1.849451        50.3261 
 537   0.0000       1.850566        50.3565 
 538   0.0000       1.862280        50.6752 
 539   0.0000       1.864685        50.7407 
 540   0.0000       1.872057        50.9413 
 541   0.0000       1.873779        50.9881 
 542   0.0000       1.876380        51.0589 
 543   0.0000       1.884804        51.2881 
 544   0.0000       1.885017        51.2939 
 545   0.0000       1.892052        51.4854 
 546   0.0000       1.895773        51.5866 
 547   0.0000       1.899117        51.6776 
 548   0.0000       1.903308        51.7916 
 549   0.0000       1.904114        51.8136 
 550   0.0000       1.910094        51.9763 
 551   0.0000       1.917996        52.1913 
 552   0.0000       1.929443        52.5028 
 553   0.0000       1.933001        52.5996 
 554   0.0000       1.944153        52.9031 
 555   0.0000       1.949096        53.0376 
 556   0.0000       1.950156        53.0664 
 557   0.0000       1.955316        53.2069 
 558   0.0000       1.960407        53.3454 
 559   0.0000       1.966800        53.5194 
 560   0.0000       1.975288        53.7503 
 561   0.0000       1.977649        53.8146 
 562   0.0000       1.978959        53.8502 
 563   0.0000       1.989028        54.1242 
 564   0.0000       1.996509        54.3278 
 565   0.0000       1.998689        54.3871 
 566   0.0000       2.009477        54.6806 
 567   0.0000       2.013649        54.7942 
 568   0.0000       2.023027        55.0494 
 569   0.0000       2.029399        55.2228 
 570   0.0000       2.030213        55.2449 
 571   0.0000       2.036148        55.4064 
 572   0.0000       2.045578        55.6630 
 573   0.0000       2.048358        55.7387 
 574   0.0000       2.059366        56.0382 
 575   0.0000       2.068863        56.2966 
 576   0.0000       2.070237        56.3340 
 577   0.0000       2.074156        56.4407 
 578   0.0000       2.074303        56.4446 
 579   0.0000       2.083594        56.6975 
 580   0.0000       2.088013        56.8177 
 581   0.0000       2.092976        56.9528 
 582   0.0000       2.096518        57.0491 
 583   0.0000       2.100331        57.1529 
 584   0.0000       2.102434        57.2101 
 585   0.0000       2.116268        57.5866 
 586   0.0000       2.120998        57.7153 
 587   0.0000       2.128070        57.9077 
 588   0.0000       2.134418        58.0805 
 589   0.0000       2.138220        58.1839 
 590   0.0000       2.139181        58.2101 
 591   0.0000       2.147886        58.4469 
 592   0.0000       2.158009        58.7224 
 593   0.0000       2.163991        58.8852 
 594   0.0000       2.177731        59.2591 
 595   0.0000       2.180971        59.3472 
 596   0.0000       2.186738        59.5042 
 597   0.0000       2.187495        59.5248 
 598   0.0000       2.198219        59.8166 
 599   0.0000       2.199601        59.8542 
 600   0.0000       2.200084        59.8673 
 601   0.0000       2.204702        59.9930 
 602   0.0000       2.208882        60.1067 
 603   0.0000       2.215878        60.2971 
 604   0.0000       2.221671        60.4548 
 605   0.0000       2.224864        60.5416 
 606   0.0000       2.227580        60.6155 
 607   0.0000       2.231306        60.7169 
 608   0.0000       2.240639        60.9709 
 609   0.0000       2.251926        61.2780 
 610   0.0000       2.253618        61.3241 
 611   0.0000       2.256682        61.4074 
 612   0.0000       2.262477        61.5651 
 613   0.0000       2.281463        62.0818 
 614   0.0000       2.283954        62.1496 
 615   0.0000       2.286326        62.2141 
 616   0.0000       2.291952        62.3672 
 617   0.0000       2.297121        62.5079 
 618   0.0000       2.303987        62.6947 
 619   0.0000       2.305254        62.7292 
 620   0.0000       2.312402        62.9237 
 621   0.0000       2.320743        63.1506 
 622   0.0000       2.322366        63.1948 
 623   0.0000       2.324887        63.2634 
 624   0.0000       2.330297        63.4106 
 625   0.0000       2.336958        63.5919 
 626   0.0000       2.339842        63.6703 
 627   0.0000       2.342374        63.7392 
 628   0.0000       2.345621        63.8276 
 629   0.0000       2.350514        63.9607 
 630   0.0000       2.352832        64.0238 
 631   0.0000       2.354252        64.0624 
 632   0.0000       2.359087        64.1940 
 633   0.0000       2.361552        64.2611 
 634   0.0000       2.364860        64.3511 
 635   0.0000       2.367335        64.4185 
 636   0.0000       2.372234        64.5518 
 637   0.0000       2.377276        64.6890 
 638   0.0000       2.382205        64.8231 
 639   0.0000       2.385954        64.9251 
 640   0.0000       2.400860        65.3307 
 641   0.0000       2.403281        65.3966 
 642   0.0000       2.410047        65.5807 
 643   0.0000       2.420023        65.8522 
 644   0.0000       2.432709        66.1974 
 645   0.0000       2.435562        66.2750 
 646   0.0000       2.446652        66.5768 
 647   0.0000       2.452397        66.7331 
 648   0.0000       2.469930        67.2102 
 649   0.0000       2.475507        67.3620 
 650   0.0000       2.485328        67.6292 
 651   0.0000       2.499278        68.0088 
 652   0.0000       2.513500        68.3958 
 653   0.0000       2.523066        68.6561 
 654   0.0000       2.529475        68.8305 
 655   0.0000       2.549009        69.3620 
 656   0.0000       2.569007        69.9062 
 657   0.0000       2.575142        70.0732 
 658   0.0000       2.585529        70.3558 
 659   0.0000       2.588668        70.4412 
 660   0.0000       2.595819        70.6358 
 661   0.0000       2.599776        70.7435 
 662   0.0000       2.611856        71.0722 
 663   0.0000       2.622672        71.3665 
 664   0.0000       2.627774        71.5054 
 665   0.0000       2.633324        71.6564 
 666   0.0000       2.635447        71.7142 
 667   0.0000       2.649316        72.0916 
 668   0.0000       2.653274        72.1993 
 669   0.0000       2.666163        72.5500 
 670   0.0000       2.670731        72.6743 
 671   0.0000       2.675657        72.8083 
 672   0.0000       2.677338        72.8541 
 673   0.0000       2.686613        73.1065 
 674   0.0000       2.700524        73.4850 
 675   0.0000       2.709573        73.7312 
 676   0.0000       2.712373        73.8074 
 677   0.0000       2.723868        74.1202 
 678   0.0000       2.729665        74.2780 
 679   0.0000       2.736133        74.4540 
 680   0.0000       2.745841        74.7181 
 681   0.0000       2.747298        74.7578 
 682   0.0000       2.757156        75.0260 
 683   0.0000       2.765239        75.2460 
 684   0.0000       2.766757        75.2873 
 685   0.0000       2.770751        75.3960 
 686   0.0000       2.772380        75.4403 
 687   0.0000       2.783833        75.7520 
 688   0.0000       2.785605        75.8002 
 689   0.0000       2.800696        76.2108 
 690   0.0000       2.803620        76.2904 
 691   0.0000       2.807751        76.4028 
 692   0.0000       2.814834        76.5955 
 693   0.0000       2.826547        76.9142 
 694   0.0000       2.827719        76.9461 
 695   0.0000       2.842366        77.3447 
 696   0.0000       2.844133        77.3928 
 697   0.0000       2.845607        77.4329 
 698   0.0000       2.850392        77.5631 
 699   0.0000       2.853955        77.6601 
 700   0.0000       2.859539        77.8120 
 701   0.0000       2.874319        78.2142 
 702   0.0000       2.900420        78.9244 
 703   0.0000       2.902853        78.9907 
 704   0.0000       2.906018        79.0768 
 705   0.0000       2.911332        79.2214 
 706   0.0000       2.918480        79.4159 
 707   0.0000       2.934015        79.8386 
 708   0.0000       2.942273        80.0633 
 709   0.0000       2.960027        80.5464 
 710   0.0000       2.970355        80.8275 
 711   0.0000       2.980108        81.0929 
 712   0.0000       3.007100        81.8274 
 713   0.0000       3.019070        82.1531 
 714   0.0000       3.023580        82.2758 
 715   0.0000       3.068476        83.4975 
 716   0.0000       3.103081        84.4391 
 717   0.0000       3.110058        84.6290 
 718   0.0000       3.133494        85.2667 
 719   0.0000       3.134593        85.2966 
 720   0.0000       3.159337        85.9699 
 721   0.0000       3.186862        86.7189 
 722   0.0000       3.217103        87.5418 
 723   0.0000       3.241908        88.2168 
 724   0.0000       3.274959        89.1162 
 725   0.0000       3.293259        89.6141 
 726   0.0000       3.338860        90.8550 
 727   0.0000       3.350747        91.1785 
 728   0.0000       3.481602        94.7392 
 729   0.0000       3.490565        94.9831 
 730   0.0000       3.551831        96.6502 
 731   0.0000       3.569226        97.1236 
 732   0.0000      13.247991       360.4962 
 733   0.0000      13.253825       360.6549 
 734   0.0000      13.405343       364.7779 
 735   0.0000      13.500136       367.3574 
 736   0.0000      13.511144       367.6569 
 737   0.0000      13.571515       369.2997 
 738   0.0000      13.649019       371.4087 
 739   0.0000      13.661543       371.7495 
 740   0.0000      13.679462       372.2371 
 741   0.0000      13.697131       372.7179 
 742   0.0000      13.734418       373.7325 
 743   0.0000      13.760338       374.4378 
 744   0.0000      13.777925       374.9164 
 745   0.0000      13.797935       375.4609 
 746   0.0000      13.887019       377.8850 
 747   0.0000      13.916141       378.6775 
 748   0.0000      13.925848       378.9416 
 749   0.0000      13.941971       379.3803 
 750   0.0000      13.982936       380.4950 
 751   0.0000      14.025035       381.6406 
 752   0.0000      14.102752       383.7554 
 753   0.0000      14.109728       383.9452 
 754   0.0000      14.124113       384.3366 
 755   0.0000      14.135256       384.6399 
 756   0.0000      14.144673       384.8961 
 757   0.0000      14.145911       384.9298 
 758   0.0000      14.150754       385.0616 
 759   0.0000      14.167305       385.5120 
 760   0.0000      14.179506       385.8440 
 761   0.0000      14.204068       386.5123 
 762   0.0000      14.232004       387.2725 
 763   0.0000      14.240004       387.4902 
 764   0.0000      14.291065       388.8797 
 765   0.0000      14.362416       390.8212 
 766   0.0000      14.373996       391.1363 
 767   0.0000      14.559023       396.1712 
 768   0.0000      14.568512       396.4294 
 769   0.0000      14.594171       397.1276 
 770   0.0000      19.359281       526.7928 
 771   0.0000      19.412689       528.2461 
 772   0.0000      19.420683       528.4637 
 773   0.0000      19.592102       533.1282 
 774   0.0000      19.595950       533.2329 
 775   0.0000      25.776260       701.4077 
 776   0.0000      25.809140       702.3024 
 777   0.0000      25.845387       703.2887 
 778   0.0000      25.885306       704.3750 

                 SPIN DOWN ORBITALS
  NO   OCC          E(Eh)            E(eV) 
   0   1.0000     -19.586354      -532.9718 
   1   1.0000     -19.494011      -530.4590 
   2   1.0000     -19.476173      -529.9736 
   3   1.0000     -19.464616      -529.6591 
   4   1.0000     -14.702918      -400.0867 
   5   1.0000     -14.657241      -398.8438 
   6   1.0000     -14.656712      -398.8294 
   7   1.0000     -14.644602      -398.4999 
   8   1.0000     -14.642982      -398.4558 
   9   1.0000     -10.564949      -287.4869 
  10   1.0000     -10.554795      -287.2106 
  11   1.0000     -10.547590      -287.0145 
  12   1.0000     -10.547361      -287.0083 
  13   1.0000     -10.520502      -286.2774 
  14   1.0000     -10.518801      -286.2311 
  15   1.0000     -10.509521      -285.9786 
  16   1.0000     -10.502594      -285.7901 
  17   1.0000     -10.497152      -285.6420 
  18   1.0000     -10.491599      -285.4909 
  19   1.0000     -10.486681      -285.3571 
  20   1.0000     -10.478326      -285.1297 
  21   1.0000     -10.469296      -284.8840 
  22   1.0000     -10.468336      -284.8579 
  23   1.0000     -10.467554      -284.8366 
  24   1.0000     -10.466279      -284.8019 
  25   1.0000     -10.466107      -284.7973 
  26   1.0000     -10.464597      -284.7562 
  27   1.0000     -10.461295      -284.6663 
  28   1.0000     -10.461250      -284.6651 
  29   1.0000     -10.459430      -284.6155 
  30   1.0000     -10.459373      -284.6140 
  31   1.0000     -10.458880      -284.6006 
  32   1.0000     -10.457837      -284.5722 
  33   1.0000     -10.455514      -284.5090 
  34   1.0000     -10.455211      -284.5008 
  35   1.0000     -10.451010      -284.3864 
  36   1.0000     -10.448300      -284.3127 
  37   1.0000     -10.447759      -284.2980 
  38   1.0000     -10.447242      -284.2839 
  39   1.0000     -10.446672      -284.2684 
  40   1.0000     -10.446514      -284.2641 
  41   1.0000     -10.445307      -284.2313 
  42   1.0000     -10.438268      -284.0397 
  43   1.0000     -10.434953      -283.9495 
  44   1.0000     -10.433889      -283.9205 
  45   1.0000     -10.424376      -283.6617 
  46   1.0000     -10.423218      -283.6302 
  47   1.0000      -1.269242       -34.5378 
  48   1.0000      -1.163821       -31.6692 
  49   1.0000      -1.159617       -31.5548 
  50   1.0000      -1.148932       -31.2640 
  51   1.0000      -1.098537       -29.8927 
  52   1.0000      -1.052559       -28.6416 
  53   1.0000      -1.046640       -28.4805 
  54   1.0000      -1.030876       -28.0516 
  55   1.0000      -1.006388       -27.3852 
  56   1.0000      -0.979488       -26.6532 
  57   1.0000      -0.970032       -26.3959 
  58   1.0000      -0.963309       -26.2130 
  59   1.0000      -0.955622       -26.0038 
  60   1.0000      -0.905541       -24.6410 
  61   1.0000      -0.893736       -24.3198 
  62   1.0000      -0.891807       -24.2673 
  63   1.0000      -0.885116       -24.0852 
  64   1.0000      -0.878884       -23.9156 
  65   1.0000      -0.853177       -23.2161 
  66   1.0000      -0.847671       -23.0663 
  67   1.0000      -0.844875       -22.9902 
  68   1.0000      -0.838468       -22.8159 
  69   1.0000      -0.824276       -22.4297 
  70   1.0000      -0.782983       -21.3060 
  71   1.0000      -0.774905       -21.0862 
  72   1.0000      -0.771758       -21.0006 
  73   1.0000      -0.768323       -20.9071 
  74   1.0000      -0.765521       -20.8309 
  75   1.0000      -0.758346       -20.6357 
  76   1.0000      -0.754687       -20.5361 
  77   1.0000      -0.729170       -19.8417 
  78   1.0000      -0.713030       -19.4025 
  79   1.0000      -0.708914       -19.2905 
  80   1.0000      -0.702829       -19.1249 
  81   1.0000      -0.695596       -18.9281 
  82   1.0000      -0.690115       -18.7790 
  83   1.0000      -0.685181       -18.6447 
  84   1.0000      -0.664394       -18.0791 
  85   1.0000      -0.650864       -17.7109 
  86   1.0000      -0.649583       -17.6761 
  87   1.0000      -0.645472       -17.5642 
  88   1.0000      -0.641461       -17.4550 
  89   1.0000      -0.611761       -16.6469 
  90   1.0000      -0.606998       -16.5172 
  91   1.0000      -0.597621       -16.2621 
  92   1.0000      -0.591525       -16.0962 
  93   1.0000      -0.585250       -15.9255 
  94   1.0000      -0.579741       -15.7756 
  95   1.0000      -0.573069       -15.5940 
  96   1.0000      -0.569189       -15.4884 
  97   1.0000      -0.567154       -15.4330 
  98   1.0000      -0.561164       -15.2700 
  99   1.0000      -0.559693       -15.2300 
 100   1.0000      -0.551660       -15.0114 
 101   1.0000      -0.548479       -14.9249 
 102   1.0000      -0.533213       -14.5095 
 103   1.0000      -0.530991       -14.4490 
 104   1.0000      -0.527898       -14.3648 
 105   1.0000      -0.525468       -14.2987 
 106   1.0000      -0.522331       -14.2134 
 107   1.0000      -0.519071       -14.1246 
 108   1.0000      -0.516379       -14.0514 
 109   1.0000      -0.514886       -14.0108 
 110   1.0000      -0.512885       -13.9563 
 111   1.0000      -0.503971       -13.7137 
 112   1.0000      -0.501274       -13.6404 
 113   1.0000      -0.497027       -13.5248 
 114   1.0000      -0.494202       -13.4479 
 115   1.0000      -0.493090       -13.4177 
 116   1.0000      -0.489900       -13.3309 
 117   1.0000      -0.484039       -13.1714 
 118   1.0000      -0.479754       -13.0548 
 119   1.0000      -0.479061       -13.0359 
 120   1.0000      -0.476932       -12.9780 
 121   1.0000      -0.473380       -12.8813 
 122   1.0000      -0.463187       -12.6039 
 123   1.0000      -0.458782       -12.4841 
 124   1.0000      -0.458052       -12.4642 
 125   1.0000      -0.454239       -12.3605 
 126   1.0000      -0.450665       -12.2632 
 127   1.0000      -0.449234       -12.2243 
 128   1.0000      -0.445692       -12.1279 
 129   1.0000      -0.444514       -12.0958 
 130   1.0000      -0.437040       -11.8925 
 131   1.0000      -0.433256       -11.7895 
 132   1.0000      -0.429954       -11.6996 
 133   1.0000      -0.428363       -11.6564 
 134   1.0000      -0.423951       -11.5363 
 135   1.0000      -0.420540       -11.4435 
 136   1.0000      -0.420304       -11.4371 
 137   1.0000      -0.418233       -11.3807 
 138   1.0000      -0.416457       -11.3324 
 139   1.0000      -0.414008       -11.2657 
 140   1.0000      -0.407325       -11.0839 
 141   1.0000      -0.403638       -10.9836 
 142   1.0000      -0.402722       -10.9586 
 143   1.0000      -0.393960       -10.7202 
 144   1.0000      -0.392103       -10.6697 
 145   1.0000      -0.390437       -10.6243 
 146   1.0000      -0.380126       -10.3438 
 147   1.0000      -0.374192       -10.1823 
 148   1.0000      -0.364431        -9.9167 
 149   1.0000      -0.361188        -9.8284 
 150   1.0000      -0.350824        -9.5464 
 151   1.0000      -0.345280        -9.3955 
 152   1.0000      -0.342977        -9.3329 
 153   1.0000      -0.331388        -9.0175 
 154   1.0000      -0.325607        -8.8602 
 155   1.0000      -0.317239        -8.6325 
 156   1.0000      -0.311695        -8.4817 
 157   1.0000      -0.309327        -8.4172 
 158   1.0000      -0.304662        -8.2903 
 159   1.0000      -0.303569        -8.2605 
 160   1.0000      -0.301221        -8.1966 
 161   1.0000      -0.296290        -8.0625 
 162   1.0000      -0.295827        -8.0499 
 163   1.0000      -0.287771        -7.8306 
 164   1.0000      -0.278382        -7.5752 
 165   0.0000      -0.154067        -4.1924 
 166   0.0000      -0.050384        -1.3710 
 167   0.0000      -0.032329        -0.8797 
 168   0.0000      -0.014393        -0.3917 
 169   0.0000      -0.011030        -0.3001 
 170   0.0000       0.010292         0.2800 
 171   0.0000       0.012803         0.3484 
 172   0.0000       0.015904         0.4328 
 173   0.0000       0.017773         0.4836 
 174   0.0000       0.055409         1.5078 
 175   0.0000       0.061470         1.6727 
 176   0.0000       0.086986         2.3670 
 177   0.0000       0.091659         2.4942 
 178   0.0000       0.116632         3.1737 
 179   0.0000       0.135600         3.6899 
 180   0.0000       0.142165         3.8685 
 181   0.0000       0.146289         3.9807 
 182   0.0000       0.148145         4.0312 
 183   0.0000       0.155275         4.2253 
 184   0.0000       0.160065         4.3556 
 185   0.0000       0.166748         4.5374 
 186   0.0000       0.172224         4.6865 
 187   0.0000       0.174718         4.7543 
 188   0.0000       0.177803         4.8383 
 189   0.0000       0.181845         4.9482 
 190   0.0000       0.184446         5.0190 
 191   0.0000       0.187798         5.1102 
 192   0.0000       0.189310         5.1514 
 193   0.0000       0.191388         5.2079 
 194   0.0000       0.191988         5.2243 
 195   0.0000       0.195599         5.3225 
 196   0.0000       0.197074         5.3627 
 197   0.0000       0.200764         5.4631 
 198   0.0000       0.203614         5.5406 
 199   0.0000       0.206284         5.6133 
 200   0.0000       0.207860         5.6562 
 201   0.0000       0.208913         5.6848 
 202   0.0000       0.211770         5.7626 
 203   0.0000       0.215145         5.8544 
 204   0.0000       0.217119         5.9081 
 205   0.0000       0.219278         5.9668 
 206   0.0000       0.220678         6.0050 
 207   0.0000       0.221125         6.0171 
 208   0.0000       0.221513         6.0277 
 209   0.0000       0.222665         6.0590 
 210   0.0000       0.225941         6.1482 
 211   0.0000       0.228882         6.2282 
 212   0.0000       0.231797         6.3075 
 213   0.0000       0.233325         6.3491 
 214   0.0000       0.237686         6.4678 
 215   0.0000       0.238166         6.4808 
 216   0.0000       0.242681         6.6037 
 217   0.0000       0.246761         6.7147 
 218   0.0000       0.249326         6.7845 
 219   0.0000       0.250031         6.8037 
 220   0.0000       0.252758         6.8779 
 221   0.0000       0.253947         6.9102 
 222   0.0000       0.255528         6.9533 
 223   0.0000       0.260981         7.1017 
 224   0.0000       0.262171         7.1340 
 225   0.0000       0.269465         7.3325 
 226   0.0000       0.271479         7.3873 
 227   0.0000       0.276954         7.5363 
 228   0.0000       0.281830         7.6690 
 229   0.0000       0.285427         7.7669 
 230   0.0000       0.290292         7.8992 
 231   0.0000       0.291124         7.9219 
 232   0.0000       0.293933         7.9983 
 233   0.0000       0.296478         8.0676 
 234   0.0000       0.301570         8.2061 
 235   0.0000       0.305815         8.3216 
 236   0.0000       0.308075         8.3831 
 237   0.0000       0.311451         8.4750 
 238   0.0000       0.315532         8.5861 
 239   0.0000       0.318565         8.6686 
 240   0.0000       0.321843         8.7578 
 241   0.0000       0.324192         8.8217 
 242   0.0000       0.324940         8.8421 
 243   0.0000       0.329130         8.9561 
 244   0.0000       0.331511         9.0209 
 245   0.0000       0.335326         9.1247 
 246   0.0000       0.340453         9.2642 
 247   0.0000       0.341912         9.3039 
 248   0.0000       0.347686         9.4610 
 249   0.0000       0.359038         9.7699 
 250   0.0000       0.362599         9.8668 
 251   0.0000       0.363873         9.9015 
 252   0.0000       0.372804        10.1445 
 253   0.0000       0.379636        10.3304 
 254   0.0000       0.381667        10.3857 
 255   0.0000       0.388454        10.5704 
 256   0.0000       0.403273        10.9736 
 257   0.0000       0.410182        11.1616 
 258   0.0000       0.414651        11.2832 
 259   0.0000       0.425552        11.5799 
 260   0.0000       0.431975        11.7546 
 261   0.0000       0.440432        11.9848 
 262   0.0000       0.450248        12.2519 
 263   0.0000       0.457678        12.4541 
 264   0.0000       0.463149        12.6029 
 265   0.0000       0.469924        12.7873 
 266   0.0000       0.474889        12.9224 
 267   0.0000       0.484683        13.1889 
 268   0.0000       0.499221        13.5845 
 269   0.0000       0.499901        13.6030 
 270   0.0000       0.502894        13.6844 
 271   0.0000       0.506266        13.7762 
 272   0.0000       0.508698        13.8424 
 273   0.0000       0.512939        13.9578 
 274   0.0000       0.517212        14.0740 
 275   0.0000       0.518109        14.0985 
 276   0.0000       0.523225        14.2377 
 277   0.0000       0.526528        14.3275 
 278   0.0000       0.530359        14.4318 
 279   0.0000       0.534203        14.5364 
 280   0.0000       0.536878        14.6092 
 281   0.0000       0.540653        14.7119 
 282   0.0000       0.543372        14.7859 
 283   0.0000       0.546757        14.8780 
 284   0.0000       0.549548        14.9540 
 285   0.0000       0.559021        15.2117 
 286   0.0000       0.561526        15.2799 
 287   0.0000       0.562760        15.3135 
 288   0.0000       0.567341        15.4381 
 289   0.0000       0.568845        15.4790 
 290   0.0000       0.571904        15.5623 
 291   0.0000       0.576042        15.6749 
 292   0.0000       0.579363        15.7653 
 293   0.0000       0.582488        15.8503 
 294   0.0000       0.587476        15.9860 
 295   0.0000       0.592099        16.1118 
 296   0.0000       0.594396        16.1743 
 297   0.0000       0.599808        16.3216 
 298   0.0000       0.601296        16.3621 
 299   0.0000       0.602156        16.3855 
 300   0.0000       0.605461        16.4754 
 301   0.0000       0.609226        16.5779 
 302   0.0000       0.612016        16.6538 
 303   0.0000       0.613227        16.6867 
 304   0.0000       0.616444        16.7743 
 305   0.0000       0.621658        16.9162 
 306   0.0000       0.623929        16.9780 
 307   0.0000       0.625798        17.0288 
 308   0.0000       0.627739        17.0817 
 309   0.0000       0.628395        17.0995 
 310   0.0000       0.632823        17.2200 
 311   0.0000       0.634480        17.2651 
 312   0.0000       0.635287        17.2870 
 313   0.0000       0.635642        17.2967 
 314   0.0000       0.640833        17.4379 
 315   0.0000       0.641968        17.4688 
 316   0.0000       0.650531        17.7018 
 317   0.0000       0.652731        17.7617 
 318   0.0000       0.653995        17.7961 
 319   0.0000       0.656623        17.8676 
 320   0.0000       0.658758        17.9257 
 321   0.0000       0.665636        18.1129 
 322   0.0000       0.667228        18.1562 
 323   0.0000       0.675751        18.3881 
 324   0.0000       0.680053        18.5052 
 325   0.0000       0.683492        18.5988 
 326   0.0000       0.684945        18.6383 
 327   0.0000       0.688783        18.7427 
 328   0.0000       0.695090        18.9144 
 329   0.0000       0.696512        18.9531 
 330   0.0000       0.699575        19.0364 
 331   0.0000       0.701876        19.0990 
 332   0.0000       0.702796        19.1241 
 333   0.0000       0.709514        19.3069 
 334   0.0000       0.711478        19.3603 
 335   0.0000       0.718434        19.5496 
 336   0.0000       0.721891        19.6436 
 337   0.0000       0.724671        19.7193 
 338   0.0000       0.732469        19.9315 
 339   0.0000       0.733189        19.9511 
 340   0.0000       0.738480        20.0951 
 341   0.0000       0.740018        20.1369 
 342   0.0000       0.742666        20.2090 
 343   0.0000       0.748048        20.3554 
 344   0.0000       0.750830        20.4311 
 345   0.0000       0.758269        20.6336 
 346   0.0000       0.762275        20.7426 
 347   0.0000       0.763800        20.7841 
 348   0.0000       0.767193        20.8764 
 349   0.0000       0.770440        20.9647 
 350   0.0000       0.775697        21.1078 
 351   0.0000       0.786140        21.3920 
 352   0.0000       0.790602        21.5134 
 353   0.0000       0.796577        21.6760 
 354   0.0000       0.803539        21.8654 
 355   0.0000       0.809746        22.0343 
 356   0.0000       0.828165        22.5355 
 357   0.0000       0.837082        22.7782 
 358   0.0000       0.842223        22.9180 
 359   0.0000       0.851644        23.1744 
 360   0.0000       0.852662        23.2021 
 361   0.0000       0.864166        23.5152 
 362   0.0000       0.869872        23.6704 
 363   0.0000       0.880098        23.9487 
 364   0.0000       0.882989        24.0273 
 365   0.0000       0.883972        24.0541 
 366   0.0000       0.890462        24.2307 
 367   0.0000       0.899964        24.4893 
 368   0.0000       0.911987        24.8164 
 369   0.0000       0.921736        25.0817 
 370   0.0000       0.926892        25.2220 
 371   0.0000       0.931883        25.3578 
 372   0.0000       0.933807        25.4102 
 373   0.0000       0.938993        25.5513 
 374   0.0000       0.941041        25.6070 
 375   0.0000       0.944135        25.6912 
 376   0.0000       0.947768        25.7901 
 377   0.0000       0.948827        25.8189 
 378   0.0000       0.955308        25.9953 
 379   0.0000       0.955509        26.0007 
 380   0.0000       0.958832        26.0911 
 381   0.0000       0.964607        26.2483 
 382   0.0000       0.968751        26.3611 
 383   0.0000       0.969509        26.3817 
 384   0.0000       0.971143        26.4262 
 385   0.0000       0.978298        26.6209 
 386   0.0000       0.980315        26.6757 
 387   0.0000       0.985530        26.8176 
 388   0.0000       0.990154        26.9435 
 389   0.0000       0.992173        26.9984 
 390   0.0000       0.994905        27.0727 
 391   0.0000       0.999627        27.2012 
 392   0.0000       1.001887        27.2627 
 393   0.0000       1.002403        27.2768 
 394   0.0000       1.009680        27.4748 
 395   0.0000       1.011738        27.5308 
 396   0.0000       1.014129        27.5958 
 397   0.0000       1.017713        27.6934 
 398   0.0000       1.021918        27.8078 
 399   0.0000       1.023026        27.8380 
 400   0.0000       1.029164        28.0050 
 401   0.0000       1.030554        28.0428 
 402   0.0000       1.036269        28.1983 
 403   0.0000       1.043253        28.3883 
 404   0.0000       1.043637        28.3988 
 405   0.0000       1.048515        28.5315 
 406   0.0000       1.049899        28.5692 
 407   0.0000       1.053285        28.6613 
 408   0.0000       1.054982        28.7075 
 409   0.0000       1.058394        28.8004 
 410   0.0000       1.059272        28.8242 
 411   0.0000       1.060836        28.8668 
 412   0.0000       1.067761        29.0553 
 413   0.0000       1.069005        29.0891 
 414   0.0000       1.071496        29.1569 
 415   0.0000       1.074149        29.2291 
 416   0.0000       1.077191        29.3119 
 417   0.0000       1.079708        29.3803 
 418   0.0000       1.086720        29.5712 
 419   0.0000       1.087618        29.5956 
 420   0.0000       1.092697        29.7338 
 421   0.0000       1.095116        29.7996 
 422   0.0000       1.095545        29.8113 
 423   0.0000       1.104378        30.0516 
 424   0.0000       1.106144        30.0997 
 425   0.0000       1.112624        30.2760 
 426   0.0000       1.117458        30.4076 
 427   0.0000       1.120961        30.5029 
 428   0.0000       1.121721        30.5236 
 429   0.0000       1.125796        30.6345 
 430   0.0000       1.132041        30.8044 
 431   0.0000       1.135361        30.8947 
 432   0.0000       1.141841        31.0711 
 433   0.0000       1.143326        31.1115 
 434   0.0000       1.151100        31.3230 
 435   0.0000       1.156451        31.4686 
 436   0.0000       1.156721        31.4760 
 437   0.0000       1.165140        31.7051 
 438   0.0000       1.167225        31.7618 
 439   0.0000       1.172134        31.8954 
 440   0.0000       1.179219        32.0882 
 441   0.0000       1.188708        32.3464 
 442   0.0000       1.191933        32.4341 
 443   0.0000       1.199966        32.6527 
 444   0.0000       1.201466        32.6936 
 445   0.0000       1.206800        32.8387 
 446   0.0000       1.215882        33.0858 
 447   0.0000       1.231527        33.5115 
 448   0.0000       1.237762        33.6812 
 449   0.0000       1.243668        33.8419 
 450   0.0000       1.250332        34.0233 
 451   0.0000       1.254190        34.1282 
 452   0.0000       1.256459        34.1900 
 453   0.0000       1.265239        34.4289 
 454   0.0000       1.268746        34.5243 
 455   0.0000       1.283238        34.9187 
 456   0.0000       1.284978        34.9660 
 457   0.0000       1.297384        35.3036 
 458   0.0000       1.299994        35.3746 
 459   0.0000       1.303950        35.4823 
 460   0.0000       1.307916        35.5902 
 461   0.0000       1.314745        35.7760 
 462   0.0000       1.319291        35.8997 
 463   0.0000       1.322991        36.0004 
 464   0.0000       1.326415        36.0936 
 465   0.0000       1.334959        36.3261 
 466   0.0000       1.344026        36.5728 
 467   0.0000       1.348769        36.7019 
 468   0.0000       1.351319        36.7713 
 469   0.0000       1.360447        37.0196 
 470   0.0000       1.366504        37.1845 
 471   0.0000       1.370375        37.2898 
 472   0.0000       1.379661        37.5425 
 473   0.0000       1.387676        37.7606 
 474   0.0000       1.401108        38.1261 
 475   0.0000       1.403656        38.1954 
 476   0.0000       1.407668        38.3046 
 477   0.0000       1.417183        38.5635 
 478   0.0000       1.428860        38.8813 
 479   0.0000       1.433080        38.9961 
 480   0.0000       1.449337        39.4385 
 481   0.0000       1.460654        39.7464 
 482   0.0000       1.473053        40.0838 
 483   0.0000       1.479725        40.2654 
 484   0.0000       1.481069        40.3019 
 485   0.0000       1.483444        40.3666 
 486   0.0000       1.485429        40.4206 
 487   0.0000       1.496388        40.7188 
 488   0.0000       1.500138        40.8208 
 489   0.0000       1.504384        40.9364 
 490   0.0000       1.509683        41.0806 
 491   0.0000       1.510739        41.1093 
 492   0.0000       1.522600        41.4320 
 493   0.0000       1.531636        41.6779 
 494   0.0000       1.532981        41.7145 
 495   0.0000       1.536989        41.8236 
 496   0.0000       1.538151        41.8552 
 497   0.0000       1.540221        41.9116 
 498   0.0000       1.546183        42.0738 
 499   0.0000       1.547517        42.1101 
 500   0.0000       1.550931        42.2030 
 501   0.0000       1.556516        42.3549 
 502   0.0000       1.561935        42.5024 
 503   0.0000       1.567884        42.6643 
 504   0.0000       1.569237        42.7011 
 505   0.0000       1.571754        42.7696 
 506   0.0000       1.577190        42.9175 
 507   0.0000       1.584507        43.1166 
 508   0.0000       1.586814        43.1794 
 509   0.0000       1.598197        43.4892 
 510   0.0000       1.600156        43.5425 
 511   0.0000       1.609456        43.7955 
 512   0.0000       1.626351        44.2553 
 513   0.0000       1.629580        44.3431 
 514   0.0000       1.638524        44.5865 
 515   0.0000       1.647965        44.8434 
 516   0.0000       1.661119        45.2014 
 517   0.0000       1.686997        45.9055 
 518   0.0000       1.702176        46.3186 
 519   0.0000       1.707959        46.4759 
 520   0.0000       1.727116        46.9972 
 521   0.0000       1.731726        47.1226 
 522   0.0000       1.738784        47.3147 
 523   0.0000       1.751493        47.6606 
 524   0.0000       1.760018        47.8925 
 525   0.0000       1.769121        48.1402 
 526   0.0000       1.769820        48.1592 
 527   0.0000       1.788381        48.6643 
 528   0.0000       1.795808        48.8664 
 529   0.0000       1.815107        49.3916 
 530   0.0000       1.816647        49.4335 
 531   0.0000       1.821517        49.5660 
 532   0.0000       1.831955        49.8500 
 533   0.0000       1.841042        50.0973 
 534   0.0000       1.843301        50.1588 
 535   0.0000       1.847454        50.2718 
 536   0.0000       1.849913        50.3387 
 537   0.0000       1.854454        50.4623 
 538   0.0000       1.863437        50.7067 
 539   0.0000       1.866942        50.8021 
 540   0.0000       1.874504        51.0078 
 541   0.0000       1.875156        51.0256 
 542   0.0000       1.878114        51.1061 
 543   0.0000       1.885190        51.2986 
 544   0.0000       1.885795        51.3151 
 545   0.0000       1.893297        51.5192 
 546   0.0000       1.897268        51.6273 
 547   0.0000       1.900223        51.7077 
 548   0.0000       1.904871        51.8342 
 549   0.0000       1.911174        52.0057 
 550   0.0000       1.917173        52.1689 
 551   0.0000       1.924992        52.3817 
 552   0.0000       1.932922        52.5975 
 553   0.0000       1.938225        52.7418 
 554   0.0000       1.944882        52.9229 
 555   0.0000       1.949602        53.0514 
 556   0.0000       1.954948        53.1968 
 557   0.0000       1.957324        53.2615 
 558   0.0000       1.963100        53.4187 
 559   0.0000       1.970012        53.6067 
 560   0.0000       1.975729        53.7623 
 561   0.0000       1.981638        53.9231 
 562   0.0000       1.982382        53.9433 
 563   0.0000       1.990376        54.1609 
 564   0.0000       1.996720        54.3335 
 565   0.0000       2.001146        54.4539 
 566   0.0000       2.010396        54.7056 
 567   0.0000       2.015350        54.8405 
 568   0.0000       2.023340        55.0579 
 569   0.0000       2.030182        55.2441 
 570   0.0000       2.030720        55.2587 
 571   0.0000       2.041325        55.5473 
 572   0.0000       2.045807        55.6692 
 573   0.0000       2.049829        55.7787 
 574   0.0000       2.059933        56.0536 
 575   0.0000       2.070877        56.3514 
 576   0.0000       2.071287        56.3626 
 577   0.0000       2.074637        56.4537 
 578   0.0000       2.075836        56.4864 
 579   0.0000       2.084553        56.7236 
 580   0.0000       2.089228        56.8508 
 581   0.0000       2.097488        57.0755 
 582   0.0000       2.098283        57.0972 
 583   0.0000       2.101632        57.1883 
 584   0.0000       2.104037        57.2538 
 585   0.0000       2.117435        57.6183 
 586   0.0000       2.122523        57.7568 
 587   0.0000       2.129553        57.9481 
 588   0.0000       2.136965        58.1498 
 589   0.0000       2.138578        58.1937 
 590   0.0000       2.139740        58.2253 
 591   0.0000       2.150865        58.5280 
 592   0.0000       2.158720        58.7418 
 593   0.0000       2.164944        58.9111 
 594   0.0000       2.178665        59.2845 
 595   0.0000       2.184918        59.4546 
 596   0.0000       2.187212        59.5171 
 597   0.0000       2.189015        59.5661 
 598   0.0000       2.200155        59.8692 
 599   0.0000       2.200812        59.8872 
 600   0.0000       2.202527        59.9338 
 601   0.0000       2.206373        60.0385 
 602   0.0000       2.209858        60.1333 
 603   0.0000       2.221166        60.4410 
 604   0.0000       2.221849        60.4596 
 605   0.0000       2.226634        60.5898 
 606   0.0000       2.229022        60.6548 
 607   0.0000       2.233364        60.7729 
 608   0.0000       2.241557        60.9959 
 609   0.0000       2.253870        61.3309 
 610   0.0000       2.258161        61.4477 
 611   0.0000       2.261242        61.5315 
 612   0.0000       2.267867        61.7118 
 613   0.0000       2.282086        62.0987 
 614   0.0000       2.284670        62.1690 
 615   0.0000       2.287339        62.2417 
 616   0.0000       2.292737        62.3885 
 617   0.0000       2.304318        62.7037 
 618   0.0000       2.305261        62.7294 
 619   0.0000       2.309285        62.8388 
 620   0.0000       2.313173        62.9446 
 621   0.0000       2.322895        63.2092 
 622   0.0000       2.326119        63.2969 
 623   0.0000       2.329250        63.3821 
 624   0.0000       2.330615        63.4193 
 625   0.0000       2.338965        63.6465 
 626   0.0000       2.341770        63.7228 
 627   0.0000       2.343317        63.7649 
 628   0.0000       2.345770        63.8316 
 629   0.0000       2.351500        63.9876 
 630   0.0000       2.353378        64.0387 
 631   0.0000       2.357404        64.1482 
 632   0.0000       2.360182        64.2238 
 633   0.0000       2.367213        64.4151 
 634   0.0000       2.368390        64.4472 
 635   0.0000       2.372560        64.5606 
 636   0.0000       2.376592        64.6704 
 637   0.0000       2.380937        64.7886 
 638   0.0000       2.383670        64.8629 
 639   0.0000       2.389482        65.0211 
 640   0.0000       2.401764        65.3553 
 641   0.0000       2.405344        65.4527 
 642   0.0000       2.413625        65.6781 
 643   0.0000       2.429074        66.0985 
 644   0.0000       2.433593        66.2214 
 645   0.0000       2.438819        66.3636 
 646   0.0000       2.449668        66.6589 
 647   0.0000       2.458448        66.8978 
 648   0.0000       2.470973        67.2386 
 649   0.0000       2.480973        67.5107 
 650   0.0000       2.485481        67.6334 
 651   0.0000       2.499853        68.0244 
 652   0.0000       2.513612        68.3989 
 653   0.0000       2.523340        68.6636 
 654   0.0000       2.536096        69.0107 
 655   0.0000       2.549209        69.3675 
 656   0.0000       2.569163        69.9105 
 657   0.0000       2.575218        70.0752 
 658   0.0000       2.588764        70.4438 
 659   0.0000       2.593878        70.5830 
 660   0.0000       2.597823        70.6904 
 661   0.0000       2.600387        70.7601 
 662   0.0000       2.612125        71.0795 
 663   0.0000       2.623746        71.3958 
 664   0.0000       2.628361        71.5213 
 665   0.0000       2.633356        71.6573 
 666   0.0000       2.639560        71.8261 
 667   0.0000       2.649514        72.0970 
 668   0.0000       2.653957        72.2179 
 669   0.0000       2.668363        72.6099 
 670   0.0000       2.673762        72.7568 
 671   0.0000       2.676347        72.8271 
 672   0.0000       2.681781        72.9750 
 673   0.0000       2.686945        73.1155 
 674   0.0000       2.705536        73.6214 
 675   0.0000       2.712649        73.8149 
 676   0.0000       2.719726        74.0075 
 677   0.0000       2.725677        74.1694 
 678   0.0000       2.730702        74.3062 
 679   0.0000       2.736206        74.4560 
 680   0.0000       2.746042        74.7236 
 681   0.0000       2.747872        74.7734 
 682   0.0000       2.757375        75.0320 
 683   0.0000       2.767346        75.3033 
 684   0.0000       2.769803        75.3702 
 685   0.0000       2.772411        75.4411 
 686   0.0000       2.776643        75.5563 
 687   0.0000       2.784727        75.7763 
 688   0.0000       2.788269        75.8727 
 689   0.0000       2.800866        76.2155 
 690   0.0000       2.804816        76.3229 
 691   0.0000       2.807868        76.4060 
 692   0.0000       2.815035        76.6010 
 693   0.0000       2.826757        76.9200 
 694   0.0000       2.829041        76.9821 
 695   0.0000       2.842578        77.3505 
 696   0.0000       2.844881        77.4131 
 697   0.0000       2.850526        77.5668 
 698   0.0000       2.854007        77.6615 
 699   0.0000       2.858562        77.7854 
 700   0.0000       2.866563        78.0031 
 701   0.0000       2.874790        78.2270 
 702   0.0000       2.900647        78.9306 
 703   0.0000       2.904714        79.0413 
 704   0.0000       2.910364        79.1950 
 705   0.0000       2.911486        79.2256 
 706   0.0000       2.932486        79.7970 
 707   0.0000       2.935373        79.8756 
 708   0.0000       2.942353        80.0655 
 709   0.0000       2.968069        80.7653 
 710   0.0000       2.970687        80.8365 
 711   0.0000       2.987812        81.3025 
 712   0.0000       3.007208        81.8303 
 713   0.0000       3.020569        82.1939 
 714   0.0000       3.027249        82.3756 
 715   0.0000       3.068565        83.4999 
 716   0.0000       3.103632        84.4541 
 717   0.0000       3.111039        84.6557 
 718   0.0000       3.134597        85.2967 
 719   0.0000       3.137972        85.3885 
 720   0.0000       3.159383        85.9712 
 721   0.0000       3.189879        86.8010 
 722   0.0000       3.217297        87.5471 
 723   0.0000       3.241986        88.2189 
 724   0.0000       3.275042        89.1184 
 725   0.0000       3.293276        89.6146 
 726   0.0000       3.338992        90.8586 
 727   0.0000       3.361085        91.4598 
 728   0.0000       3.481661        94.7408 
 729   0.0000       3.490678        94.9862 
 730   0.0000       3.564162        96.9858 
 731   0.0000       3.569737        97.1375 
 732   0.0000      13.248083       360.4987 
 733   0.0000      13.253884       360.6565 
 734   0.0000      13.405482       364.7817 
 735   0.0000      13.500278       367.3613 
 736   0.0000      13.513552       367.7224 
 737   0.0000      13.574006       369.3675 
 738   0.0000      13.649096       371.4108 
 739   0.0000      13.661557       371.7499 
 740   0.0000      13.679613       372.2412 
 741   0.0000      13.697751       372.7348 
 742   0.0000      13.734433       373.7329 
 743   0.0000      13.760407       374.4397 
 744   0.0000      13.777937       374.9167 
 745   0.0000      13.798019       375.4632 
 746   0.0000      13.887708       377.9037 
 747   0.0000      13.916141       378.6775 
 748   0.0000      13.925850       378.9416 
 749   0.0000      13.941974       379.3804 
 750   0.0000      13.982939       380.4951 
 751   0.0000      14.025106       381.6425 
 752   0.0000      14.102846       383.7579 
 753   0.0000      14.110666       383.9707 
 754   0.0000      14.125068       384.3626 
 755   0.0000      14.135583       384.6488 
 756   0.0000      14.144817       384.9000 
 757   0.0000      14.146232       384.9385 
 758   0.0000      14.150965       385.0673 
 759   0.0000      14.167657       385.5216 
 760   0.0000      14.180669       385.8756 
 761   0.0000      14.204109       386.5135 
 762   0.0000      14.232038       387.2734 
 763   0.0000      14.240044       387.4913 
 764   0.0000      14.291071       388.8798 
 765   0.0000      14.362477       390.8229 
 766   0.0000      14.377416       391.2294 
 767   0.0000      14.559135       396.1742 
 768   0.0000      14.568535       396.4300 
 769   0.0000      14.594205       397.1285 
 770   0.0000      19.385738       527.5128 
 771   0.0000      19.413978       528.2812 
 772   0.0000      19.422809       528.5215 
 773   0.0000      19.592343       533.1348 
 774   0.0000      19.615479       533.7643 
 775   0.0000      25.776360       701.4104 
 776   0.0000      25.809315       702.3072 
 777   0.0000      25.847602       703.3490 
 778   0.0000      25.885335       704.3758 

                    ********************************
                    * MULLIKEN POPULATION ANALYSIS *
                    ********************************

--------------------------------------------
MULLIKEN ATOMIC CHARGES AND SPIN POPULATIONS
--------------------------------------------
   0 C :   -0.237907   -0.000006
   1 C :   -0.134139    0.000017
   2 C :   -0.384463   -0.000008
   3 C :   -0.223233    0.000123
   4 C :    0.583086    0.000036
   5 N :   -0.651540    0.000391
   6 C :   -0.385124    0.000017
   7 C :   -0.253220   -0.000014
   8 C :   -0.370923    0.000003
   9 C :    0.564187    0.000236
  10 N :   -0.438558   -0.000119
  11 C :    0.176310    0.001667
  12 C :    0.343984   -0.000455
  13 O :   -0.448490    0.000405
  14 C :   -0.350956    0.000128
  15 C :   -0.047681    0.001264
  16 C :   -0.284197   -0.001283
  17 C :   -0.325394    0.001896
  18 C :   -0.636880    0.000015
  19 C :   -0.644180    0.000002
  20 C :   -0.636967   -0.000004
  21 O :   -0.508406    0.000232
  22 H :    0.236550   -0.000000
  23 H :    0.248303   -0.000000
  24 H :    0.237761    0.000004
  25 H :    0.240842    0.000002
  26 H :    0.247365    0.000004
  27 H :    0.257857   -0.000001
  28 H :    0.232076    0.000002
  29 H :    0.237457   -0.000002
  30 H :    0.225738    0.000005
  31 H :    0.230337    0.000002
  32 H :    0.230915   -0.000000
  33 H :    0.230293    0.000000
  34 H :    0.418097   -0.000251
  35 H :    0.242939   -0.000002
  36 H :    0.243839    0.000000
  37 H :    0.241490    0.000002
  38 H :    0.277463    0.000143
  39 C :    0.351715    0.001599
  40 H :    0.273074   -0.000199
  41 H :    0.251942    0.000018
  42 H :    0.241810    0.000001
  43 C :   -0.028342    0.011798
  44 C :   -0.267890   -0.007479
  45 C :   -0.238962    0.012854
  46 C :   -0.242753   -0.003884
  47 C :   -0.240813    0.008238
  48 C :   -0.296235   -0.001896
  49 H :    0.260595    0.000316
  50 H :    0.257916   -0.000700
  51 H :    0.259575    0.000180
  52 H :    0.259497   -0.000458
  53 H :    0.286499    0.001059
  54 H :    0.277309   -0.000131
  55 O :   -0.383949    0.001831
  56 C :   -0.304781    0.001954
  57 C :    0.123157   -0.000145
  58 C :   -0.293261    0.002201
  59 C :   -0.234408   -0.001533
  60 C :   -0.262962    0.002575
  61 C :   -0.233396   -0.001047
  62 C :   -0.502510   -0.000300
  63 C :   -0.107486    0.031874
  64 C :    0.246688   -0.071599
  65 C :    0.053411    0.242763
  66 C :    0.566183    0.021125
  67 N :   -0.698979    0.049828
  68 N :   -0.410446    0.385126
  69 C :   -0.162446    0.166044
  70 C :   -0.105979    0.015257
  71 N :   -0.287765    1.043284
  72 O :   -0.490405    0.059596
  73 H :    0.435452   -0.002501
  74 H :    0.282519    0.006562
  75 H :    0.326019    0.024437
  76 H :    0.245454   -0.000038
  77 H :    0.248547    0.000062
  78 H :    0.248911   -0.000146
  79 H :    0.248923    0.000075
  80 H :    0.244249   -0.000048
  81 H :    0.265361   -0.000033
  82 H :    0.262296    0.000233
  83 H :    0.292034   -0.003203
Sum of atomic charges         :    0.0000000
Sum of atomic spin populations:    2.0000000

-----------------------------------------------------
MULLIKEN REDUCED ORBITAL CHARGES AND SPIN POPULATIONS
-----------------------------------------------------
CHARGE
  0 C s       :     3.269218  s :     3.269218
      pz      :     1.033212  p :     2.910829
      px      :     0.892044
      py      :     0.985572
      dz2     :     0.017671  d :     0.057861
      dxz     :     0.008663
      dyz     :     0.007159
      dx2y2   :     0.010858
      dxy     :     0.013510
  1 C s       :     3.247443  s :     3.247443
      pz      :     0.949645  p :     2.832497
      px      :     0.934933
      py      :     0.947919
      dz2     :     0.011525  d :     0.054199
      dxz     :     0.009799
      dyz     :     0.010936
      dx2y2   :     0.014117
      dxy     :     0.007822
  2 C s       :     3.320340  s :     3.320340
      pz      :     1.025467  p :     3.020887
      px      :     1.075173
      py      :     0.920247
      dz2     :     0.009931  d :     0.043237
      dxz     :     0.005170
      dyz     :     0.010440
      dx2y2   :     0.012572
      dxy     :     0.005125
  3 C s       :     3.274639  s :     3.274639
      pz      :     0.957995  p :     2.895995
      px      :     0.943586
      py      :     0.994414
      dz2     :     0.011399  d :     0.052600
      dxz     :     0.008447
      dyz     :     0.011074
      dx2y2   :     0.014511
      dxy     :     0.007169
  4 C s       :     2.948458  s :     2.948458
      pz      :     0.733351  p :     2.346581
      px      :     0.866975
      py      :     0.746254
      dz2     :     0.020093  d :     0.121875
      dxz     :     0.016119
      dyz     :     0.021351
      dx2y2   :     0.039549
      dxy     :     0.024764
  5 N s       :     3.556567  s :     3.556567
      pz      :     1.469114  p :     4.060101
      px      :     1.294469
      py      :     1.296518
      dz2     :     0.006751  d :     0.034872
      dxz     :     0.003514
      dyz     :     0.006092
      dx2y2   :     0.012582
      dxy     :     0.005932
  6 C s       :     3.323162  s :     3.323162
      pz      :     0.989045  p :     3.019354
      px      :     1.136984
      py      :     0.893325
      dz2     :     0.009290  d :     0.042608
      dxz     :     0.006507
      dyz     :     0.009966
      dx2y2   :     0.012305
      dxy     :     0.004539
  7 C s       :     3.314293  s :     3.314293
      pz      :     0.988558  p :     2.885473
      px      :     0.922985
      py      :     0.973931
      dz2     :     0.012399  d :     0.053454
      dxz     :     0.008852
      dyz     :     0.009935
      dx2y2   :     0.014674
      dxy     :     0.007594
  8 C s       :     3.313541  s :     3.313541
      pz      :     0.860448  p :     3.014918
      px      :     1.086797
      py      :     1.067673
      dz2     :     0.012771  d :     0.042465
      dxz     :     0.005682
      dyz     :     0.007483
      dx2y2   :     0.013606
      dxy     :     0.002922
  9 C s       :     3.020930  s :     3.020930
      pz      :     0.787409  p :     2.314552
      px      :     0.754824
      py      :     0.772319
      dz2     :     0.014718  d :     0.100331
      dxz     :     0.017391
      dyz     :     0.017304
      dx2y2   :     0.023583
      dxy     :     0.027335
 10 N s       :     3.613588  s :     3.613588
      pz      :     1.329149  p :     3.779068
      px      :     1.116663
      py      :     1.333255
      dz2     :     0.007181  d :     0.045902
      dxz     :     0.009328
      dyz     :     0.008443
      dx2y2   :     0.012663
      dxy     :     0.008287
 11 C s       :     3.087432  s :     3.087432
      pz      :     0.963565  p :     2.671154
      px      :     0.797881
      py      :     0.909707
      dz2     :     0.008291  d :     0.065104
      dxz     :     0.013425
      dyz     :     0.008097
      dx2y2   :     0.019053
      dxy     :     0.016238
 12 C s       :     3.060959  s :     3.060959
      pz      :     0.945891  p :     2.518395
      px      :     0.715801
      py      :     0.856703
      dz2     :     0.010301  d :     0.076662
      dxz     :     0.014977
      dyz     :     0.008703
      dx2y2   :     0.021888
      dxy     :     0.020793
 13 O s       :     3.799383  s :     3.799383
      pz      :     1.626370  p :     4.608907
      px      :     1.336283
      py      :     1.646254
      dz2     :     0.006699  d :     0.040200
      dxz     :     0.006947
      dyz     :     0.007245
      dx2y2   :     0.007142
      dxy     :     0.012166
 14 C s       :     3.337108  s :     3.337108
      pz      :     0.994195  p :     2.973929
      px      :     0.930300
      py      :     1.049435
      dz2     :     0.004116  d :     0.039919
      dxz     :     0.008149
      dyz     :     0.006932
      dx2y2   :     0.010368
      dxy     :     0.010353
 15 C s       :     3.206936  s :     3.206936
      pz      :     0.980840  p :     2.797961
      px      :     0.868621
      py      :     0.948500
      dz2     :     0.007257  d :     0.042783
      dxz     :     0.007435
      dyz     :     0.006139
      dx2y2   :     0.009935
      dxy     :     0.012016
 16 C s       :     3.281193  s :     3.281193
      pz      :     0.961291  p :     2.962998
      px      :     1.061202
      py      :     0.940506
      dz2     :     0.004965  d :     0.040006
      dxz     :     0.008016
      dyz     :     0.006560
      dx2y2   :     0.011216
      dxy     :     0.009249
 17 C s       :     3.290305  s :     3.290305
      pz      :     1.022383  p :     2.995279
      px      :     0.931920
      py      :     1.040976
      dz2     :     0.004158  d :     0.039810
      dxz     :     0.008464
      dyz     :     0.006846
      dx2y2   :     0.011157
      dxy     :     0.009185
 18 C s       :     3.388770  s :     3.388770
      pz      :     0.999035  p :     3.211256
      px      :     1.092845
      py      :     1.119376
      dz2     :     0.010445  d :     0.036854
      dxz     :     0.005623
      dyz     :     0.005470
      dx2y2   :     0.012648
      dxy     :     0.002668
 19 C s       :     3.384024  s :     3.384024
      pz      :     1.036388  p :     3.223169
      px      :     1.086590
      py      :     1.100192
      dz2     :     0.009913  d :     0.036987
      dxz     :     0.004610
      dyz     :     0.007209
      dx2y2   :     0.012129
      dxy     :     0.003127
 20 C s       :     3.379003  s :     3.379003
      pz      :     1.154013  p :     3.221166
      px      :     1.125236
      py      :     0.941917
      dz2     :     0.007155  d :     0.036799
      dxz     :     0.004438
      dyz     :     0.010158
      dx2y2   :     0.010634
      dxy     :     0.004414
 21 O s       :     3.767909  s :     3.767909
      pz      :     1.568809  p :     4.714447
      px      :     1.589814
      py      :     1.555824
      dz2     :     0.004217  d :     0.026050
      dxz     :     0.004833
      dyz     :     0.004466
      dx2y2   :     0.005680
      dxy     :     0.006854
 22 H s       :     0.763450  s :     0.763450
 23 H s       :     0.751697  s :     0.751697
 24 H s       :     0.762239  s :     0.762239
 25 H s       :     0.759158  s :     0.759158
 26 H s       :     0.752635  s :     0.752635
 27 H s       :     0.742143  s :     0.742143
 28 H s       :     0.767924  s :     0.767924
 29 H s       :     0.762543  s :     0.762543
 30 H s       :     0.774262  s :     0.774262
 31 H s       :     0.769663  s :     0.769663
 32 H s       :     0.769085  s :     0.769085
 33 H s       :     0.769707  s :     0.769707
 34 H s       :     0.581903  s :     0.581903
 35 H s       :     0.757061  s :     0.757061
 36 H s       :     0.756161  s :     0.756161
 37 H s       :     0.758510  s :     0.758510
 38 H s       :     0.722537  s :     0.722537
 39 C s       :     3.131423  s :     3.131423
      pz      :     0.824771  p :     2.417117
      px      :     0.814602
      py      :     0.777744
      dz2     :     0.027754  d :     0.099744
      dxz     :     0.023218
      dyz     :     0.017847
      dx2y2   :     0.014441
      dxy     :     0.016483
 40 H s       :     0.726926  s :     0.726926
 41 H s       :     0.748058  s :     0.748058
 42 H s       :     0.758190  s :     0.758190
 43 C s       :     3.208981  s :     3.208981
      pz      :     0.864238  p :     2.776392
      px      :     0.975024
      py      :     0.937129
      dz2     :     0.011085  d :     0.042970
      dxz     :     0.007414
      dyz     :     0.012408
      dx2y2   :     0.006098
      dxy     :     0.005964
 44 C s       :     3.287974  s :     3.287974
      pz      :     1.052809  p :     2.940060
      px      :     0.939490
      py      :     0.947761
      dz2     :     0.010866  d :     0.039856
      dxz     :     0.006986
      dyz     :     0.009944
      dx2y2   :     0.005933
      dxy     :     0.006127
 45 C s       :     3.257520  s :     3.257520
      pz      :     0.892437  p :     2.941617
      px      :     1.008111
      py      :     1.041068
      dz2     :     0.011964  d :     0.039826
      dxz     :     0.007788
      dyz     :     0.010052
      dx2y2   :     0.003429
      dxy     :     0.006593
 46 C s       :     3.267061  s :     3.267061
      pz      :     1.020681  p :     2.935450
      px      :     0.950010
      py      :     0.964759
      dz2     :     0.010068  d :     0.040241
      dxz     :     0.006636
      dyz     :     0.012250
      dx2y2   :     0.005798
      dxy     :     0.005489
 47 C s       :     3.256815  s :     3.256815
      pz      :     1.036915  p :     2.944312
      px      :     0.973433
      py      :     0.933964
      dz2     :     0.010794  d :     0.039685
      dxz     :     0.006824
      dyz     :     0.010579
      dx2y2   :     0.005660
      dxy     :     0.005829
 48 C s       :     3.284325  s :     3.284325
      pz      :     0.890649  p :     2.971825
      px      :     1.007298
      py      :     1.073879
      dz2     :     0.011708  d :     0.040085
      dxz     :     0.008367
      dyz     :     0.010047
      dx2y2   :     0.003315
      dxy     :     0.006648
 49 H s       :     0.739405  s :     0.739405
 50 H s       :     0.742084  s :     0.742084
 51 H s       :     0.740425  s :     0.740425
 52 H s       :     0.740503  s :     0.740503
 53 H s       :     0.713501  s :     0.713501
 54 H s       :     0.722691  s :     0.722691
 55 O s       :     3.761989  s :     3.761989
      pz      :     1.523434  p :     4.592785
      px      :     1.536216
      py      :     1.533136
      dz2     :     0.007220  d :     0.029174
      dxz     :     0.008095
      dyz     :     0.005224
      dx2y2   :     0.003947
      dxy     :     0.004687
 56 C s       :     3.285564  s :     3.285564
      pz      :     1.042664  p :     2.979476
      px      :     0.953173
      py      :     0.983640
      dz2     :     0.010338  d :     0.039741
      dxz     :     0.010029
      dyz     :     0.007825
      dx2y2   :     0.005768
      dxy     :     0.005782
 57 C s       :     3.155406  s :     3.155406
      pz      :     0.852558  p :     2.675291
      px      :     0.873210
      py      :     0.949523
      dz2     :     0.011668  d :     0.046146
      dxz     :     0.012328
      dyz     :     0.009701
      dx2y2   :     0.005891
      dxy     :     0.006558
 58 C s       :     3.285321  s :     3.285321
      pz      :     1.027249  p :     2.968291
      px      :     0.972111
      py      :     0.968931
      dz2     :     0.010073  d :     0.039649
      dxz     :     0.011218
      dyz     :     0.006937
      dx2y2   :     0.005875
      dxy     :     0.005544
 59 C s       :     3.251174  s :     3.251174
      pz      :     1.020051  p :     2.943091
      px      :     0.945403
      py      :     0.977637
      dz2     :     0.010495  d :     0.040143
      dxz     :     0.009926
      dyz     :     0.007941
      dx2y2   :     0.005979
      dxy     :     0.005802
 60 C s       :     3.259097  s :     3.259097
      pz      :     0.900134  p :     2.963890
      px      :     1.042408
      py      :     1.021349
      dz2     :     0.011953  d :     0.039974
      dxz     :     0.009701
      dyz     :     0.008352
      dx2y2   :     0.002895
      dxy     :     0.007073
 61 C s       :     3.251765  s :     3.251765
      pz      :     1.013944  p :     2.941560
      px      :     0.963600
      py      :     0.964016
      dz2     :     0.010348  d :     0.040071
      dxz     :     0.011156
      dyz     :     0.006997
      dx2y2   :     0.005983
      dxy     :     0.005588
 62 C s       :     3.366150  s :     3.366150
      pz      :     1.191328  p :     3.093637
      px      :     1.020437
      py      :     0.881872
      dz2     :     0.008542  d :     0.042722
      dxz     :     0.011161
      dyz     :     0.004659
      dx2y2   :     0.008785
      dxy     :     0.009575
 63 C s       :     3.258590  s :     3.258590
      pz      :     1.040249  p :     2.783736
      px      :     0.876545
      py      :     0.866942
      dz2     :     0.017092  d :     0.065160
      dxz     :     0.013492
      dyz     :     0.008494
      dx2y2   :     0.008821
      dxy     :     0.017260
 64 C s       :     3.098858  s :     3.098858
      pz      :     0.844096  p :     2.583328
      px      :     0.844748
      py      :     0.894484
      dz2     :     0.014919  d :     0.071126
      dxz     :     0.013207
      dyz     :     0.009373
      dx2y2   :     0.013853
      dxy     :     0.019773
 65 C s       :     3.120416  s :     3.120416
      pz      :     1.015372  p :     2.765314
      px      :     0.875455
      py      :     0.874488
      dz2     :     0.007447  d :     0.060858
      dxz     :     0.010321
      dyz     :     0.010788
      dx2y2   :     0.017166
      dxy     :     0.015136
 66 C s       :     2.910273  s :     2.910273
      pz      :     0.793720  p :     2.395529
      px      :     0.838616
      py      :     0.763193
      dz2     :     0.023315  d :     0.128015
      dxz     :     0.019667
      dyz     :     0.024161
      dx2y2   :     0.039042
      dxy     :     0.021830
 67 N s       :     3.577489  s :     3.577489
      pz      :     1.451220  p :     4.086789
      px      :     1.329552
      py      :     1.306016
      dz2     :     0.006372  d :     0.034702
      dxz     :     0.005158
      dyz     :     0.005353
      dx2y2   :     0.011196
      dxy     :     0.006623
 68 N s       :     3.594528  s :     3.594528
      pz      :     1.342478  p :     3.775003
      px      :     1.090864
      py      :     1.341661
      dz2     :     0.007005  d :     0.040914
      dxz     :     0.009393
      dyz     :     0.005750
      dx2y2   :     0.009119
      dxy     :     0.009647
 69 C s       :     3.195651  s :     3.195651
      pz      :     1.007501  p :     2.908617
      px      :     1.036872
      py      :     0.864244
      dz2     :     0.007437  d :     0.058178
      dxz     :     0.009600
      dyz     :     0.010627
      dx2y2   :     0.017444
      dxy     :     0.013070
 70 C s       :     3.177505  s :     3.177505
      pz      :     0.936268  p :     2.869301
      px      :     0.888936
      py      :     1.044097
      dz2     :     0.012674  d :     0.059173
      dxz     :     0.012507
      dyz     :     0.006336
      dx2y2   :     0.012823
      dxy     :     0.014833
 71 N s       :     3.601222  s :     3.601222
      pz      :     1.314243  p :     3.647082
      px      :     1.156102
      py      :     1.176737
      dz2     :     0.005897  d :     0.039462
      dxz     :     0.008389
      dyz     :     0.005815
      dx2y2   :     0.009678
      dxy     :     0.009683
 72 O s       :     3.770893  s :     3.770893
      pz      :     1.489442  p :     4.692113
      px      :     1.607299
      py      :     1.595373
      dz2     :     0.006857  d :     0.027399
      dxz     :     0.004861
      dyz     :     0.005683
      dx2y2   :     0.004176
      dxy     :     0.005822
 73 H s       :     0.564548  s :     0.564548
 74 H s       :     0.717481  s :     0.717481
 75 H s       :     0.673981  s :     0.673981
 76 H s       :     0.754546  s :     0.754546
 77 H s       :     0.751453  s :     0.751453
 78 H s       :     0.751089  s :     0.751089
 79 H s       :     0.751077  s :     0.751077
 80 H s       :     0.755751  s :     0.755751
 81 H s       :     0.734639  s :     0.734639
 82 H s       :     0.737704  s :     0.737704
 83 H s       :     0.707966  s :     0.707966

SPIN
  0 C s       :    -0.000004  s :    -0.000004
      pz      :    -0.000001  p :    -0.000003
      px      :     0.000004
      py      :    -0.000007
      dz2     :    -0.000000  d :     0.000002
      dxz     :    -0.000000
      dyz     :     0.000000
      dx2y2   :     0.000002
      dxy     :     0.000000
  1 C s       :     0.000002  s :     0.000002
      pz      :    -0.000000  p :     0.000016
      px      :     0.000016
      py      :    -0.000000
      dz2     :    -0.000000  d :     0.000000
      dxz     :     0.000000
      dyz     :    -0.000000
      dx2y2   :     0.000000
      dxy     :     0.000000
  2 C s       :    -0.000002  s :    -0.000002
      pz      :    -0.000005  p :    -0.000006
      px      :     0.000001
      py      :    -0.000003
      dz2     :     0.000000  d :     0.000000
      dxz     :     0.000000
      dyz     :     0.000000
      dx2y2   :     0.000000
      dxy     :    -0.000000
  3 C s       :     0.000014  s :     0.000014
      pz      :     0.000007  p :     0.000108
      px      :     0.000096
      py      :     0.000005
      dz2     :     0.000000  d :     0.000000
      dxz     :    -0.000000
      dyz     :    -0.000000
      dx2y2   :     0.000001
      dxy     :    -0.000000
  4 C s       :    -0.000013  s :    -0.000013
      pz      :     0.000027  p :     0.000034
      px      :     0.000005
      py      :     0.000002
      dz2     :     0.000001  d :     0.000015
      dxz     :     0.000000
      dyz     :     0.000003
      dx2y2   :     0.000010
      dxy     :     0.000001
  5 N s       :     0.000032  s :     0.000032
      pz      :     0.000001  p :     0.000356
      px      :     0.000325
      py      :     0.000031
      dz2     :     0.000000  d :     0.000002
      dxz     :     0.000000
      dyz     :     0.000000
      dx2y2   :     0.000001
      dxy     :    -0.000000
  6 C s       :    -0.000000  s :    -0.000000
      pz      :     0.000005  p :     0.000017
      px      :    -0.000000
      py      :     0.000013
      dz2     :     0.000000  d :     0.000000
      dxz     :     0.000000
      dyz     :     0.000000
      dx2y2   :     0.000000
      dxy     :    -0.000000
  7 C s       :    -0.000004  s :    -0.000004
      pz      :    -0.000006  p :    -0.000011
      px      :    -0.000004
      py      :    -0.000001
      dz2     :     0.000000  d :     0.000001
      dxz     :     0.000001
      dyz     :     0.000000
      dx2y2   :     0.000000
      dxy     :     0.000000
  8 C s       :     0.000001  s :     0.000001
      pz      :     0.000002  p :     0.000002
      px      :     0.000000
      py      :    -0.000000
      dz2     :    -0.000000  d :    -0.000000
      dxz     :    -0.000000
      dyz     :    -0.000000
      dx2y2   :    -0.000000
      dxy     :    -0.000000
  9 C s       :     0.000014  s :     0.000014
      pz      :     0.000119  p :     0.000217
      px      :     0.000042
      py      :     0.000055
      dz2     :     0.000004  d :     0.000006
      dxz     :     0.000000
      dyz     :     0.000001
      dx2y2   :     0.000001
      dxy     :    -0.000000
 10 N s       :    -0.000015  s :    -0.000015
      pz      :    -0.000027  p :    -0.000119
      px      :    -0.000066
      py      :    -0.000026
      dz2     :    -0.000000  d :     0.000015
      dxz     :     0.000006
      dyz     :     0.000003
      dx2y2   :     0.000005
      dxy     :     0.000001
 11 C s       :     0.000160  s :     0.000160
      pz      :     0.000957  p :     0.001507
      px      :     0.000209
      py      :     0.000341
      dz2     :    -0.000006  d :     0.000001
      dxz     :     0.000008
      dyz     :     0.000001
      dx2y2   :    -0.000002
      dxy     :    -0.000001
 12 C s       :    -0.000100  s :    -0.000100
      pz      :    -0.000223  p :    -0.000391
      px      :    -0.000049
      py      :    -0.000120
      dz2     :     0.000024  d :     0.000037
      dxz     :     0.000006
      dyz     :     0.000001
      dx2y2   :    -0.000000
      dxy     :     0.000007
 13 O s       :     0.000021  s :     0.000021
      pz      :     0.000239  p :     0.000394
      px      :     0.000053
      py      :     0.000102
      dz2     :    -0.000002  d :    -0.000010
      dxz     :    -0.000005
      dyz     :    -0.000001
      dx2y2   :    -0.000002
      dxy     :    -0.000001
 14 C s       :     0.000024  s :     0.000024
      pz      :     0.000268  p :     0.000074
      px      :    -0.000060
      py      :    -0.000133
      dz2     :    -0.000001  d :     0.000029
      dxz     :     0.000016
      dyz     :     0.000003
      dx2y2   :     0.000003
      dxy     :     0.000009
 15 C s       :    -0.000092  s :    -0.000092
      pz      :     0.000835  p :     0.001350
      px      :     0.000338
      py      :     0.000177
      dz2     :    -0.000010  d :     0.000006
      dxz     :     0.000002
      dyz     :    -0.000001
      dx2y2   :     0.000009
      dxy     :     0.000005
 16 C s       :     0.000201  s :     0.000201
      pz      :    -0.000271  p :    -0.001527
      px      :    -0.000483
      py      :    -0.000773
      dz2     :     0.000005  d :     0.000043
      dxz     :     0.000014
      dyz     :     0.000015
      dx2y2   :     0.000002
      dxy     :     0.000007
 17 C s       :     0.000113  s :     0.000113
      pz      :     0.000987  p :     0.001793
      px      :     0.000321
      py      :     0.000485
      dz2     :    -0.000002  d :    -0.000010
      dxz     :    -0.000000
      dyz     :    -0.000007
      dx2y2   :    -0.000004
      dxy     :     0.000003
 18 C s       :     0.000002  s :     0.000002
      pz      :     0.000013  p :     0.000013
      px      :     0.000000
      py      :    -0.000000
      dz2     :    -0.000000  d :     0.000000
      dxz     :    -0.000000
      dyz     :     0.000000
      dx2y2   :    -0.000000
      dxy     :     0.000000
 19 C s       :    -0.000000  s :    -0.000000
      pz      :     0.000000  p :     0.000002
      px      :     0.000001
      py      :     0.000001
      dz2     :     0.000000  d :     0.000000
      dxz     :    -0.000000
      dyz     :     0.000000
      dx2y2   :     0.000000
      dxy     :    -0.000000
 20 C s       :    -0.000001  s :    -0.000001
      pz      :    -0.000000  p :    -0.000004
      px      :    -0.000001
      py      :    -0.000003
      dz2     :     0.000000  d :     0.000000
      dxz     :     0.000000
      dyz     :     0.000000
      dx2y2   :     0.000000
      dxy     :     0.000000
 21 O s       :     0.000005  s :     0.000005
      pz      :     0.000022  p :     0.000228
      px      :     0.000199
      py      :     0.000007
      dz2     :    -0.000001  d :    -0.000000
      dxz     :     0.000001
      dyz     :    -0.000000
      dx2y2   :    -0.000001
      dxy     :    -0.000000
 22 H s       :    -0.000000  s :    -0.000000
 23 H s       :    -0.000000  s :    -0.000000
 24 H s       :     0.000004  s :     0.000004
 25 H s       :     0.000002  s :     0.000002
 26 H s       :     0.000004  s :     0.000004
 27 H s       :    -0.000001  s :    -0.000001
 28 H s       :     0.000002  s :     0.000002
 29 H s       :    -0.000002  s :    -0.000002
 30 H s       :     0.000005  s :     0.000005
 31 H s       :     0.000002  s :     0.000002
 32 H s       :    -0.000000  s :    -0.000000
 33 H s       :     0.000000  s :     0.000000
 34 H s       :    -0.000251  s :    -0.000251
 35 H s       :    -0.000002  s :    -0.000002
 36 H s       :     0.000000  s :     0.000000
 37 H s       :     0.000002  s :     0.000002
 38 H s       :     0.000143  s :     0.000143
 39 C s       :    -0.000309  s :    -0.000309
      pz      :     0.000638  p :     0.001835
      px      :    -0.000115
      py      :     0.001312
      dz2     :     0.000008  d :     0.000073
      dxz     :     0.000028
      dyz     :     0.000010
      dx2y2   :     0.000012
      dxy     :     0.000016
 40 H s       :    -0.000199  s :    -0.000199
 41 H s       :     0.000018  s :     0.000018
 42 H s       :     0.000001  s :     0.000001
 43 C s       :     0.001012  s :     0.001012
      pz      :    -0.000156  p :     0.010800
      px      :     0.007578
      py      :     0.003378
      dz2     :     0.000005  d :    -0.000014
      dxz     :     0.000004
      dyz     :     0.000019
      dx2y2   :    -0.000024
      dxy     :    -0.000018
 44 C s       :    -0.001052  s :    -0.001052
      pz      :    -0.000723  p :    -0.006572
      px      :    -0.003703
      py      :    -0.002146
      dz2     :     0.000008  d :     0.000145
      dxz     :     0.000021
      dyz     :     0.000006
      dx2y2   :     0.000081
      dxy     :     0.000029
 45 C s       :     0.001348  s :     0.001348
      pz      :     0.000632  p :     0.011572
      px      :     0.007706
      py      :     0.003234
      dz2     :    -0.000008  d :    -0.000067
      dxz     :    -0.000014
      dyz     :    -0.000008
      dx2y2   :    -0.000012
      dxy     :    -0.000024
 46 C s       :    -0.000576  s :    -0.000576
      pz      :    -0.000537  p :    -0.003430
      px      :    -0.001610
      py      :    -0.001283
      dz2     :     0.000002  d :     0.000121
      dxz     :     0.000023
      dyz     :     0.000031
      dx2y2   :     0.000053
      dxy     :     0.000013
 47 C s       :     0.000693  s :     0.000693
      pz      :     0.000386  p :     0.007523
      px      :     0.005982
      py      :     0.001156
      dz2     :     0.000005  d :     0.000022
      dxz     :     0.000019
      dyz     :     0.000009
      dx2y2   :     0.000008
      dxy     :    -0.000019
 48 C s       :     0.000187  s :     0.000187
      pz      :     0.000178  p :    -0.002275
      px      :    -0.003980
      py      :     0.001528
      dz2     :    -0.000006  d :     0.000191
      dxz     :     0.000037
      dyz     :     0.000010
      dx2y2   :     0.000070
      dxy     :     0.000080
 49 H s       :     0.000316  s :     0.000316
 50 H s       :    -0.000700  s :    -0.000700
 51 H s       :     0.000180  s :     0.000180
 52 H s       :    -0.000458  s :    -0.000458
 53 H s       :     0.001059  s :     0.001059
 54 H s       :    -0.000131  s :    -0.000131
 55 O s       :     0.000062  s :     0.000062
      pz      :     0.000602  p :     0.001784
      px      :     0.000409
      py      :     0.000773
      dz2     :    -0.000007  d :    -0.000015
      dxz     :     0.000000
      dyz     :    -0.000003
      dx2y2   :    -0.000001
      dxy     :    -0.000004
 56 C s       :     0.000203  s :     0.000203
      pz      :     0.000054  p :     0.001754
      px      :     0.000687
      py      :     0.001013
      dz2     :     0.000001  d :    -0.000003
      dxz     :    -0.000000
      dyz     :     0.000004
      dx2y2   :    -0.000008
      dxy     :     0.000000
 57 C s       :    -0.000007  s :    -0.000007
      pz      :    -0.000245  p :    -0.000183
      px      :    -0.000454
      py      :     0.000516
      dz2     :     0.000001  d :     0.000045
      dxz     :     0.000004
      dyz     :     0.000007
      dx2y2   :     0.000026
      dxy     :     0.000007
 58 C s       :     0.000288  s :     0.000288
      pz      :     0.000227  p :     0.001928
      px      :     0.000673
      py      :     0.001028
      dz2     :    -0.000001  d :    -0.000015
      dxz     :    -0.000004
      dyz     :     0.000003
      dx2y2   :    -0.000008
      dxy     :    -0.000004
 59 C s       :    -0.000210  s :    -0.000210
      pz      :    -0.000156  p :    -0.001355
      px      :    -0.000483
      py      :    -0.000716
      dz2     :     0.000001  d :     0.000032
      dxz     :     0.000001
      dyz     :     0.000008
      dx2y2   :     0.000017
      dxy     :     0.000005
 60 C s       :     0.000272  s :     0.000272
      pz      :     0.000130  p :     0.002318
      px      :     0.000760
      py      :     0.001427
      dz2     :    -0.000002  d :    -0.000015
      dxz     :    -0.000001
      dyz     :    -0.000005
      dx2y2   :    -0.000003
      dxy     :    -0.000005
 61 C s       :    -0.000146  s :    -0.000146
      pz      :    -0.000122  p :    -0.000928
      px      :    -0.000095
      py      :    -0.000711
      dz2     :     0.000001  d :     0.000027
      dxz     :     0.000002
      dyz     :     0.000006
      dx2y2   :     0.000015
      dxy     :     0.000003
 62 C s       :    -0.000479  s :    -0.000479
      pz      :     0.000259  p :     0.000075
      px      :    -0.000459
      py      :     0.000276
      dz2     :     0.000020  d :     0.000103
      dxz     :     0.000022
      dyz     :    -0.000000
      dx2y2   :    -0.000032
      dxy     :     0.000093
 63 C s       :     0.003394  s :     0.003394
      pz      :     0.003491  p :     0.028494
      px      :     0.013199
      py      :     0.011804
      dz2     :    -0.000017  d :    -0.000014
      dxz     :    -0.000076
      dyz     :    -0.000067
      dx2y2   :     0.000068
      dxy     :     0.000079
 64 C s       :    -0.012966  s :    -0.012966
      pz      :    -0.053536  p :    -0.067821
      px      :    -0.022530
      py      :     0.008244
      dz2     :     0.005056  d :     0.009188
      dxz     :     0.000774
      dyz     :     0.000339
      dx2y2   :    -0.000057
      dxy     :     0.003076
 65 C s       :     0.012102  s :     0.012102
      pz      :     0.128535  p :     0.220354
      px      :     0.020514
      py      :     0.071305
      dz2     :     0.000180  d :     0.010307
      dxz     :     0.001437
      dyz     :     0.003040
      dx2y2   :     0.004757
      dxy     :     0.000894
 66 C s       :     0.000051  s :     0.000051
      pz      :     0.009688  p :     0.017327
      px      :     0.005511
      py      :     0.002127
      dz2     :     0.000710  d :     0.003748
      dxz     :     0.001260
      dyz     :     0.000516
      dx2y2   :     0.000522
      dxy     :     0.000739
 67 N s       :     0.002509  s :     0.002509
      pz      :     0.029196  p :     0.047287
      px      :     0.003006
      py      :     0.015085
      dz2     :    -0.000058  d :     0.000033
      dxz     :     0.000069
      dyz     :    -0.000014
      dx2y2   :     0.000113
      dxy     :    -0.000078
 68 N s       :     0.033723  s :     0.033723
      pz      :     0.192244  p :     0.352800
      px      :     0.058998
      py      :     0.101557
      dz2     :    -0.000629  d :    -0.001397
      dxz     :    -0.000108
      dyz     :    -0.000228
      dx2y2   :    -0.000159
      dxy     :    -0.000273
 69 C s       :     0.010779  s :     0.010779
      pz      :     0.086450  p :     0.149918
      px      :     0.019040
      py      :     0.044428
      dz2     :     0.001047  d :     0.005347
      dxz     :     0.000765
      dyz     :     0.001296
      dx2y2   :     0.002230
      dxy     :     0.000009
 70 C s       :    -0.008309  s :    -0.008309
      pz      :     0.013777  p :     0.011361
      px      :    -0.005882
      py      :     0.003466
      dz2     :     0.004771  d :     0.012205
      dxz     :     0.000714
      dyz     :     0.001000
      dx2y2   :     0.000771
      dxy     :     0.004950
 71 N s       :     0.115107  s :     0.115107
      pz      :     0.402878  p :     0.931985
      px      :     0.104731
      py      :     0.424375
      dz2     :    -0.000934  d :    -0.003808
      dxz     :    -0.000227
      dyz     :    -0.000657
      dx2y2   :    -0.000891
      dxy     :    -0.001099
 72 O s       :     0.001984  s :     0.001984
      pz      :     0.025171  p :     0.058046
      px      :     0.021261
      py      :     0.011613
      dz2     :    -0.000198  d :    -0.000434
      dxz     :    -0.000049
      dyz     :    -0.000018
      dx2y2   :    -0.000096
      dxy     :    -0.000074
 73 H s       :    -0.002501  s :    -0.002501
 74 H s       :     0.006562  s :     0.006562
 75 H s       :     0.024437  s :     0.024437
 76 H s       :    -0.000038  s :    -0.000038
 77 H s       :     0.000062  s :     0.000062
 78 H s       :    -0.000146  s :    -0.000146
 79 H s       :     0.000075  s :     0.000075
 80 H s       :    -0.000048  s :    -0.000048
 81 H s       :    -0.000033  s :    -0.000033
 82 H s       :     0.000233  s :     0.000233
 83 H s       :    -0.003203  s :    -0.003203


                     *******************************
                     * LOEWDIN POPULATION ANALYSIS *
                     *******************************

-------------------------------------------
LOEWDIN ATOMIC CHARGES AND SPIN POPULATIONS
-------------------------------------------
   0 C :   -0.129164    0.000002
   1 C :   -0.101416    0.000019
   2 C :   -0.205198   -0.000006
   3 C :   -0.114699    0.000112
   4 C :    0.119733    0.000069
   5 N :   -0.205158    0.000291
   6 C :   -0.196433    0.000012
   7 C :   -0.101373   -0.000006
   8 C :   -0.199947    0.000002
   9 C :    0.138329    0.000180
  10 N :   -0.184880   -0.000025
  11 C :   -0.026411    0.001356
  12 C :    0.060793   -0.000144
  13 O :   -0.066575    0.000395
  14 C :   -0.106952    0.000356
  15 C :   -0.101907    0.001555
  16 C :   -0.104581   -0.000719
  17 C :   -0.149905    0.001816
  18 C :   -0.331200    0.000016
  19 C :   -0.340366    0.000002
  20 C :   -0.337086   -0.000001
  21 O :   -0.327008    0.000212
  22 H :    0.138087   -0.000000
  23 H :    0.141704   -0.000000
  24 H :    0.134887    0.000004
  25 H :    0.135464    0.000001
  26 H :    0.143181    0.000003
  27 H :    0.143434   -0.000001
  28 H :    0.134542    0.000002
  29 H :    0.136814   -0.000001
  30 H :    0.132309    0.000003
  31 H :    0.133213    0.000002
  32 H :    0.133625   -0.000000
  33 H :    0.132212    0.000000
  34 H :    0.268186   -0.000094
  35 H :    0.138652   -0.000001
  36 H :    0.139378    0.000000
  37 H :    0.138592    0.000001
  38 H :    0.165103    0.000000
  39 C :    0.125085    0.002960
  40 H :    0.159908    0.000005
  41 H :    0.137066    0.000009
  42 H :    0.128603    0.000001
  43 C :   -0.097359    0.008693
  44 C :   -0.107163   -0.004642
  45 C :   -0.138885    0.010098
  46 C :   -0.121916   -0.002100
  47 C :   -0.140123    0.006704
  48 C :   -0.122107    0.002086
  49 H :    0.155911    0.000153
  50 H :    0.151408   -0.000332
  51 H :    0.151724    0.000098
  52 H :    0.152078   -0.000199
  53 H :    0.156906    0.000750
  54 H :    0.164840   -0.000072
  55 O :   -0.224963    0.001851
  56 C :   -0.141049    0.001667
  57 C :   -0.058839    0.000368
  58 C :   -0.140739    0.001689
  59 C :   -0.140796   -0.000969
  60 C :   -0.148097    0.001995
  61 C :   -0.140670   -0.000618
  62 C :   -0.214179   -0.001039
  63 C :   -0.040823    0.020435
  64 C :    0.051488   -0.011083
  65 C :   -0.089693    0.244764
  66 C :    0.104965    0.032873
  67 N :   -0.222055    0.049353
  68 N :   -0.187333    0.350081
  69 C :   -0.102260    0.159248
  70 C :   -0.086918    0.067009
  71 N :    0.053738    0.974378
  72 O :   -0.309949    0.056472
  73 H :    0.273292   -0.001130
  74 H :    0.159048    0.006737
  75 H :    0.182151    0.018726
  76 H :    0.146627   -0.000017
  77 H :    0.146740    0.000036
  78 H :    0.146209   -0.000068
  79 H :    0.146714    0.000042
  80 H :    0.146169   -0.000056
  81 H :    0.152489   -0.000033
  82 H :    0.148379    0.000230
  83 H :    0.156397   -0.002566

----------------------------------------------------
LOEWDIN REDUCED ORBITAL CHARGES AND SPIN POPULATIONS
----------------------------------------------------
CHARGE
  0 C s       :     2.894522  s :     2.894522
      pz      :     1.064521  p :     3.114072
      px      :     1.018759
      py      :     1.030792
      dz2     :     0.034643  d :     0.120570
      dxz     :     0.018944
      dyz     :     0.014136
      dx2y2   :     0.024632
      dxy     :     0.028214
  1 C s       :     2.833821  s :     2.833821
      pz      :     1.047093  p :     3.140547
      px      :     1.040240
      py      :     1.053213
      dz2     :     0.026436  d :     0.127048
      dxz     :     0.023038
      dyz     :     0.025881
      dx2y2   :     0.033822
      dxy     :     0.017872
  2 C s       :     2.902241  s :     2.902241
      pz      :     1.075384  p :     3.212498
      px      :     1.089179
      py      :     1.047934
      dz2     :     0.020008  d :     0.090459
      dxz     :     0.010934
      dyz     :     0.021921
      dx2y2   :     0.025783
      dxy     :     0.011813
  3 C s       :     2.842232  s :     2.842232
      pz      :     1.054495  p :     3.150005
      px      :     1.037771
      py      :     1.057738
      dz2     :     0.027009  d :     0.122462
      dxz     :     0.019974
      dyz     :     0.024784
      dx2y2   :     0.034543
      dxy     :     0.016153
  4 C s       :     2.821661  s :     2.821661
      pz      :     0.824077  p :     2.779562
      px      :     1.039113
      py      :     0.916372
      dz2     :     0.043651  d :     0.279045
      dxz     :     0.034219
      dyz     :     0.051084
      dx2y2   :     0.093593
      dxy     :     0.056498
  5 N s       :     3.099344  s :     3.099344
      pz      :     1.460873  p :     4.022860
      px      :     1.241515
      py      :     1.320472
      dz2     :     0.012916  d :     0.082954
      dxz     :     0.009964
      dyz     :     0.014962
      dx2y2   :     0.027400
      dxy     :     0.017712
  6 C s       :     2.905492  s :     2.905492
      pz      :     1.063524  p :     3.202758
      px      :     1.111841
      py      :     1.027392
      dz2     :     0.019675  d :     0.088183
      dxz     :     0.012318
      dyz     :     0.021798
      dx2y2   :     0.025006
      dxy     :     0.009385
  7 C s       :     2.833892  s :     2.833892
      pz      :     1.061218  p :     3.142926
      px      :     1.020178
      py      :     1.061530
      dz2     :     0.028707  d :     0.124555
      dxz     :     0.020923
      dyz     :     0.021955
      dx2y2   :     0.035420
      dxy     :     0.017550
  8 C s       :     2.903586  s :     2.903586
      pz      :     1.021150  p :     3.208425
      px      :     1.094239
      py      :     1.093036
      dz2     :     0.027954  d :     0.087936
      dxz     :     0.012974
      dyz     :     0.017607
      dx2y2   :     0.023768
      dxy     :     0.005633
  9 C s       :     2.828636  s :     2.828636
      pz      :     0.869780  p :     2.810055
      px      :     0.990011
      py      :     0.950264
      dz2     :     0.030638  d :     0.222980
      dxz     :     0.036432
      dyz     :     0.041024
      dx2y2   :     0.052303
      dxy     :     0.062583
 10 N s       :     3.202429  s :     3.202429
      pz      :     1.324402  p :     3.888228
      px      :     1.184335
      py      :     1.379491
      dz2     :     0.010659  d :     0.094223
      dxz     :     0.020395
      dyz     :     0.013736
      dx2y2   :     0.027924
      dxy     :     0.021509
 11 C s       :     2.817783  s :     2.817783
      pz      :     1.007956  p :     3.054266
      px      :     1.000922
      py      :     1.045388
      dz2     :     0.017712  d :     0.154361
      dxz     :     0.029643
      dyz     :     0.020147
      dx2y2   :     0.048309
      dxy     :     0.038551
 12 C s       :     2.819325  s :     2.819325
      pz      :     1.018455  p :     2.940795
      px      :     0.920359
      py      :     1.001981
      dz2     :     0.022566  d :     0.179087
      dxz     :     0.032857
      dyz     :     0.020785
      dx2y2   :     0.053849
      dxy     :     0.049031
 13 O s       :     3.404727  s :     3.404727
      pz      :     1.605692  p :     4.576273
      px      :     1.334439
      py      :     1.636142
      dz2     :     0.012187  d :     0.085575
      dxz     :     0.018159
      dyz     :     0.011441
      dx2y2   :     0.016598
      dxy     :     0.027189
 14 C s       :     2.888576  s :     2.888576
      pz      :     1.004779  p :     3.128179
      px      :     1.062250
      py      :     1.061150
      dz2     :     0.008080  d :     0.090197
      dxz     :     0.018855
      dyz     :     0.012108
      dx2y2   :     0.025586
      dxy     :     0.025568
 15 C s       :     2.849710  s :     2.849710
      pz      :     1.034037  p :     3.146340
      px      :     1.053421
      py      :     1.058882
      dz2     :     0.015565  d :     0.105856
      dxz     :     0.018529
      dyz     :     0.015227
      dx2y2   :     0.025565
      dxy     :     0.030970
 16 C s       :     2.888192  s :     2.888192
      pz      :     0.997515  p :     3.126033
      px      :     1.084703
      py      :     1.043815
      dz2     :     0.010215  d :     0.090356
      dxz     :     0.016139
      dyz     :     0.014964
      dx2y2   :     0.025990
      dxy     :     0.023047
 17 C s       :     2.887126  s :     2.887126
      pz      :     1.035808  p :     3.172272
      px      :     1.063408
      py      :     1.073056
      dz2     :     0.008151  d :     0.090507
      dxz     :     0.020005
      dyz     :     0.011988
      dx2y2   :     0.026554
      dxy     :     0.023809
 18 C s       :     2.954549  s :     2.954549
      pz      :     1.071843  p :     3.307608
      px      :     1.110250
      py      :     1.125515
      dz2     :     0.019873  d :     0.069043
      dxz     :     0.011635
      dyz     :     0.010925
      dx2y2   :     0.021641
      dxy     :     0.004968
 19 C s       :     2.949427  s :     2.949427
      pz      :     1.091132  p :     3.321480
      px      :     1.111268
      py      :     1.119080
      dz2     :     0.018389  d :     0.069459
      dxz     :     0.009912
      dyz     :     0.013909
      dx2y2   :     0.021188
      dxy     :     0.006062
 20 C s       :     2.946626  s :     2.946626
      pz      :     1.139306  p :     3.320869
      px      :     1.128524
      py      :     1.053039
      dz2     :     0.012603  d :     0.069591
      dxz     :     0.007066
      dyz     :     0.019273
      dx2y2   :     0.021062
      dxy     :     0.009586
 21 O s       :     3.511282  s :     3.511282
      pz      :     1.564205  p :     4.763266
      px      :     1.624275
      py      :     1.574786
      dz2     :     0.007318  d :     0.052460
      dxz     :     0.008562
      dyz     :     0.008872
      dx2y2   :     0.012004
      dxy     :     0.015706
 22 H s       :     0.861913  s :     0.861913
 23 H s       :     0.858296  s :     0.858296
 24 H s       :     0.865113  s :     0.865113
 25 H s       :     0.864536  s :     0.864536
 26 H s       :     0.856819  s :     0.856819
 27 H s       :     0.856566  s :     0.856566
 28 H s       :     0.865458  s :     0.865458
 29 H s       :     0.863186  s :     0.863186
 30 H s       :     0.867691  s :     0.867691
 31 H s       :     0.866787  s :     0.866787
 32 H s       :     0.866375  s :     0.866375
 33 H s       :     0.867788  s :     0.867788
 34 H s       :     0.731814  s :     0.731814
 35 H s       :     0.861348  s :     0.861348
 36 H s       :     0.860622  s :     0.860622
 37 H s       :     0.861408  s :     0.861408
 38 H s       :     0.834897  s :     0.834897
 39 C s       :     2.849783  s :     2.849783
      pz      :     0.978644  p :     2.797110
      px      :     0.970537
      py      :     0.847930
      dz2     :     0.065939  d :     0.228021
      dxz     :     0.052566
      dyz     :     0.039678
      dx2y2   :     0.033088
      dxy     :     0.036750
 40 H s       :     0.840092  s :     0.840092
 41 H s       :     0.862934  s :     0.862934
 42 H s       :     0.871397  s :     0.871397
 43 C s       :     2.853881  s :     2.853881
      pz      :     1.059675  p :     3.137450
      px      :     1.018268
      py      :     1.059507
      dz2     :     0.028310  d :     0.106028
      dxz     :     0.018014
      dyz     :     0.032330
      dx2y2   :     0.012706
      dxy     :     0.014669
 44 C s       :     2.891222  s :     2.891222
      pz      :     1.095452  p :     3.125292
      px      :     0.984373
      py      :     1.045467
      dz2     :     0.024558  d :     0.090650
      dxz     :     0.014730
      dyz     :     0.024245
      dx2y2   :     0.012770
      dxy     :     0.014346
 45 C s       :     2.893289  s :     2.893289
      pz      :     1.087294  p :     3.154980
      px      :     1.009976
      py      :     1.057710
      dz2     :     0.031136  d :     0.090616
      dxz     :     0.017893
      dyz     :     0.025322
      dx2y2   :     0.005417
      dxy     :     0.010849
 46 C s       :     2.897080  s :     2.897080
      pz      :     1.088916  p :     3.133934
      px      :     0.993230
      py      :     1.051788
      dz2     :     0.023473  d :     0.090902
      dxz     :     0.014971
      dyz     :     0.027929
      dx2y2   :     0.011813
      dxy     :     0.012715
 47 C s       :     2.892782  s :     2.892782
      pz      :     1.087251  p :     3.156662
      px      :     1.012688
      py      :     1.056723
      dz2     :     0.024472  d :     0.090678
      dxz     :     0.014438
      dyz     :     0.025829
      dx2y2   :     0.012095
      dxy     :     0.013844
 48 C s       :     2.894462  s :     2.894462
      pz      :     1.079063  p :     3.136970
      px      :     0.997560
      py      :     1.060347
      dz2     :     0.030710  d :     0.090675
      dxz     :     0.018964
      dyz     :     0.024845
      dx2y2   :     0.005274
      dxy     :     0.010882
 49 H s       :     0.844089  s :     0.844089
 50 H s       :     0.848592  s :     0.848592
 51 H s       :     0.848276  s :     0.848276
 52 H s       :     0.847922  s :     0.847922
 53 H s       :     0.843094  s :     0.843094
 54 H s       :     0.835160  s :     0.835160
 55 O s       :     3.511242  s :     3.511242
      pz      :     1.564746  p :     4.656903
      px      :     1.571225
      py      :     1.520932
      dz2     :     0.013785  d :     0.056818
      dxz     :     0.019485
      dyz     :     0.008011
      dx2y2   :     0.008283
      dxy     :     0.007254
 56 C s       :     2.891621  s :     2.891621
      pz      :     1.080184  p :     3.159016
      px      :     1.051151
      py      :     1.027681
      dz2     :     0.023331  d :     0.090412
      dxz     :     0.024313
      dyz     :     0.017110
      dx2y2   :     0.012017
      dxy     :     0.013641
 57 C s       :     2.847672  s :     2.847672
      pz      :     1.097797  p :     3.099965
      px      :     1.014926
      py      :     0.987242
      dz2     :     0.031968  d :     0.111202
      dxz     :     0.029921
      dyz     :     0.022837
      dx2y2   :     0.011851
      dxy     :     0.014625
 58 C s       :     2.890659  s :     2.890659
      pz      :     1.079112  p :     3.159765
      px      :     1.053190
      py      :     1.027463
      dz2     :     0.022989  d :     0.090315
      dxz     :     0.025723
      dyz     :     0.016354
      dx2y2   :     0.012016
      dxy     :     0.013233
 59 C s       :     2.893155  s :     2.893155
      pz      :     1.086461  p :     3.156411
      px      :     1.050344
      py      :     1.019606
      dz2     :     0.023901  d :     0.091230
      dxz     :     0.024009
      dyz     :     0.016994
      dx2y2   :     0.012596
      dxy     :     0.013730
 60 C s       :     2.893939  s :     2.893939
      pz      :     1.089738  p :     3.163474
      px      :     1.050611
      py      :     1.023125
      dz2     :     0.030811  d :     0.090684
      dxz     :     0.024065
      dyz     :     0.019613
      dx2y2   :     0.004495
      dxy     :     0.011700
 61 C s       :     2.893382  s :     2.893382
      pz      :     1.086870  p :     3.156197
      px      :     1.049750
      py      :     1.019577
      dz2     :     0.023807  d :     0.091092
      dxz     :     0.025410
      dyz     :     0.016157
      dx2y2   :     0.012350
      dxy     :     0.013368
 62 C s       :     2.903895  s :     2.903895
      pz      :     1.122829  p :     3.222443
      px      :     1.079013
      py      :     1.020601
      dz2     :     0.016219  d :     0.087841
      dxz     :     0.020058
      dyz     :     0.009854
      dx2y2   :     0.019959
      dxy     :     0.021752
 63 C s       :     2.854008  s :     2.854008
      pz      :     1.043297  p :     3.045192
      px      :     0.980131
      py      :     1.021764
      dz2     :     0.035468  d :     0.141623
      dxz     :     0.028733
      dyz     :     0.017448
      dx2y2   :     0.020400
      dxy     :     0.039573
 64 C s       :     2.835114  s :     2.835114
      pz      :     0.950427  p :     2.945573
      px      :     1.016323
      py      :     0.978823
      dz2     :     0.032022  d :     0.167825
      dxz     :     0.031386
      dyz     :     0.022995
      dx2y2   :     0.032820
      dxy     :     0.048602
 65 C s       :     2.837060  s :     2.837060
      pz      :     1.066581  p :     3.106048
      px      :     1.040186
      py      :     0.999281
      dz2     :     0.016994  d :     0.146585
      dxz     :     0.022238
      dyz     :     0.026723
      dx2y2   :     0.042309
      dxy     :     0.038321
 66 C s       :     2.801691  s :     2.801691
      pz      :     0.883265  p :     2.800367
      px      :     0.976481
      py      :     0.940620
      dz2     :     0.047434  d :     0.292977
      dxz     :     0.046093
      dyz     :     0.056822
      dx2y2   :     0.093773
      dxy     :     0.048855
 67 N s       :     3.107605  s :     3.107605
      pz      :     1.457279  p :     4.033717
      px      :     1.265941
      py      :     1.310497
      dz2     :     0.013590  d :     0.080734
      dxz     :     0.012132
      dyz     :     0.012460
      dx2y2   :     0.024259
      dxy     :     0.018292
 68 N s       :     3.184227  s :     3.184227
      pz      :     1.349857  p :     3.913914
      px      :     1.185793
      py      :     1.378264
      dz2     :     0.012241  d :     0.089192
      dxz     :     0.021534
      dyz     :     0.009702
      dx2y2   :     0.022239
      dxy     :     0.023477
 69 C s       :     2.892823  s :     2.892823
      pz      :     1.029082  p :     3.080696
      px      :     1.045988
      py      :     1.005626
      dz2     :     0.014498  d :     0.128741
      dxz     :     0.018281
      dyz     :     0.026586
      dx2y2   :     0.039520
      dxy     :     0.029856
 70 C s       :     2.894356  s :     2.894356
      pz      :     1.001207  p :     3.060838
      px      :     0.986622
      py      :     1.073009
      dz2     :     0.025803  d :     0.131724
      dxz     :     0.029458
      dyz     :     0.015186
      dx2y2   :     0.029330
      dxy     :     0.031947
 71 N s       :     3.142918  s :     3.142918
      pz      :     1.307230  p :     3.715598
      px      :     1.224405
      py      :     1.183963
      dz2     :     0.011175  d :     0.087746
      dxz     :     0.019832
      dyz     :     0.011018
      dx2y2   :     0.023328
      dxy     :     0.022393
 72 O s       :     3.512449  s :     3.512449
      pz      :     1.509265  p :     4.744258
      px      :     1.625121
      py      :     1.609872
      dz2     :     0.009661  d :     0.053242
      dxz     :     0.011036
      dyz     :     0.012365
      dx2y2   :     0.008631
      dxy     :     0.011549
 73 H s       :     0.726708  s :     0.726708
 74 H s       :     0.840952  s :     0.840952
 75 H s       :     0.817849  s :     0.817849
 76 H s       :     0.853373  s :     0.853373
 77 H s       :     0.853260  s :     0.853260
 78 H s       :     0.853791  s :     0.853791
 79 H s       :     0.853286  s :     0.853286
 80 H s       :     0.853831  s :     0.853831
 81 H s       :     0.847511  s :     0.847511
 82 H s       :     0.851621  s :     0.851621
 83 H s       :     0.843603  s :     0.843603

SPIN
  0 C s       :    -0.000001  s :    -0.000001
      pz      :    -0.000001  p :    -0.000003
      px      :     0.000002
      py      :    -0.000004
      dz2     :     0.000000  d :     0.000006
      dxz     :    -0.000000
      dyz     :     0.000001
      dx2y2   :     0.000005
      dxy     :     0.000000
  1 C s       :     0.000002  s :     0.000002
      pz      :     0.000000  p :     0.000017
      px      :     0.000017
      py      :     0.000000
      dz2     :    -0.000000  d :    -0.000000
      dxz     :     0.000000
      dyz     :    -0.000000
      dx2y2   :    -0.000000
      dxy     :     0.000000
  2 C s       :    -0.000002  s :    -0.000002
      pz      :    -0.000003  p :    -0.000004
      px      :    -0.000000
      py      :    -0.000002
      dz2     :     0.000000  d :     0.000001
      dxz     :     0.000000
      dyz     :     0.000000
      dx2y2   :     0.000000
      dxy     :    -0.000000
  3 C s       :     0.000012  s :     0.000012
      pz      :     0.000008  p :     0.000100
      px      :     0.000088
      py      :     0.000004
      dz2     :     0.000000  d :    -0.000000
      dxz     :    -0.000000
      dyz     :    -0.000000
      dx2y2   :    -0.000000
      dxy     :    -0.000000
  4 C s       :    -0.000006  s :    -0.000006
      pz      :     0.000030  p :     0.000045
      px      :     0.000004
      py      :     0.000012
      dz2     :     0.000004  d :     0.000030
      dxz     :     0.000001
      dyz     :     0.000004
      dx2y2   :     0.000022
      dxy     :    -0.000000
  5 N s       :     0.000007  s :     0.000007
      pz      :     0.000002  p :     0.000287
      px      :     0.000253
      py      :     0.000032
      dz2     :    -0.000001  d :    -0.000003
      dxz     :     0.000000
      dyz     :     0.000000
      dx2y2   :    -0.000002
      dxy     :    -0.000001
  6 C s       :    -0.000001  s :    -0.000001
      pz      :     0.000003  p :     0.000012
      px      :    -0.000000
      py      :     0.000009
      dz2     :     0.000000  d :     0.000001
      dxz     :     0.000000
      dyz     :     0.000000
      dx2y2   :     0.000000
      dxy     :    -0.000000
  7 C s       :    -0.000001  s :    -0.000001
      pz      :    -0.000001  p :    -0.000009
      px      :    -0.000006
      py      :    -0.000002
      dz2     :     0.000000  d :     0.000004
      dxz     :     0.000002
      dyz     :     0.000000
      dx2y2   :     0.000000
      dxy     :     0.000001
  8 C s       :    -0.000000  s :    -0.000000
      pz      :     0.000002  p :     0.000002
      px      :     0.000000
      py      :     0.000000
      dz2     :    -0.000000  d :    -0.000000
      dxz     :    -0.000000
      dyz     :    -0.000000
      dx2y2   :    -0.000000
      dxy     :    -0.000000
  9 C s       :     0.000005  s :     0.000005
      pz      :     0.000097  p :     0.000162
      px      :     0.000021
      py      :     0.000044
      dz2     :     0.000009  d :     0.000013
      dxz     :     0.000000
      dyz     :     0.000001
      dx2y2   :     0.000002
      dxy     :     0.000001
 10 N s       :    -0.000005  s :    -0.000005
      pz      :    -0.000017  p :    -0.000057
      px      :    -0.000026
      py      :    -0.000015
      dz2     :     0.000002  d :     0.000037
      dxz     :     0.000018
      dyz     :     0.000004
      dx2y2   :     0.000010
      dxy     :     0.000003
 11 C s       :     0.000054  s :     0.000054
      pz      :     0.000874  p :     0.001294
      px      :     0.000123
      py      :     0.000297
      dz2     :    -0.000008  d :     0.000008
      dxz     :     0.000015
      dyz     :     0.000005
      dx2y2   :    -0.000004
      dxy     :    -0.000001
 12 C s       :    -0.000034  s :    -0.000034
      pz      :    -0.000135  p :    -0.000202
      px      :    -0.000047
      py      :    -0.000021
      dz2     :     0.000044  d :     0.000092
      dxz     :     0.000019
      dyz     :     0.000003
      dx2y2   :     0.000001
      dxy     :     0.000024
 13 O s       :     0.000015  s :     0.000015
      pz      :     0.000245  p :     0.000398
      px      :     0.000049
      py      :     0.000104
      dz2     :    -0.000002  d :    -0.000018
      dxz     :    -0.000010
      dyz     :    -0.000001
      dx2y2   :    -0.000002
      dxy     :    -0.000004
 14 C s       :    -0.000000  s :    -0.000000
      pz      :     0.000334  p :     0.000281
      px      :    -0.000011
      py      :    -0.000042
      dz2     :     0.000000  d :     0.000075
      dxz     :     0.000034
      dyz     :     0.000004
      dx2y2   :     0.000004
      dxy     :     0.000033
 15 C s       :    -0.000002  s :    -0.000002
      pz      :     0.000937  p :     0.001541
      px      :     0.000112
      py      :     0.000492
      dz2     :    -0.000016  d :     0.000017
      dxz     :     0.000003
      dyz     :    -0.000008
      dx2y2   :     0.000021
      dxy     :     0.000016
 16 C s       :     0.000021  s :     0.000021
      pz      :    -0.000441  p :    -0.000852
      px      :    -0.000200
      py      :    -0.000211
      dz2     :     0.000011  d :     0.000111
      dxz     :     0.000038
      dyz     :     0.000038
      dx2y2   :     0.000005
      dxy     :     0.000019
 17 C s       :     0.000088  s :     0.000088
      pz      :     0.001053  p :     0.001761
      px      :     0.000283
      py      :     0.000425
      dz2     :    -0.000005  d :    -0.000033
      dxz     :    -0.000009
      dyz     :    -0.000010
      dx2y2   :    -0.000008
      dxy     :    -0.000000
 18 C s       :     0.000005  s :     0.000005
      pz      :     0.000010  p :     0.000011
      px      :     0.000001
      py      :     0.000000
      dz2     :    -0.000000  d :    -0.000000
      dxz     :    -0.000000
      dyz     :    -0.000000
      dx2y2   :    -0.000000
      dxy     :     0.000000
 19 C s       :     0.000000  s :     0.000000
      pz      :     0.000000  p :     0.000002
      px      :     0.000001
      py      :     0.000001
      dz2     :     0.000000  d :     0.000000
      dxz     :    -0.000000
      dyz     :     0.000000
      dx2y2   :     0.000000
      dxy     :    -0.000000
 20 C s       :    -0.000000  s :    -0.000000
      pz      :    -0.000000  p :    -0.000002
      px      :    -0.000000
      py      :    -0.000002
      dz2     :     0.000000  d :     0.000001
      dxz     :     0.000000
      dyz     :     0.000000
      dx2y2   :     0.000000
      dxy     :     0.000001
 21 O s       :    -0.000005  s :    -0.000005
      pz      :     0.000021  p :     0.000215
      px      :     0.000189
      py      :     0.000006
      dz2     :    -0.000001  d :     0.000001
      dxz     :     0.000003
      dyz     :     0.000000
      dx2y2   :    -0.000001
      dxy     :     0.000000
 22 H s       :    -0.000000  s :    -0.000000
 23 H s       :    -0.000000  s :    -0.000000
 24 H s       :     0.000004  s :     0.000004
 25 H s       :     0.000001  s :     0.000001
 26 H s       :     0.000003  s :     0.000003
 27 H s       :    -0.000001  s :    -0.000001
 28 H s       :     0.000002  s :     0.000002
 29 H s       :    -0.000001  s :    -0.000001
 30 H s       :     0.000003  s :     0.000003
 31 H s       :     0.000002  s :     0.000002
 32 H s       :    -0.000000  s :    -0.000000
 33 H s       :     0.000000  s :     0.000000
 34 H s       :    -0.000094  s :    -0.000094
 35 H s       :    -0.000001  s :    -0.000001
 36 H s       :     0.000000  s :     0.000000
 37 H s       :     0.000001  s :     0.000001
 38 H s       :     0.000000  s :     0.000000
 39 C s       :     0.000008  s :     0.000008
      pz      :     0.000790  p :     0.002736
      px      :     0.000376
      py      :     0.001570
      dz2     :     0.000032  d :     0.000216
      dxz     :     0.000057
      dyz     :     0.000045
      dx2y2   :     0.000041
      dxy     :     0.000041
 40 H s       :     0.000005  s :     0.000005
 41 H s       :     0.000009  s :     0.000009
 42 H s       :     0.000001  s :     0.000001
 43 C s       :     0.000337  s :     0.000337
      pz      :     0.000123  p :     0.008388
      px      :     0.005769
      py      :     0.002497
      dz2     :     0.000005  d :    -0.000032
      dxz     :    -0.000007
      dyz     :     0.000053
      dx2y2   :    -0.000057
      dxy     :    -0.000025
 44 C s       :    -0.000252  s :    -0.000252
      pz      :    -0.000256  p :    -0.004755
      px      :    -0.002994
      py      :    -0.001505
      dz2     :     0.000022  d :     0.000366
      dxz     :     0.000055
      dyz     :     0.000026
      dx2y2   :     0.000198
      dxy     :     0.000064
 45 C s       :     0.000388  s :     0.000388
      pz      :     0.000365  p :     0.009856
      px      :     0.006646
      py      :     0.002846
      dz2     :    -0.000019  d :    -0.000147
      dxz     :    -0.000038
      dyz     :    -0.000034
      dx2y2   :    -0.000026
      dxy     :    -0.000030
 46 C s       :    -0.000140  s :    -0.000140
      pz      :    -0.000201  p :    -0.002263
      px      :    -0.001131
      py      :    -0.000931
      dz2     :     0.000012  d :     0.000303
      dxz     :     0.000051
      dyz     :     0.000069
      dx2y2   :     0.000136
      dxy     :     0.000034
 47 C s       :     0.000255  s :     0.000255
      pz      :     0.000279  p :     0.006425
      px      :     0.004835
      py      :     0.001311
      dz2     :     0.000015  d :     0.000024
      dxz     :    -0.000006
      dyz     :     0.000018
      dx2y2   :     0.000036
      dxy     :    -0.000037
 48 C s       :     0.000658  s :     0.000658
      pz      :     0.000143  p :     0.001094
      px      :    -0.002711
      py      :     0.003662
      dz2     :    -0.000004  d :     0.000334
      dxz     :     0.000078
      dyz     :     0.000048
      dx2y2   :     0.000104
      dxy     :     0.000107
 49 H s       :     0.000153  s :     0.000153
 50 H s       :    -0.000332  s :    -0.000332
 51 H s       :     0.000098  s :     0.000098
 52 H s       :    -0.000199  s :    -0.000199
 53 H s       :     0.000750  s :     0.000750
 54 H s       :    -0.000072  s :    -0.000072
 55 O s       :     0.000031  s :     0.000031
      pz      :     0.000615  p :     0.001793
      px      :     0.000433
      py      :     0.000745
      dz2     :     0.000004  d :     0.000027
      dxz     :     0.000001
      dyz     :     0.000003
      dx2y2   :     0.000006
      dxy     :     0.000012
 56 C s       :     0.000083  s :     0.000083
      pz      :     0.000038  p :     0.001588
      px      :     0.000698
      py      :     0.000852
      dz2     :     0.000002  d :    -0.000005
      dxz     :    -0.000005
      dyz     :     0.000009
      dx2y2   :    -0.000019
      dxy     :     0.000008
 57 C s       :     0.000143  s :     0.000143
      pz      :     0.000014  p :     0.000112
      px      :    -0.000411
      py      :     0.000509
      dz2     :     0.000003  d :     0.000113
      dxz     :     0.000011
      dyz     :     0.000023
      dx2y2   :     0.000075
      dxy     :     0.000001
 58 C s       :     0.000060  s :     0.000060
      pz      :     0.000126  p :     0.001658
      px      :     0.000648
      py      :     0.000883
      dz2     :    -0.000001  d :    -0.000028
      dxz     :    -0.000011
      dyz     :     0.000007
      dx2y2   :    -0.000020
      dxy     :    -0.000004
 59 C s       :    -0.000059  s :    -0.000059
      pz      :    -0.000054  p :    -0.000988
      px      :    -0.000361
      py      :    -0.000573
      dz2     :     0.000004  d :     0.000077
      dxz     :     0.000005
      dyz     :     0.000019
      dx2y2   :     0.000040
      dxy     :     0.000009
 60 C s       :     0.000080  s :     0.000080
      pz      :     0.000071  p :     0.001949
      px      :     0.000679
      py      :     0.001198
      dz2     :    -0.000005  d :    -0.000034
      dxz     :    -0.000006
      dyz     :    -0.000012
      dx2y2   :    -0.000006
      dxy     :    -0.000006
 61 C s       :    -0.000028  s :    -0.000028
      pz      :    -0.000043  p :    -0.000655
      px      :    -0.000093
      py      :    -0.000519
      dz2     :     0.000003  d :     0.000064
      dxz     :     0.000006
      dyz     :     0.000013
      dx2y2   :     0.000037
      dxy     :     0.000005
 62 C s       :    -0.000890  s :    -0.000890
      pz      :     0.000022  p :    -0.000418
      px      :    -0.000440
      py      :    -0.000000
      dz2     :     0.000066  d :     0.000269
      dxz     :     0.000042
      dyz     :    -0.000003
      dx2y2   :    -0.000014
      dxy     :     0.000178
 63 C s       :     0.001699  s :     0.001699
      pz      :     0.000520  p :     0.018886
      px      :     0.009867
      py      :     0.008499
      dz2     :    -0.000165  d :    -0.000150
      dxz     :    -0.000027
      dyz     :    -0.000109
      dx2y2   :     0.000259
      dxy     :    -0.000108
 64 C s       :    -0.003060  s :    -0.003060
      pz      :    -0.029760  p :    -0.028698
      px      :    -0.015181
      py      :     0.016244
      dz2     :     0.011011  d :     0.020674
      dxz     :     0.002083
      dyz     :     0.000169
      dx2y2   :     0.000124
      dxy     :     0.007288
 65 C s       :     0.002920  s :     0.002920
      pz      :     0.124489  p :     0.216617
      px      :     0.022348
      py      :     0.069780
      dz2     :     0.000288  d :     0.025227
      dxz     :     0.003588
      dyz     :     0.007623
      dx2y2   :     0.011556
      dxy     :     0.002171
 66 C s       :     0.000519  s :     0.000519
      pz      :     0.010819  p :     0.023264
      px      :     0.007959
      py      :     0.004487
      dz2     :     0.001577  d :     0.009090
      dxz     :     0.002796
      dyz     :     0.001596
      dx2y2   :     0.001458
      dxy     :     0.001662
 67 N s       :     0.001402  s :     0.001402
      pz      :     0.029345  p :     0.047349
      px      :     0.003516
      py      :     0.014487
      dz2     :    -0.000081  d :     0.000603
      dxz     :     0.000184
      dyz     :     0.000218
      dx2y2   :     0.000374
      dxy     :    -0.000092
 68 N s       :     0.021550  s :     0.021550
      pz      :     0.180643  p :     0.327749
      px      :     0.054710
      py      :     0.092396
      dz2     :    -0.000455  d :     0.000783
      dxz     :    -0.000248
      dyz     :     0.000333
      dx2y2   :     0.000505
      dxy     :     0.000648
 69 C s       :     0.003927  s :     0.003927
      pz      :     0.080616  p :     0.143732
      px      :     0.016589
      py      :     0.046526
      dz2     :     0.001469  d :     0.011589
      dxz     :     0.002430
      dyz     :     0.002665
      dx2y2   :     0.005110
      dxy     :    -0.000086
 70 C s       :    -0.004234  s :    -0.004234
      pz      :     0.022137  p :     0.041717
      px      :     0.006302
      py      :     0.013279
      dz2     :     0.010247  d :     0.029526
      dxz     :     0.003031
      dyz     :     0.002729
      dx2y2   :     0.002020
      dxy     :     0.011499
 71 N s       :     0.082199  s :     0.082199
      pz      :     0.388851  p :     0.889234
      px      :     0.094813
      py      :     0.405569
      dz2     :     0.000626  d :     0.002945
      dxz     :     0.000173
      dyz     :     0.000422
      dx2y2   :     0.000865
      dxy     :     0.000860
 72 O s       :     0.001149  s :     0.001149
      pz      :     0.024694  p :     0.055230
      px      :     0.019065
      py      :     0.011471
      dz2     :    -0.000020  d :     0.000093
      dxz     :     0.000097
      dyz     :    -0.000015
      dx2y2   :     0.000057
      dxy     :    -0.000025
 73 H s       :    -0.001130  s :    -0.001130
 74 H s       :     0.006737  s :     0.006737
 75 H s       :     0.018726  s :     0.018726
 76 H s       :    -0.000017  s :    -0.000017
 77 H s       :     0.000036  s :     0.000036
 78 H s       :    -0.000068  s :    -0.000068
 79 H s       :     0.000042  s :     0.000042
 80 H s       :    -0.000056  s :    -0.000056
 81 H s       :    -0.000033  s :    -0.000033
 82 H s       :     0.000230  s :     0.000230
 83 H s       :    -0.002566  s :    -0.002566


                      *****************************
                      * MAYER POPULATION ANALYSIS *
                      *****************************

  NA   - Mulliken gross atomic population
  ZA   - Total nuclear charge
  QA   - Mulliken gross atomic charge
  VA   - Mayer's total valence
  BVA  - Mayer's bonded valence
  FA   - Mayer's free valence

  ATOM       NA         ZA         QA         VA         BVA        FA
  0 C      6.2379     6.0000    -0.2379     3.6234     3.6234     0.0000
  1 C      6.1341     6.0000    -0.1341     3.8079     3.8079     0.0000
  2 C      6.3845     6.0000    -0.3845     3.5755     3.5755     0.0000
  3 C      6.2232     6.0000    -0.2232     3.7601     3.7601     0.0000
  4 C      5.4169     6.0000     0.5831     3.9296     3.9296     0.0000
  5 N      7.6515     7.0000    -0.6515     3.0308     3.0308     0.0000
  6 C      6.3851     6.0000    -0.3851     3.5912     3.5912     0.0000
  7 C      6.2532     6.0000    -0.2532     3.8199     3.8199     0.0000
  8 C      6.3709     6.0000    -0.3709     3.5986     3.5986     0.0000
  9 C      5.4358     6.0000     0.5642     3.6281     3.6281     0.0000
 10 N      7.4386     7.0000    -0.4386     3.0713     3.0713     0.0000
 11 C      5.8237     6.0000     0.1763     3.9010     3.9010     0.0000
 12 C      5.6560     6.0000     0.3440     3.6807     3.6807     0.0000
 13 O      8.4485     8.0000    -0.4485     2.2450     2.2450     0.0000
 14 C      6.3510     6.0000    -0.3510     3.7414     3.7414     0.0000
 15 C      6.0477     6.0000    -0.0477     3.6524     3.6524     0.0000
 16 C      6.2842     6.0000    -0.2842     3.8235     3.8235     0.0000
 17 C      6.3254     6.0000    -0.3254     3.7692     3.7692     0.0000
 18 C      6.6369     6.0000    -0.6369     3.6700     3.6700     0.0000
 19 C      6.6442     6.0000    -0.6442     3.6941     3.6941     0.0000
 20 C      6.6370     6.0000    -0.6370     3.7122     3.7122     0.0000
 21 O      8.5084     8.0000    -0.5084     2.1304     2.1304     0.0000
 22 H      0.7635     1.0000     0.2365     0.9066     0.9066     0.0000
 23 H      0.7517     1.0000     0.2483     0.9108     0.9108     0.0000
 24 H      0.7622     1.0000     0.2378     0.9110     0.9110     0.0000
 25 H      0.7592     1.0000     0.2408     0.9059     0.9059     0.0000
 26 H      0.7526     1.0000     0.2474     0.9039     0.9039     0.0000
 27 H      0.7421     1.0000     0.2579     0.9042     0.9042     0.0000
 28 H      0.7679     1.0000     0.2321     0.9114     0.9114     0.0000
 29 H      0.7625     1.0000     0.2375     0.9149     0.9149     0.0000
 30 H      0.7743     1.0000     0.2257     0.9114     0.9114     0.0000
 31 H      0.7697     1.0000     0.2303     0.9124     0.9124     0.0000
 32 H      0.7691     1.0000     0.2309     0.9100     0.9100     0.0000
 33 H      0.7697     1.0000     0.2303     0.9131     0.9131     0.0000
 34 H      0.5819     1.0000     0.4181     0.8380     0.8380     0.0000
 35 H      0.7571     1.0000     0.2429     0.9066     0.9066     0.0000
 36 H      0.7562     1.0000     0.2438     0.9067     0.9067     0.0000
 37 H      0.7585     1.0000     0.2415     0.9103     0.9103     0.0000
 38 H      0.7225     1.0000     0.2775     0.8927     0.8927     0.0000
 39 C      5.6483     6.0000     0.3517     3.9630     3.9629     0.0000
 40 H      0.7269     1.0000     0.2731     0.9024     0.9024     0.0000
 41 H      0.7481     1.0000     0.2519     0.9038     0.9038     0.0000
 42 H      0.7582     1.0000     0.2418     0.8966     0.8966     0.0000
 43 C      6.0283     6.0000    -0.0283     3.6241     3.6240     0.0001
 44 C      6.2679     6.0000    -0.2679     3.8073     3.8072     0.0000
 45 C      6.2390     6.0000    -0.2390     3.7806     3.7805     0.0001
 46 C      6.2428     6.0000    -0.2428     3.7875     3.7875     0.0000
 47 C      6.2408     6.0000    -0.2408     3.8080     3.8080     0.0001
 48 C      6.2962     6.0000    -0.2962     3.7430     3.7429     0.0001
 49 H      0.7394     1.0000     0.2606     0.9049     0.9049     0.0000
 50 H      0.7421     1.0000     0.2579     0.8972     0.8972     0.0000
 51 H      0.7404     1.0000     0.2596     0.8964     0.8964     0.0000
 52 H      0.7405     1.0000     0.2595     0.8973     0.8973     0.0000
 53 H      0.7135     1.0000     0.2865     0.9036     0.9036     0.0000
 54 H      0.7227     1.0000     0.2773     0.8920     0.8920     0.0000
 55 O      8.3839     8.0000    -0.3839     2.2105     2.2105     0.0000
 56 C      6.3048     6.0000    -0.3048     3.8169     3.8169     0.0000
 57 C      5.8768     6.0000     0.1232     3.7108     3.7108     0.0000
 58 C      6.2933     6.0000    -0.2933     3.7845     3.7845     0.0000
 59 C      6.2344     6.0000    -0.2344     3.7974     3.7974     0.0000
 60 C      6.2630     6.0000    -0.2630     3.8002     3.8002     0.0000
 61 C      6.2334     6.0000    -0.2334     3.7949     3.7949     0.0000
 62 C      6.5025     6.0000    -0.5025     3.6533     3.6533     0.0000
 63 C      6.1075     6.0000    -0.1075     3.6624     3.6616     0.0008
 64 C      5.7533     6.0000     0.2467     3.8102     3.7965     0.0137
 65 C      5.9466     6.0000     0.0534     3.6115     3.5557     0.0558
 66 C      5.4338     6.0000     0.5662     4.0584     4.0578     0.0007
 67 N      7.6990     7.0000    -0.6990     2.9631     2.9607     0.0024
 68 N      7.4104     7.0000    -0.4104     3.1315     3.0391     0.0924
 69 C      6.1624     6.0000    -0.1624     3.8625     3.8441     0.0184
 70 C      6.1060     6.0000    -0.1060     3.7482     3.7412     0.0070
 71 N      7.2878     7.0000    -0.2878     3.3485     2.7818     0.5667
 72 O      8.4904     8.0000    -0.4904     2.1577     2.1558     0.0019
 73 H      0.5645     1.0000     0.4355     0.8394     0.8393     0.0000
 74 H      0.7175     1.0000     0.2825     0.8889     0.8888     0.0001
 75 H      0.6740     1.0000     0.3260     0.8656     0.8651     0.0006
 76 H      0.7545     1.0000     0.2455     0.9067     0.9067     0.0000
 77 H      0.7515     1.0000     0.2485     0.9008     0.9008     0.0000
 78 H      0.7511     1.0000     0.2489     0.9013     0.9013     0.0000
 79 H      0.7511     1.0000     0.2489     0.9005     0.9005     0.0000
 80 H      0.7558     1.0000     0.2442     0.9057     0.9057     0.0000
 81 H      0.7346     1.0000     0.2654     0.8929     0.8929     0.0000
 82 H      0.7377     1.0000     0.2623     0.8951     0.8951     0.0000
 83 H      0.7080     1.0000     0.2920     0.8696     0.8696     0.0000

  Mayer bond orders larger than 0.100000
B(  0-C ,  1-C ) :   0.9605 B(  0-C ,  5-N ) :   0.9345 B(  0-C , 41-H ) :   0.8944 
B(  0-C , 42-H ) :   0.8988 B(  1-C ,  2-C ) :   0.9536 B(  1-C ,  8-C ) :   0.9719 
B(  1-C , 19-C ) :   1.0016 B(  2-C ,  3-C ) :   0.9517 B(  2-C , 24-H ) :   0.9122 
B(  2-C , 25-H ) :   0.9134 B(  3-C ,  4-C ) :   0.9020 B(  3-C ,  6-C ) :   0.9629 
B(  3-C , 20-C ) :   1.0057 B(  4-C ,  5-N ) :   1.2599 B(  4-C , 21-O ) :   1.8137 
B(  5-N , 34-H ) :   0.7112 B(  6-C ,  7-C ) :   0.9639 B(  6-C , 26-H ) :   0.9005 
B(  6-C , 27-H ) :   0.9004 B(  7-C ,  8-C ) :   0.9722 B(  7-C ,  9-C ) :   0.9183 
B(  7-C , 18-C ) :   1.0007 B(  8-C , 22-H ) :   0.9045 B(  8-C , 23-H ) :   0.9015 
B(  9-C , 10-N ) :   1.7191 B(  9-C , 13-O ) :   1.0403 B( 10-N , 11-C ) :   1.2312 
B( 11-C , 12-C ) :   1.2779 B( 11-C , 14-C ) :   1.3422 B( 12-C , 13-O ) :   1.0235 
B( 12-C , 17-C ) :   1.3301 B( 14-C , 15-C ) :   1.3848 B( 14-C , 38-H ) :   0.8962 
B( 15-C , 16-C ) :   1.3346 B( 15-C , 39-C ) :   0.9651 B( 16-C , 17-C ) :   1.4675 
B( 16-C , 40-H ) :   0.8931 B( 17-C , 54-H ) :   0.8956 B( 18-C , 35-H ) :   0.9152 
B( 18-C , 36-H ) :   0.9158 B( 18-C , 37-H ) :   0.9123 B( 19-C , 31-H ) :   0.9211 
B( 19-C , 32-H ) :   0.9209 B( 19-C , 33-H ) :   0.9203 B( 20-C , 28-H ) :   0.9242 
B( 20-C , 29-H ) :   0.9177 B( 20-C , 30-H ) :   0.9187 B( 21-O , 73-H ) :   0.1284 
B( 39-C , 43-C ) :   0.9416 B( 39-C , 55-O ) :   2.0637 B( 43-C , 44-C ) :   1.3646 
B( 43-C , 48-C ) :   1.3537 B( 44-C , 45-C ) :   1.4325 B( 44-C , 49-H ) :   0.9050 
B( 45-C , 46-C ) :   1.4012 B( 45-C , 50-H ) :   0.9066 B( 46-C , 47-C ) :   1.4215 
B( 46-C , 51-H ) :   0.9055 B( 47-C , 48-C ) :   1.4350 B( 47-C , 52-H ) :   0.9062 
B( 48-C , 53-H ) :   0.8664 B( 56-C , 57-C ) :   1.4063 B( 56-C , 61-C ) :   1.4190 
B( 56-C , 76-H ) :   0.9114 B( 57-C , 58-C ) :   1.3777 B( 57-C , 62-C ) :   0.9669 
B( 58-C , 59-C ) :   1.4322 B( 58-C , 80-H ) :   0.9131 B( 59-C , 60-C ) :   1.4144 
B( 59-C , 79-H ) :   0.9095 B( 60-C , 61-C ) :   1.4239 B( 60-C , 78-H ) :   0.9094 
B( 61-C , 77-H ) :   0.9097 B( 62-C , 63-C ) :   0.9277 B( 62-C , 81-H ) :   0.8977 
B( 62-C , 82-H ) :   0.9070 B( 63-C , 64-C ) :   0.9448 B( 63-C , 67-N ) :   0.9634 
B( 63-C , 83-H ) :   0.8595 B( 64-C , 65-C ) :   1.2532 B( 64-C , 68-N ) :   1.5313 
B( 65-C , 66-C ) :   1.0202 B( 65-C , 71-N ) :   1.1604 B( 66-C , 67-N ) :   1.1899 
B( 66-C , 72-O ) :   1.8172 B( 67-N , 73-H ) :   0.6699 B( 68-N , 69-C ) :   1.3081 
B( 68-N , 71-N ) :   0.1103 B( 69-C , 70-C ) :   1.5200 B( 69-C , 74-H ) :   0.8895 
B( 70-C , 71-N ) :   1.2854 B( 70-C , 75-H ) :   0.8594 

-------
TIMINGS
-------

Total SCF time: 0 days 0 hours 24 min 6 sec 

Total time                  ....    1446.472 sec
Sum of individual times     ....    1435.553 sec  ( 99.2%)

Fock matrix formation       ....    1277.552 sec  ( 88.3%)
  Split-RI-J                ....     101.841 sec  (  8.0% of F)
  Chain of spheres X        ....     907.694 sec  ( 71.0% of F)
  XC integration            ....     112.802 sec  (  8.8% of F)
    Basis function eval.    ....       9.018 sec  (  8.0% of XC)
    Density eval.           ....      67.729 sec  ( 60.0% of XC)
    XC-Functional eval.     ....       1.101 sec  (  1.0% of XC)
    XC-Potential eval.      ....      21.053 sec  ( 18.7% of XC)
Diagonalization             ....      98.601 sec  (  6.8%)
Density matrix formation    ....       2.080 sec  (  0.1%)
Population analysis         ....       2.516 sec  (  0.2%)
Initial guess               ....       1.604 sec  (  0.1%)
Orbital Transformation      ....       0.000 sec  (  0.0%)
Orbital Orthonormalization  ....       0.000 sec  (  0.0%)
DIIS solution               ....      41.516 sec  (  2.9%)
Grid generation             ....      11.684 sec  (  0.8%)

Maximum memory used throughout the entire SCF-calculation: 366.8 MB


-------------------------------------------------------------------------------
                          DFT DISPERSION CORRECTION                            
                                                                               
                              DFTD3 V3.1  Rev 1                                
                          USING Becke-Johnson damping                          
-------------------------------------------------------------------------------
The PBEh-3c composite method is recognized
Using three-body term ABC
Active option DFTDOPT                   ...         4   

molecular C6(AA) [au] = 77988.493307 


            DFT-D V3
 parameters
 s6 scaling factor         :     1.0000 
 a1 scaling factor         :     0.4860 
 s8 scaling factor         :     0.0000 
 a2 scaling factor         :     4.5000 
 Damping factor alpha9(ATM):    16.0000 
 ad hoc parameters k1-k3   :    16.0000     1.3333    -4.0000 

 Edisp/kcal,au: -49.439752159727  -0.078787251714 
 E6   /kcal   : -50.561512298 
 E8   /kcal   :  -0.000000000 
 E6(ABC)      :   1.121760138 
 % E8         :   0.000000000 
 % E6(ABC)    :  -2.268943693 

-------------------------   ----------------
Dispersion correction           -0.078787252
-------------------------   ----------------

------------------   -----------------
gCP correction             0.154252646
------------------   -----------------

-------------------------   --------------------
FINAL SINGLE POINT ENERGY     -2040.579876208716
-------------------------   --------------------


                            ***************************************
                            *     ORCA property calculations      *
                            ***************************************

                                    ---------------------
                                    Active property flags
                                    ---------------------
   (+) Dipole Moment


------------------------------------------------------------------------------
                       ORCA ELECTRIC PROPERTIES CALCULATION
------------------------------------------------------------------------------

Dipole Moment Calculation                       ... on
Quadrupole Moment Calculation                   ... off
Polarizability Calculation                      ... off
GBWName                                         ... orca.gbw
Electron density                                ... orca.scfp
The origin for moment calculation is the CENTER OF MASS  = ( 0.009860,  0.008128 -0.017177)

-------------
DIPOLE MOMENT
-------------
                                X             Y             Z
Electronic contribution:     39.66663      11.04201      10.30113
Nuclear contribution   :    -41.44235     -10.86896     -11.24554
                        -----------------------------------------
Total Dipole Moment    :     -1.77572       0.17305      -0.94442
                        -----------------------------------------
Magnitude (a.u.)       :      2.01868
Magnitude (Debye)      :      5.13107


--------------------
Rotational spectrum 
--------------------
 
Rotational constants in cm-1:     0.002979     0.002061     0.001454 
Rotational constants in MHz :    89.293435    61.792122    43.590763 

 Dipole components along the rotational axes: 
x,y,z [a.u.] :    -1.320321     1.336526    -0.738583 
x,y,z [Debye]:    -3.355991     3.397179    -1.877329 

 


           ************************************************************
           *        Program running with 12 parallel MPI-processes    *
           *              working on a common directory               *
           ************************************************************

-------------------------------------------------------------------------------
                               ORCA SCF HESSIAN
-------------------------------------------------------------------------------

                   --------- SHARK INITIALIZATION DONE ---------

Hessian of the Kohn-Sham DFT energy:
Kohn-Sham wavefunction type                      ... UKS
Hartree-Fock exchange scaling                    ...    0.420
Number of operators                              ...    2
Number of atoms                                  ...   84
Basis set dimensions                             ...  779
Integral neglect threshold                       ... 1.0e-12
Integral primitive cutoff                        ... 1.0e-14

Setting up DFT Hessian calculations              ... 

HESS GRID
---------

General Integration Accuracy     IntAcc      ... 4.388
Radial Grid Type                 RadialGrid  ... OptM3 with GC (2021)
Angular Grid (max. ang.)         AngularGrid ... 4 (Lebedev-302)
Angular grid pruning method      GridPruning ... 4 (adaptive)
Weight generation scheme         WeightScheme... Becke
Basis function cutoff            BFCut       ... 1.0000e-12
Integration weight cutoff        WCut        ... 1.0000e-14
Angular grids for H and He will be reduced by one unit
Partially contracted basis set               ... off
Rotationally invariant grid construction     ... off

Total number of grid points                  ...   394036
Total number of batches                      ...     6197
Average number of points per batch           ...       63
Average number of grid points per atom       ...     4691

Building densities                               ... done   (      0.6 sec)
Calculating rho(r) on the grid                   ... done   (      4.3 sec)
Building xc-kernel on the grid                   ... done   (      0.2 sec)
                                                     done   (     11.5 sec)

Nuclear repulsion Hessian  (SHARK)               ... done   (      0.0 sec)

----------------------------------------------
Forming right-hand sides of CP-SCF equations     ...
----------------------------------------------
One electron integral derivatives  (SHARK)       ... done   (      4.4 sec)
C-PCM contribution to the Fock matrix derivative ... done   (    399.4 sec)

Transforming the overlap derivative matrices     ... 
IBatch  1 (of  4):                                                73.8 sec
IBatch  2 (of  4):                                                72.9 sec
IBatch  3 (of  4):                                                72.5 sec
IBatch  4 (of  4):                                                38.0 sec
                                                 ... done   (    257.2 sec)
Adding tr(S(x)F(y) C-PCM term to the hessian     ... done   (     17.2 sec)

Making the Q(x) pseudodensities                  ... 
IBatch  1 (of  4):                                                 6.5 sec
IBatch  2 (of  4):                                                 6.4 sec
IBatch  3 (of  4):                                                 6.4 sec
IBatch  4 (of  4):                                                 3.2 sec
                                                 ... done   (     22.5 sec)

Adding the E*S(x)*S(y) terms to the Hessian      ... done   (     16.7 sec)

Calculating energy weighted overlap derivatives  ... done   (      1.3 sec)

Two electron integral derivatives (SHARK-RI)     ... 
IBatch  1 (of  3):                                               516.7 sec
IBatch  2 (of  3):                                               390.8 sec
IBatch  3 (of  3):                                                89.9 sec
                                                 ... done   (    997.3 sec)

Exchange-correlation integral derivatives        ... 
IBatch  1 (of  2):                                               547.4 sec
IBatch  2 (of  2):                                               196.9 sec
                                                 ... done   (    744.3 sec)

tr(F(y)Q(x)) contribution to the Hessian         ... done   (     19.7 sec)

Response fock operator R(S(x)) (SHARK-RI)        ... 
IBatch  1 (of  7):                                              3835.3 sec
IBatch  2 (of  7):                                              2139.4 sec
IBatch  3 (of  7):                                              3409.1 sec
IBatch  4 (of  7):                                              2235.9 sec
IBatch  5 (of  7):                                              3105.3 sec
IBatch  6 (of  7):                                              2767.6 sec
IBatch  7 (of  7):                                              2772.0 sec
                                                 ... done   (  20264.5 sec)

XC Response fock operator R(S(x))                ... 
IBatch  1 (of  3):                                               300.0 sec
IBatch  2 (of  3):                                               272.2 sec
IBatch  3 (of  3):                                               279.4 sec
                                                 ... done   (    851.6 sec)

tr(F(y)S(x)) contribution to the Hessian         ... 
                                                 ... done   (      2.8 sec)

Transforming and finalizing RHSs                 ... done   (    284.7 sec)

----------------------------------------------
Solving the CP-SCF equations (RI)                ...
----------------------------------------------
IBatch 1 (of 14)
     CP-SCF ITERATION   0:   3.9114e-01 ( 238.0 sec   0/ 19 done)
     CP-SCF ITERATION   1:   4.3808e-02 ( 170.0 sec   0/ 19 done)
     CP-SCF ITERATION   2:   1.7770e-02 ( 183.1 sec   0/ 19 done)
     CP-SCF ITERATION   3:   6.8643e-03 ( 183.1 sec   0/ 19 done)
     CP-SCF ITERATION   4:   2.4420e-03 ( 174.0 sec   0/ 19 done)
     CP-SCF ITERATION   5:   8.1176e-04 ( 158.2 sec   0/ 19 done)
     CP-SCF ITERATION   6:   4.8332e-04 ( 190.7 sec   0/ 19 done)
     CP-SCF ITERATION   7:   2.3417e-04 ( 180.2 sec   2/ 19 done)
     CP-SCF ITERATION   8:   1.9271e-04 ( 151.0 sec   6/ 19 done)
     CP-SCF ITERATION   9:   7.8122e-05 (  93.6 sec  10/ 19 done)
     CP-SCF ITERATION  10:   4.1457e-05 (  73.4 sec  17/ 19 done)
     CP-SCF ITERATION  11:   2.5110e-05 (  21.3 sec  19/ 19 done)
                    *** THE CP-SCF HAS CONVERGED ***
IBatch 2 (of 14)
     CP-SCF ITERATION   0:   2.8953e-01 ( 135.5 sec   0/ 19 done)
     CP-SCF ITERATION   1:   5.3307e-02 ( 221.4 sec   0/ 19 done)
     CP-SCF ITERATION   2:   2.9410e-02 ( 154.5 sec   0/ 19 done)
     CP-SCF ITERATION   3:   1.0274e-02 ( 154.6 sec   0/ 19 done)
     CP-SCF ITERATION   4:   4.0172e-03 ( 136.8 sec   0/ 19 done)
     CP-SCF ITERATION   5:   1.2095e-03 ( 179.0 sec   0/ 19 done)
     CP-SCF ITERATION   6:   7.4550e-04 ( 184.9 sec   0/ 19 done)
     CP-SCF ITERATION   7:   4.1893e-04 ( 269.0 sec   1/ 19 done)
     CP-SCF ITERATION   8:   2.9263e-04 ( 244.7 sec   4/ 19 done)
     CP-SCF ITERATION   9:   1.4805e-04 ( 193.3 sec   7/ 19 done)
     CP-SCF ITERATION  10:   6.3039e-05 ( 147.6 sec   9/ 19 done)
     CP-SCF ITERATION  11:   2.7527e-05 (  77.4 sec  19/ 19 done)
                    *** THE CP-SCF HAS CONVERGED ***
IBatch 3 (of 14)
     CP-SCF ITERATION   0:   2.2694e-01 ( 168.1 sec   0/ 19 done)
     CP-SCF ITERATION   1:   5.8408e-02 ( 167.4 sec   0/ 19 done)
     CP-SCF ITERATION   2:   3.2140e-02 ( 266.3 sec   0/ 19 done)
     CP-SCF ITERATION   3:   1.1331e-02 ( 256.6 sec   0/ 19 done)
     CP-SCF ITERATION   4:   4.1233e-03 ( 245.0 sec   0/ 19 done)
     CP-SCF ITERATION   5:   1.5607e-03 ( 205.5 sec   0/ 19 done)
     CP-SCF ITERATION   6:   7.6824e-04 ( 167.4 sec   0/ 19 done)
     CP-SCF ITERATION   7:   5.1409e-04 ( 176.6 sec   0/ 19 done)
     CP-SCF ITERATION   8:   3.5403e-04 ( 269.8 sec   1/ 19 done)
     CP-SCF ITERATION   9:   1.5416e-04 ( 242.6 sec   3/ 19 done)
     CP-SCF ITERATION  10:   8.1492e-05 ( 202.9 sec   4/ 19 done)
     CP-SCF ITERATION  11:   4.1346e-05 ( 118.6 sec  13/ 19 done)
     CP-SCF ITERATION  12:   2.7433e-05 (  59.7 sec  19/ 19 done)
                    *** THE CP-SCF HAS CONVERGED ***
IBatch 4 (of 14)
     CP-SCF ITERATION   0:   2.0478e-01 ( 167.2 sec   0/ 19 done)
     CP-SCF ITERATION   1:   3.5825e-02 ( 242.3 sec   0/ 19 done)
     CP-SCF ITERATION   2:   1.2582e-02 ( 260.3 sec   0/ 19 done)
     CP-SCF ITERATION   3:   4.1896e-03 ( 245.7 sec   0/ 19 done)
     CP-SCF ITERATION   4:   1.8754e-03 ( 189.8 sec   0/ 19 done)
     CP-SCF ITERATION   5:   8.9558e-04 ( 174.7 sec   0/ 19 done)
     CP-SCF ITERATION   6:   6.7387e-04 ( 180.6 sec   6/ 19 done)
     CP-SCF ITERATION   7:   3.5753e-04 ( 183.1 sec  14/ 19 done)
     CP-SCF ITERATION   8:   1.8465e-04 (  70.5 sec  16/ 19 done)
     CP-SCF ITERATION   9:   8.4261e-05 (  40.9 sec  16/ 19 done)
     CP-SCF ITERATION  10:   5.7112e-05 (  40.5 sec  18/ 19 done)
     CP-SCF ITERATION  11:   3.6395e-05 (  21.9 sec  18/ 19 done)
     CP-SCF ITERATION  12:   1.8287e-05 (  21.6 sec  19/ 19 done)
                    *** THE CP-SCF HAS CONVERGED ***
IBatch 5 (of 14)
     CP-SCF ITERATION   0:   1.2788e-01 ( 240.7 sec   0/ 19 done)
     CP-SCF ITERATION   1:   2.1465e-02 ( 194.4 sec   0/ 19 done)
     CP-SCF ITERATION   2:   7.9109e-03 ( 171.6 sec   0/ 19 done)
     CP-SCF ITERATION   3:   2.0932e-03 ( 175.7 sec   0/ 19 done)
     CP-SCF ITERATION   4:   7.1585e-04 ( 267.4 sec   0/ 19 done)
     CP-SCF ITERATION   5:   1.9734e-04 ( 253.6 sec   1/ 19 done)
     CP-SCF ITERATION   6:   7.5328e-05 ( 229.7 sec   4/ 19 done)
     CP-SCF ITERATION   7:   3.5187e-05 ( 138.2 sec  18/ 19 done)
     CP-SCF ITERATION   8:   2.2540e-05 (  18.0 sec  19/ 19 done)
                    *** THE CP-SCF HAS CONVERGED ***
IBatch 6 (of 14)
     CP-SCF ITERATION   0:   2.6272e-01 ( 170.4 sec   0/ 19 done)
     CP-SCF ITERATION   1:   3.2539e-02 ( 174.0 sec   0/ 19 done)
     CP-SCF ITERATION   2:   1.1262e-02 ( 266.8 sec   0/ 19 done)
     CP-SCF ITERATION   3:   2.9561e-03 ( 260.5 sec   0/ 19 done)
     CP-SCF ITERATION   4:   1.6959e-03 ( 242.9 sec   0/ 19 done)
     CP-SCF ITERATION   5:   1.0594e-03 ( 169.2 sec   0/ 19 done)
     CP-SCF ITERATION   6:   7.6796e-04 ( 179.1 sec   9/ 19 done)
     CP-SCF ITERATION   7:   2.4452e-04 (  87.7 sec  15/ 19 done)
     CP-SCF ITERATION   8:   1.5581e-04 (  48.1 sec  16/ 19 done)
     CP-SCF ITERATION   9:   7.5288e-05 (  41.8 sec  17/ 19 done)
     CP-SCF ITERATION  10:   4.3426e-05 (  30.3 sec  18/ 19 done)
     CP-SCF ITERATION  11:   2.3928e-05 (  21.7 sec  19/ 19 done)
                    *** THE CP-SCF HAS CONVERGED ***
IBatch 7 (of 14)
     CP-SCF ITERATION   0:   4.3201e-01 ( 260.4 sec   0/ 19 done)
     CP-SCF ITERATION   1:   5.9819e-02 ( 247.3 sec   0/ 19 done)
     CP-SCF ITERATION   2:   3.3288e-02 ( 199.4 sec   0/ 19 done)
     CP-SCF ITERATION   3:   1.1908e-02 ( 184.5 sec   0/ 19 done)
     CP-SCF ITERATION   4:   4.4199e-03 ( 171.4 sec   0/ 19 done)
     CP-SCF ITERATION   5:   2.4481e-03 ( 179.2 sec   0/ 19 done)
     CP-SCF ITERATION   6:   1.4390e-03 ( 266.1 sec   0/ 19 done)
     CP-SCF ITERATION   7:   9.9124e-04 ( 255.1 sec   4/ 19 done)
     CP-SCF ITERATION   8:   5.2761e-04 ( 191.1 sec   5/ 19 done)
     CP-SCF ITERATION   9:   2.5401e-04 ( 172.9 sec  11/ 19 done)
     CP-SCF ITERATION  10:   1.2000e-04 (  64.8 sec  12/ 19 done)
     CP-SCF ITERATION  11:   8.1530e-05 (  52.4 sec  12/ 19 done)
     CP-SCF ITERATION  12:   5.1430e-05 (  71.6 sec  17/ 19 done)
     CP-SCF ITERATION  13:   2.9892e-05 (  23.3 sec  19/ 19 done)
                    *** THE CP-SCF HAS CONVERGED ***
IBatch 8 (of 14)
     CP-SCF ITERATION   0:   2.2314e-01 ( 161.1 sec   0/ 19 done)
     CP-SCF ITERATION   1:   6.0362e-02 ( 237.9 sec   0/ 19 done)
     CP-SCF ITERATION   2:   3.3629e-02 ( 262.4 sec   0/ 19 done)
     CP-SCF ITERATION   3:   1.0711e-02 ( 248.5 sec   0/ 19 done)
     CP-SCF ITERATION   4:   3.9895e-03 ( 237.5 sec   0/ 19 done)
     CP-SCF ITERATION   5:   2.5226e-03 ( 147.1 sec   0/ 19 done)
     CP-SCF ITERATION   6:   2.0129e-03 ( 173.6 sec   0/ 19 done)
     CP-SCF ITERATION   7:   1.1958e-03 ( 185.5 sec   0/ 19 done)
     CP-SCF ITERATION   8:   5.2410e-04 ( 264.3 sec   0/ 19 done)
     CP-SCF ITERATION   9:   2.1388e-04 ( 252.0 sec   3/ 19 done)
     CP-SCF ITERATION  10:   1.2230e-04 ( 205.4 sec   5/ 19 done)
     CP-SCF ITERATION  11:   8.7946e-05 ( 139.1 sec   6/ 19 done)
     CP-SCF ITERATION  12:   4.6342e-05 ( 106.6 sec  15/ 19 done)
     CP-SCF ITERATION  13:   2.7040e-05 (  38.0 sec  19/ 19 done)
                    *** THE CP-SCF HAS CONVERGED ***
IBatch 9 (of 14)
     CP-SCF ITERATION   0:   2.2318e-01 ( 162.4 sec   0/ 19 done)
     CP-SCF ITERATION   1:   4.6032e-02 ( 248.8 sec   0/ 19 done)
     CP-SCF ITERATION   2:   2.3093e-02 ( 258.2 sec   0/ 19 done)
     CP-SCF ITERATION   3:   7.6605e-03 ( 245.1 sec   0/ 19 done)
     CP-SCF ITERATION   4:   2.8811e-03 ( 220.6 sec   0/ 19 done)
     CP-SCF ITERATION   5:   1.3493e-03 ( 156.7 sec   0/ 19 done)
     CP-SCF ITERATION   6:   9.2779e-04 ( 166.4 sec   1/ 19 done)
     CP-SCF ITERATION   7:   4.7916e-04 ( 227.1 sec   3/ 19 done)
     CP-SCF ITERATION   8:   2.9943e-04 ( 222.3 sec   3/ 19 done)
     CP-SCF ITERATION   9:   1.6071e-04 ( 211.1 sec   6/ 19 done)
     CP-SCF ITERATION  10:   8.1095e-05 ( 167.2 sec  12/ 19 done)
     CP-SCF ITERATION  11:   5.1620e-05 (  89.1 sec  14/ 19 done)
     CP-SCF ITERATION  12:   2.7020e-05 (  54.2 sec  19/ 19 done)
                    *** THE CP-SCF HAS CONVERGED ***
IBatch 10 (of 14)
     CP-SCF ITERATION   0:   2.3906e-01 ( 144.4 sec   0/ 19 done)
     CP-SCF ITERATION   1:   5.5289e-02 ( 170.1 sec   0/ 19 done)
     CP-SCF ITERATION   2:   3.3366e-02 ( 207.3 sec   0/ 19 done)
     CP-SCF ITERATION   3:   1.7753e-02 ( 269.4 sec   0/ 19 done)
     CP-SCF ITERATION   4:   1.3369e-02 ( 252.6 sec   0/ 19 done)
     CP-SCF ITERATION   5:   6.1680e-03 ( 249.7 sec   0/ 19 done)
     CP-SCF ITERATION   6:   3.3935e-03 ( 154.6 sec   0/ 19 done)
     CP-SCF ITERATION   7:   1.9986e-03 ( 177.0 sec   0/ 19 done)
     CP-SCF ITERATION   8:   1.2969e-03 ( 176.9 sec   0/ 19 done)
     CP-SCF ITERATION   9:   7.4655e-04 ( 265.3 sec   0/ 19 done)
     CP-SCF ITERATION  10:   3.7280e-04 ( 255.4 sec   6/ 19 done)
     CP-SCF ITERATION  11:   2.0679e-04 ( 168.2 sec  12/ 19 done)
     CP-SCF ITERATION  12:   9.1930e-05 (  89.9 sec  17/ 19 done)
     CP-SCF ITERATION  13:   5.3653e-05 (  27.7 sec  18/ 19 done)
     CP-SCF ITERATION  14:   3.0041e-05 (  19.6 sec  18/ 19 done)
     CP-SCF ITERATION  15:   1.6153e-05 (  18.6 sec  19/ 19 done)
                    *** THE CP-SCF HAS CONVERGED ***
IBatch 11 (of 14)
     CP-SCF ITERATION   0:   3.8426e-01 ( 145.7 sec   0/ 19 done)
     CP-SCF ITERATION   1:   1.7665e-01 ( 168.4 sec   0/ 19 done)
     CP-SCF ITERATION   2:   1.5428e-01 ( 205.0 sec   0/ 19 done)
     CP-SCF ITERATION   3:   7.2203e-02 ( 263.8 sec   0/ 19 done)
     CP-SCF ITERATION   4:   4.2455e-02 ( 251.9 sec   0/ 19 done)
     CP-SCF ITERATION   5:   2.5716e-02 ( 232.6 sec   0/ 19 done)
     CP-SCF ITERATION   6:   1.2195e-02 ( 146.2 sec   0/ 19 done)
     CP-SCF ITERATION   7:   8.4553e-03 ( 189.9 sec   0/ 19 done)
     CP-SCF ITERATION   8:   3.9133e-03 ( 166.3 sec   0/ 19 done)
     CP-SCF ITERATION   9:   2.3743e-03 ( 240.7 sec   0/ 19 done)
     CP-SCF ITERATION  10:   1.0809e-03 ( 263.4 sec   0/ 19 done)
     CP-SCF ITERATION  11:   6.6865e-04 ( 252.7 sec   0/ 19 done)
     CP-SCF ITERATION  12:   4.0645e-04 ( 239.0 sec   0/ 19 done)
     CP-SCF ITERATION  13:   2.0700e-04 ( 146.1 sec   2/ 19 done)
     CP-SCF ITERATION  14:   1.0406e-04 ( 159.5 sec   5/ 19 done)
     CP-SCF ITERATION  15:   5.9718e-05 ( 120.2 sec  11/ 19 done)
     CP-SCF ITERATION  16:   2.8894e-05 (  93.3 sec  19/ 19 done)
                    *** THE CP-SCF HAS CONVERGED ***
IBatch 12 (of 14)
     CP-SCF ITERATION   0:   3.0099e-01 ( 264.4 sec   0/ 19 done)
     CP-SCF ITERATION   1:   1.8435e-01 ( 253.9 sec   0/ 19 done)
     CP-SCF ITERATION   2:   1.5935e-01 ( 243.7 sec   0/ 19 done)
     CP-SCF ITERATION   3:   7.0429e-02 ( 217.8 sec   0/ 19 done)
     CP-SCF ITERATION   4:   4.2832e-02 ( 159.2 sec   0/ 19 done)
     CP-SCF ITERATION   5:   2.3784e-02 ( 164.5 sec   0/ 19 done)
     CP-SCF ITERATION   6:   1.0090e-02 ( 245.1 sec   0/ 19 done)
     CP-SCF ITERATION   7:   7.3644e-03 ( 264.0 sec   0/ 19 done)
     CP-SCF ITERATION   8:   3.9069e-03 ( 247.1 sec   0/ 19 done)
     CP-SCF ITERATION   9:   2.5175e-03 ( 228.2 sec   0/ 19 done)
     CP-SCF ITERATION  10:   9.9216e-04 ( 150.2 sec   0/ 19 done)
     CP-SCF ITERATION  11:   4.7159e-04 ( 169.0 sec   2/ 19 done)
     CP-SCF ITERATION  12:   2.6504e-04 ( 177.3 sec   5/ 19 done)
     CP-SCF ITERATION  13:   1.4286e-04 ( 195.4 sec   9/ 19 done)
     CP-SCF ITERATION  14:   7.1076e-05 ( 138.9 sec  12/ 19 done)
     CP-SCF ITERATION  15:   4.1658e-05 (  95.5 sec  13/ 19 done)
     CP-SCF ITERATION  16:   1.8733e-05 (  80.7 sec  19/ 19 done)
                    *** THE CP-SCF HAS CONVERGED ***
IBatch 13 (of 14)
     CP-SCF ITERATION   0:   1.5481e-01 ( 234.6 sec   0/ 19 done)
     CP-SCF ITERATION   1:   2.2071e-02 ( 181.6 sec   0/ 19 done)
     CP-SCF ITERATION   2:   8.1258e-03 ( 163.3 sec   0/ 19 done)
     CP-SCF ITERATION   3:   1.8561e-03 ( 161.6 sec   0/ 19 done)
     CP-SCF ITERATION   4:   8.4173e-04 ( 253.7 sec   0/ 19 done)
     CP-SCF ITERATION   5:   3.2497e-04 ( 264.1 sec   0/ 19 done)
     CP-SCF ITERATION   6:   2.1998e-04 ( 246.3 sec   1/ 19 done)
     CP-SCF ITERATION   7:   1.2362e-04 ( 217.9 sec   3/ 19 done)
     CP-SCF ITERATION   8:   6.6222e-05 ( 118.2 sec   5/ 19 done)
     CP-SCF ITERATION   9:   3.5555e-05 ( 133.0 sec  14/ 19 done)
     CP-SCF ITERATION  10:   1.6014e-05 (  43.6 sec  19/ 19 done)
                    *** THE CP-SCF HAS CONVERGED ***
IBatch 14 (of 14)
     CP-SCF ITERATION   0:   1.3829e-01 (  41.2 sec   0/  5 done)
     CP-SCF ITERATION   1:   2.8325e-02 (  41.7 sec   0/  5 done)
     CP-SCF ITERATION   2:   1.1488e-02 (  44.4 sec   0/  5 done)
     CP-SCF ITERATION   3:   4.9370e-03 (  68.3 sec   0/  5 done)
     CP-SCF ITERATION   4:   3.4472e-03 (  69.0 sec   0/  5 done)
     CP-SCF ITERATION   5:   1.7524e-03 (  68.4 sec   0/  5 done)
     CP-SCF ITERATION   6:   1.0708e-03 (  70.1 sec   0/  5 done)
     CP-SCF ITERATION   7:   5.1138e-04 (  68.6 sec   0/  5 done)
     CP-SCF ITERATION   8:   3.0201e-04 (  68.3 sec   0/  5 done)
     CP-SCF ITERATION   9:   2.0974e-04 (  67.5 sec   1/  5 done)
     CP-SCF ITERATION  10:   1.1880e-04 (  53.3 sec   2/  5 done)
     CP-SCF ITERATION  11:   6.7018e-05 (  39.5 sec   3/  5 done)
     CP-SCF ITERATION  12:   2.7466e-05 (  29.0 sec   5/  5 done)
                    *** THE CP-SCF HAS CONVERGED ***

                                                 ... done   (  31103.5 sec)
Forming perturbed density Hessian contributions  ... done   (     29.3 sec)
Calculating [Q*(d^2 A/dXdY)*Q  ] C-PCM term      ... done   (      0.1 sec)
Calculating [d^2(V_N)/(dXdY)*Q ] C-PCM term      ... done   (      0.0 sec)
Calculating [d^2(V_el)/(dXdY)*Q] C-PCM term      ... done   (      7.8 sec)
Calculating C-PCM term that depends on dQ/dX     ... done   (     11.0 sec)
2nd integral derivative contribs (SHARK-RI)      ... done   (   1197.4 sec)
Exchange-correlation Hessian                     ... done   (    265.4 sec)
Dispersion correction in the Hessian             ... done   (     11.0 sec)
gCP correction in the Hessian                    ... done   (      4.1 sec)
Dipole derivatives                               ... (center of mass:  0.009860,  0.008128 -0.017177)done   (      0.9 sec)

Total SCF Hessian time: 0 days 15 hours 45 min 3 sec 

Writing the Hessian file to the disk             ... done


Maximum memory used throughout the entire SCFHESS-calculation: 1091.4 MB

-----------------------
VIBRATIONAL FREQUENCIES
-----------------------

Scaling factor for frequencies =  1.000000000  (already applied!)

   0:         0.00 cm**-1
   1:         0.00 cm**-1
   2:         0.00 cm**-1
   3:         0.00 cm**-1
   4:         0.00 cm**-1
   5:         0.00 cm**-1
   6:        10.29 cm**-1
   7:        14.68 cm**-1
   8:        20.41 cm**-1
   9:        27.98 cm**-1
  10:        31.12 cm**-1
  11:        39.30 cm**-1
  12:        46.85 cm**-1
  13:        56.24 cm**-1
  14:        57.11 cm**-1
  15:        62.66 cm**-1
  16:        66.68 cm**-1
  17:        68.12 cm**-1
  18:        78.07 cm**-1
  19:        92.26 cm**-1
  20:        94.90 cm**-1
  21:       109.42 cm**-1
  22:       115.02 cm**-1
  23:       122.70 cm**-1
  24:       138.64 cm**-1
  25:       148.89 cm**-1
  26:       162.00 cm**-1
  27:       172.05 cm**-1
  28:       190.90 cm**-1
  29:       213.34 cm**-1
  30:       218.99 cm**-1
  31:       231.27 cm**-1
  32:       236.40 cm**-1
  33:       241.42 cm**-1
  34:       245.57 cm**-1
  35:       254.61 cm**-1
  36:       258.23 cm**-1
  37:       262.48 cm**-1
  38:       267.01 cm**-1
  39:       285.90 cm**-1
  40:       296.19 cm**-1
  41:       298.47 cm**-1
  42:       305.59 cm**-1
  43:       317.70 cm**-1
  44:       324.37 cm**-1
  45:       325.15 cm**-1
  46:       344.72 cm**-1
  47:       364.20 cm**-1
  48:       383.92 cm**-1
  49:       396.70 cm**-1
  50:       402.19 cm**-1
  51:       409.96 cm**-1
  52:       425.26 cm**-1
  53:       429.99 cm**-1
  54:       442.58 cm**-1
  55:       447.01 cm**-1
  56:       453.49 cm**-1
  57:       457.64 cm**-1
  58:       475.56 cm**-1
  59:       489.01 cm**-1
  60:       490.61 cm**-1
  61:       502.77 cm**-1
  62:       515.15 cm**-1
  63:       530.52 cm**-1
  64:       532.31 cm**-1
  65:       559.69 cm**-1
  66:       568.88 cm**-1
  67:       584.89 cm**-1
  68:       586.05 cm**-1
  69:       600.79 cm**-1
  70:       612.35 cm**-1
  71:       615.14 cm**-1
  72:       635.98 cm**-1
  73:       641.25 cm**-1
  74:       646.35 cm**-1
  75:       657.74 cm**-1
  76:       660.82 cm**-1
  77:       679.93 cm**-1
  78:       692.13 cm**-1
  79:       697.29 cm**-1
  80:       704.90 cm**-1
  81:       736.25 cm**-1
  82:       736.42 cm**-1
  83:       740.99 cm**-1
  84:       758.46 cm**-1
  85:       760.07 cm**-1
  86:       765.05 cm**-1
  87:       768.79 cm**-1
  88:       777.49 cm**-1
  89:       778.18 cm**-1
  90:       794.04 cm**-1
  91:       800.22 cm**-1
  92:       811.80 cm**-1
  93:       821.32 cm**-1
  94:       830.39 cm**-1
  95:       844.16 cm**-1
  96:       858.39 cm**-1
  97:       873.85 cm**-1
  98:       879.79 cm**-1
  99:       885.13 cm**-1
 100:       896.50 cm**-1
 101:       909.58 cm**-1
 102:       912.96 cm**-1
 103:       917.28 cm**-1
 104:       931.71 cm**-1
 105:       933.83 cm**-1
 106:       936.55 cm**-1
 107:       952.60 cm**-1
 108:       955.26 cm**-1
 109:       964.46 cm**-1
 110:       970.83 cm**-1
 111:       976.39 cm**-1
 112:       978.39 cm**-1
 113:      1002.53 cm**-1
 114:      1009.32 cm**-1
 115:      1014.69 cm**-1
 116:      1021.47 cm**-1
 117:      1028.32 cm**-1
 118:      1031.33 cm**-1
 119:      1039.65 cm**-1
 120:      1041.39 cm**-1
 121:      1042.06 cm**-1
 122:      1043.78 cm**-1
 123:      1047.96 cm**-1
 124:      1053.07 cm**-1
 125:      1053.45 cm**-1
 126:      1057.14 cm**-1
 127:      1064.46 cm**-1
 128:      1072.83 cm**-1
 129:      1084.04 cm**-1
 130:      1084.59 cm**-1
 131:      1110.01 cm**-1
 132:      1130.28 cm**-1
 133:      1133.25 cm**-1
 134:      1138.97 cm**-1
 135:      1143.02 cm**-1
 136:      1144.65 cm**-1
 137:      1147.12 cm**-1
 138:      1152.97 cm**-1
 139:      1161.92 cm**-1
 140:      1176.67 cm**-1
 141:      1180.09 cm**-1
 142:      1187.94 cm**-1
 143:      1194.88 cm**-1
 144:      1203.49 cm**-1
 145:      1207.73 cm**-1
 146:      1230.02 cm**-1
 147:      1235.77 cm**-1
 148:      1236.44 cm**-1
 149:      1239.26 cm**-1
 150:      1243.80 cm**-1
 151:      1259.16 cm**-1
 152:      1267.76 cm**-1
 153:      1271.54 cm**-1
 154:      1282.81 cm**-1
 155:      1290.38 cm**-1
 156:      1295.21 cm**-1
 157:      1302.15 cm**-1
 158:      1303.85 cm**-1
 159:      1312.82 cm**-1
 160:      1335.32 cm**-1
 161:      1345.01 cm**-1
 162:      1348.37 cm**-1
 163:      1356.37 cm**-1
 164:      1367.53 cm**-1
 165:      1372.63 cm**-1
 166:      1385.84 cm**-1
 167:      1386.31 cm**-1
 168:      1390.38 cm**-1
 169:      1397.85 cm**-1
 170:      1402.28 cm**-1
 171:      1404.07 cm**-1
 172:      1410.14 cm**-1
 173:      1414.26 cm**-1
 174:      1420.40 cm**-1
 175:      1426.55 cm**-1
 176:      1428.55 cm**-1
 177:      1439.05 cm**-1
 178:      1453.21 cm**-1
 179:      1454.76 cm**-1
 180:      1455.52 cm**-1
 181:      1457.96 cm**-1
 182:      1461.40 cm**-1
 183:      1494.03 cm**-1
 184:      1499.85 cm**-1
 185:      1515.86 cm**-1
 186:      1521.05 cm**-1
 187:      1523.61 cm**-1
 188:      1524.74 cm**-1
 189:      1526.64 cm**-1
 190:      1532.55 cm**-1
 191:      1533.40 cm**-1
 192:      1533.58 cm**-1
 193:      1534.71 cm**-1
 194:      1535.77 cm**-1
 195:      1535.90 cm**-1
 196:      1537.15 cm**-1
 197:      1538.86 cm**-1
 198:      1542.44 cm**-1
 199:      1556.42 cm**-1
 200:      1568.06 cm**-1
 201:      1579.86 cm**-1
 202:      1582.21 cm**-1
 203:      1582.36 cm**-1
 204:      1600.28 cm**-1
 205:      1682.99 cm**-1
 206:      1691.99 cm**-1
 207:      1700.51 cm**-1
 208:      1712.77 cm**-1
 209:      1714.78 cm**-1
 210:      1723.21 cm**-1
 211:      1739.08 cm**-1
 212:      1785.06 cm**-1
 213:      1810.50 cm**-1
 214:      1819.75 cm**-1
 215:      3091.23 cm**-1
 216:      3093.22 cm**-1
 217:      3102.77 cm**-1
 218:      3104.34 cm**-1
 219:      3108.09 cm**-1
 220:      3113.07 cm**-1
 221:      3116.04 cm**-1
 222:      3118.87 cm**-1
 223:      3129.79 cm**-1
 224:      3141.44 cm**-1
 225:      3164.08 cm**-1
 226:      3167.97 cm**-1
 227:      3172.68 cm**-1
 228:      3187.44 cm**-1
 229:      3188.35 cm**-1
 230:      3194.39 cm**-1
 231:      3197.04 cm**-1
 232:      3205.32 cm**-1
 233:      3207.04 cm**-1
 234:      3216.03 cm**-1
 235:      3252.64 cm**-1
 236:      3260.30 cm**-1
 237:      3269.17 cm**-1
 238:      3269.94 cm**-1
 239:      3273.84 cm**-1
 240:      3278.46 cm**-1
 241:      3280.97 cm**-1
 242:      3283.80 cm**-1
 243:      3285.14 cm**-1
 244:      3288.20 cm**-1
 245:      3288.32 cm**-1
 246:      3291.59 cm**-1
 247:      3294.01 cm**-1
 248:      3298.13 cm**-1
 249:      3306.57 cm**-1
 250:      3417.67 cm**-1
 251:      3515.10 cm**-1


------------
NORMAL MODES
------------

These modes are the Cartesian displacements weighted by the diagonal matrix
M(i,i)=1/sqrt(m[i]) where m[i] is the mass of the displaced atom
Thus, these vectors are normalized but *not* orthogonal

                  0          1          2          3          4          5    
      0       0.000000   0.000000   0.000000   0.000000   0.000000   0.000000
      1       0.000000   0.000000   0.000000   0.000000   0.000000   0.000000
      2       0.000000   0.000000   0.000000   0.000000   0.000000   0.000000
      3       0.000000   0.000000   0.000000   0.000000   0.000000   0.000000
      4       0.000000   0.000000   0.000000   0.000000   0.000000   0.000000
      5       0.000000   0.000000   0.000000   0.000000   0.000000   0.000000
      6       0.000000   0.000000   0.000000   0.000000   0.000000   0.000000
      7       0.000000   0.000000   0.000000   0.000000   0.000000   0.000000
      8       0.000000   0.000000   0.000000   0.000000   0.000000   0.000000
      9       0.000000   0.000000   0.000000   0.000000   0.000000   0.000000
     10       0.000000   0.000000   0.000000   0.000000   0.000000   0.000000
     11       0.000000   0.000000   0.000000   0.000000   0.000000   0.000000
     12       0.000000   0.000000   0.000000   0.000000   0.000000   0.000000
     13       0.000000   0.000000   0.000000   0.000000   0.000000   0.000000
     14       0.000000   0.000000   0.000000   0.000000   0.000000   0.000000
     15       0.000000   0.000000   0.000000   0.000000   0.000000   0.000000
     16       0.000000   0.000000   0.000000   0.000000   0.000000   0.000000
     17       0.000000   0.000000   0.000000   0.000000   0.000000   0.000000
     18       0.000000   0.000000   0.000000   0.000000   0.000000   0.000000
     19       0.000000   0.000000   0.000000   0.000000   0.000000   0.000000
     20       0.000000   0.000000   0.000000   0.000000   0.000000   0.000000
     21       0.000000   0.000000   0.000000   0.000000   0.000000   0.000000
     22       0.000000   0.000000   0.000000   0.000000   0.000000   0.000000
     23       0.000000   0.000000   0.000000   0.000000   0.000000   0.000000
     24       0.000000   0.000000   0.000000   0.000000   0.000000   0.000000
     25       0.000000   0.000000   0.000000   0.000000   0.000000   0.000000
     26       0.000000   0.000000   0.000000   0.000000   0.000000   0.000000
     27       0.000000   0.000000   0.000000   0.000000   0.000000   0.000000
     28       0.000000   0.000000   0.000000   0.000000   0.000000   0.000000
     29       0.000000   0.000000   0.000000   0.000000   0.000000   0.000000
     30       0.000000   0.000000   0.000000   0.000000   0.000000   0.000000
     31       0.000000   0.000000   0.000000   0.000000   0.000000   0.000000
     32       0.000000   0.000000   0.000000   0.000000   0.000000   0.000000
     33       0.000000   0.000000   0.000000   0.000000   0.000000   0.000000
     34       0.000000   0.000000   0.000000   0.000000   0.000000   0.000000
     35       0.000000   0.000000   0.000000   0.000000   0.000000   0.000000
     36       0.000000   0.000000   0.000000   0.000000   0.000000   0.000000
     37       0.000000   0.000000   0.000000   0.000000   0.000000   0.000000
     38       0.000000   0.000000   0.000000   0.000000   0.000000   0.000000
     39       0.000000   0.000000   0.000000   0.000000   0.000000   0.000000
     40       0.000000   0.000000   0.000000   0.000000   0.000000   0.000000
     41       0.000000   0.000000   0.000000   0.000000   0.000000   0.000000
     42       0.000000   0.000000   0.000000   0.000000   0.000000   0.000000
     43       0.000000   0.000000   0.000000   0.000000   0.000000   0.000000
     44       0.000000   0.000000   0.000000   0.000000   0.000000   0.000000
     45       0.000000   0.000000   0.000000   0.000000   0.000000   0.000000
     46       0.000000   0.000000   0.000000   0.000000   0.000000   0.000000
     47       0.000000   0.000000   0.000000   0.000000   0.000000   0.000000
     48       0.000000   0.000000   0.000000   0.000000   0.000000   0.000000
     49       0.000000   0.000000   0.000000   0.000000   0.000000   0.000000
     50       0.000000   0.000000   0.000000   0.000000   0.000000   0.000000
     51       0.000000   0.000000   0.000000   0.000000   0.000000   0.000000
     52       0.000000   0.000000   0.000000   0.000000   0.000000   0.000000
     53       0.000000   0.000000   0.000000   0.000000   0.000000   0.000000
     54       0.000000   0.000000   0.000000   0.000000   0.000000   0.000000
     55       0.000000   0.000000   0.000000   0.000000   0.000000   0.000000
     56       0.000000   0.000000   0.000000   0.000000   0.000000   0.000000
     57       0.000000   0.000000   0.000000   0.000000   0.000000   0.000000
     58       0.000000   0.000000   0.000000   0.000000   0.000000   0.000000
     59       0.000000   0.000000   0.000000   0.000000   0.000000   0.000000
     60       0.000000   0.000000   0.000000   0.000000   0.000000   0.000000
     61       0.000000   0.000000   0.000000   0.000000   0.000000   0.000000
     62       0.000000   0.000000   0.000000   0.000000   0.000000   0.000000
     63       0.000000   0.000000   0.000000   0.000000   0.000000   0.000000
     64       0.000000   0.000000   0.000000   0.000000   0.000000   0.000000
     65       0.000000   0.000000   0.000000   0.000000   0.000000   0.000000
     66       0.000000   0.000000   0.000000   0.000000   0.000000   0.000000
     67       0.000000   0.000000   0.000000   0.000000   0.000000   0.000000
     68       0.000000   0.000000   0.000000   0.000000   0.000000   0.000000
     69       0.000000   0.000000   0.000000   0.000000   0.000000   0.000000
     70       0.000000   0.000000   0.000000   0.000000   0.000000   0.000000
     71       0.000000   0.000000   0.000000   0.000000   0.000000   0.000000
     72       0.000000   0.000000   0.000000   0.000000   0.000000   0.000000
     73       0.000000   0.000000   0.000000   0.000000   0.000000   0.000000
     74       0.000000   0.000000   0.000000   0.000000   0.000000   0.000000
     75       0.000000   0.000000   0.000000   0.000000   0.000000   0.000000
     76       0.000000   0.000000   0.000000   0.000000   0.000000   0.000000
     77       0.000000   0.000000   0.000000   0.000000   0.000000   0.000000
     78       0.000000   0.000000   0.000000   0.000000   0.000000   0.000000
     79       0.000000   0.000000   0.000000   0.000000   0.000000   0.000000
     80       0.000000   0.000000   0.000000   0.000000   0.000000   0.000000
     81       0.000000   0.000000   0.000000   0.000000   0.000000   0.000000
     82       0.000000   0.000000   0.000000   0.000000   0.000000   0.000000
     83       0.000000   0.000000   0.000000   0.000000   0.000000   0.000000
     84       0.000000   0.000000   0.000000   0.000000   0.000000   0.000000
     85       0.000000   0.000000   0.000000   0.000000   0.000000   0.000000
     86       0.000000   0.000000   0.000000   0.000000   0.000000   0.000000
     87       0.000000   0.000000   0.000000   0.000000   0.000000   0.000000
     88       0.000000   0.000000   0.000000   0.000000   0.000000   0.000000
     89       0.000000   0.000000   0.000000   0.000000   0.000000   0.000000
     90       0.000000   0.000000   0.000000   0.000000   0.000000   0.000000
     91       0.000000   0.000000   0.000000   0.000000   0.000000   0.000000
     92       0.000000   0.000000   0.000000   0.000000   0.000000   0.000000
     93       0.000000   0.000000   0.000000   0.000000   0.000000   0.000000
     94       0.000000   0.000000   0.000000   0.000000   0.000000   0.000000
     95       0.000000   0.000000   0.000000   0.000000   0.000000   0.000000
     96       0.000000   0.000000   0.000000   0.000000   0.000000   0.000000
     97       0.000000   0.000000   0.000000   0.000000   0.000000   0.000000
     98       0.000000   0.000000   0.000000   0.000000   0.000000   0.000000
     99       0.000000   0.000000   0.000000   0.000000   0.000000   0.000000
    100       0.000000   0.000000   0.000000   0.000000   0.000000   0.000000
    101       0.000000   0.000000   0.000000   0.000000   0.000000   0.000000
    102       0.000000   0.000000   0.000000   0.000000   0.000000   0.000000
    103       0.000000   0.000000   0.000000   0.000000   0.000000   0.000000
    104       0.000000   0.000000   0.000000   0.000000   0.000000   0.000000
    105       0.000000   0.000000   0.000000   0.000000   0.000000   0.000000
    106       0.000000   0.000000   0.000000   0.000000   0.000000   0.000000
    107       0.000000   0.000000   0.000000   0.000000   0.000000   0.000000
    108       0.000000   0.000000   0.000000   0.000000   0.000000   0.000000
    109       0.000000   0.000000   0.000000   0.000000   0.000000   0.000000
    110       0.000000   0.000000   0.000000   0.000000   0.000000   0.000000
    111       0.000000   0.000000   0.000000   0.000000   0.000000   0.000000
    112       0.000000   0.000000   0.000000   0.000000   0.000000   0.000000
    113       0.000000   0.000000   0.000000   0.000000   0.000000   0.000000
    114       0.000000   0.000000   0.000000   0.000000   0.000000   0.000000
    115       0.000000   0.000000   0.000000   0.000000   0.000000   0.000000
    116       0.000000   0.000000   0.000000   0.000000   0.000000   0.000000
    117       0.000000   0.000000   0.000000   0.000000   0.000000   0.000000
    118       0.000000   0.000000   0.000000   0.000000   0.000000   0.000000
    119       0.000000   0.000000   0.000000   0.000000   0.000000   0.000000
    120       0.000000   0.000000   0.000000   0.000000   0.000000   0.000000
    121       0.000000   0.000000   0.000000   0.000000   0.000000   0.000000
    122       0.000000   0.000000   0.000000   0.000000   0.000000   0.000000
    123       0.000000   0.000000   0.000000   0.000000   0.000000   0.000000
    124       0.000000   0.000000   0.000000   0.000000   0.000000   0.000000
    125       0.000000   0.000000   0.000000   0.000000   0.000000   0.000000
    126       0.000000   0.000000   0.000000   0.000000   0.000000   0.000000
    127       0.000000   0.000000   0.000000   0.000000   0.000000   0.000000
    128       0.000000   0.000000   0.000000   0.000000   0.000000   0.000000
    129       0.000000   0.000000   0.000000   0.000000   0.000000   0.000000
    130       0.000000   0.000000   0.000000   0.000000   0.000000   0.000000
    131       0.000000   0.000000   0.000000   0.000000   0.000000   0.000000
    132       0.000000   0.000000   0.000000   0.000000   0.000000   0.000000
    133       0.000000   0.000000   0.000000   0.000000   0.000000   0.000000
    134       0.000000   0.000000   0.000000   0.000000   0.000000   0.000000
    135       0.000000   0.000000   0.000000   0.000000   0.000000   0.000000
    136       0.000000   0.000000   0.000000   0.000000   0.000000   0.000000
    137       0.000000   0.000000   0.000000   0.000000   0.000000   0.000000
    138       0.000000   0.000000   0.000000   0.000000   0.000000   0.000000
    139       0.000000   0.000000   0.000000   0.000000   0.000000   0.000000
    140       0.000000   0.000000   0.000000   0.000000   0.000000   0.000000
    141       0.000000   0.000000   0.000000   0.000000   0.000000   0.000000
    142       0.000000   0.000000   0.000000   0.000000   0.000000   0.000000
    143       0.000000   0.000000   0.000000   0.000000   0.000000   0.000000
    144       0.000000   0.000000   0.000000   0.000000   0.000000   0.000000
    145       0.000000   0.000000   0.000000   0.000000   0.000000   0.000000
    146       0.000000   0.000000   0.000000   0.000000   0.000000   0.000000
    147       0.000000   0.000000   0.000000   0.000000   0.000000   0.000000
    148       0.000000   0.000000   0.000000   0.000000   0.000000   0.000000
    149       0.000000   0.000000   0.000000   0.000000   0.000000   0.000000
    150       0.000000   0.000000   0.000000   0.000000   0.000000   0.000000
    151       0.000000   0.000000   0.000000   0.000000   0.000000   0.000000
    152       0.000000   0.000000   0.000000   0.000000   0.000000   0.000000
    153       0.000000   0.000000   0.000000   0.000000   0.000000   0.000000
    154       0.000000   0.000000   0.000000   0.000000   0.000000   0.000000
    155       0.000000   0.000000   0.000000   0.000000   0.000000   0.000000
    156       0.000000   0.000000   0.000000   0.000000   0.000000   0.000000
    157       0.000000   0.000000   0.000000   0.000000   0.000000   0.000000
    158       0.000000   0.000000   0.000000   0.000000   0.000000   0.000000
    159       0.000000   0.000000   0.000000   0.000000   0.000000   0.000000
    160       0.000000   0.000000   0.000000   0.000000   0.000000   0.000000
    161       0.000000   0.000000   0.000000   0.000000   0.000000   0.000000
    162       0.000000   0.000000   0.000000   0.000000   0.000000   0.000000
    163       0.000000   0.000000   0.000000   0.000000   0.000000   0.000000
    164       0.000000   0.000000   0.000000   0.000000   0.000000   0.000000
    165       0.000000   0.000000   0.000000   0.000000   0.000000   0.000000
    166       0.000000   0.000000   0.000000   0.000000   0.000000   0.000000
    167       0.000000   0.000000   0.000000   0.000000   0.000000   0.000000
    168       0.000000   0.000000   0.000000   0.000000   0.000000   0.000000
    169       0.000000   0.000000   0.000000   0.000000   0.000000   0.000000
    170       0.000000   0.000000   0.000000   0.000000   0.000000   0.000000
    171       0.000000   0.000000   0.000000   0.000000   0.000000   0.000000
    172       0.000000   0.000000   0.000000   0.000000   0.000000   0.000000
    173       0.000000   0.000000   0.000000   0.000000   0.000000   0.000000
    174       0.000000   0.000000   0.000000   0.000000   0.000000   0.000000
    175       0.000000   0.000000   0.000000   0.000000   0.000000   0.000000
    176       0.000000   0.000000   0.000000   0.000000   0.000000   0.000000
    177       0.000000   0.000000   0.000000   0.000000   0.000000   0.000000
    178       0.000000   0.000000   0.000000   0.000000   0.000000   0.000000
    179       0.000000   0.000000   0.000000   0.000000   0.000000   0.000000
    180       0.000000   0.000000   0.000000   0.000000   0.000000   0.000000
    181       0.000000   0.000000   0.000000   0.000000   0.000000   0.000000
    182       0.000000   0.000000   0.000000   0.000000   0.000000   0.000000
    183       0.000000   0.000000   0.000000   0.000000   0.000000   0.000000
    184       0.000000   0.000000   0.000000   0.000000   0.000000   0.000000
    185       0.000000   0.000000   0.000000   0.000000   0.000000   0.000000
    186       0.000000   0.000000   0.000000   0.000000   0.000000   0.000000
    187       0.000000   0.000000   0.000000   0.000000   0.000000   0.000000
    188       0.000000   0.000000   0.000000   0.000000   0.000000   0.000000
    189       0.000000   0.000000   0.000000   0.000000   0.000000   0.000000
    190       0.000000   0.000000   0.000000   0.000000   0.000000   0.000000
    191       0.000000   0.000000   0.000000   0.000000   0.000000   0.000000
    192       0.000000   0.000000   0.000000   0.000000   0.000000   0.000000
    193       0.000000   0.000000   0.000000   0.000000   0.000000   0.000000
    194       0.000000   0.000000   0.000000   0.000000   0.000000   0.000000
    195       0.000000   0.000000   0.000000   0.000000   0.000000   0.000000
    196       0.000000   0.000000   0.000000   0.000000   0.000000   0.000000
    197       0.000000   0.000000   0.000000   0.000000   0.000000   0.000000
    198       0.000000   0.000000   0.000000   0.000000   0.000000   0.000000
    199       0.000000   0.000000   0.000000   0.000000   0.000000   0.000000
    200       0.000000   0.000000   0.000000   0.000000   0.000000   0.000000
    201       0.000000   0.000000   0.000000   0.000000   0.000000   0.000000
    202       0.000000   0.000000   0.000000   0.000000   0.000000   0.000000
    203       0.000000   0.000000   0.000000   0.000000   0.000000   0.000000
    204       0.000000   0.000000   0.000000   0.000000   0.000000   0.000000
    205       0.000000   0.000000   0.000000   0.000000   0.000000   0.000000
    206       0.000000   0.000000   0.000000   0.000000   0.000000   0.000000
    207       0.000000   0.000000   0.000000   0.000000   0.000000   0.000000
    208       0.000000   0.000000   0.000000   0.000000   0.000000   0.000000
    209       0.000000   0.000000   0.000000   0.000000   0.000000   0.000000
    210       0.000000   0.000000   0.000000   0.000000   0.000000   0.000000
    211       0.000000   0.000000   0.000000   0.000000   0.000000   0.000000
    212       0.000000   0.000000   0.000000   0.000000   0.000000   0.000000
    213       0.000000   0.000000   0.000000   0.000000   0.000000   0.000000
    214       0.000000   0.000000   0.000000   0.000000   0.000000   0.000000
    215       0.000000   0.000000   0.000000   0.000000   0.000000   0.000000
    216       0.000000   0.000000   0.000000   0.000000   0.000000   0.000000
    217       0.000000   0.000000   0.000000   0.000000   0.000000   0.000000
    218       0.000000   0.000000   0.000000   0.000000   0.000000   0.000000
    219       0.000000   0.000000   0.000000   0.000000   0.000000   0.000000
    220       0.000000   0.000000   0.000000   0.000000   0.000000   0.000000
    221       0.000000   0.000000   0.000000   0.000000   0.000000   0.000000
    222       0.000000   0.000000   0.000000   0.000000   0.000000   0.000000
    223       0.000000   0.000000   0.000000   0.000000   0.000000   0.000000
    224       0.000000   0.000000   0.000000   0.000000   0.000000   0.000000
    225       0.000000   0.000000   0.000000   0.000000   0.000000   0.000000
    226       0.000000   0.000000   0.000000   0.000000   0.000000   0.000000
    227       0.000000   0.000000   0.000000   0.000000   0.000000   0.000000
    228       0.000000   0.000000   0.000000   0.000000   0.000000   0.000000
    229       0.000000   0.000000   0.000000   0.000000   0.000000   0.000000
    230       0.000000   0.000000   0.000000   0.000000   0.000000   0.000000
    231       0.000000   0.000000   0.000000   0.000000   0.000000   0.000000
    232       0.000000   0.000000   0.000000   0.000000   0.000000   0.000000
    233       0.000000   0.000000   0.000000   0.000000   0.000000   0.000000
    234       0.000000   0.000000   0.000000   0.000000   0.000000   0.000000
    235       0.000000   0.000000   0.000000   0.000000   0.000000   0.000000
    236       0.000000   0.000000   0.000000   0.000000   0.000000   0.000000
    237       0.000000   0.000000   0.000000   0.000000   0.000000   0.000000
    238       0.000000   0.000000   0.000000   0.000000   0.000000   0.000000
    239       0.000000   0.000000   0.000000   0.000000   0.000000   0.000000
    240       0.000000   0.000000   0.000000   0.000000   0.000000   0.000000
    241       0.000000   0.000000   0.000000   0.000000   0.000000   0.000000
    242       0.000000   0.000000   0.000000   0.000000   0.000000   0.000000
    243       0.000000   0.000000   0.000000   0.000000   0.000000   0.000000
    244       0.000000   0.000000   0.000000   0.000000   0.000000   0.000000
    245       0.000000   0.000000   0.000000   0.000000   0.000000   0.000000
    246       0.000000   0.000000   0.000000   0.000000   0.000000   0.000000
    247       0.000000   0.000000   0.000000   0.000000   0.000000   0.000000
    248       0.000000   0.000000   0.000000   0.000000   0.000000   0.000000
    249       0.000000   0.000000   0.000000   0.000000   0.000000   0.000000
    250       0.000000   0.000000   0.000000   0.000000   0.000000   0.000000
    251       0.000000   0.000000   0.000000   0.000000   0.000000   0.000000
                  6          7          8          9         10         11    
      0      -0.000978   0.006950   0.018462   0.031351   0.080276   0.020095
      1       0.033241   0.024789  -0.016833  -0.097239   0.087448   0.036813
      2      -0.004409  -0.021184  -0.011269  -0.006322   0.046447   0.026852
      3      -0.005665   0.006988   0.019748   0.022145   0.065429   0.013066
      4       0.042426   0.023082   0.005402  -0.074261   0.062485   0.066388
      5      -0.020072  -0.021211  -0.003212  -0.040005  -0.008661   0.006352
      6      -0.015800   0.003194   0.002134   0.017102   0.076778  -0.018976
      7       0.044733   0.022229   0.011637  -0.067539   0.055265   0.073952
      8      -0.023767  -0.043232   0.016368   0.029561  -0.062527  -0.003318
      9      -0.031193   0.000964   0.001193  -0.012480   0.041941  -0.044650
     10       0.039758   0.003709   0.014776  -0.008831   0.034086   0.051732
     11      -0.015759  -0.052533   0.018799   0.085105  -0.050250   0.002621
     12      -0.027467   0.001722   0.001047  -0.005462   0.049665  -0.038097
     13       0.029298   0.004688  -0.007508  -0.025547   0.054086   0.010663
     14      -0.001762  -0.048501   0.007045   0.109821   0.006900   0.009261
     15      -0.014114   0.004375   0.010927   0.011646   0.064741  -0.008432
     16       0.028647   0.011377  -0.017635  -0.058731   0.074473   0.013254
     17       0.004577  -0.036581  -0.003114   0.067585   0.047268   0.028931
     18      -0.039608   0.000495   0.021758  -0.050810  -0.012697  -0.039238
     19       0.042823  -0.015861   0.035110   0.064448  -0.005158   0.057007
     20      -0.019499  -0.042428   0.013559   0.036558  -0.043744   0.001637
     21      -0.030225   0.005968   0.038101  -0.039362  -0.032525  -0.015844
     22       0.041386  -0.017083   0.032850   0.063600  -0.002835   0.053325
     23      -0.017838  -0.019198  -0.006871  -0.037827   0.004524   0.007599
     24      -0.015233   0.009294   0.034992  -0.003425   0.003048   0.006327
     25       0.044328   0.004213   0.023827   0.000004   0.021649   0.066617
     26      -0.023313  -0.010345  -0.009903  -0.086120  -0.000176   0.004322
     27      -0.029042   0.007512   0.042314  -0.038001  -0.040980  -0.011849
     28       0.032170  -0.025976   0.023273   0.052074   0.008976   0.030943
     29      -0.006908  -0.012894  -0.022075  -0.021092   0.048988   0.016057
     30      -0.021504   0.013011   0.042335  -0.015704  -0.043032   0.002033
     31       0.032325  -0.022544   0.017964   0.035856   0.019341   0.024354
     32       0.003580   0.002968  -0.034314  -0.029960   0.071951   0.020041
     33      -0.023179   0.013011   0.043715  -0.021242  -0.041290   0.000546
     34       0.019714  -0.037866   0.020230   0.018463   0.006359   0.003344
     35       0.005163  -0.000585  -0.038575  -0.016435   0.061610   0.016780
     36      -0.032208   0.007204   0.046128  -0.048954  -0.039266  -0.014351
     37       0.012350  -0.050294   0.026344   0.025216  -0.007386   0.000098
     38      -0.004838  -0.019049  -0.029706  -0.002893   0.040431   0.013591
     39      -0.036447   0.003844   0.045075  -0.060427  -0.041644  -0.022902
     40       0.021262  -0.042380   0.027549   0.051136  -0.003667   0.017415
     41      -0.011210  -0.025950  -0.019798  -0.000464   0.036932   0.013476
     42      -0.016891   0.017087   0.041123  -0.003440  -0.036347   0.010939
     43       0.012465  -0.040623   0.021074  -0.005812  -0.005522  -0.013262
     44       0.011843   0.011621  -0.045329  -0.015442   0.047249   0.012764
     45      -0.020076   0.016871   0.043196  -0.013827  -0.027391   0.008910
     46      -0.002616  -0.058331   0.028983  -0.027746  -0.029618  -0.033458
     47       0.007914   0.000597  -0.043513  -0.008724   0.012501   0.003067
     48      -0.028971   0.011296   0.046949  -0.040698  -0.025304  -0.006043
     49      -0.009910  -0.072555   0.033879  -0.026183  -0.036833  -0.033217
     50      -0.002247  -0.019114  -0.036705  -0.004032   0.001635   0.004483
     51      -0.035232   0.005960   0.048689  -0.059417  -0.031687  -0.018269
     52      -0.003137  -0.066878   0.032979   0.001440  -0.026226  -0.015553
     53      -0.009585  -0.027375  -0.029378   0.000700   0.014910   0.010859
     54      -0.036850   0.007457   0.053500  -0.064383  -0.078475  -0.015802
     55       0.046500  -0.032666   0.055372   0.137004  -0.043797   0.062320
     56      -0.024337  -0.010958  -0.008383  -0.088090  -0.004061   0.003257
     57       0.009991   0.008476   0.022495   0.049123   0.100968   0.043708
     58       0.047149   0.041972   0.002468  -0.133475   0.084380   0.088132
     59      -0.028780  -0.010721  -0.007020  -0.096367  -0.021701  -0.003162
     60      -0.042982  -0.001660  -0.017648  -0.017409   0.052295  -0.086174
     61       0.042522   0.002707   0.020883  -0.002487   0.027733   0.061652
     62      -0.018683  -0.075417   0.039195   0.156888  -0.103299  -0.002775
     63      -0.037021  -0.000023  -0.007234  -0.015490   0.039571  -0.060175
     64       0.022869  -0.001465  -0.014867  -0.005318   0.048570  -0.021965
     65       0.003313  -0.056057   0.008581   0.161386   0.015099  -0.008355
     66      -0.016452   0.009226   0.035752  -0.006310  -0.001550   0.004775
     67       0.049814   0.006541   0.035396   0.017213  -0.002004   0.080798
     68      -0.033746  -0.010923  -0.002662  -0.110974  -0.041241  -0.008707
     69      -0.009255   0.013258   0.044445   0.008506  -0.013831   0.021405
     70       0.042825   0.004181   0.020163  -0.006613   0.028961   0.062794
     71      -0.020616   0.005586  -0.023917  -0.136485   0.039647   0.011886
     72      -0.018500   0.002839   0.002204   0.011799   0.070102  -0.023255
     73       0.051276   0.021715   0.027717  -0.054941   0.037899   0.095986
     74      -0.034597  -0.045340   0.024522   0.007985  -0.105807  -0.014837
     75      -0.009426   0.002500  -0.010548   0.039871   0.118521  -0.020085
     76       0.043582   0.035898  -0.002045  -0.117899   0.082228   0.073339
     77      -0.021897  -0.050840   0.021343   0.061573  -0.069050  -0.003208
     78      -0.042352  -0.000394   0.021648  -0.057852  -0.016396  -0.042889
     79       0.049919  -0.014685   0.048557   0.081721  -0.022582   0.074133
     80      -0.029944  -0.046982   0.026097   0.008761  -0.084573  -0.004706
     81      -0.051042  -0.002689   0.024808  -0.083584  -0.035000  -0.052185
     82       0.039894  -0.030258   0.039662   0.104772  -0.020736   0.046846
     83      -0.014186  -0.048884   0.014421   0.079962  -0.039036   0.003787
     84      -0.038791  -0.002959  -0.030975   0.004905   0.091183  -0.096031
     85       0.040559   0.016587   0.006449  -0.053558   0.054925   0.056712
     86      -0.016410  -0.083875   0.044001   0.192755  -0.108629  -0.002484
     87      -0.053853  -0.002142  -0.018672  -0.038611   0.026757  -0.104144
     88       0.039020  -0.011031   0.024092   0.042505   0.010186   0.045847
     89      -0.014052  -0.083229   0.041700   0.196694  -0.097834  -0.000972
     90      -0.045150  -0.001790  -0.017911  -0.021557   0.047327  -0.089849
     91       0.050242   0.002056   0.037240   0.007721   0.012925   0.091034
     92      -0.028205  -0.076657   0.047670   0.135774  -0.145644  -0.008773
     93       0.007332   0.008515   0.023598   0.043217   0.091648   0.039933
     94       0.053742   0.041234   0.018526  -0.118971   0.067810   0.111704
     95      -0.039992  -0.010579  -0.001397  -0.121378  -0.063111  -0.018367
     96       0.017752   0.011320   0.034725   0.053470   0.096238   0.069381
     97       0.045289   0.043145  -0.002813  -0.141086   0.090815   0.081753
     98      -0.025909   0.004962  -0.020909  -0.146630   0.018249   0.004594
     99       0.016927   0.006787   0.011260   0.071701   0.142618   0.045725
    100       0.046132   0.056120  -0.010495  -0.186334   0.111720   0.088414
    101      -0.027319  -0.018473  -0.001628  -0.065234  -0.030680  -0.003039
    102      -0.011730   0.004771   0.011751   0.014133   0.068308  -0.005240
    103       0.022501   0.008215  -0.030659  -0.062748   0.080809  -0.021678
    104       0.016017  -0.038197  -0.008317   0.083465   0.079749   0.017459
    105      -0.046929   0.005288   0.056691  -0.088723  -0.103381  -0.030354
    106       0.044760  -0.048019   0.063108   0.186838  -0.064519   0.053508
    107      -0.020974  -0.017028  -0.006167  -0.055469  -0.003232   0.005238
    108      -0.030585   0.011494   0.064696  -0.057553  -0.091862   0.002223
    109       0.045805  -0.033742   0.054724   0.138539  -0.043657   0.060237
    110      -0.024021   0.005285  -0.022773  -0.146312   0.028806   0.006896
    111      -0.037726   0.006655   0.050779  -0.064559  -0.074069  -0.019133
    112       0.052888  -0.027785   0.065239   0.140976  -0.053978   0.080524
    113      -0.032868  -0.015010   0.002821  -0.100131  -0.044116  -0.005929
    114      -0.009277   0.019350   0.036856   0.017602  -0.036697   0.019584
    115       0.017667  -0.028983   0.017334  -0.007843  -0.000783  -0.010776
    116       0.018916   0.029455  -0.050237  -0.020562   0.054656   0.015952
    117      -0.012825   0.020543   0.034280   0.003923  -0.020377   0.021209
    118      -0.013293  -0.062265   0.040927  -0.054910  -0.049236  -0.057202
    119       0.011898   0.012783  -0.047704  -0.002005  -0.032383  -0.017014
    120      -0.030779   0.010571   0.047994  -0.047152  -0.018260  -0.008290
    121      -0.022036  -0.086100   0.039777  -0.045390  -0.054071  -0.047292
    122      -0.005756  -0.025860  -0.035196  -0.002670  -0.022352   0.000601
    123       0.003100   0.010159   0.030883   0.027506   0.064956   0.039465
    124       0.030999   0.020899  -0.019378  -0.087718   0.086216   0.026944
    125      -0.000761  -0.005997  -0.025953  -0.050439   0.088526   0.037956
    126       0.008921   0.005696   0.010792   0.059246   0.119463   0.028925
    127       0.032584   0.041246  -0.031427  -0.155378   0.118454   0.042186
    128      -0.003612  -0.024293  -0.009147   0.006338   0.043644   0.026473
    129      -0.000165  -0.003334  -0.015367   0.005528  -0.069945  -0.002929
    130      -0.018840   0.004016   0.089243  -0.016256  -0.053833  -0.038066
    131       0.010734   0.049745  -0.026581   0.022549  -0.045047  -0.010144
    132       0.022288  -0.026752  -0.114127   0.001972  -0.104124  -0.001046
    133      -0.033693   0.015900   0.152745  -0.016739  -0.029366  -0.039889
    134       0.008307   0.102996   0.006533   0.062356  -0.079380  -0.007338
    135       0.036052  -0.053085  -0.180819   0.000843  -0.167678  -0.031864
    136      -0.041519   0.081979   0.212671   0.022588  -0.028115  -0.016347
    137       0.006904   0.137904   0.027088   0.086922  -0.095397  -0.000642
    138       0.027109  -0.055350  -0.146322   0.004042  -0.195061  -0.064595
    139      -0.035011   0.136964   0.210265   0.062078  -0.052100   0.008997
    140       0.007746   0.119293   0.015835   0.071768  -0.076931   0.002377
    141       0.004234  -0.030804  -0.043622   0.008907  -0.157692  -0.064731
    142      -0.020285   0.124895   0.145616   0.061792  -0.078903   0.009242
    143       0.010076   0.065729  -0.016972   0.032000  -0.042994  -0.001535
    144      -0.009409  -0.004777   0.021224   0.009375  -0.095801  -0.033295
    145      -0.011995   0.058503   0.084419   0.022531  -0.079998  -0.014159
    146       0.011506   0.031514  -0.037390   0.007764  -0.026639  -0.007637
    147       0.029625  -0.025274  -0.143694  -0.000613  -0.084388   0.023305
    148      -0.039245  -0.026566   0.156709  -0.047774  -0.008890  -0.058518
    149       0.007529   0.117639   0.016330   0.074429  -0.093951  -0.009779
    150       0.053890  -0.071881  -0.260727  -0.002587  -0.196432  -0.030859
    151      -0.052872   0.090749   0.262171   0.022326  -0.007422  -0.017253
    152       0.005072   0.179752   0.052269   0.117943  -0.122205   0.002504
    153       0.037990  -0.076247  -0.199611   0.002812  -0.245359  -0.089742
    154      -0.041348   0.188824   0.258433   0.092808  -0.049702   0.028034
    155       0.006678   0.146259   0.031821   0.090723  -0.088862   0.007626
    156      -0.003159  -0.031739  -0.014028   0.012134  -0.177874  -0.089444
    157      -0.015232   0.167569   0.144157   0.092598  -0.098267   0.028043
    158       0.010861   0.050396  -0.027011   0.019527  -0.028756   0.000383
    159      -0.027632   0.014739   0.100986   0.012939  -0.069951  -0.033587
    160      -0.000104   0.049439   0.033253   0.022734  -0.099716  -0.013560
    161       0.013084  -0.008842  -0.058851  -0.021713   0.001478  -0.010851
    162      -0.041413   0.000233   0.051586  -0.080848  -0.028538  -0.030085
    163      -0.010176  -0.075026   0.037834   0.002667  -0.035998  -0.014527
    164      -0.019732  -0.039180  -0.022288   0.004234  -0.000080   0.013365
    165      -0.015973   0.040682   0.056398   0.016556   0.015671   0.047298
    166      -0.019837  -0.112409   0.025973  -0.101727  -0.057033  -0.088110
    167       0.014924  -0.005833  -0.068529  -0.013323  -0.066687  -0.041557
    168      -0.062825  -0.046045  -0.052098   0.020332  -0.009427   0.201871
    169       0.050804  -0.059924  -0.023845   0.034750   0.036888  -0.114575
    170       0.037082   0.112871  -0.000395  -0.038791   0.001908   0.000955
    171       0.064157  -0.023091  -0.026471   0.016272   0.007903   0.068713
    172      -0.037428   0.009449  -0.074903   0.013834   0.004595  -0.018342
    173      -0.009274   0.080528  -0.000364  -0.030624   0.001112   0.048881
    174       0.223063  -0.006746   0.003129  -0.003785   0.000095  -0.032867
    175      -0.167217   0.089439  -0.131893   0.014013   0.006021   0.035643
    176      -0.003188   0.122304  -0.013666  -0.038675  -0.001385   0.032032
    177       0.255398  -0.013071   0.007585  -0.020355  -0.025629  -0.000084
    178      -0.209516   0.100052  -0.138457   0.035663   0.040407  -0.009965
    179       0.048744   0.194329  -0.026348  -0.054514  -0.002988  -0.032545
    180       0.126130  -0.035802  -0.018611  -0.016447  -0.043870   0.137484
    181      -0.118270   0.029644  -0.086215   0.057068   0.074021  -0.112186
    182       0.095795   0.225607  -0.025777  -0.062359  -0.001952  -0.081034
    183      -0.033003  -0.052355  -0.048551   0.004393  -0.035156   0.236441
    184       0.012334  -0.050448  -0.028588   0.055896   0.071310  -0.161932
    185       0.089451   0.184956  -0.012912  -0.054725   0.000307  -0.063714
    186       0.031712  -0.014772  -0.028599   0.030056   0.030966   0.042449
    187       0.001519  -0.000925  -0.072314  -0.003127  -0.023696   0.013275
    188      -0.056028   0.003089   0.015372  -0.015712   0.003624   0.103372
    189       0.011952   0.009159  -0.030796   0.048603   0.063364  -0.009645
    190      -0.015032   0.017837  -0.073833  -0.006069  -0.021486   0.012865
    191      -0.017330  -0.039889   0.021805   0.014852   0.029476   0.049298
    192       0.000663   0.017840  -0.021243   0.047142   0.074051  -0.026700
    193      -0.001383   0.005226  -0.082967  -0.006107  -0.033967   0.031591
    194      -0.016039  -0.077232   0.046102  -0.025093   0.015745   0.035173
    195      -0.018646   0.011195   0.007377   0.011327   0.062020  -0.023225
    196       0.005957  -0.004500  -0.081234  -0.000207  -0.013843  -0.014538
    197       0.001907  -0.085887   0.033853  -0.002496   0.044698  -0.020864
    198      -0.021708   0.004469   0.010101  -0.004208   0.050854  -0.011370
    199       0.000470  -0.005150  -0.063371  -0.000809   0.004437  -0.051801
    200       0.015060  -0.066518   0.017333   0.043015   0.068877  -0.033020
    201      -0.008224   0.005130  -0.011407   0.013560   0.050350  -0.003410
    202      -0.007208   0.003530  -0.060284  -0.000851   0.001510  -0.037934
    203       0.008427  -0.045084   0.010033   0.055853   0.058338   0.008343
    204       0.011894   0.027219  -0.038767   0.080618   0.092936  -0.034062
    205      -0.003410   0.007229  -0.086808  -0.017311  -0.059272   0.070815
    206      -0.035323  -0.093515   0.073785  -0.083788  -0.019044   0.050709
    207       0.003386   0.030789  -0.027702   0.078280   0.098996  -0.034795
    208       0.002976  -0.000763  -0.092091  -0.022869  -0.065266   0.062692
    209      -0.037889  -0.119814   0.096418  -0.123100  -0.024557   0.003145
    210      -0.014725   0.024119  -0.001512   0.044721   0.087140  -0.029624
    211       0.010395  -0.009367  -0.092620  -0.017244  -0.045762   0.017283
    212      -0.021441  -0.128636   0.084653  -0.103516   0.004756  -0.056932
    213      -0.026068   0.013750   0.016580   0.010196   0.067319  -0.027093
    214       0.012295  -0.009987  -0.087823  -0.004335  -0.019202  -0.016283
    215      -0.001023  -0.109020   0.053654  -0.040453   0.040015  -0.059707
    216      -0.034416   0.000641   0.029672  -0.028488   0.042041  -0.010766
    217       0.003442  -0.011603  -0.053044  -0.001453   0.020906  -0.087145
    218       0.029598  -0.069474   0.010741   0.064745   0.092631  -0.068773
    219      -0.006639   0.004998  -0.016274   0.013874   0.048080   0.000467
    220      -0.009678   0.003881  -0.044568  -0.001350   0.009539  -0.044437
    221       0.017574  -0.037294   0.002183   0.094969   0.063359   0.012085
    222       0.010498   0.039016  -0.038370   0.102665   0.113713  -0.040733
    223       0.003279  -0.000446  -0.098561  -0.030327  -0.085581   0.093438
    224      -0.051233  -0.135321   0.116265  -0.169008  -0.052390   0.014510
    225      -0.022848   0.027079   0.012090   0.041027   0.091673  -0.032050
    226       0.017082  -0.015840  -0.101888  -0.019509  -0.050236   0.012690
    227      -0.021491  -0.150130   0.094720  -0.131643   0.001418  -0.092120
    228      -0.186035  -0.059485  -0.074666   0.035790  -0.003700   0.282568
    229       0.149740  -0.122118   0.019594   0.035577   0.036564  -0.156282
    230       0.032448   0.081167   0.009583  -0.032545   0.003955   0.013862
    231      -0.133700  -0.070407  -0.068741   0.007766  -0.049056   0.342921
    232       0.082900  -0.105271   0.011803   0.072343   0.097105  -0.240219
    233       0.125408   0.209167  -0.012610  -0.060884   0.001049  -0.100745
    234       0.150660  -0.040728  -0.015215  -0.029701  -0.064634   0.165438
    235      -0.150165   0.037426  -0.090965   0.074521   0.101731  -0.150559
    236       0.135963   0.281731  -0.035821  -0.074340  -0.002970  -0.131166
    237       0.381324  -0.000240   0.031571  -0.036761  -0.032133  -0.080344
    238      -0.312701   0.162976  -0.184024   0.036272   0.041713   0.031928
    239       0.052337   0.226004  -0.036709  -0.060461  -0.004890  -0.045025
    240       0.324328   0.011413   0.023671  -0.007790   0.013176  -0.137935
    241      -0.236895   0.143849  -0.172229  -0.002069  -0.018966   0.111619
    242      -0.040405   0.098248  -0.014421  -0.032284  -0.001990   0.069562
    243       0.075587   0.003614  -0.033928   0.030624   0.030814   0.010867
    244       0.016164   0.021296  -0.077215  -0.026957  -0.051087   0.046691
    245      -0.097701  -0.006431   0.018796  -0.027846  -0.009426   0.154438
    246      -0.016937  -0.044720  -0.020748   0.023641   0.021150   0.099440
    247       0.030308  -0.045725  -0.063947   0.010912  -0.018787   0.002560
    248      -0.077054  -0.012585   0.019289  -0.018004  -0.000597   0.128877
    249       0.027403   0.021349  -0.047558   0.087824   0.086193  -0.032241
    250      -0.043841   0.054647  -0.081389  -0.012832  -0.026906   0.036241
    251      -0.012067  -0.034235   0.014934   0.030051   0.038446   0.040577
                 12         13         14         15         16         17    
      0       0.041636  -0.104390   0.109900   0.006200  -0.004739   0.031434
      1       0.009312   0.056790  -0.001335   0.029205   0.041006   0.039432
      2       0.031430   0.019477   0.056035   0.044258   0.001651   0.060082
      3       0.032214  -0.098522   0.095660  -0.001048  -0.001773   0.021282
      4       0.008458   0.004291  -0.023358   0.031096  -0.015753   0.004842
      5      -0.004206   0.038728  -0.002187   0.023307   0.005497   0.021920
      6       0.029665  -0.042898   0.115723  -0.009710   0.053197   0.044716
      7       0.008581  -0.009413  -0.028165   0.031359  -0.030447  -0.004643
      8      -0.008453   0.051119   0.006322  -0.003749  -0.002175  -0.022215
      9       0.010119  -0.008890   0.081676  -0.024729   0.075371   0.033439
     10       0.007936   0.027193   0.003644   0.009164  -0.002912  -0.018222
     11       0.005528   0.048909   0.049205  -0.005418  -0.002939  -0.022312
     12       0.013370  -0.014914   0.086120  -0.020785   0.067936   0.033890
     13      -0.003957   0.070963   0.014762  -0.004604   0.059402   0.006134
     14       0.019911   0.020150   0.083533   0.005695   0.001568   0.007015
     15       0.027288  -0.061138   0.097054  -0.006299   0.031344   0.033230
     16       0.012871   0.083792   0.016477   0.010484   0.061188   0.034341
     17       0.053302   0.008747   0.093171   0.034917  -0.012297   0.052124
     18      -0.000042  -0.038311   0.017222  -0.024637   0.037535   0.010245
     19       0.017235   0.024669   0.020892  -0.005822  -0.026636  -0.050485
     20      -0.001176   0.042711   0.023017   0.002472  -0.001061  -0.010954
     21      -0.006207  -0.079881  -0.005313  -0.024136  -0.018060  -0.027009
     22       0.018106   0.030731   0.023259  -0.006496  -0.017404  -0.043812
     23      -0.004843   0.034269   0.006813   0.021946   0.011623   0.024188
     24       0.002591  -0.106972   0.031350  -0.023535  -0.026842  -0.031745
     25       0.010072   0.006662  -0.006811   0.008725  -0.030934  -0.035054
     26      -0.012641   0.035966  -0.025777   0.030095   0.008941   0.031644
     27      -0.009978  -0.081684  -0.012916  -0.024560  -0.030083  -0.036526
     28       0.029787   0.043266   0.034864  -0.003066   0.022983  -0.005164
     29       0.004466   0.011176   0.042832   0.012853   0.030157   0.029208
     30      -0.029693  -0.077777  -0.018784  -0.045815  -0.025490  -0.063180
     31       0.056104   0.038102   0.052532   0.018152   0.004368   0.014982
     32       0.039515   0.003386   0.077459   0.033583  -0.008204   0.038577
     33      -0.025186  -0.061331  -0.014515  -0.034967  -0.029569  -0.046361
     34       0.059956   0.005947   0.034112   0.017259   0.026614   0.022345
     35       0.027896  -0.042788   0.060432   0.001080   0.012741  -0.001978
     36      -0.001716  -0.061337  -0.006278  -0.005693  -0.041466  -0.015059
     37       0.032460  -0.005872   0.005440  -0.006878   0.063228   0.009001
     38      -0.016259  -0.059756   0.016656  -0.038123   0.069990  -0.025654
     39       0.006332  -0.072566  -0.008522  -0.000165  -0.039779  -0.007834
     40       0.014637   0.022267   0.010818  -0.019720   0.062007  -0.005634
     41      -0.028758  -0.022082   0.013002  -0.030499   0.080825  -0.001830
     42      -0.037973  -0.046345  -0.014419  -0.050132  -0.020206  -0.052921
     43       0.082752  -0.016829   0.036078   0.042248   0.008926   0.029420
     44       0.048177  -0.063202   0.071309   0.012497  -0.018738  -0.030833
     45      -0.028738  -0.043588  -0.004711  -0.041066  -0.027704  -0.029445
     46       0.077675  -0.046580   0.005220   0.048369   0.029585   0.020434
     47       0.026431  -0.087149   0.031722  -0.001741   0.011525  -0.081308
     48      -0.003734  -0.045335   0.005888  -0.008417  -0.042902  -0.004088
     49       0.048166  -0.062450  -0.024815   0.020208   0.066704   0.009001
     50      -0.019701  -0.110439  -0.014032  -0.046958   0.067223  -0.097872
     51       0.010054  -0.054584   0.003962   0.009667  -0.049855   0.005637
     52       0.022498  -0.045192  -0.025375  -0.010747   0.085678   0.004562
     53      -0.045354  -0.100289  -0.022687  -0.070215   0.100355  -0.069220
     54      -0.019948  -0.079079  -0.053792  -0.019710  -0.055054  -0.051782
     55       0.019350   0.021382   0.037586  -0.023362  -0.054223  -0.095188
     56      -0.013639   0.038239  -0.029675   0.032200   0.007150   0.033271
     57       0.057901  -0.140442   0.130359   0.019913  -0.030682   0.039066
     58       0.005132  -0.035512  -0.056498   0.053960  -0.042815   0.017202
     59      -0.025080   0.044909  -0.048041   0.021752   0.010154   0.016567
     60      -0.004010   0.045840   0.100409  -0.043063   0.142954   0.049998
     61       0.011955   0.014768  -0.000075   0.012076  -0.020737  -0.025110
     62       0.009430   0.065264   0.064763  -0.028539  -0.014766  -0.061833
     63       0.002331   0.020549   0.079715  -0.032211   0.093485   0.031941
     64      -0.024961   0.091499   0.011654  -0.025287   0.089815  -0.003048
     65       0.004082  -0.010310   0.091219  -0.013024   0.014510  -0.003406
     66       0.000815  -0.105693   0.026795  -0.024696  -0.027286  -0.033922
     67      -0.001074  -0.019689  -0.023647  -0.006389  -0.063019  -0.079592
     68      -0.028224   0.045882  -0.066573   0.020015   0.003093   0.011618
     69      -0.006755  -0.133691   0.016296  -0.034823  -0.057650  -0.069977
     70       0.012798   0.013759  -0.002927   0.013096  -0.021780  -0.022345
     71      -0.010853   0.025002  -0.031482   0.049951   0.014048   0.061341
     72       0.026021  -0.037253   0.109044  -0.012519   0.056504   0.042060
     73       0.010204  -0.048048  -0.042502   0.033974  -0.072541  -0.028435
     74      -0.026554   0.061530  -0.036015  -0.016925  -0.005836  -0.047503
     75       0.045153  -0.032616   0.163243  -0.002021   0.076052   0.074232
     76       0.006772  -0.006945  -0.040555   0.044287  -0.018964   0.020961
     77      -0.004436   0.051833   0.022466  -0.009318  -0.003906  -0.030419
     78      -0.001034  -0.035417   0.012430  -0.024929   0.042173   0.012867
     79       0.015697  -0.004329   0.008229  -0.006018  -0.067665  -0.076990
     80      -0.008891   0.032716  -0.020359   0.000599  -0.012239  -0.020103
     81      -0.006234  -0.033944  -0.012321  -0.025293   0.047813   0.016066
     82       0.022255   0.043715   0.041432  -0.016528  -0.013778  -0.056134
     83       0.005680   0.050648   0.052994  -0.003115  -0.000149  -0.017647
     84       0.002219   0.057105   0.144281  -0.043605   0.177531   0.074776
     85       0.004455   0.014582  -0.015867   0.022156  -0.003976  -0.000941
     86       0.015565   0.068520   0.085981  -0.034572  -0.015140  -0.069231
     87      -0.018039   0.070931   0.075432  -0.054016   0.156425   0.040132
     88       0.012040   0.041639   0.024950  -0.005944  -0.001762  -0.037833
     89       0.018231   0.065660   0.095076  -0.032370  -0.012029  -0.063269
     90      -0.006770   0.051035   0.095677  -0.045308   0.145908   0.048131
     91       0.022130  -0.022771  -0.012768   0.022539  -0.071234  -0.042612
     92      -0.002594   0.076108   0.025120  -0.036807  -0.027045  -0.085275
     93       0.052170  -0.136310   0.120347   0.016206  -0.029671   0.032685
     94       0.006430  -0.077243  -0.067697   0.058234  -0.087246  -0.006558
     95      -0.049889   0.060648  -0.092342   0.005900   0.012215  -0.012292
     96       0.061480  -0.184863   0.120469   0.029715  -0.073256   0.025036
     97       0.004583  -0.024229  -0.054611   0.053858  -0.030060   0.025506
     98      -0.021312   0.033533  -0.055615   0.043063   0.014468   0.050211
     99       0.080010  -0.133728   0.178207   0.030082  -0.011878   0.073211
    100       0.002084  -0.036891  -0.072990   0.068475  -0.033147   0.042875
    101      -0.020518   0.046575  -0.032853   0.015392   0.007557   0.007470
    102       0.030017  -0.069405   0.097432  -0.003873   0.026971   0.035888
    103       0.015363   0.087494   0.001845  -0.018940   0.089367   0.049644
    104       0.070322  -0.032427   0.067949   0.020858  -0.025930   0.072776
    105      -0.023884  -0.056748  -0.076850  -0.015740  -0.054936  -0.047532
    106       0.026366   0.038386   0.062751  -0.036774  -0.050558  -0.110863
    107      -0.008744   0.036787  -0.008723   0.024578   0.008618   0.024477
    108      -0.027074  -0.105515  -0.070777  -0.019734  -0.093004  -0.080730
    109       0.020219   0.024620   0.040075  -0.024020  -0.050555  -0.093320
    110      -0.018100   0.028221  -0.048754   0.047279   0.019907   0.064150
    111      -0.018031  -0.074202  -0.048496  -0.019879  -0.046454  -0.045416
    112       0.012043  -0.005766   0.020418  -0.022882  -0.089801  -0.121566
    113      -0.020568   0.053234  -0.059199   0.033036  -0.010992   0.019139
    114      -0.051824  -0.037038  -0.020596  -0.068370  -0.007540  -0.075714
    115       0.101869  -0.007460   0.059390   0.060653  -0.020549   0.039280
    116       0.078334  -0.050451   0.107568   0.041677  -0.065297  -0.013893
    117      -0.043206  -0.038616  -0.004612  -0.073807  -0.016725  -0.015276
    118       0.105085  -0.047991   0.005196   0.110132   0.011175   0.002284
    119       0.047679  -0.052784   0.028922   0.053583  -0.001601  -0.087548
    120       0.004769  -0.041605   0.013826   0.000099  -0.047631   0.010712
    121       0.042583  -0.082779  -0.048361   0.024428   0.080522   0.005467
    122      -0.039626  -0.130096  -0.043671  -0.061363   0.084250  -0.130185
    123       0.035871  -0.138070   0.086398   0.009372  -0.038917   0.010747
    124       0.010668   0.071267   0.007067   0.024083   0.052828   0.041606
    125       0.037300   0.014318   0.064253   0.065894   0.012296   0.094300
    126       0.067721  -0.111314   0.157195   0.016477   0.000217   0.058864
    127       0.006438   0.058393  -0.008089   0.048283   0.054581   0.068506
    128       0.033762   0.018875   0.060851   0.041476  -0.000222   0.056730
    129      -0.019779  -0.007903  -0.011470  -0.033828  -0.006291   0.014292
    130       0.065017  -0.018861  -0.006099   0.074180   0.012866   0.038016
    131       0.027999  -0.026587   0.021518   0.041004   0.001806  -0.059516
    132      -0.002302  -0.021468   0.031060  -0.063611  -0.034415   0.155945
    133       0.055826  -0.013107  -0.032739   0.094735   0.030457  -0.056696
    134      -0.004452   0.024929  -0.006374   0.031122   0.018966  -0.019331
    135       0.024183   0.016453   0.014729  -0.004489  -0.006615   0.206611
    136       0.008260   0.009352  -0.043493   0.039845   0.024457  -0.024468
    137      -0.027538   0.049430  -0.017446   0.011721   0.022382   0.015560
    138       0.032034   0.069464  -0.048104   0.086462   0.053331   0.100219
    139      -0.030251   0.025111  -0.026262  -0.037308  -0.001444   0.109524
    140      -0.016949   0.024390  -0.000892   0.006307   0.010046   0.005925
    141       0.012016   0.082215  -0.089785   0.107875   0.078413  -0.041648
    142      -0.019640   0.020406  -0.001213  -0.052443  -0.016707   0.204554
    143       0.016414  -0.025068   0.025836   0.019598  -0.005046  -0.036606
    144      -0.014008   0.042008  -0.068108   0.043809   0.045038  -0.073670
    145       0.027987  -0.002055   0.008086   0.005569  -0.008096   0.162403
    146       0.038845  -0.049684   0.037027   0.037662  -0.008625  -0.070363
    147      -0.008109  -0.061308   0.076742  -0.129775  -0.076570   0.233264
    148       0.084744  -0.028017  -0.044517   0.150307   0.047575  -0.159764
    149      -0.012607   0.045170  -0.019288   0.036073   0.028669  -0.011775
    150       0.038864   0.005461   0.049449  -0.026595  -0.029312   0.325064
    151       0.000925   0.013411  -0.064170   0.054966   0.038115  -0.103526
    152      -0.054245   0.087464  -0.039056   0.000464   0.034699   0.049699
    153       0.053592   0.100829  -0.063229   0.138468   0.079048   0.132218
    154      -0.067751   0.041462  -0.032952  -0.083789  -0.008977   0.136235
    155      -0.034734   0.042991  -0.009117  -0.008971   0.012181   0.031178
    156       0.017070   0.124589  -0.137250   0.174724   0.123133  -0.117430
    157      -0.048570   0.034010   0.010335  -0.108324  -0.034913   0.305008
    158       0.025252  -0.045211   0.038558   0.016372  -0.014320  -0.046510
    159      -0.028865   0.056910  -0.093476   0.058260   0.060886  -0.145958
    160       0.035171  -0.008952   0.023587  -0.005443  -0.017739   0.212850
    161       0.065578  -0.084143   0.056811   0.051211  -0.019049  -0.105155
    162       0.029996  -0.060460   0.009706   0.031836  -0.061039   0.028395
    163      -0.003312  -0.056542  -0.047620  -0.030646   0.113280  -0.003159
    164      -0.085852  -0.116927  -0.056663  -0.101991   0.142783  -0.082674
    165      -0.073774  -0.058118  -0.003474  -0.134037  -0.011187  -0.006615
    166       0.149171  -0.069481   0.006594   0.181219  -0.000726  -0.050380
    167       0.075917  -0.033925   0.027388   0.108944  -0.006764  -0.094302
    168       0.039497   0.054818  -0.066943   0.046778  -0.027773   0.002730
    169      -0.223341  -0.056527   0.006569   0.066735  -0.009820   0.002718
    170      -0.047173  -0.007073  -0.005655   0.046663   0.018521   0.020226
    171      -0.001395   0.049661  -0.028430   0.047648  -0.076653  -0.009514
    172      -0.069164  -0.023175  -0.020562  -0.038768   0.022445  -0.022047
    173      -0.067720  -0.013707  -0.019242   0.076128   0.037510   0.034262
    174      -0.034684   0.032760   0.001299   0.004238  -0.069157  -0.027410
    175       0.075103   0.027939  -0.037421  -0.085731  -0.025776  -0.041597
    176      -0.016860   0.002096  -0.014896   0.037648   0.019466   0.018613
    177      -0.025332   0.019788  -0.008001  -0.045207  -0.002421  -0.032643
    178       0.065712   0.046507  -0.024914  -0.022898  -0.117184  -0.036178
    179       0.052469   0.024706   0.004018  -0.028837  -0.018866  -0.011139
    180       0.018999   0.023913  -0.049084  -0.051169   0.055515  -0.020095
    181      -0.094821   0.013374   0.006378   0.091679  -0.159722  -0.010432
    182       0.070593   0.031261   0.018545  -0.055849  -0.039317  -0.024886
    183       0.050562   0.041329  -0.077761  -0.003036   0.038816  -0.002199
    184      -0.238766  -0.038560   0.021437   0.133979  -0.099328   0.009245
    185       0.021724   0.015779   0.013527  -0.019320  -0.020151  -0.009547
    186      -0.001516   0.057297  -0.026618   0.074289  -0.099136  -0.002706
    187      -0.067308  -0.033495  -0.021548  -0.072155   0.051316  -0.029228
    188      -0.138508  -0.031267  -0.031885   0.135355   0.060895   0.057321
    189       0.026732   0.055908  -0.047381   0.064453  -0.091682   0.002519
    190      -0.076151  -0.023547  -0.006298  -0.048917   0.063394  -0.025594
    191      -0.086957  -0.070290  -0.103478   0.051358   0.026537   0.052563
    192       0.024871   0.068911  -0.053612   0.054123  -0.058118  -0.001516
    193      -0.073063  -0.037375   0.002731  -0.037790   0.025011  -0.020169
    194      -0.075387  -0.009282  -0.061470  -0.013824   0.021149   0.023039
    195      -0.016147   0.121680  -0.009111   0.032162  -0.013100  -0.026913
    196      -0.014002  -0.022893  -0.028058  -0.090458   0.018045  -0.023532
    197       0.012414  -0.016483  -0.121822  -0.067988  -0.003530   0.028035
    198      -0.025829   0.132947   0.014121   0.034514  -0.002395  -0.038113
    199       0.002136   0.004073  -0.043993  -0.133489   0.036375  -0.029137
    200       0.036249  -0.070175  -0.171455  -0.047229  -0.042060   0.066960
    201       0.002691   0.108450  -0.000721   0.052694  -0.055157  -0.016880
    202      -0.039680  -0.015932  -0.042866  -0.110812   0.069967  -0.033786
    203      -0.038677  -0.123709  -0.177060   0.021239  -0.006084   0.068210
    204       0.047749   0.023746  -0.116758   0.063628  -0.033153   0.008458
    205      -0.107099  -0.044909   0.061180   0.012996  -0.040154  -0.000723
    206      -0.118045   0.067231   0.048474  -0.025850  -0.025764   0.006383
    207       0.023989   0.030808  -0.135597   0.049106   0.044357  -0.011229
    208      -0.077787  -0.035481   0.088543   0.013036  -0.119117   0.012714
    209      -0.062991   0.151199   0.108436  -0.095935  -0.111354  -0.004398
    210      -0.020284   0.080000  -0.095730   0.025100   0.095931  -0.041150
    211      -0.016634  -0.020629   0.056951  -0.035124  -0.129066   0.009638
    212       0.031208   0.151793   0.052414  -0.149833  -0.141916   0.000884
    213      -0.037472   0.128484  -0.024341   0.019812   0.051070  -0.049295
    214       0.011555  -0.018105  -0.007953  -0.088432  -0.047122  -0.006565
    215       0.061973   0.062386  -0.073447  -0.136908  -0.064857   0.018614
    216      -0.053585   0.158166   0.034632   0.022963   0.041487  -0.058956
    217       0.044961   0.028342  -0.054976  -0.179755   0.030637  -0.025671
    218       0.103888  -0.064675  -0.204265  -0.082383  -0.090083   0.088891
    219       0.002091   0.096717  -0.014741   0.056564  -0.071487  -0.016150
    220      -0.039518   0.032851  -0.011234  -0.114337   0.106876  -0.041611
    221      -0.021019  -0.113198  -0.144278   0.039585  -0.006337   0.072064
    222       0.041421  -0.002150  -0.182823   0.054086   0.060508   0.001065
    223      -0.103098  -0.043046   0.133076   0.054582  -0.168386   0.022764
    224      -0.095982   0.213051   0.197331  -0.105006  -0.141982  -0.027495
    225      -0.037233   0.089364  -0.106135   0.011413   0.146559  -0.049444
    226       0.005162  -0.017397   0.073369  -0.033281  -0.180787   0.013509
    227       0.072227   0.210259   0.092847  -0.201720  -0.193143  -0.015818
    228       0.063195   0.068300  -0.090548   0.083087  -0.033561   0.016908
    229      -0.335195  -0.096576   0.018308   0.103225   0.025893   0.017726
    230      -0.086002  -0.019033  -0.009585   0.076152   0.031548   0.032052
    231       0.084423   0.044617  -0.109012  -0.005728   0.082608   0.008171
    232      -0.362870  -0.065489   0.044607   0.221191  -0.128902   0.029569
    233       0.036050   0.021085   0.024317  -0.040782  -0.036123  -0.020506
    234       0.027558   0.013139  -0.057588  -0.092304   0.113149  -0.023909
    235      -0.105060   0.028152   0.018021   0.145533  -0.237394  -0.005836
    236       0.123963   0.048455   0.032965  -0.105993  -0.070011  -0.047563
    237      -0.051606   0.006031   0.016218  -0.081440   0.008664  -0.046462
    238       0.181427   0.087212  -0.037915  -0.059793  -0.160113  -0.051891
    239       0.091849   0.036853   0.007637  -0.058239  -0.032954  -0.023050
    240      -0.067547   0.029203   0.031641   0.004122  -0.108008  -0.037894
    241       0.196166   0.055294  -0.058937  -0.168806  -0.002650  -0.062069
    242      -0.030265  -0.003061  -0.025910   0.059201   0.034540   0.029631
    243       0.045497   0.046731  -0.046166   0.015129  -0.112444  -0.015319
    244      -0.078148  -0.019973   0.008820  -0.060361   0.064390  -0.035426
    245      -0.194929  -0.012996   0.004082   0.205629   0.082013   0.068156
    246      -0.068166   0.068700  -0.000071   0.147770  -0.072643   0.012125
    247      -0.055621  -0.060814  -0.061121  -0.117625   0.037918  -0.032157
    248      -0.168129  -0.027178  -0.021571   0.166725   0.072056   0.063960
    249       0.056509   0.002852  -0.106267   0.068823  -0.115815   0.023106
    250      -0.102277  -0.009364   0.023969   0.005630   0.092431  -0.019323
    251      -0.075202  -0.090363  -0.125944   0.053956   0.018046   0.060765
                 18         19         20         21         22         23    
      0      -0.081894  -0.056861   0.025877  -0.021863  -0.008832   0.019149
      1      -0.012584   0.046805  -0.045923   0.007660   0.005276   0.037730
      2      -0.078192  -0.064154   0.010688  -0.013955  -0.065578   0.018644
      3      -0.066667  -0.042017   0.021311  -0.019602   0.004187   0.017928
      4      -0.029573  -0.000363   0.008963  -0.007726   0.034855   0.018087
      5      -0.026060  -0.013391   0.002497  -0.005548  -0.009937   0.015139
      6      -0.043488   0.011675  -0.035025  -0.006076   0.000482   0.041344
      7      -0.032384  -0.012844   0.023236  -0.010883   0.037233   0.011072
      8       0.017589   0.002847  -0.015502  -0.004245  -0.007153   0.009662
      9       0.004804   0.065635  -0.064023   0.009757  -0.000705   0.035016
     10       0.000625   0.021896  -0.019725  -0.004735   0.044545   0.028127
     11       0.001666  -0.017103  -0.018697  -0.013147  -0.002003   0.024305
     12      -0.006207   0.052209  -0.054288   0.004685   0.006630   0.034700
     13       0.018664   0.085140  -0.074543   0.009155   0.093849   0.055797
     14      -0.054675  -0.048434  -0.001564  -0.023603   0.060805   0.039509
     15      -0.043813  -0.001765  -0.013999  -0.006647  -0.001616   0.026815
     16       0.018909   0.073845  -0.087999   0.016136  -0.004858   0.030483
     17      -0.078400  -0.090146  -0.001023  -0.017859  -0.088226   0.000154
     18       0.030691   0.056214  -0.031579   0.018572  -0.052421  -0.012906
     19       0.022136   0.005761  -0.025853  -0.008522   0.012983   0.017270
     20      -0.002852  -0.012118  -0.007490  -0.008679  -0.002679   0.016050
     21       0.022421   0.010888  -0.010896  -0.001885  -0.000848  -0.004732
     22       0.022901   0.013914  -0.027334  -0.004066   0.002518   0.012782
     23      -0.034898  -0.011526   0.010387  -0.006376   0.009068   0.014891
     24      -0.012736  -0.014596   0.020572  -0.014760   0.037706  -0.003287
     25       0.000180   0.000449  -0.001936  -0.009754   0.031413   0.011523
     26      -0.030563  -0.006667   0.008543  -0.003369   0.003404   0.014811
     27       0.022862   0.002972  -0.013681  -0.006963   0.013565   0.003188
     28       0.028178   0.040695  -0.024468   0.019096  -0.060730  -0.019397
     29      -0.044823  -0.000955   0.031910   0.001903  -0.001752  -0.016187
     30       0.013173   0.025579   0.000588  -0.012000   0.061215   0.011865
     31       0.056610   0.009020  -0.068974   0.025513  -0.142597  -0.031822
     32       0.008805  -0.045574  -0.053529   0.008368  -0.125578  -0.030854
     33       0.007411   0.010902  -0.017635  -0.013643   0.047922   0.021090
     34       0.058157   0.026899  -0.013152   0.037800  -0.143033  -0.064762
     35       0.031304   0.004149   0.004136   0.021606  -0.108177  -0.070687
     36       0.014206  -0.023973  -0.040210  -0.012446   0.007496   0.020736
     37       0.022809   0.072287   0.068031   0.038406  -0.061199  -0.070765
     38      -0.023103   0.077556   0.129877   0.022991   0.018283  -0.080467
     39       0.025054  -0.026914  -0.038375  -0.006957  -0.021819   0.008647
     40       0.004358   0.083119   0.057664   0.028348  -0.009807  -0.045265
     41      -0.072207   0.074098   0.144840   0.011138   0.090114  -0.049601
     42      -0.000246   0.029364  -0.018056  -0.010693   0.045776   0.017561
     43       0.083734  -0.003739  -0.024059   0.036714  -0.159582  -0.062424
     44       0.095206  -0.015094  -0.048459   0.023246  -0.150767  -0.066259
     45       0.002261   0.010510  -0.028587  -0.008960   0.023838   0.011068
     46       0.058383   0.008142   0.045535   0.030002  -0.087397  -0.053225
     47       0.077358   0.032672   0.018987   0.018752  -0.068807  -0.051506
     48       0.004699  -0.026204  -0.050209  -0.011307   0.007528   0.013645
     49       0.024171   0.052426   0.126360   0.030766  -0.028499  -0.058952
     50       0.025035   0.099940   0.140950   0.019734   0.020428  -0.060958
     51       0.008222  -0.045158  -0.052284  -0.013827   0.000487   0.020497
     52       0.007421   0.085840   0.143159   0.036147  -0.012457  -0.073108
     53      -0.024035   0.126338   0.204818   0.023011   0.068831  -0.082213
     54       0.043079  -0.005030  -0.029619  -0.013859   0.019774   0.021854
     55       0.043641  -0.009686  -0.039616  -0.021856   0.034663   0.031620
     56      -0.031272  -0.008969   0.006193  -0.004355   0.004068   0.019747
     57      -0.125762  -0.112900   0.064726  -0.037885  -0.020752   0.015196
     58      -0.069620  -0.036863   0.060094  -0.017962   0.057146   0.010080
     59      -0.007124   0.016077   0.001405   0.001505   0.021163   0.012409
     60       0.033221   0.142633  -0.131200   0.025136   0.053486   0.077645
     61      -0.003079   0.003353  -0.005539  -0.008464   0.027770   0.017133
     62       0.046041  -0.011765  -0.043367  -0.011733  -0.047835   0.016112
     63       0.020595   0.086278  -0.081519   0.009828   0.014794   0.039372
     64       0.033080   0.123476  -0.094156   0.009261   0.201399   0.077069
     65      -0.079088  -0.036485   0.009568  -0.030567   0.237338   0.072576
     66      -0.008226  -0.011773   0.018462  -0.013801   0.036970  -0.004220
     67       0.015612  -0.006392   0.015330  -0.017447   0.070574  -0.001999
     68       0.008758   0.016816  -0.009757   0.004374  -0.001685   0.006928
     69      -0.003397  -0.024903   0.038924  -0.023128   0.075002  -0.014466
     70      -0.004354   0.002871  -0.006390  -0.007474   0.021048   0.015052
     71      -0.064406  -0.018878   0.026896  -0.006451   0.013547   0.020630
     72      -0.034803   0.020800  -0.039535  -0.003423   0.000861   0.039844
     73      -0.041296  -0.050170   0.061496  -0.020044   0.034240  -0.008701
     74       0.058550   0.032591  -0.020224   0.005195  -0.006920  -0.008518
     75      -0.072116   0.003649  -0.050735  -0.010246   0.002160   0.067214
     76      -0.047486  -0.008238   0.024076  -0.007825   0.035558   0.014171
     77       0.020211  -0.001263  -0.019035  -0.006741  -0.005839   0.013099
     78       0.035130   0.063042  -0.031072   0.022568  -0.062696  -0.018460
     79       0.017941  -0.028675  -0.011325  -0.021860   0.036329   0.017836
     80       0.021230  -0.002435   0.009918   0.003627  -0.045612  -0.018932
     81       0.049400   0.079158  -0.023474   0.033673  -0.090614  -0.038593
     82       0.039168   0.020128  -0.042601  -0.004008  -0.006248   0.017452
     83      -0.004858  -0.018333  -0.021619  -0.015443   0.009690   0.031788
     84       0.010247   0.157430  -0.155290   0.024588   0.105238   0.118016
     85      -0.019551   0.016663  -0.000409  -0.004834   0.061194   0.023110
     86       0.049452  -0.015614  -0.052934  -0.014011  -0.053606   0.023596
     87       0.070040   0.180140  -0.154430   0.035212   0.046161   0.071736
     88       0.024086   0.029755  -0.044010  -0.004439   0.028602   0.035152
     89       0.039270  -0.019565  -0.051618  -0.015679  -0.043112   0.030294
     90       0.040585   0.150252  -0.136102   0.027183   0.052041   0.076700
     91      -0.017565  -0.053275   0.041590  -0.019418  -0.019433  -0.016154
     92       0.085975   0.003655  -0.046400  -0.005026  -0.086665  -0.011235
     93      -0.115111  -0.102841   0.061210  -0.035565  -0.013540   0.013990
     94      -0.088653  -0.085399   0.109364  -0.034557   0.067796  -0.004068
     95       0.038280   0.057605  -0.011518   0.010870   0.052852   0.006292
     96      -0.155114  -0.166013   0.117408  -0.055117  -0.011484   0.002789
     97      -0.065783  -0.023348   0.047166  -0.013288   0.055070   0.014296
     98      -0.042958   0.002479   0.018393  -0.000405   0.025281   0.017409
     99      -0.154765  -0.127141   0.051274  -0.038625  -0.056142   0.027303
    100      -0.088191  -0.032720   0.066265  -0.015489   0.067897   0.014791
    101      -0.001131   0.011965  -0.003646   0.000087   0.010722   0.011551
    102      -0.048807  -0.002439  -0.013331  -0.006266   0.000753   0.026616
    103       0.023083   0.108787  -0.126581   0.020819   0.032811   0.026819
    104      -0.108028  -0.087600  -0.011221  -0.019403  -0.029876  -0.019953
    105       0.068810   0.005016  -0.062995  -0.008456  -0.008322   0.032130
    106       0.070579  -0.001224  -0.068976  -0.019782   0.013965   0.035424
    107      -0.029555  -0.009447   0.006377  -0.005651   0.005989   0.017267
    108       0.032571  -0.035664  -0.010264  -0.032810   0.072192   0.036444
    109       0.045868  -0.006340  -0.042683  -0.020022   0.029070   0.030492
    110      -0.060512  -0.006057   0.034663   0.001162   0.007446   0.007822
    111       0.044242   0.001317  -0.032458  -0.009812   0.009061   0.017973
    112       0.030315  -0.038959  -0.016963  -0.039994   0.087308   0.044312
    113      -0.001742  -0.010540  -0.026947  -0.007394  -0.004304   0.039154
    114      -0.004396   0.058809  -0.016823  -0.006732   0.041454   0.011421
    115       0.115687  -0.037914  -0.083648   0.035850  -0.201537  -0.053314
    116       0.144973  -0.070057  -0.139049   0.021362  -0.212600  -0.051325
    117       0.018593   0.033001  -0.015858   0.003712  -0.033473  -0.016202
    118       0.035169  -0.037283   0.023297   0.010771   0.018109  -0.002890
    119       0.068370  -0.002420  -0.022140   0.010162   0.014008   0.002460
    120       0.004255  -0.038186  -0.059924  -0.010462  -0.006888   0.009243
    121       0.005794   0.058032   0.172448   0.025388   0.016995  -0.048905
    122       0.015203   0.126928   0.186928   0.014363   0.076976  -0.045886
    123      -0.095148  -0.083709   0.065823  -0.031955   0.019259   0.011776
    124      -0.000523   0.060123  -0.065030   0.012081  -0.002765   0.037802
    125      -0.112849  -0.077181   0.023708  -0.015571  -0.086057   0.035043
    126      -0.110911  -0.085753   0.019012  -0.024980  -0.055452   0.022066
    127      -0.035044   0.049337  -0.036871   0.008928  -0.004015   0.054905
    128      -0.076196  -0.066745   0.008522  -0.014386  -0.066972   0.016054
    129       0.013664   0.013921  -0.002151   0.006179   0.030648   0.014318
    130       0.000982  -0.023692   0.016834   0.007990  -0.039326  -0.024763
    131       0.047383   0.001709  -0.026094   0.010735  -0.010656  -0.005784
    132       0.126293  -0.032369   0.064831   0.019605   0.081034   0.016617
    133      -0.069391   0.005228  -0.026450  -0.000362  -0.070981  -0.026441
    134      -0.020598   0.016514  -0.018832   0.003775  -0.017566  -0.002594
    135       0.065078  -0.042383   0.078625   0.016556   0.033193  -0.004331
    136      -0.079732   0.019167  -0.013345  -0.004440  -0.033735  -0.007494
    137      -0.043019   0.022441  -0.006304   0.000422  -0.005754   0.004208
    138      -0.124468   0.003395   0.012821  -0.002540  -0.089471  -0.033783
    139      -0.012003  -0.001588   0.051011   0.000352   0.052154   0.017947
    140       0.001269   0.013616  -0.005376   0.005833   0.008358   0.005946
    141      -0.225141   0.049749  -0.050361  -0.013513  -0.119650  -0.028685
    142       0.048719  -0.030696   0.092774   0.006541   0.071741   0.015007
    143       0.064719  -0.000682  -0.015686   0.013266   0.007369  -0.000450
    144      -0.140875   0.047734  -0.047364  -0.006157  -0.039092   0.000456
    145       0.048562  -0.038242   0.070110   0.008687   0.015427  -0.008469
    146       0.086437  -0.005819  -0.028106   0.016157  -0.006148  -0.007492
    147       0.257490  -0.062316   0.108774   0.031409   0.147312   0.029527
    148      -0.112340   0.018074  -0.070853  -0.003543  -0.117430  -0.039317
    149      -0.054411   0.023210  -0.019673   0.000556  -0.026234  -0.003003
    150       0.156376  -0.082618   0.135851   0.027626   0.074811  -0.003560
    151      -0.134463   0.044156  -0.051001  -0.011041  -0.060631  -0.008385
    152      -0.094690   0.034100   0.003532  -0.006285  -0.005370   0.008893
    153      -0.186926   0.000485   0.014540  -0.007045  -0.154002  -0.059303
    154      -0.010379   0.006177   0.064864  -0.001968   0.097817   0.038701
    155      -0.014393   0.017762   0.003766   0.003159   0.019747   0.012161
    156      -0.362676   0.082313  -0.095559  -0.024554  -0.202706  -0.049025
    157       0.092821  -0.044255   0.137590   0.008822   0.128679   0.032584
    158       0.097565  -0.007272  -0.016045   0.016366   0.016092   0.000385
    159      -0.192330   0.065169  -0.071069  -0.002103  -0.043324   0.000533
    160       0.079297  -0.049385   0.087223   0.005150   0.019999  -0.007491
    161       0.131424  -0.015325  -0.042233   0.024127  -0.015895  -0.015715
    162       0.007486  -0.072226  -0.056588  -0.014030  -0.010992   0.020130
    163      -0.019210   0.114675   0.204534   0.032232   0.045882  -0.073734
    164      -0.064138   0.171902   0.297619   0.016873   0.157771  -0.083113
    165       0.023897   0.072123  -0.007374   0.014649  -0.173851  -0.086859
    166       0.029459  -0.079393   0.021388  -0.011838   0.197122   0.079120
    167       0.063316  -0.038635  -0.029527  -0.000182   0.145440   0.068427
    168       0.019199   0.070204   0.021194  -0.020462  -0.023609   0.089099
    169       0.010309  -0.059306  -0.012336  -0.043803  -0.030902  -0.000057
    170       0.025371  -0.001868  -0.024301  -0.091087   0.001616  -0.036697
    171       0.005347   0.083457   0.053607   0.025179  -0.040305   0.109408
    172      -0.012325  -0.089482  -0.017696   0.018060  -0.012545   0.008882
    173       0.039616  -0.000912  -0.041557  -0.135023   0.007240  -0.053656
    174      -0.012494   0.043705   0.062330   0.071780  -0.049335   0.118649
    175      -0.030936  -0.047215   0.014398   0.088809  -0.014546   0.060020
    176       0.024346   0.001692  -0.024330  -0.086038   0.003292  -0.029409
    177      -0.016287  -0.024950   0.027140   0.064278  -0.027369   0.073648
    178      -0.027442   0.044650   0.064082   0.106375  -0.045974   0.126879
    179      -0.005279   0.006110   0.012945   0.010930  -0.008282   0.018559
    180      -0.002417  -0.051603  -0.015010   0.013339  -0.000160   0.029869
    181      -0.003637   0.092808   0.079905   0.044201  -0.074984   0.138523
    182      -0.019195   0.008016   0.031920   0.055041  -0.015329   0.039258
    183       0.015188   0.001427  -0.014451  -0.026821  -0.001961   0.044558
    184       0.015837   0.033097   0.035546  -0.036917  -0.060760   0.060733
    185      -0.004130   0.002922   0.013178   0.005213  -0.010104   0.011672
    186       0.010474   0.093563   0.049000   0.006944  -0.017105   0.045477
    187      -0.018638  -0.102595  -0.015157   0.036324  -0.034947   0.069887
    188       0.062447   0.003361  -0.056366  -0.184592   0.001103  -0.048723
    189       0.008493   0.050962   0.012518   0.010897   0.047427  -0.107767
    190      -0.005851  -0.103886  -0.025413  -0.033568  -0.012205  -0.001894
    191       0.015433  -0.032335  -0.058357   0.082340  -0.004784   0.034949
    192       0.015998   0.002385  -0.000664   0.003607   0.070655  -0.160375
    193      -0.013738  -0.045615  -0.010605  -0.028393  -0.035090   0.045721
    194       0.017885  -0.034137   0.009481   0.059244  -0.066290   0.146855
    195       0.023643  -0.078318   0.015210   0.043850   0.065103  -0.148555
    196      -0.008003  -0.033440   0.012572  -0.118154  -0.050687   0.055350
    197       0.021762   0.014808   0.031678  -0.065666  -0.088351   0.164829
    198       0.037249  -0.060957   0.060672  -0.012465   0.019451  -0.073350
    199      -0.017092  -0.106979  -0.023370  -0.065201  -0.004015  -0.031089
    200      -0.013890   0.015179  -0.082368   0.053790   0.018452  -0.005656
    201       0.030155   0.022253   0.047277  -0.072076   0.023117  -0.089103
    202      -0.016858  -0.156971  -0.031939   0.040009  -0.001819  -0.019188
    203      -0.015764  -0.040911  -0.101201   0.228104   0.026884   0.007691
    204       0.030382   0.022491   0.008570  -0.050805   0.042072  -0.103931
    205      -0.042338   0.001000  -0.060949   0.061388   0.025886  -0.064978
    206      -0.008370  -0.064765  -0.010275   0.160415  -0.013931   0.043157
    207       0.054045  -0.053524   0.037542  -0.045740  -0.005913  -0.007683
    208      -0.066224   0.067932  -0.084319   0.049079   0.076387  -0.170932
    209      -0.032478  -0.036254  -0.002473   0.102889   0.038361  -0.083904
    210       0.061950  -0.141283   0.058064   0.015682  -0.019319   0.018248
    211      -0.058930   0.083991  -0.060043  -0.064053   0.059154  -0.155229
    212      -0.025996   0.016630   0.021957  -0.066052   0.019035  -0.069956
    213       0.036926  -0.152668   0.031266   0.095670   0.048020  -0.112354
    214      -0.020335   0.033918   0.003800  -0.182618  -0.036814   0.019632
    215       0.017427   0.042038   0.066532  -0.207201  -0.098010   0.156065
    216       0.050852  -0.110966   0.097853   0.001039  -0.011752  -0.018606
    217      -0.025335  -0.114666  -0.049722  -0.097269   0.022879  -0.089581
    218      -0.033446   0.051129  -0.140111   0.007881   0.074597  -0.116144
    219       0.027611   0.016151   0.051692  -0.059324   0.004192  -0.098085
    220      -0.004841  -0.145530  -0.033509  -0.002239   0.055127  -0.005151
    221      -0.028125  -0.000254  -0.110097   0.169414   0.110336   0.001411
    222       0.064448  -0.042623   0.038257  -0.092063  -0.030506   0.041710
    223      -0.088264   0.110301  -0.115174   0.127958   0.125009  -0.256486
    224      -0.052165  -0.056392  -0.004001   0.190512   0.084869  -0.177205
    225       0.076336  -0.199745   0.070452   0.025661  -0.045684   0.073680
    226      -0.073180   0.136792  -0.066596  -0.081922   0.086096  -0.214911
    227      -0.038607   0.040582   0.042265  -0.118352   0.043598  -0.141101
    228       0.034203   0.103770   0.015777  -0.059423  -0.019605   0.089184
    229       0.024111  -0.094110  -0.037802  -0.095950  -0.030774  -0.035729
    230       0.036994  -0.003871  -0.037237  -0.128241   0.003190  -0.051787
    231       0.026493  -0.015156  -0.046067  -0.067998   0.018881   0.011349
    232       0.034321   0.064409   0.043489  -0.087893  -0.079268   0.058258
    233      -0.015109   0.003666   0.028213   0.040906  -0.016554   0.030309
    234      -0.005081  -0.112014  -0.047693   0.003749   0.022252  -0.017064
    235      -0.000580   0.173612   0.124199   0.058654  -0.105124   0.202091
    236      -0.041908   0.012866   0.060910   0.128937  -0.024759   0.076439
    237      -0.029953  -0.062845   0.029072   0.095853  -0.027813   0.064140
    238      -0.043178   0.085331   0.094604   0.169627  -0.051633   0.178542
    239      -0.017134   0.009144   0.026672   0.049742  -0.010859   0.036926
    240      -0.023580   0.055250   0.090923   0.111322  -0.067238   0.145473
    241      -0.049498  -0.072058   0.011195   0.141597  -0.001538   0.074008
    242       0.035164   0.001881  -0.039033  -0.121029   0.009607  -0.047468
    243      -0.016744   0.077633   0.053749   0.123024  -0.021195   0.087340
    244      -0.007181  -0.080326  -0.000104  -0.048309  -0.060718   0.108465
    245       0.097777   0.031295  -0.054544  -0.352312  -0.006454  -0.076648
    246       0.046757   0.115162   0.046512  -0.148278  -0.024387   0.020940
    247      -0.044996  -0.119251  -0.008018   0.201238  -0.058298   0.170233
    248       0.077759   0.012689  -0.057083  -0.247919  -0.003392  -0.055084
    249      -0.012803   0.049198  -0.039401   0.110728   0.092846  -0.172523
    250       0.019400  -0.097375  -0.039930  -0.177941   0.022525  -0.111299
    251       0.008033  -0.031713  -0.078182   0.114654   0.013571   0.006578
                 24         25         26         27         28         29    
      0       0.036130   0.008168  -0.007082  -0.024908  -0.050752   0.017038
      1       0.075408   0.010747  -0.041184  -0.063709   0.041945   0.025435
      2       0.122831   0.050303  -0.114258  -0.033884   0.050355   0.002283
      3       0.016610  -0.001084   0.016912  -0.020839  -0.063414   0.014618
      4       0.009243  -0.008938  -0.009174  -0.023149  -0.025094   0.003899
      5       0.049223   0.007654  -0.038549  -0.013070  -0.047963   0.003642
      6       0.051892   0.007445  -0.019469  -0.045746  -0.015905   0.026708
      7      -0.004111  -0.013079   0.005229  -0.012703  -0.036673  -0.003492
      8       0.037611  -0.005952   0.026618  -0.020383  -0.063819  -0.009890
      9       0.054203   0.002354   0.015950  -0.034073  -0.052949   0.006770
     10       0.003757  -0.021054   0.021353  -0.039005  -0.022094   0.010980
     11       0.042098  -0.007086   0.008335  -0.046569  -0.037614   0.016594
     12       0.044565  -0.000341   0.007996  -0.032421  -0.050511   0.009035
     13      -0.049521  -0.029368  -0.009228  -0.025307   0.056084  -0.000967
     14      -0.062318  -0.011680  -0.083513   0.019123   0.053336  -0.010210
     15       0.039358   0.002508   0.002054  -0.024727  -0.051671   0.007985
     16       0.058662   0.027969  -0.024373  -0.043136   0.232326  -0.067338
     17       0.097029   0.078851  -0.110057  -0.002157   0.312475  -0.114507
     18       0.066900   0.026151   0.022778   0.031241  -0.088820  -0.041426
     19       0.033577  -0.009850   0.033557  -0.052930  -0.007176   0.010496
     20       0.034580  -0.004422   0.005978  -0.025512  -0.048915   0.007363
     21      -0.014429   0.001050  -0.004146  -0.002853   0.003180   0.010191
     22       0.045741  -0.002243   0.034173  -0.033934  -0.015931  -0.009546
     23       0.018846  -0.005385   0.011843  -0.002000  -0.048543  -0.003862
     24      -0.066944  -0.030725   0.110874  -0.002616  -0.035623  -0.001025
     25       0.002192  -0.017398   0.048355  -0.029779  -0.019480  -0.009045
     26       0.030077   0.003891  -0.048946  -0.002756  -0.048965   0.007677
     27      -0.022658  -0.003071  -0.012599  -0.016744   0.029572   0.010406
     28       0.067659   0.028095   0.017598   0.068270  -0.051046  -0.062793
     29      -0.029415  -0.016136   0.157302   0.045282  -0.003023  -0.035360
     30       0.011514   0.004666   0.010223  -0.038370   0.035803  -0.050811
     31       0.017356   0.015942   0.004219   0.099348  -0.028226   0.028810
     32      -0.101426  -0.038722   0.168400   0.068781   0.061784   0.109510
     33       0.015066   0.006257   0.007857  -0.015307   0.033616  -0.059911
     34      -0.014218   0.019199  -0.030400   0.116008  -0.044419   0.044135
     35      -0.113095  -0.031799   0.148304   0.046468   0.065619   0.117954
     36      -0.029317  -0.009023   0.003808   0.000515   0.029368  -0.015277
     37       0.034241   0.039744  -0.035577   0.094199  -0.054897  -0.023828
     38      -0.035085   0.000399   0.137345   0.012621   0.048769   0.012424
     39      -0.048069  -0.011456  -0.024320   0.006581   0.025963   0.035779
     40       0.082508   0.047838   0.000062   0.085402  -0.072484  -0.123640
     41       0.007325   0.010928   0.167232   0.031887  -0.000961  -0.129977
     42       0.046705   0.022717   0.013882   0.019019   0.038390  -0.078493
     43      -0.068567  -0.004576  -0.065625   0.084582  -0.050112   0.063465
     44      -0.144554  -0.046876   0.061219   0.015560   0.044813   0.108015
     45       0.011747   0.013291   0.045755   0.039074   0.051735  -0.071666
     46      -0.059308  -0.004624  -0.095642   0.022802  -0.022126   0.042414
     47      -0.068092  -0.023707  -0.039234  -0.047892   0.035999   0.066334
     48      -0.038318  -0.007216   0.073522   0.038035   0.039409  -0.061268
     49      -0.007840   0.015079  -0.117439  -0.011382   0.001493   0.070565
     50       0.007765   0.004288  -0.066566  -0.101422   0.078354   0.108026
     51      -0.063695  -0.020332   0.056349   0.020949   0.038778  -0.029270
     52       0.034399   0.036997  -0.083424   0.023813  -0.010368   0.017484
     53       0.022872   0.017346   0.022958  -0.076684   0.077862   0.060514
     54      -0.001794   0.001469  -0.179449  -0.095625   0.025859   0.138767
     55       0.022578  -0.030682   0.058045  -0.145583   0.049370   0.096057
     56       0.037155   0.008629  -0.101607  -0.002212  -0.067379   0.022134
     57       0.047024   0.021369  -0.037813  -0.020307  -0.089046   0.020341
     58      -0.029057  -0.017321  -0.036871   0.004496  -0.120729   0.026175
     59       0.004550  -0.012975  -0.017088   0.002903  -0.086816   0.013099
     60       0.020579  -0.020370   0.010201  -0.058503  -0.028244   0.029571
     61       0.017941  -0.014297   0.026702  -0.038817  -0.029215   0.006505
     62       0.115098   0.003094   0.067194  -0.109081  -0.087575   0.043396
     63       0.045578  -0.003296   0.016353  -0.043644  -0.047019   0.014649
     64      -0.194211  -0.069885  -0.045033   0.033809   0.018357   0.013338
     65      -0.315384  -0.075106  -0.159122   0.140756  -0.027735   0.004239
     66      -0.067590  -0.030297   0.109185  -0.002534  -0.030595  -0.000883
     67      -0.080316  -0.055042   0.180409  -0.025341  -0.016372  -0.026236
     68       0.022779   0.007320  -0.065150  -0.004204  -0.000759   0.012117
     69      -0.143470  -0.065751   0.228565  -0.000240  -0.034629  -0.014765
     70       0.024284  -0.007150   0.012743  -0.030256  -0.020518  -0.004832
     71       0.026680   0.003849  -0.074694   0.000457  -0.069761   0.013730
     72       0.050811   0.006171  -0.012589  -0.042526  -0.022836   0.021982
     73      -0.024603  -0.019340   0.044980   0.001956  -0.074062  -0.014799
     74       0.022226  -0.015207   0.082392   0.004411  -0.117509  -0.041876
     75       0.074432   0.017131  -0.082824  -0.076290   0.046754   0.061017
     76       0.004500  -0.004828  -0.028811  -0.007720  -0.021666  -0.002290
     77       0.037273  -0.008612   0.032670  -0.029102  -0.060090  -0.003723
     78       0.077788   0.031277   0.026644   0.042510  -0.107510  -0.053709
     79      -0.015232  -0.020722   0.007075  -0.064943   0.060310   0.039497
     80       0.057095   0.018245   0.002344   0.034058  -0.099590  -0.041726
     81       0.100332   0.046913   0.027015   0.082114  -0.153876  -0.089545
     82       0.068079  -0.002334   0.042842  -0.056663  -0.035900  -0.003930
     83       0.033695  -0.012794   0.008430  -0.058917  -0.024701   0.028600
     84      -0.024644  -0.038263  -0.033043  -0.070836   0.037539   0.057820
     85      -0.034182  -0.022449  -0.007940   0.008306   0.001530  -0.017540
     86       0.133762   0.003058   0.075908  -0.140404  -0.087653   0.065293
     87       0.036607  -0.020214   0.041366  -0.065225  -0.069532   0.023329
     88       0.044132  -0.019718   0.052131  -0.093855  -0.044074   0.042484
     89       0.121087  -0.000036   0.063024  -0.137726  -0.070689   0.068596
     90       0.023996  -0.020333   0.016417  -0.060302  -0.036319   0.028592
     91       0.052916   0.003855   0.040220  -0.027977  -0.055157  -0.008928
     92       0.159172   0.014543   0.117430  -0.114004  -0.156878   0.026908
     93       0.035400   0.014485  -0.023569  -0.017445  -0.099765   0.021569
     94      -0.061309  -0.030405  -0.014694   0.022145  -0.272645   0.050904
     95      -0.047323  -0.043276   0.045674   0.016364  -0.139460   0.019129
     96       0.019365   0.012703  -0.033130  -0.002291  -0.229834   0.045213
     97      -0.020588  -0.013674  -0.045896   0.000232  -0.079941   0.020163
     98       0.008648  -0.003625  -0.077777   0.010442  -0.079448   0.020729
     99       0.110968   0.054715  -0.100228  -0.043012   0.028815   0.003701
    100      -0.034564  -0.015015  -0.077694   0.012199  -0.110780   0.031918
    101       0.016085  -0.009778  -0.003787  -0.004255  -0.076746   0.007931
    102       0.036774   0.003770   0.000523  -0.024184  -0.049968   0.007815
    103       0.011982   0.065130  -0.046121  -0.020036   0.251326  -0.085402
    104       0.016493   0.121036  -0.141664   0.034323   0.341323  -0.130660
    105       0.041200   0.019020  -0.299851  -0.123039   0.019449   0.215279
    106       0.045055  -0.034135   0.102851  -0.193220   0.081959   0.151937
    107       0.029486  -0.000197  -0.031934  -0.012406  -0.049938   0.016318
    108      -0.044177  -0.020813  -0.209179  -0.159149   0.059568   0.191759
    109       0.027751  -0.028711   0.062416  -0.142256   0.047851   0.093964
    110       0.025861   0.020999  -0.127788   0.083774  -0.118126  -0.072770
    111       0.005399   0.005468  -0.165918  -0.079605   0.018175   0.122865
    112      -0.020051  -0.051681   0.033031  -0.200545   0.080411   0.136559
    113       0.068956   0.016778  -0.243048  -0.075504  -0.048472   0.145644
    114       0.087446   0.042264  -0.011637   0.039227   0.026725  -0.079114
    115      -0.097606  -0.019211  -0.064215   0.097288  -0.064671   0.056729
    116      -0.192202  -0.071199   0.065969   0.030531   0.023206   0.095956
    117       0.006471   0.023462  -0.013036   0.090449   0.040282  -0.044991
    118      -0.042088  -0.009237   0.000686  -0.024719   0.009994  -0.036388
    119       0.008916   0.010473  -0.040914   0.005708  -0.010000  -0.047338
    120      -0.062009  -0.015243   0.100555   0.051493   0.031677  -0.060003
    121       0.006913   0.014508  -0.155257  -0.066419   0.013963   0.100985
    122       0.063873   0.019917  -0.141306  -0.161007   0.102697   0.122773
    123      -0.005788  -0.011755   0.010466  -0.006268  -0.150444   0.031484
    124       0.079670   0.016970  -0.037944  -0.063496   0.102376   0.002932
    125       0.187569   0.057003  -0.166662  -0.076291  -0.065854   0.104755
    126       0.090586   0.042909  -0.053661  -0.045371   0.070317   0.010172
    127       0.129261   0.006516  -0.080235  -0.103219  -0.125773   0.139911
    128       0.116756   0.053291  -0.111059  -0.028202   0.088660  -0.018372
    129       0.084890   0.070297  -0.016696   0.201910   0.039311   0.037076
    130      -0.100958  -0.045825  -0.000063  -0.102180  -0.009461  -0.159900
    131      -0.009154  -0.000322  -0.050916  -0.015553  -0.036430  -0.117680
    132       0.061117   0.054068  -0.017131   0.133944   0.029807   0.011362
    133      -0.087462  -0.034930   0.001134  -0.056643   0.000548  -0.151758
    134       0.004410  -0.004298  -0.023399  -0.018959  -0.032717  -0.016237
    135      -0.037172  -0.016277   0.017343  -0.052890   0.010006  -0.032049
    136      -0.013980   0.002313   0.017076   0.046122   0.029324  -0.003009
    137       0.025887   0.000891  -0.003593  -0.003495  -0.020384   0.072677
    138      -0.112726  -0.067396   0.043124  -0.133697   0.003882  -0.021338
    139       0.047108   0.027137   0.039809   0.081308   0.050409   0.112228
    140       0.032041   0.010770  -0.020775   0.013283  -0.025273   0.030537
    141      -0.047560  -0.020252   0.029018   0.028270   0.027833   0.073560
    142       0.006081  -0.003731   0.050585  -0.023774   0.035314   0.056091
    143       0.010091   0.010838  -0.050941   0.004488  -0.036347  -0.092683
    144       0.058062   0.052143  -0.000214   0.186454   0.045388   0.083031
    145      -0.072582  -0.042960   0.029707  -0.110488   0.006787  -0.082194
    146      -0.011008   0.005589  -0.068563  -0.006466  -0.045486  -0.166121
    147       0.090898   0.075821  -0.035102   0.165184   0.032822  -0.015785
    148      -0.117332  -0.043472  -0.013640  -0.065049  -0.006154  -0.229687
    149       0.003676  -0.009379  -0.011801  -0.027541  -0.031677   0.020529
    150      -0.071302  -0.041538   0.023778  -0.155059  -0.004212  -0.091106
    151       0.006831   0.018786   0.010547   0.111833   0.037237   0.026435
    152       0.039731  -0.001620   0.026485  -0.002256  -0.003779   0.178923
    153      -0.215795  -0.138957   0.069972  -0.312747  -0.019839  -0.084014
    154       0.122447   0.067613   0.048572   0.184427   0.074034   0.236737
    155       0.051829   0.017025  -0.008186   0.030208  -0.016842   0.091832
    156      -0.091494  -0.048607   0.042516  -0.006980   0.024975   0.104960
    157       0.045178   0.009513   0.071524  -0.010922   0.046305   0.140099
    158       0.011464   0.016026  -0.063521   0.012415  -0.039453  -0.135065
    159       0.082567   0.072454  -0.006275   0.228294   0.051350   0.087699
    160      -0.086684  -0.056718   0.035333  -0.139364   0.003426  -0.080316
    161      -0.027641   0.009989  -0.095750   0.002422  -0.059658  -0.249399
    162      -0.112852  -0.039932   0.088535   0.020944   0.055139  -0.007233
    163       0.071873   0.052019  -0.095434  -0.010342   0.003206   0.001016
    164       0.083125   0.041703   0.002571  -0.128259   0.097577   0.033804
    165      -0.114349  -0.034131  -0.071029  -0.013825   0.032729  -0.083234
    166       0.067594   0.032578   0.130073   0.020688   0.086350   0.071861
    167       0.122708   0.064732   0.011552   0.103937  -0.003992  -0.013269
    168      -0.066084   0.127632   0.012591  -0.009304  -0.006247  -0.010564
    169       0.014177  -0.001399   0.007557   0.009618  -0.001021  -0.026690
    170      -0.005883   0.034121   0.005058  -0.001605  -0.002982  -0.006202
    171      -0.054829   0.111206   0.010172  -0.010131  -0.004381  -0.003730
    172       0.020327  -0.047992   0.001612   0.013997   0.001737  -0.019448
    173      -0.012777   0.053065   0.007344  -0.002265  -0.004457  -0.010124
    174      -0.036774   0.080668   0.009104  -0.008244  -0.003505  -0.004011
    175       0.005599  -0.048507  -0.000730   0.014991   0.003798  -0.020467
    176      -0.011266   0.039390   0.005672  -0.001274  -0.003158  -0.009484
    177      -0.013220   0.018333   0.004505   0.002398  -0.000568  -0.012199
    178      -0.026582   0.035060   0.005705   0.000911  -0.000017  -0.010664
    179      -0.004822   0.009443   0.001430  -0.000557  -0.000260  -0.001388
    180      -0.013029   0.000601   0.003289   0.009808   0.000253  -0.024131
    181      -0.044780   0.121564   0.015170  -0.012634  -0.006079  -0.006225
    182      -0.000157  -0.004097  -0.000567  -0.000939   0.000952   0.004205
    183      -0.042228   0.065733   0.008351   0.001213  -0.003501  -0.019363
    184      -0.019064   0.085916   0.014017  -0.004619  -0.005203  -0.017211
    185      -0.000187   0.005803   0.001000  -0.000915  -0.000147   0.001309
    186      -0.031215   0.057172   0.001595  -0.005332   0.000149   0.003892
    187       0.000146  -0.001287   0.008672   0.008217  -0.002240  -0.017842
    188      -0.024496   0.078467   0.009762  -0.003289  -0.004678  -0.007923
    189       0.035973  -0.080348  -0.013266   0.002975   0.006400   0.011318
    190       0.003599   0.004860   0.004402   0.006258  -0.002845  -0.010259
    191       0.035823  -0.091950   0.006992   0.007011   0.004570  -0.009774
    192       0.039730  -0.078419  -0.012081   0.000580   0.004076  -0.000384
    193       0.007387  -0.018255  -0.000937   0.008682   0.002206   0.017963
    194      -0.000581  -0.049576   0.003596   0.002684   0.006194   0.027536
    195       0.001257   0.002934  -0.006476  -0.010336   0.000893  -0.001807
    196       0.015153  -0.039566  -0.002533   0.011943  -0.000199   0.014680
    197       0.027347  -0.111077   0.000838   0.013002   0.004603   0.024008
    198       0.007542  -0.056647  -0.014172   0.001951   0.008811   0.010836
    199      -0.013918   0.077667   0.007785  -0.009582  -0.011815   0.003542
    200       0.019648   0.004045   0.012864  -0.013080  -0.010310   0.003554
    201       0.003423  -0.016195  -0.013598  -0.003141   0.005212   0.024250
    202       0.026418  -0.034547   0.007612   0.002567  -0.003935  -0.016185
    203       0.090172  -0.196193   0.010329   0.011558   0.004906  -0.031177
    204       0.063593  -0.148117  -0.012940   0.012588   0.007694  -0.002189
    205       0.021998  -0.023643  -0.007700   0.000718   0.005282   0.043514
    206      -0.034088   0.058783   0.005002  -0.017071   0.000959   0.036881
    207       0.027997  -0.083299  -0.004434   0.006273   0.005812   0.008035
    208       0.052533  -0.077966  -0.017058   0.006210   0.006018   0.029367
    209      -0.030252   0.059599  -0.002421  -0.014323  -0.004730  -0.007364
    210      -0.021312   0.033442   0.000655  -0.012296   0.000176   0.021406
    211       0.069137  -0.130916  -0.016564   0.021490   0.006002   0.002682
    212       0.010071  -0.051990  -0.004013   0.013666  -0.002521  -0.045632
    213      -0.033627   0.097500  -0.004896  -0.029330  -0.007891   0.006155
    214       0.046340  -0.129598  -0.004122   0.033139   0.008501   0.001797
    215       0.031381  -0.167987   0.004176   0.042825   0.012261  -0.017874
    216       0.026532  -0.140548  -0.014527   0.013754   0.014512   0.005218
    217      -0.061332   0.245769   0.016025  -0.035735  -0.024993   0.016858
    218      -0.046075   0.249128   0.022058  -0.049753  -0.028594   0.022041
    219       0.037045  -0.041051  -0.006205  -0.006231   0.008073   0.021847
    220      -0.076698   0.037028  -0.016028   0.013665  -0.005130  -0.008319
    221      -0.037500  -0.108808  -0.030847   0.037490  -0.000380  -0.022292
    222       0.040404  -0.121884   0.001782   0.014763   0.008931   0.007881
    223       0.066615  -0.090203  -0.028120  -0.000161   0.006752   0.039019
    224      -0.053088   0.131450  -0.014152  -0.030251  -0.010555  -0.006738
    225      -0.051922   0.098089   0.012119  -0.022028  -0.002444   0.027366
    226       0.096470  -0.189258  -0.028394   0.030715   0.007545  -0.008026
    227       0.020775  -0.078681  -0.016968   0.020170  -0.006059  -0.075983
    228      -0.087237   0.172059   0.016080  -0.013544  -0.008705  -0.012646
    229       0.026413  -0.006568   0.009924   0.012397  -0.002147  -0.035922
    230      -0.008846   0.049036   0.007404  -0.002027  -0.004413  -0.011000
    231      -0.044227   0.058940   0.007528   0.004558  -0.003493  -0.023232
    232      -0.026369   0.135953   0.019823  -0.012071  -0.008605  -0.016061
    233       0.002815  -0.003592  -0.000050  -0.000776   0.000739   0.003045
    234       0.010243  -0.062161  -0.001821   0.020815   0.003546  -0.032771
    235      -0.075821   0.205019   0.021947  -0.027330  -0.010436   0.005400
    236       0.004175  -0.023608  -0.003269  -0.001076   0.002819   0.010255
    237       0.008862  -0.026877   0.000641   0.006543   0.001807  -0.009596
    238      -0.041824   0.044091   0.004286  -0.001512   0.001016  -0.004210
    239      -0.002954  -0.003776  -0.000636  -0.000039   0.001070   0.002376
    240      -0.033007   0.083967   0.009510  -0.011582  -0.003499   0.000603
    241       0.009118  -0.089729  -0.005230   0.022307   0.006882  -0.024680
    242      -0.014194   0.048145   0.006614  -0.001346  -0.003952  -0.010867
    243      -0.011378   0.002321   0.001941  -0.002530   0.001982  -0.000840
    244      -0.051133   0.130064   0.019329  -0.001570  -0.010710  -0.025311
    245      -0.070791   0.201416   0.014419  -0.011109  -0.010759  -0.006065
    246      -0.071931   0.164017   0.005555  -0.011981  -0.004737   0.007022
    247       0.018058  -0.068596   0.011270   0.012622   0.001892  -0.021568
    248      -0.042342   0.124165   0.011698  -0.006098  -0.006701  -0.006624
    249       0.088124  -0.176980  -0.011692   0.009494   0.007209  -0.015560
    250      -0.005654   0.058175   0.000548   0.002916  -0.005326  -0.016147
    251       0.056395  -0.128057   0.007341   0.009323   0.004721  -0.020021
                 30         31         32         33         34         35    
      0      -0.006344  -0.014270  -0.014931  -0.002245   0.007692  -0.020429
      1      -0.021986  -0.101557  -0.108247  -0.006085  -0.011953   0.016853
      2      -0.017165  -0.070532  -0.092889  -0.003467   0.015879   0.026554
      3      -0.000987   0.001996   0.017023  -0.001285   0.007077  -0.022136
      4       0.001854  -0.004006   0.004797  -0.000740  -0.011256  -0.003607
      5       0.000927  -0.005696   0.010465  -0.001310   0.017531   0.009162
      6      -0.015100  -0.050241  -0.054614  -0.005268   0.011720  -0.032288
      7       0.006956   0.017512   0.023275   0.001081  -0.004855   0.002944
      8       0.013097   0.044353   0.070693   0.003024   0.009137   0.027472
      9      -0.002855   0.013513   0.013175  -0.001783   0.007749  -0.008359
     10      -0.000940  -0.013663   0.001024  -0.000074  -0.016780   0.000858
     11       0.000970  -0.018402   0.024555  -0.000948   0.004705   0.010243
     12      -0.000267   0.015802   0.017174  -0.001934   0.009077  -0.009256
     13      -0.002025  -0.006615   0.015758   0.001946  -0.023316   0.012312
     14       0.004447   0.007119   0.013099   0.004251   0.007946  -0.004594
     15      -0.002040   0.015116   0.015612  -0.000325   0.008450  -0.013834
     16       0.014153   0.061653   0.073933   0.006367  -0.025808   0.003389
     17       0.026199   0.114681   0.105579   0.011464   0.004720  -0.014973
     18       0.005625   0.098220   0.000237   0.004886   0.009444  -0.001997
     19      -0.002486  -0.007180  -0.015154   0.000841  -0.031623  -0.014495
     20       0.002616  -0.001311   0.030208  -0.001247   0.035396   0.024800
     21      -0.008082   0.067293  -0.007848   0.003674   0.010255  -0.010899
     22       0.001817   0.007386  -0.014070   0.001340  -0.015498  -0.006585
     23       0.006584  -0.026372   0.020450  -0.002033   0.011879   0.010054
     24       0.016437   0.059730   0.106335   0.001082   0.006382  -0.038532
     25       0.011132   0.032372   0.040957   0.004114  -0.039897  -0.012262
     26      -0.001303  -0.007436   0.000790  -0.001311   0.015781   0.010234
     27      -0.007112   0.031608  -0.009737   0.002022   0.003106  -0.006182
     28       0.008915   0.056420  -0.039849   0.005705  -0.006874  -0.009789
     29       0.017554  -0.040103   0.022447  -0.002222   0.005391   0.005599
     30       0.004355   0.021955  -0.037444   0.001681  -0.006826  -0.004141
     31      -0.010750   0.065644  -0.029076   0.007559  -0.008753  -0.011546
     32      -0.015710  -0.030952   0.013128   0.001315  -0.011300   0.006153
     33       0.012130  -0.002453  -0.017861   0.001218  -0.011849  -0.003701
     34      -0.018865   0.069294  -0.029606   0.004919   0.016006  -0.008683
     35      -0.034629   0.021157  -0.055151   0.002314   0.004867   0.009093
     36       0.008167  -0.016595   0.020136   0.000198  -0.006490  -0.004649
     37      -0.009367   0.075889  -0.042860   0.003523   0.028488  -0.006342
     38      -0.020362   0.033335  -0.076250   0.000196   0.024340   0.012458
     39      -0.003528  -0.009813   0.033767   0.000121  -0.003181  -0.006122
     40       0.012261   0.088373  -0.070939   0.004963   0.024392  -0.006930
     41       0.018875   0.011999  -0.059330  -0.002388   0.039600   0.013746
     42       0.012772   0.013507  -0.045940   0.003807  -0.014761  -0.003745
     43      -0.016913   0.022253   0.013428   0.000622   0.015185  -0.006917
     44      -0.032334   0.012874  -0.047978   0.002347  -0.010089   0.003561
     45       0.011212  -0.007490  -0.051711   0.002735  -0.010217   0.002919
     46      -0.000272  -0.060755   0.068348  -0.008087   0.002479  -0.000550
     47      -0.013995  -0.018019   0.004485  -0.002846  -0.027728  -0.003227
     48       0.008862  -0.001575  -0.039888   0.002652   0.005584   0.003098
     49      -0.003345  -0.069249   0.099114  -0.010660  -0.008024  -0.003812
     50      -0.019583  -0.038226   0.044613  -0.006072  -0.047628  -0.006215
     51       0.011614  -0.034388   0.005434  -0.001167   0.003238   0.002823
     52      -0.008942  -0.007233   0.030710  -0.003599   0.007362  -0.003431
     53      -0.025639  -0.001417  -0.009021  -0.002602  -0.012746   0.003099
     54      -0.063669   0.154681  -0.103593   0.011359   0.028121   0.011962
     55      -0.024970  -0.045608   0.019859  -0.016294   0.168457   0.035569
     56      -0.013832   0.050156  -0.054727   0.010974  -0.064789   0.005383
     57      -0.005294   0.014472   0.023759   0.006354  -0.034811   0.061025
     58       0.009427   0.005573   0.103097  -0.007806   0.022079  -0.021394
     59       0.008582  -0.008730   0.066835  -0.011512   0.072718  -0.064685
     60      -0.012525  -0.006602   0.075559  -0.003409   0.014780   0.028373
     61       0.001305  -0.010655  -0.015095   0.000263  -0.030367  -0.012685
     62      -0.004778  -0.069238   0.006818  -0.002420  -0.132486  -0.046921
     63       0.002142   0.011138   0.021223  -0.003316   0.004089  -0.001016
     64      -0.001198  -0.003816  -0.013673   0.003149  -0.034086   0.015091
     65      -0.001370   0.019058  -0.046341   0.009371   0.000489  -0.014225
     66       0.015629   0.061423   0.102962   0.001289   0.006259  -0.037140
     67       0.039940   0.089552   0.188763   0.006853  -0.057258  -0.049461
     68      -0.009624   0.006642  -0.031533  -0.000254   0.021183   0.021040
     69       0.042961   0.114406   0.245625   0.004142  -0.013009  -0.071533
     70       0.003429   0.015779   0.000712   0.003107  -0.033666  -0.001663
     71      -0.001317  -0.019943   0.008014  -0.003061   0.025904   0.021314
     72      -0.012136  -0.035693  -0.039815  -0.004317   0.011957  -0.029070
     73       0.018557   0.059650   0.076539   0.004397  -0.007497   0.010619
     74       0.035119   0.143801   0.176010   0.009401   0.008890   0.049617
     75      -0.039870  -0.157150  -0.168413  -0.012173   0.012140  -0.054249
     76       0.002605   0.002172  -0.002456  -0.000504  -0.004718  -0.005119
     77       0.010598   0.031799   0.062558   0.002588   0.008982   0.027967
     78       0.008426   0.114200   0.002772   0.005827   0.012281   0.002314
     79      -0.012110  -0.024115  -0.036843   0.000742  -0.036754  -0.025949
     80       0.010509   0.083495   0.022391   0.004545   0.045939   0.039093
     81       0.014880   0.169034   0.003279   0.009108   0.025814   0.016562
     82       0.002404   0.015955   0.000116   0.002359  -0.034744  -0.009029
     83      -0.000201  -0.031952   0.037400  -0.003016   0.023352   0.016435
     84      -0.031427  -0.108111   0.110574  -0.003828   0.035283  -0.023570
     85       0.007648   0.052983   0.006003   0.001153   0.079171   0.056556
     86      -0.013689  -0.134570   0.004070  -0.003037  -0.191463  -0.101897
     87      -0.003284   0.064864   0.095404  -0.005423   0.006233   0.099999
     88      -0.010344  -0.082214   0.003329  -0.001780  -0.122464  -0.056001
     89      -0.017317  -0.156319   0.005239  -0.002367  -0.182133  -0.117572
     90      -0.010808   0.006961   0.079855  -0.003758   0.012430   0.042140
     91       0.008260  -0.000854  -0.073145   0.002516  -0.059428  -0.050276
     92       0.011240   0.027064  -0.001396  -0.003598  -0.166852   0.020887
     93      -0.002665   0.025701   0.040894   0.007554  -0.040474   0.087029
     94       0.021107   0.137549   0.258921   0.024385  -0.160851   0.456887
     95       0.020547   0.046032   0.147517  -0.004987   0.040147   0.069988
     96       0.004529   0.120480   0.166120   0.031151  -0.177391   0.441805
     97       0.006274  -0.036025   0.061191  -0.018739   0.083229  -0.175591
     98       0.005838  -0.096942   0.055550  -0.041399   0.233338  -0.422546
     99      -0.022040  -0.090273  -0.123263  -0.011540   0.063275  -0.247207
    100       0.008588  -0.074823   0.095432  -0.036626   0.177101  -0.361317
    101       0.006762   0.019826   0.051238   0.001391   0.003617   0.074378
    102      -0.002965   0.014601   0.014304  -0.003632   0.007718  -0.014664
    103       0.022133   0.091289   0.075289   0.005060  -0.024944   0.000417
    104       0.038523   0.132758   0.087348  -0.005267  -0.001028  -0.024049
    105      -0.104277   0.206525  -0.192727   0.005651   0.210961   0.106148
    106      -0.041134  -0.125894   0.047093  -0.048615   0.543302   0.160294
    107      -0.004547  -0.007277  -0.005917  -0.001276   0.029555   0.023189
    108      -0.076922   0.194256  -0.105167   0.027800  -0.172898  -0.075620
    109      -0.024645  -0.052769   0.020930  -0.019353   0.205038   0.049631
    110       0.014247   0.122751  -0.078285   0.041757  -0.425449  -0.108327
    111      -0.058539   0.143121  -0.098466   0.007973   0.064062   0.027024
    112      -0.033840  -0.007221   0.021915   0.001187  -0.051880  -0.059774
    113      -0.069721   0.110948  -0.151655   0.005683   0.121840   0.094963
    114       0.008430   0.055210  -0.067409   0.007207  -0.017649  -0.010274
    115      -0.016952   0.032717   0.004842   0.003119   0.015105  -0.008871
    116      -0.031797   0.026474  -0.059629   0.005974  -0.009920   0.000953
    117       0.013200  -0.058387  -0.015742  -0.002188  -0.008501   0.007662
    118       0.008919  -0.041262   0.008751  -0.003830  -0.003066   0.004456
    119       0.011794  -0.026275   0.003533  -0.001673  -0.003436   0.002489
    120       0.005573   0.011158  -0.049850   0.003475   0.018121   0.004619
    121       0.000000  -0.106973   0.164549  -0.015009  -0.020055  -0.007292
    122      -0.011408  -0.086164   0.101401  -0.010251  -0.080506  -0.011176
    123      -0.001806  -0.000419   0.004938  -0.002551   0.016124  -0.042255
    124      -0.014590  -0.066743  -0.068154  -0.003344  -0.017370   0.018595
    125      -0.071582  -0.306077  -0.370392  -0.019214   0.025444   0.069286
    126      -0.020985  -0.070822  -0.098465  -0.002999   0.004774  -0.010228
    127      -0.076245  -0.334620  -0.377969  -0.023575  -0.003605   0.065956
    128      -0.008757  -0.033624  -0.051849  -0.000240   0.014454   0.017900
    129       0.006471  -0.102920   0.028217  -0.006121   0.000838   0.015017
    130       0.030621  -0.053758  -0.014526  -0.003401   0.004871   0.013220
    131       0.024878  -0.032897   0.003523  -0.001732   0.009766   0.006543
    132       0.009004  -0.103678   0.030836  -0.006539   0.000827   0.015936
    133       0.031176  -0.065841  -0.017064  -0.003884   0.003988   0.015470
    134       0.000412   0.035624   0.002496   0.001641   0.007330  -0.006925
    135       0.004348  -0.012509  -0.006997  -0.001860  -0.002842   0.003335
    136       0.005318  -0.054464   0.001101  -0.003669  -0.002873   0.010311
    137      -0.019087   0.073405   0.004232   0.003336   0.002012  -0.015155
    138      -0.004109   0.047736  -0.030501   0.001903  -0.005531  -0.005359
    139      -0.017979  -0.024249   0.009489  -0.002454  -0.010818   0.003210
    140      -0.008387   0.042609   0.009608   0.001543   0.005452  -0.009915
    141      -0.011911  -0.015408   0.006633  -0.001641  -0.005602   0.002433
    142      -0.014111   0.019480  -0.014405   0.000161  -0.010941  -0.002360
    143       0.019653  -0.021514   0.007697  -0.001547   0.010688   0.003189
    144      -0.003931  -0.091635   0.032016  -0.005883  -0.002911   0.013332
    145       0.011978  -0.006168  -0.025246  -0.000640  -0.002824   0.005192
    146       0.036064  -0.057033   0.007008  -0.003108   0.014729   0.010633
    147       0.018716  -0.147762   0.041366  -0.008793   0.001962   0.023407
    148       0.048487  -0.102778  -0.022173  -0.005419   0.007037   0.023639
    149      -0.009094   0.064404   0.000507   0.002983   0.005946  -0.012430
    150       0.009896   0.015224  -0.023270  -0.000520  -0.003158   0.000361
    151       0.003718  -0.076583   0.011820  -0.004744  -0.002035   0.013067
    152      -0.043034   0.123723   0.001101   0.005820  -0.006196  -0.024941
    153      -0.004223   0.132888  -0.070275   0.006992  -0.006728  -0.016699
    154      -0.038103  -0.026280   0.031406  -0.002849  -0.015222   0.000550
    155      -0.021037   0.064077   0.012772   0.002654   0.002393  -0.014622
    156      -0.021295   0.013794   0.004260  -0.000177  -0.006899  -0.002605
    157      -0.033212   0.065504  -0.015629   0.001961  -0.015729  -0.011970
    158       0.030046  -0.048939   0.009021  -0.002740   0.012965   0.008537
    159      -0.004826  -0.110112   0.040066  -0.007243  -0.002876   0.015656
    160       0.011199   0.009965  -0.030933   0.000930  -0.003332   0.002893
    161       0.055765  -0.103507   0.012023  -0.006427   0.022659   0.019434
    162       0.013170  -0.077174   0.024869  -0.005260   0.008696   0.010383
    163      -0.005141  -0.025167   0.048090  -0.005920   0.001666  -0.002911
    164      -0.019904  -0.025262   0.015358  -0.005912  -0.021945   0.003350
    165       0.016806  -0.076898  -0.006815  -0.004081  -0.019979   0.005835
    166      -0.016185   0.043679  -0.056816   0.002404  -0.026280  -0.007105
    167       0.008723  -0.009294  -0.003786   0.000177   0.007723   0.004128
    168      -0.063642  -0.008575   0.004386   0.132312   0.002536  -0.001021
    169      -0.120287   0.009032   0.005380  -0.228695  -0.005943   0.001252
    170      -0.038288  -0.002265   0.002783   0.010816   0.000210  -0.000219
    171      -0.024918  -0.005381   0.001930   0.085739   0.001691  -0.000539
    172      -0.079940   0.008222   0.002715  -0.171940  -0.004307   0.000891
    173      -0.061331  -0.003844   0.004263   0.026619   0.000420  -0.000392
    174      -0.019905  -0.004155   0.001709   0.088010   0.002316  -0.000836
    175      -0.082856   0.011504   0.002130  -0.248356  -0.007060   0.001854
    176      -0.055081  -0.002239   0.003677   0.001896  -0.000283  -0.000134
    177      -0.051871   0.002713   0.002195  -0.057202  -0.001627   0.000237
    178      -0.044408   0.002916   0.001624  -0.065609  -0.002105   0.000503
    179      -0.006504   0.000408   0.000396  -0.010375  -0.000294   0.000098
    180      -0.110652   0.006742   0.004525  -0.179246  -0.005644   0.001258
    181      -0.035123  -0.006891   0.003289   0.129671   0.003624  -0.001323
    182       0.024525   0.000873  -0.001449   0.003893   0.000358   0.000020
    183      -0.098747  -0.002032   0.005172  -0.006229  -0.001171  -0.000081
    184      -0.085781   0.000065   0.005165  -0.046121  -0.001121  -0.000029
    185       0.007156   0.000358  -0.000342  -0.003145   0.000101   0.000027
    186       0.015211   0.001140  -0.001545  -0.047830  -0.001808   0.000841
    187      -0.073874   0.000029   0.003742   0.019872   0.001173  -0.000867
    188      -0.040972  -0.001251   0.001962   0.000303  -0.000005  -0.000100
    189       0.045079   0.001517  -0.002815  -0.057368  -0.001998   0.001024
    190      -0.046886  -0.001667   0.002351   0.049289   0.002105  -0.001091
    191      -0.022249  -0.000011   0.000607   0.033831   0.000778   0.000139
    192      -0.017663  -0.001955   0.000624  -0.003753  -0.001007   0.000464
    193       0.101994   0.002080  -0.006119   0.016879   0.002053  -0.000157
    194       0.184025   0.007896  -0.012317  -0.024272   0.001097   0.001032
    195      -0.018923   0.001699  -0.002816   0.011574   0.000408  -0.000074
    196       0.079760  -0.002909  -0.001593   0.040265   0.001935  -0.000560
    197       0.155184  -0.000349  -0.004859  -0.002884   0.000385   0.000941
    198       0.060113   0.004308  -0.005303   0.003629   0.000344  -0.000106
    199       0.006609  -0.006845   0.000588   0.089580   0.003357  -0.001125
    200       0.019208  -0.004499   0.000542   0.013057   0.000133   0.000598
    201       0.117794   0.006442  -0.007819  -0.091696  -0.001821   0.001113
    202      -0.082279  -0.008797   0.005971   0.170653   0.005063  -0.001967
    203      -0.140034  -0.009208   0.009512   0.141608   0.002435  -0.000674
    204      -0.021471  -0.005455   0.003774   0.019279  -0.001286   0.000569
    205       0.232748   0.005925  -0.016983   0.003654   0.002943   0.001034
    206       0.220652   0.014173  -0.019995  -0.063557   0.001866   0.001334
    207       0.057456   0.002549  -0.005340  -0.000861   0.000754   0.000478
    208       0.127151  -0.003456  -0.005574   0.029973   0.000680   0.000844
    209      -0.056980  -0.000995   0.002958  -0.020534  -0.001576  -0.000221
    210       0.109113   0.005950  -0.009367  -0.011549   0.001353   0.000048
    211       0.000572  -0.008180   0.002989   0.063113   0.000775   0.000076
    212      -0.239047  -0.008659   0.015939   0.025443  -0.001728  -0.001039
    213      -0.029150  -0.005618   0.006928   0.021406  -0.001250  -0.001030
    214       0.064153   0.005005  -0.010748   0.028356   0.003752   0.000121
    215       0.020132   0.011935  -0.013829  -0.032805   0.003003   0.000973
    216       0.051393   0.000003  -0.004578   0.099968   0.002994  -0.000633
    217       0.062483  -0.006650  -0.003198   0.073121   0.003830  -0.000944
    218       0.085563  -0.001051  -0.005061  -0.094826  -0.001985   0.001599
    219       0.111151   0.004603  -0.004852  -0.082908   0.000235   0.000731
    220      -0.052080  -0.003551  -0.004395   0.140452  -0.002215  -0.000207
    221      -0.105284   0.000010  -0.005746   0.063977  -0.004022  -0.001694
    222       0.106456   0.009241  -0.014861  -0.013695   0.002901   0.001159
    223       0.123890  -0.011027   0.002719   0.038492  -0.002178   0.000899
    224      -0.148245  -0.013661   0.020885   0.003983  -0.005628  -0.001486
    225       0.179656   0.015408  -0.021833  -0.036555   0.003739   0.000334
    226      -0.100711  -0.019305   0.018393   0.095604  -0.001940  -0.000528
    227      -0.467571  -0.026606   0.043606   0.088537  -0.005670  -0.002985
    228      -0.083417  -0.013393   0.006244   0.207207   0.004010  -0.001560
    229      -0.164357   0.011636   0.007732  -0.305045  -0.007801   0.001587
    230      -0.064955  -0.002971   0.004505   0.006254  -0.000041  -0.000275
    231      -0.120350  -0.002442   0.006145  -0.012505  -0.001739  -0.000050
    232      -0.087273  -0.003713   0.006346   0.013451   0.000784  -0.000550
    233       0.018959   0.001569  -0.001163  -0.015457  -0.000096   0.000151
    234      -0.145036   0.014891   0.005008  -0.356672  -0.010549   0.002710
    235       0.011330  -0.017756   0.002604   0.366711   0.010174  -0.003264
    236       0.059521   0.001850  -0.003595   0.013453   0.000853  -0.000001
    237      -0.031057   0.006623   0.000458  -0.110466  -0.002545   0.000589
    238      -0.011902   0.001779  -0.000351  -0.027101  -0.001321   0.000462
    239       0.015330   0.001385  -0.001102  -0.013804  -0.000299   0.000210
    240       0.005058  -0.004551   0.000671   0.118415   0.003568  -0.001161
    241      -0.096125   0.016522   0.001643  -0.348407  -0.010176   0.002800
    242      -0.064999  -0.003311   0.004351   0.011140  -0.000159  -0.000202
    243      -0.005016  -0.002521   0.000633   0.035396   0.000170   0.000170
    244      -0.126985  -0.006832   0.008094   0.119085   0.003687  -0.002107
    245      -0.043121  -0.000613   0.001602  -0.041406  -0.000915   0.000032
    246       0.024530   0.002865  -0.002845  -0.096204  -0.002805   0.001084
    247      -0.069055   0.000840   0.003019   0.059727   0.002305  -0.000990
    248      -0.036122  -0.000373   0.001292  -0.020938  -0.000433   0.000018
    249      -0.103793  -0.007084   0.007553   0.023738  -0.001529   0.000355
    250      -0.097014  -0.002947   0.005989   0.032884   0.001005  -0.001475
    251      -0.079693  -0.003369   0.004729   0.064163   0.000939  -0.000123
                 36         37         38         39         40         41    
      0       0.005952   0.033881   0.014453   0.017248  -0.014741   0.002805
      1       0.014434   0.014917   0.009870   0.009704  -0.059294  -0.001636
      2       0.021301  -0.002501   0.023118  -0.042271  -0.026555  -0.000544
      3       0.000916   0.034907   0.010025   0.022498  -0.013580   0.002624
      4       0.006272   0.021478   0.021361   0.018805   0.010137   0.006079
      5       0.008431   0.014516   0.028775  -0.021104   0.007044   0.005102
      6       0.001448   0.031532  -0.001738   0.017564  -0.077588  -0.008895
      7       0.012309   0.039209   0.041112   0.024213   0.030879   0.010802
      8       0.020093   0.046272   0.063033  -0.010435   0.077568   0.019021
      9       0.009701   0.012190   0.012742   0.003628  -0.002235   0.002125
     10       0.000327   0.023106   0.016806   0.023435   0.013776   0.004175
     11       0.003372   0.025077   0.019826  -0.011667   0.020739   0.005908
     12       0.011511   0.016838   0.005602   0.003654  -0.002230   0.001693
     13      -0.006087   0.005418  -0.010683   0.024268  -0.000399   0.000317
     14       0.002626   0.005750   0.009615  -0.013460  -0.000684  -0.002024
     15       0.005072   0.023204   0.012928   0.010619   0.004108   0.004171
     16      -0.007864  -0.010311  -0.035831   0.036564  -0.024326  -0.005906
     17      -0.004224  -0.017728  -0.024814   0.001917  -0.018594  -0.008524
     18       0.052635  -0.028967   0.036157   0.014997  -0.006261   0.000903
     19      -0.005315   0.013606   0.003991   0.007469   0.010475   0.000637
     20       0.015144   0.020598   0.030216  -0.015240   0.018952   0.005816
     21      -0.002796  -0.002024  -0.008491   0.016808  -0.034933  -0.006130
     22       0.006065   0.011777   0.024783  -0.010209   0.024343   0.001559
     23       0.002019   0.022295   0.018161   0.004973  -0.001332   0.001265
     24      -0.014450   0.052463   0.006674   0.044521  -0.020235   0.003596
     25      -0.003383   0.059034   0.042885   0.026026   0.056179   0.013592
     26       0.003212   0.005018   0.014325  -0.005119  -0.004406   0.001406
     27      -0.001444  -0.002916  -0.003117   0.008032  -0.035492  -0.004172
     28       0.028308  -0.030338   0.039524  -0.029226   0.017013  -0.006038
     29      -0.001224   0.025681   0.007626   0.024190  -0.023579  -0.006295
     30       0.009772  -0.021222   0.007915  -0.010851  -0.015312  -0.004720
     31       0.029190  -0.029726   0.037814  -0.025807   0.022089  -0.003779
     32       0.011552   0.010799   0.011006   0.020417   0.016433  -0.001963
     33       0.023292  -0.021786   0.023690  -0.011745  -0.019974  -0.004362
     34      -0.012130  -0.008390  -0.003154  -0.011553  -0.017208  -0.004689
     35      -0.025992  -0.003585  -0.033513   0.004971   0.032248  -0.002289
     36       0.017566   0.000050   0.019263   0.010952  -0.056298  -0.005518
     37      -0.027720  -0.003565  -0.016886  -0.006892  -0.032087  -0.005921
     38      -0.050799   0.004092  -0.055710   0.012405   0.009885  -0.005445
     39       0.013704   0.006198   0.014063   0.018741  -0.061124  -0.001867
     40      -0.014733  -0.019681  -0.000019  -0.024170  -0.019791  -0.014755
     41      -0.059227   0.024919  -0.052582   0.023402  -0.037991  -0.019340
     42       0.032695  -0.046196   0.034240  -0.036395   0.006156  -0.005080
     43      -0.020974   0.017842  -0.014006   0.007138  -0.045694   0.000062
     44      -0.003620  -0.026370  -0.011904  -0.030323   0.037125   0.004493
     45       0.017043  -0.039230   0.015992  -0.031364   0.014568  -0.004858
     46      -0.010839   0.037107  -0.007995   0.024852  -0.050501   0.003495
     47       0.034250  -0.029500   0.028737  -0.034498   0.020658   0.006347
     48      -0.006543  -0.012449  -0.005896  -0.001817  -0.039877  -0.012837
     49       0.009708   0.039071   0.011754   0.035934  -0.054145   0.013887
     50       0.068160  -0.032861   0.059640  -0.026154   0.037864   0.022935
     51      -0.005811   0.011877  -0.005542   0.022140  -0.065873  -0.012403
     52      -0.006547   0.015514  -0.002065   0.015032  -0.034883   0.012435
     53       0.010647  -0.012398   0.001928   0.001714   0.029488   0.019773
     54      -0.087096   0.039367  -0.069993   0.035238   0.048801  -0.007402
     55      -0.028559   0.031441  -0.017566  -0.070062  -0.028666  -0.006070
     56      -0.032562   0.040636   0.003877   0.043137   0.078550   0.004282
     57      -0.006365  -0.041531  -0.037536  -0.006918   0.081391   0.005143
     58      -0.015277  -0.144881  -0.093715  -0.058708  -0.003992  -0.008978
     59       0.001539  -0.028317  -0.004591  -0.048722  -0.075290  -0.005813
     60      -0.057165  -0.033630  -0.011104  -0.080468   0.092022   0.006443
     61       0.018130   0.029419   0.012824   0.053302  -0.013459   0.002891
     62      -0.013831  -0.094149  -0.108814   0.064132  -0.038170  -0.002406
     63       0.019652   0.015164  -0.015932   0.003670  -0.010956  -0.000347
     64       0.019478  -0.011472  -0.030411   0.032072  -0.015763  -0.003568
     65       0.033916  -0.019220   0.015224  -0.003170  -0.010371  -0.003890
     66      -0.014828   0.050691   0.005650   0.043237  -0.023770   0.002831
     67      -0.022506   0.130240   0.067385   0.076697   0.112502   0.030640
     68       0.000226  -0.014133   0.001965  -0.006483  -0.026988  -0.004910
     69      -0.032808   0.124584   0.032167   0.094749   0.039421   0.021348
     70       0.002859   0.037776   0.036162   0.011805   0.039055   0.008706
     71       0.012904   0.007301   0.020634   0.006527  -0.003885   0.005480
     72       0.003150   0.030290   0.004616   0.015611  -0.060651  -0.006083
     73       0.019059   0.059187   0.071785   0.038336   0.095737   0.025534
     74       0.034458   0.051720   0.112058  -0.013619   0.199388   0.041391
     75      -0.015344   0.011614  -0.062981   0.012936  -0.211096  -0.035540
     76       0.006837   0.033134   0.032325   0.017935  -0.003117   0.005123
     77       0.020053   0.045484   0.055592  -0.008234   0.070407   0.016979
     78       0.065262  -0.037963   0.048329   0.015831  -0.001090   0.002448
     79      -0.038426   0.028624  -0.033368   0.002796  -0.013068  -0.007432
     80       0.056695  -0.020255   0.071465  -0.020013   0.026884   0.006936
     81       0.097489  -0.065779   0.082506   0.013190   0.008393   0.004953
     82       0.011350   0.014645   0.030664  -0.008625   0.042073   0.007518
     83      -0.003088   0.044443   0.016487  -0.023156   0.027522   0.007225
     84      -0.512847  -0.274718   0.414550  -0.041982   0.108954   0.011496
     85       0.122472   0.168607   0.008633  -0.050821   0.063364   0.009160
     86      -0.199839  -0.241990   0.009980   0.136245  -0.078918  -0.004701
     87       0.270782   0.130550  -0.383930  -0.186758   0.158473   0.005764
     88      -0.131694  -0.131838   0.019696   0.094812  -0.022547   0.000237
     89      -0.307152  -0.292291   0.127762   0.155823  -0.085859  -0.003606
     90       0.006007  -0.002749  -0.084365  -0.101052   0.105070   0.006316
     91       0.087282   0.060667   0.001384   0.144230  -0.111055  -0.002300
     92       0.450654   0.131945  -0.603522  -0.014180  -0.013630  -0.006562
     93      -0.012024  -0.037517  -0.027233  -0.008638   0.025625   0.000836
     94      -0.085798  -0.267578  -0.100431  -0.122407  -0.266916  -0.039419
     95      -0.025957  -0.015650   0.040874  -0.059090  -0.330863  -0.025963
     96      -0.066684  -0.182983  -0.075037  -0.076463  -0.107028  -0.020945
     97       0.005773  -0.118746  -0.100236  -0.045255   0.078507  -0.000391
     98       0.031619  -0.137467  -0.137824  -0.097425   0.148247   0.003106
     99       0.048720   0.012878  -0.064009   0.035559   0.417144   0.036926
    100       0.012500  -0.226011  -0.201899  -0.097026   0.165253  -0.002384
    101      -0.005815   0.021802   0.049196  -0.022920  -0.119873  -0.005038
    102       0.005200   0.024125   0.012623   0.012698   0.002234   0.004720
    103       0.004479  -0.027431  -0.043990   0.036129  -0.032929   0.004424
    104       0.007674  -0.030522  -0.037064   0.017418  -0.043970   0.005613
    105      -0.008020  -0.151176  -0.069864   0.385668   0.216724   0.008171
    106       0.118076  -0.216277   0.004982   0.243348   0.014760   0.005683
    107       0.001311   0.006716   0.013999   0.041854   0.029719   0.003228
    108      -0.286181   0.327805  -0.143728  -0.367606  -0.053441  -0.029550
    109      -0.003555  -0.006800  -0.009913  -0.018238  -0.017100  -0.003518
    110      -0.123327   0.218597   0.009298  -0.172926   0.059925  -0.001233
    111      -0.045663  -0.016477  -0.053002   0.109722   0.063950  -0.003085
    112      -0.229171   0.328407  -0.088259  -0.492211  -0.139933  -0.028834
    113      -0.011763  -0.084448  -0.028941   0.304782   0.225280   0.013020
    114       0.048465  -0.071852   0.053069  -0.061671   0.015255  -0.005261
    115      -0.018959   0.011163  -0.010629  -0.002668  -0.047041  -0.001973
    116      -0.001605  -0.034449  -0.007995  -0.042830   0.033526   0.001296
    117       0.005853  -0.019700   0.004396  -0.023751   0.021138   0.003735
    118      -0.002438   0.005398  -0.003454   0.001288  -0.001686  -0.002197
    119       0.003875  -0.004315   0.003471  -0.009406   0.015294   0.001262
    120      -0.026959  -0.000557  -0.025618   0.010846  -0.059742  -0.017103
    121       0.030908   0.059600   0.032482   0.062967  -0.082098   0.019202
    122       0.122354  -0.046186   0.111985  -0.037209   0.062930   0.035160
    123       0.006336   0.051963   0.034490   0.022400   0.011196   0.008215
    124       0.008433   0.005876  -0.004444   0.015517  -0.054753  -0.003641
    125       0.055235   0.005727   0.057684  -0.087492  -0.112196  -0.002218
    126       0.015323   0.026983   0.005092   0.008425  -0.063449  -0.003591
    127       0.048749   0.023175   0.050270  -0.037979  -0.128026  -0.000713
    128       0.016205  -0.004154   0.015648  -0.034458  -0.016852  -0.001010
    129      -0.021980   0.019188  -0.026210   0.006001   0.039036   0.006954
    130      -0.016503   0.006603  -0.019676   0.004033   0.048791   0.002318
    131      -0.014181   0.011474  -0.012923   0.007699   0.012955   0.001795
    132      -0.023221   0.023557  -0.028642   0.010259   0.044620   0.005284
    133      -0.017827   0.003998  -0.021720  -0.000104   0.062032   0.004315
    134       0.001540   0.002977   0.006639   0.006917  -0.044812  -0.003668
    135       0.000732  -0.003377  -0.001323  -0.003262   0.018345   0.000095
    136      -0.010403   0.004206  -0.015188  -0.001750   0.044522   0.003935
    137       0.014413  -0.004853   0.020661   0.002316  -0.073422  -0.006728
    138       0.014979  -0.020932   0.014831  -0.013299   0.000024  -0.000986
    139       0.003108  -0.001925  -0.002240  -0.006236   0.030538   0.001649
    140       0.005338   0.002984   0.011187   0.007001  -0.063142  -0.005572
    141      -0.001128   0.001873  -0.004875  -0.001572   0.016878   0.002968
    142       0.014199  -0.016946   0.011270  -0.013775   0.017853  -0.001278
    143      -0.011986   0.012152  -0.008738   0.009808  -0.013236  -0.000277
    144      -0.017928   0.018898  -0.023742   0.005714   0.044971   0.006685
    145       0.000312  -0.009867  -0.002975  -0.007636   0.041320   0.001227
    146      -0.023312   0.019100  -0.021397   0.013332   0.012835   0.002264
    147      -0.033435   0.033416  -0.041332   0.014734   0.070608   0.008577
    148      -0.028088   0.007432  -0.033673  -0.000416   0.097894   0.007885
    149       0.008639  -0.001625   0.015207   0.005560  -0.066377  -0.006035
    150       0.008436  -0.012637   0.007494  -0.007130   0.015465  -0.002127
    151      -0.016826   0.011241  -0.022397   0.001439   0.048476   0.005634
    152       0.032139  -0.018177   0.038772  -0.006765  -0.094676  -0.009028
    153       0.035112  -0.046440   0.038756  -0.025721  -0.026348  -0.004912
    154       0.005452   0.003836  -0.000848  -0.003465   0.018124   0.001044
    155       0.012175  -0.000183   0.018455   0.005459  -0.078124  -0.007068
    156       0.004631  -0.000964   0.001627  -0.001374  -0.001948   0.001544
    157       0.029017  -0.027139   0.028229  -0.019137  -0.017135  -0.005328
    158      -0.019559   0.016984  -0.017350   0.011783   0.006256   0.001616
    159      -0.020251   0.022935  -0.026433   0.008271   0.049364   0.011758
    160       0.003304  -0.013593   0.000384  -0.009928   0.036727  -0.001799
    161      -0.041211   0.032995  -0.039671   0.022586   0.027952   0.006941
    162      -0.028143   0.040474  -0.031329   0.049862  -0.082134  -0.015504
    163       0.002911   0.018279   0.006439   0.021846  -0.031535   0.021007
    164       0.026838  -0.010846   0.016877   0.009451   0.036405   0.032975
    165       0.023617  -0.031093   0.021998  -0.039248   0.012154   0.001056
    166       0.041722  -0.058713   0.039558  -0.050941  -0.003352  -0.003204
    167      -0.012993   0.006921  -0.013025   0.005650   0.021824   0.003397
    168       0.000843  -0.000409  -0.000984   0.000017  -0.001294   0.017793
    169      -0.000543   0.001948   0.001636   0.000544   0.000855  -0.002917
    170       0.000008   0.000410   0.000393  -0.000362  -0.000384   0.004897
    171       0.000458  -0.000324  -0.000552   0.000113  -0.000335   0.004926
    172      -0.000455   0.001035   0.000888   0.000283   0.000345  -0.001601
    173       0.000185   0.000481   0.000314  -0.000399  -0.000719   0.010105
    174       0.000345  -0.000358  -0.000760  -0.000084  -0.000551   0.010666
    175      -0.000541   0.001308   0.001114   0.001281   0.001070  -0.008968
    176       0.000080   0.000536   0.000326  -0.000133  -0.000505   0.008550
    177      -0.000043   0.000347   0.000034   0.000445   0.000113   0.003667
    178      -0.000062   0.000452   0.000058   0.000723   0.000276   0.000247
    179      -0.000137   0.000156   0.000081   0.000145   0.000071  -0.000317
    180      -0.000141   0.001112   0.000760   0.001168   0.000476   0.001009
    181       0.000447  -0.000072  -0.000717  -0.000420  -0.001017   0.016818
    182      -0.000247  -0.000167  -0.000072   0.000087   0.000220  -0.003749
    183       0.000474   0.000285  -0.000245   0.000409  -0.000773   0.013652
    184       0.000057   0.001185   0.000651   0.000025   0.000031   0.005792
    185      -0.000218   0.000052   0.000164  -0.000028   0.000164  -0.003357
    186      -0.000254  -0.000158   0.000769   0.000181   0.001156  -0.015729
    187       0.000152   0.000337  -0.000715  -0.000273  -0.001176   0.013815
    188      -0.000084   0.000307   0.000141   0.000285   0.000396  -0.008169
    189      -0.000355  -0.000816   0.001390  -0.001070   0.000947  -0.006244
    190       0.000303  -0.000179  -0.000188  -0.001061  -0.001103   0.013847
    191      -0.000575  -0.000386  -0.002259   0.000558  -0.001042   0.017674
    192       0.000008  -0.001289   0.000474  -0.001106  -0.000973   0.041676
    193      -0.000804  -0.000129   0.000540  -0.000686   0.001682  -0.055827
    194      -0.001970   0.000227  -0.000978   0.002183   0.003181  -0.091351
    195      -0.000937  -0.003127  -0.001633  -0.002621  -0.007060   0.171320
    196       0.001109   0.001763   0.003850   0.000305   0.008454  -0.211984
    197       0.000328   0.003774   0.003715   0.004545   0.014518  -0.341184
    198      -0.000627  -0.001924  -0.000704   0.000275  -0.002462   0.042938
    199      -0.000044   0.000911   0.002118  -0.001037   0.002301  -0.044137
    200      -0.000109   0.002231   0.001170   0.001050   0.003708  -0.062360
    201      -0.000847  -0.000565   0.001683  -0.000526   0.002056  -0.036703
    202       0.000212  -0.000260  -0.001122  -0.001571  -0.002724   0.043049
    203       0.000343  -0.000511  -0.003319  -0.000945  -0.003689   0.073028
    204       0.001157   0.000174   0.001515   0.001323   0.004471  -0.081397
    205      -0.004103  -0.001875  -0.002437  -0.001464  -0.003058   0.071413
    206      -0.004770  -0.002466  -0.003252  -0.002076  -0.005798   0.121536
    207      -0.001142  -0.001335   0.000013  -0.000942  -0.000095  -0.004517
    208      -0.001070  -0.000266  -0.000173   0.000631   0.001941  -0.020267
    209       0.001813  -0.000765   0.002250  -0.001926   0.001273  -0.010237
    210      -0.000988  -0.002141   0.001445  -0.003191  -0.000494   0.004131
    211       0.000212   0.000637   0.000148   0.001400   0.002547  -0.051784
    212       0.003479   0.000843   0.002262  -0.000142   0.002507  -0.062556
    213       0.004045   0.000692   0.006711  -0.001428   0.007018  -0.159367
    214      -0.003937  -0.002778  -0.004551  -0.002228  -0.007672   0.156994
    215      -0.005886  -0.004144  -0.007766  -0.002642  -0.011852   0.251117
    216      -0.001727  -0.001269  -0.002330   0.003173  -0.000531   0.019468
    217      -0.001819   0.001817   0.001838   0.000339  -0.000044   0.039146
    218      -0.001311   0.002152   0.002428  -0.000530   0.000143   0.042815
    219      -0.004203   0.001135   0.003211  -0.002513   0.003906  -0.039684
    220       0.008462  -0.006754  -0.006247   0.004517  -0.007912   0.053198
    221       0.010936  -0.008631  -0.002957   0.002917  -0.007390   0.067232
    222      -0.005241  -0.003349  -0.004853  -0.002397  -0.008281   0.182851
    223       0.002719   0.002388   0.004197   0.004081   0.012099  -0.237611
    224       0.009544   0.003047   0.011446   0.000834   0.016818  -0.365533
    225      -0.004790  -0.005155  -0.002389  -0.006895  -0.009809   0.225501
    226       0.005034   0.004052   0.004981   0.005322   0.013280  -0.308524
    227       0.012398   0.006065   0.011098   0.004651   0.018755  -0.460009
    228       0.001273  -0.000654  -0.001419  -0.000122  -0.002094   0.028240
    229      -0.000698   0.002808   0.002341   0.000611   0.001102  -0.002294
    230       0.000114   0.000686   0.000525  -0.000380  -0.000586   0.009190
    231       0.000520   0.000154  -0.000188   0.000437  -0.001179   0.017021
    232       0.000307   0.001486   0.000631  -0.000536  -0.000079   0.008273
    233      -0.000293   0.000059   0.000125   0.000103   0.000411  -0.005751
    234      -0.000429   0.002085   0.001661   0.001794   0.001497  -0.009709
    235       0.000818  -0.001385  -0.001920  -0.001245  -0.002380   0.031123
    236      -0.000421  -0.000530  -0.000299   0.000170   0.000412  -0.006800
    237      -0.000355   0.000418   0.000282   0.000409   0.000661  -0.003967
    238      -0.000012  -0.000087  -0.000394   0.001030   0.000321  -0.002666
    239      -0.000232  -0.000048  -0.000018   0.000260   0.000295  -0.004456
    240       0.000291  -0.000557  -0.000978  -0.000297  -0.000478   0.011190
    241      -0.000737   0.001593   0.001364   0.002200   0.001611  -0.015342
    242       0.000157   0.000570   0.000383  -0.000254  -0.000683   0.009803
    243       0.000120  -0.000512  -0.000621  -0.000252  -0.000803   0.016279
    244       0.000824   0.000733  -0.000633  -0.000483  -0.001925   0.021104
    245      -0.000165   0.000869   0.001692   0.000662   0.002187  -0.039960
    246      -0.000435   0.000270   0.002117   0.000778   0.003232  -0.051977
    247      -0.000048  -0.000136  -0.002904   0.000330  -0.002354   0.033249
    248      -0.000189   0.000485   0.000659   0.000595   0.001305  -0.024150
    249       0.000862  -0.001242   0.000380  -0.002660  -0.001963   0.062588
    250       0.001451  -0.000486   0.001323  -0.001725  -0.000434   0.027707
    251      -0.000054  -0.000502  -0.002533  -0.000081  -0.001949   0.041434
                 42         43         44         45         46         47    
      0      -0.025854   0.009538  -0.003869  -0.006614  -0.032397   0.000929
      1       0.047218  -0.014988   0.009782   0.008043  -0.106329   0.001694
      2       0.031084   0.013784   0.020329   0.030215  -0.127003   0.001080
      3      -0.029783   0.006036  -0.009849  -0.015436   0.000494   0.000011
      4      -0.004637   0.023485  -0.004374  -0.008123  -0.045161  -0.000018
      5      -0.016433   0.027376  -0.003367   0.003226  -0.023034  -0.001323
      6      -0.104393   0.018734  -0.010271  -0.017957   0.060658  -0.000814
      7       0.015623   0.010138  -0.017317  -0.026769  -0.047040   0.000004
      8       0.059238  -0.005502  -0.033893  -0.047100  -0.063924  -0.001653
      9      -0.038699  -0.009633  -0.026997  -0.044675   0.005217  -0.000747
     10       0.005354   0.005492  -0.011294  -0.015574   0.038271   0.000403
     11       0.016570   0.006418  -0.017533  -0.022239   0.025533  -0.001726
     12      -0.050105  -0.008445  -0.035352  -0.054949   0.020126  -0.001617
     13       0.037616  -0.011414  -0.005937  -0.015281   0.027875   0.000279
     14      -0.022203   0.024707  -0.000577   0.005876   0.001322   0.000469
     15      -0.040286   0.003952  -0.021692  -0.026020   0.007114   0.000415
     16       0.023627  -0.028114  -0.026399  -0.044888   0.013944   0.000272
     17      -0.025676   0.012565  -0.014997  -0.018857  -0.029049   0.001029
     18       0.049752  -0.147505  -0.065511  -0.120716  -0.065999   0.004470
     19      -0.036547   0.042558   0.020592   0.035264   0.018157  -0.000028
     20       0.059089  -0.054691  -0.040751  -0.062655   0.042571  -0.000533
     21       0.010128  -0.038509   0.009581   0.003698  -0.051711   0.002231
     22      -0.030571   0.031933   0.016282   0.028296   0.018700   0.000203
     23       0.010367   0.003875   0.000902   0.004960   0.093967  -0.001519
     24      -0.024337   0.028336   0.028188   0.036499  -0.083653   0.000835
     25      -0.028766   0.091466   0.032314   0.053498  -0.098213  -0.000644
     26      -0.003513   0.005666  -0.006784  -0.005834   0.028475  -0.001103
     27       0.025029  -0.011589   0.015006   0.018339  -0.037838   0.000926
     28      -0.033838  -0.010902   0.026230   0.036783   0.036697   0.001795
     29       0.024392  -0.017344   0.040524   0.051728   0.082271   0.000589
     30       0.017580   0.036515  -0.021172  -0.020736  -0.038836   0.000729
     31      -0.052391  -0.086000   0.081930   0.097271   0.031899   0.002313
     32      -0.024907  -0.141377   0.116691   0.129964   0.064071   0.002188
     33       0.017014   0.013305   0.012451   0.022456   0.007366   0.000340
     34      -0.004140  -0.023046   0.039763   0.052258  -0.012655   0.000523
     35      -0.022029  -0.052559   0.013191   0.006220  -0.039098   0.001743
     36       0.050819  -0.006701   0.040254   0.056498   0.021952   0.000257
     37       0.013716   0.006285   0.025181   0.036910  -0.018251   0.000312
     38       0.004614  -0.004357  -0.013143  -0.021722  -0.049464   0.001642
     39       0.049651  -0.039860   0.058429   0.073838  -0.000229   0.000015
     40       0.007875   0.056412  -0.011731  -0.003739   0.015080   0.001215
     41       0.057957   0.083762  -0.042143  -0.044942   0.033608   0.000633
     42      -0.018658  -0.016022   0.039728   0.055160   0.027264   0.000979
     43       0.044649   0.065291  -0.031960  -0.029039  -0.029943  -0.003148
     44      -0.010919   0.091104  -0.110835  -0.129392  -0.051699  -0.004895
     45      -0.017751  -0.011477   0.030660   0.043065   0.023824  -0.001580
     46       0.063392   0.082701  -0.038243  -0.037615   0.019075  -0.000218
     47      -0.001769   0.107063  -0.099483  -0.111762   0.010735   0.000765
     48       0.044432   0.018955   0.022315   0.037315   0.015001  -0.002181
     49       0.050185  -0.009646   0.041642   0.054224   0.035972   0.002088
     50      -0.041655  -0.032252   0.006088   0.005445   0.028834   0.004633
     51       0.075430   0.024557   0.023585   0.037393   0.027233   0.000796
     52       0.019186  -0.036572   0.059855   0.076278   0.001783  -0.002853
     53      -0.034819  -0.086693   0.041668   0.041880  -0.038537  -0.001401
     54      -0.029295  -0.033854   0.010525   0.003958   0.002546   0.001851
     55       0.010777  -0.054701  -0.012152  -0.021955   0.055275  -0.000622
     56      -0.034234   0.052527   0.017498   0.033919   0.134982  -0.001864
     57       0.114306  -0.026450  -0.001743  -0.003758   0.063282  -0.002274
     58      -0.007202  -0.025385  -0.005195  -0.011062   0.005048   0.000283
     59      -0.129182   0.022794  -0.011290  -0.008506  -0.041261   0.000354
     60       0.041761   0.107828   0.096163   0.154505  -0.058048   0.003005
     61      -0.016262  -0.024324  -0.043425  -0.068612   0.053732  -0.000316
     62       0.016591  -0.008217   0.000673  -0.003524  -0.055028   0.000904
     63      -0.040821  -0.030377  -0.051017  -0.092148   0.040365  -0.005401
     64       0.051588  -0.060523  -0.018734  -0.048621   0.017595  -0.000705
     65      -0.018211  -0.018578   0.005317   0.007989  -0.055454   0.004700
     66      -0.022808   0.025970   0.029527   0.037970  -0.088200   0.000986
     67      -0.051066   0.211154   0.100650   0.158606  -0.283628  -0.001451
     68       0.013857  -0.011979   0.008112   0.010721  -0.000154   0.000079
     69      -0.043154   0.144583   0.090435   0.132936  -0.266147  -0.000093
     70      -0.021813   0.056277   0.012444   0.022518  -0.047011  -0.000385
     71       0.021597  -0.018420  -0.038405  -0.055803   0.022569  -0.001486
     72      -0.092722   0.013464  -0.016033  -0.026268   0.046178  -0.000913
     73       0.107932  -0.020725  -0.032401  -0.050925  -0.135978   0.000835
     74       0.166653  -0.048376  -0.071913  -0.104745  -0.187028  -0.001799
     75      -0.231391   0.062377   0.027509   0.040057   0.218602  -0.000911
     76      -0.045354   0.053473   0.007430   0.013302  -0.057315  -0.000229
     77       0.068389  -0.020673  -0.040035  -0.057501  -0.028704  -0.001537
     78       0.077984  -0.192563  -0.088633  -0.160903  -0.083078   0.005843
     79      -0.092779   0.142090   0.092631   0.153305   0.042169  -0.002184
     80       0.180535  -0.243094  -0.115005  -0.200187  -0.036706   0.005944
     81       0.171461  -0.335761  -0.154422  -0.277839  -0.132529   0.010375
     82      -0.012155   0.010976  -0.011798  -0.017043  -0.034308   0.000651
     83      -0.001705   0.044246  -0.004007   0.004941   0.053618  -0.003827
     84       0.100632   0.054707   0.085486   0.126152  -0.058255   0.002255
     85      -0.010743   0.042664  -0.009023  -0.002182   0.102426  -0.000983
     86       0.029623  -0.062503  -0.022918  -0.050910  -0.083657   0.001073
     87       0.053607   0.256917   0.214855   0.351731  -0.120902   0.006610
     88       0.026557  -0.009433   0.005058  -0.001513  -0.036470   0.002545
     89       0.034235  -0.093553  -0.045720  -0.088810  -0.068862   0.000265
     90       0.044570   0.137166   0.119680   0.193706  -0.071333   0.003749
     91      -0.084864  -0.139650  -0.160980  -0.255872   0.108445  -0.003252
     92      -0.007704   0.113547   0.082785   0.137595  -0.108056   0.003941
     93       0.048228  -0.016861  -0.005119  -0.007588   0.041364  -0.001448
     94      -0.208903  -0.028767  -0.013810  -0.024260  -0.009434   0.000846
     95      -0.426616   0.064530  -0.026138  -0.026042  -0.139140   0.004017
     96      -0.013961  -0.046181  -0.007772  -0.013853   0.077033  -0.002347
     97       0.055535  -0.027798  -0.002885  -0.007721   0.011818   0.000116
     98       0.072698  -0.039209  -0.007203  -0.004600   0.042342  -0.001014
     99       0.465588  -0.058291   0.016080   0.019012   0.148793  -0.005790
    100       0.126582  -0.070451  -0.003389  -0.010050   0.060524  -0.000237
    101      -0.152969   0.042418  -0.009928  -0.005986  -0.059339   0.000154
    102      -0.038530   0.003597  -0.013084  -0.028481   0.003495  -0.000038
    103       0.010321  -0.049245  -0.045863  -0.071289  -0.002981   0.000194
    104      -0.016308  -0.012223  -0.000533  -0.035834  -0.078474  -0.000286
    105      -0.128606   0.153099   0.066533   0.101069   0.040523   0.001337
    106      -0.019516   0.068150   0.013064   0.025280   0.032266  -0.001444
    107      -0.007316   0.031454   0.006412   0.016040   0.109643  -0.002021
    108       0.041503  -0.266890  -0.045767  -0.100455   0.061945   0.002284
    109       0.002695  -0.027368  -0.005840  -0.010228   0.048844  -0.000701
    110      -0.021667  -0.005341   0.009505   0.018043   0.136874  -0.000966
    111      -0.040304   0.009546   0.020583   0.022908  -0.012735   0.001789
    112       0.085728  -0.292812  -0.070446  -0.129469   0.107995  -0.000164
    113      -0.116303   0.175638   0.057557   0.100963   0.201171  -0.002405
    114      -0.041522  -0.026163   0.050835   0.072346   0.031578   0.002448
    115       0.048165   0.097597  -0.058179  -0.057406  -0.037806  -0.007444
    116      -0.003163   0.140159  -0.150698  -0.172645  -0.064175  -0.011500
    117      -0.016106   0.013938   0.005987   0.010376   0.028173  -0.001907
    118       0.012993   0.039444  -0.025248  -0.025350   0.018186  -0.001349
    119      -0.010457   0.024177  -0.028164  -0.035941   0.001195   0.000842
    120       0.069089   0.035834   0.012660   0.025888  -0.002061  -0.002418
    121       0.070489  -0.065222   0.096049   0.118994   0.064200   0.003809
    122      -0.080395  -0.097056   0.055947   0.064929   0.080743   0.005862
    123      -0.073149   0.041821  -0.009736  -0.010271  -0.003100  -0.000258
    124       0.050698  -0.024944   0.002629  -0.003972  -0.077120   0.001477
    125       0.126186  -0.012041   0.082441   0.112428  -0.362094   0.005092
    126       0.030119  -0.013320   0.022018   0.024907  -0.150991   0.003871
    127       0.140082  -0.040510   0.071671   0.085335  -0.317612   0.004735
    128       0.019590   0.016580   0.010799   0.019042  -0.098801   0.000783
    129      -0.026766  -0.013715  -0.008782  -0.022379  -0.009943  -0.000115
    130      -0.044304  -0.049184   0.006926  -0.003550  -0.014440   0.000597
    131      -0.014300  -0.027280   0.013032   0.009609  -0.002046   0.000411
    132      -0.027132  -0.001840  -0.032292  -0.048933  -0.010212  -0.000866
    133      -0.058894  -0.065505   0.016428   0.002313  -0.021850   0.001496
    134       0.036683   0.009824   0.026994   0.041958   0.024541  -0.001368
    135      -0.015943  -0.010198  -0.004489  -0.003840   0.000634   0.000243
    136      -0.035399  -0.016888  -0.014321  -0.032269  -0.019747   0.000413
    137       0.064642   0.047308   0.017311   0.038105   0.036601  -0.002306
    138      -0.006534  -0.008299   0.013346   0.013491  -0.004942   0.000829
    139      -0.019944   0.016401  -0.040731  -0.054951  -0.017000   0.000673
    140       0.056925   0.036778   0.019738   0.039589   0.038102  -0.002627
    141      -0.007220   0.021354  -0.033304  -0.047579  -0.012192  -0.000404
    142      -0.017937  -0.001724  -0.010271  -0.014551  -0.011347   0.001464
    143       0.010560  -0.010011   0.022400   0.030067   0.018233  -0.001160
    144      -0.029357  -0.001660  -0.033375  -0.049879  -0.013753   0.000277
    145      -0.041728  -0.038955   0.004382  -0.008881  -0.024184   0.001709
    146      -0.013221  -0.036003   0.024653   0.024464   0.006336  -0.000520
    147      -0.045580  -0.006613  -0.052730  -0.078555  -0.019509  -0.000987
    148      -0.094396  -0.104113   0.023873   0.000903  -0.039275   0.003126
    149       0.055320   0.024190   0.031971   0.053221   0.033363  -0.001849
    150      -0.019129  -0.024479   0.006456   0.017673   0.006605   0.000904
    151      -0.035261  -0.010668  -0.020297  -0.045308  -0.023908  -0.000007
    152       0.084037   0.081774   0.001586   0.024209   0.037762  -0.002164
    153       0.003612  -0.024360   0.052273   0.065358  -0.000265   0.001686
    154      -0.001108   0.053926  -0.069025  -0.084218  -0.012872  -0.000050
    155       0.071595   0.056082   0.012557   0.035229   0.042076  -0.002861
    156       0.012036   0.045654  -0.044475  -0.055403  -0.007034  -0.001635
    157       0.012592   0.027067  -0.004298   0.002109   0.005494   0.000867
    158      -0.007455  -0.029371   0.024513   0.026947   0.010320  -0.000517
    159      -0.033630  -0.012053  -0.041204  -0.036791  -0.006848  -0.000039
    160      -0.037770  -0.031018   0.009248  -0.016556  -0.028173   0.001995
    161      -0.024999  -0.057710   0.032455   0.031897   0.005332  -0.001503
    162       0.109517   0.047878   0.007714   0.015609   0.026461   0.004509
    163       0.009189  -0.081910   0.095108   0.118208   0.006302  -0.008641
    164      -0.053052  -0.156801   0.095702   0.106377  -0.031555  -0.010541
    165       0.004299   0.096271  -0.043014  -0.034353   0.073283  -0.004241
    166       0.010538   0.088845  -0.028493  -0.011421   0.066811  -0.004631
    167      -0.027989  -0.052816   0.019120   0.008407  -0.039321   0.003007
    168       0.000503   0.000965   0.001758  -0.002449   0.001210   0.043130
    169      -0.000979  -0.002211  -0.056314   0.022607   0.000933   0.045187
    170       0.000474   0.003734   0.012618  -0.007411   0.002506   0.122604
    171       0.000376  -0.000256  -0.004431   0.001612   0.000295   0.024066
    172      -0.000780  -0.000896  -0.010310   0.004078  -0.000238  -0.025593
    173       0.000589   0.004230   0.010692  -0.007223   0.002998   0.137567
    174      -0.000902  -0.001592  -0.007072   0.003420  -0.000980  -0.057002
    175      -0.000114  -0.004853  -0.058067   0.024584  -0.000296  -0.006795
    176       0.000501   0.002706  -0.004274  -0.000585   0.002720   0.128252
    177      -0.000868  -0.003349  -0.029188   0.012749  -0.000984  -0.057686
    178      -0.000383  -0.003794  -0.040377   0.017462  -0.000794  -0.035398
    179      -0.000037  -0.000772  -0.011737   0.004950  -0.000089  -0.007217
    180      -0.000035  -0.004402  -0.065942   0.026943   0.000427   0.023318
    181      -0.001180   0.000162  -0.001170  -0.000177   0.000075  -0.022009
    182      -0.000279  -0.001376  -0.001788   0.001823  -0.001226  -0.061438
    183       0.000271  -0.000368  -0.020738   0.006929   0.001168   0.043904
    184      -0.000770  -0.000348  -0.032892   0.012275   0.001559   0.070591
    185       0.000004   0.000154   0.002969  -0.001036  -0.000170  -0.007286
    186       0.001373   0.000632   0.010992  -0.003132  -0.000206   0.014283
    187      -0.001434   0.000867   0.015094  -0.007711  -0.000023  -0.018073
    188      -0.000508  -0.003807  -0.024538   0.012399  -0.003586  -0.206130
    189       0.001873   0.006588   0.081716  -0.032286   0.001012   0.040127
    190      -0.000997   0.003895   0.059047  -0.024821  -0.000530  -0.051850
    191      -0.000530  -0.004344  -0.034812   0.014121  -0.000913  -0.078187
    192       0.001011   0.001602   0.019365  -0.006071   0.000693  -0.003403
    193       0.001349   0.008144   0.117959  -0.048039  -0.001261  -0.007026
    194       0.001233  -0.007377  -0.079152   0.033663  -0.003597  -0.006855
    195       0.000603   0.001361   0.012927  -0.002885   0.002167  -0.024624
    196       0.001644   0.010943   0.155515  -0.063622  -0.003070   0.019361
    197       0.001392  -0.007019  -0.082096   0.034364  -0.006410   0.040509
    198       0.001049  -0.005137  -0.067197   0.030211  -0.001854  -0.006765
    199       0.000098   0.005066   0.033330  -0.011433  -0.000145   0.008069
    200      -0.000791  -0.002961  -0.048017   0.018573   0.001426   0.007711
    201       0.001161   0.002720   0.060522  -0.021743  -0.000850  -0.011884
    202      -0.000305   0.006067   0.031414  -0.015294   0.002193   0.011688
    203      -0.000185   0.004574   0.022910  -0.015109   0.004219   0.010905
    204       0.000639  -0.006133  -0.054837   0.025150  -0.002617  -0.020187
    205       0.002066   0.005070   0.057529  -0.021731   0.000698   0.010676
    206       0.002217   0.004497   0.024243  -0.009880   0.002191   0.026768
    207       0.002548   0.005257   0.080269  -0.030325  -0.001173  -0.018081
    208       0.000600  -0.004046  -0.049606   0.022168  -0.000969   0.004852
    209       0.000070   0.007058   0.098696  -0.040322   0.000495   0.009771
    210       0.003252   0.015681   0.199658  -0.080090  -0.000075   0.005784
    211       0.000393  -0.004432  -0.046876   0.021015  -0.001782  -0.019805
    212      -0.000226   0.003879   0.071778  -0.029456  -0.000944  -0.030394
    213       0.002080   0.013298   0.172989  -0.070196  -0.002077  -0.010304
    214       0.001101   0.006038   0.083471  -0.032280   0.001928  -0.002079
    215       0.001621   0.004369   0.070744  -0.026379   0.002724  -0.002003
    216      -0.001404  -0.023510  -0.353699   0.148760  -0.004898   0.022285
    217      -0.002587  -0.010488  -0.207145   0.089505   0.000192   0.013904
    218      -0.000758  -0.002275  -0.034457   0.016355   0.004230  -0.014405
    219      -0.000432   0.010750   0.083755  -0.025707   0.001344  -0.001221
    220       0.008545  -0.016225  -0.030159   0.001240  -0.005513  -0.021397
    221       0.003204  -0.013485  -0.001781  -0.004873  -0.014492  -0.018679
    222       0.002381   0.004164   0.059810  -0.020378   0.002232  -0.024271
    223      -0.000138  -0.014101  -0.172118   0.071073  -0.005446   0.015550
    224       0.000388   0.009017   0.136205  -0.058639  -0.005951   0.021672
    225       0.002898   0.022637   0.274673  -0.109887   0.004865   0.018310
[truncated: 708,866 more chars]
