# Supplementary material for: Correction to “Photochemical Deracemization of 4,7-Diaza-1-isoindolinones by Unidirectional Hydrogen Atom Shuttling”
Source: J Am Chem Soc. 2025 Sep 9;147(37):34181–2. doi: 10.1021/jacs.5c12600 (PMC12447476; doi:10.1021/jacs.5c12600)
Supplement: Supplementary file 2 [file ja5c12600_si_002.zip › CORRECTED_ZIP/ent2b_1a/thermodynamics/s0min/gas.out]

      -----------------------------------------------------------      
     |                   =====================                   |     
     |                           x T B                           |     
     |                   =====================                   |     
     |                         S. Grimme                         |     
     |          Mulliken Center for Theoretical Chemistry        |     
     |                    University of Bonn                     |     
      -----------------------------------------------------------      

   * xtb version 6.6.1 (47b0e9d) compiled by 'pisteinbach@jtc-cluster' on 2024-02-06

   xtb is free software: you can redistribute it and/or modify it under
   the terms of the GNU Lesser General Public License as published by
   the Free Software Foundation, either version 3 of the License, or
   (at your option) any later version.
   
   xtb is distributed in the hope that it will be useful,
   but WITHOUT ANY WARRANTY; without even the implied warranty of
   MERCHANTABILITY or FITNESS FOR A PARTICULAR PURPOSE.  See the
   GNU Lesser General Public License for more details.
   
   Cite this work as:
   * C. Bannwarth, E. Caldeweyher, S. Ehlert, A. Hansen, P. Pracht,
     J. Seibert, S. Spicher, S. Grimme, WIREs Comput. Mol. Sci., 2020, 11,
     e01493. DOI: 10.1002/wcms.1493
   
   for GFN2-xTB:
   * C. Bannwarth, S. Ehlert and S. Grimme., J. Chem. Theory Comput., 2019,
     15, 1652-1671. DOI: 10.1021/acs.jctc.8b01176
   for GFN1-xTB:
   * S. Grimme, C. Bannwarth, P. Shushkov, J. Chem. Theory Comput., 2017,
     13, 1989-2009. DOI: 10.1021/acs.jctc.7b00118
   for GFN0-xTB:
   * P. Pracht, E. Caldeweyher, S. Ehlert, S. Grimme, ChemRxiv, 2019, preprint.
     DOI: 10.26434/chemrxiv.8326202.v1
   for GFN-FF:
   * S. Spicher and S. Grimme, Angew. Chem. Int. Ed., 2020, 59, 15665-15673.
     DOI: 10.1002/anie.202004239
   
   for ALPB and GBSA implicit solvation:
   * S. Ehlert, M. Stahn, S. Spicher, S. Grimme, J. Chem. Theory Comput.,
     2021, 17, 4250-4261. DOI: 10.1021/acs.jctc.1c00471
   
   for ddCOSMO and CPCM-X implicit solvation:
   * M. Stahn, S. Ehlert, S. Grimme, J. Phys. Chem. A,
     2023, XX, XXXX-XXXX. DOI: 10.1021/acs.jpca.3c04382
   
   for DFT-D4:
   * E. Caldeweyher, C. Bannwarth and S. Grimme, J. Chem. Phys., 2017,
     147, 034112. DOI: 10.1063/1.4993215
   * E. Caldeweyher, S. Ehlert, A. Hansen, H. Neugebauer, S. Spicher,
     C. Bannwarth and S. Grimme, J. Chem. Phys., 2019, 150, 154122.
     DOI: 10.1063/1.5090222
   * E. Caldeweyher, J.-M. Mewes, S. Ehlert and S. Grimme, Phys. Chem. Chem. Phys.
     2020, 22, 8499-8512. DOI: 10.1039/D0CP00502A
   
   for sTDA-xTB:
   * S. Grimme and C. Bannwarth, J. Chem. Phys., 2016, 145, 054103.
     DOI: 10.1063/1.4959605
   
   in the mass-spec context:
   * V. Asgeirsson, C. Bauer and S. Grimme, Chem. Sci., 2017, 8, 4879.
     DOI: 10.1039/c7sc00601b
   * J. Koopman and S. Grimme, ACS Omega 2019, 4, 12, 15120-15133.
     DOI: 10.1021/acsomega.9b02011
   
   for metadynamics refer to:
   * S. Grimme, J. Chem. Theory Comput., 2019, 155, 2847-2862
     DOI: 10.1021/acs.jctc.9b00143
   
   for SPH calculations refer to:
   * S. Spicher and S. Grimme, J. Chem. Theory Comput., 2021, 17, 1701-1714
     DOI: 10.1021/acs.jctc.0c01306
   
   for ONIOM refer to:
   * C. Plett, A. Katbashev, S. Ehlert, S. Grimme, M. Bursch,
     Phys. Chem. Chem. Phys., 2023, 25, 17860-17868. DOI: 10.1039/D3CP02178E
   
   for DIPRO refer to:
   * J. Kohn, N. Gildemeister, S. Grimme, D. Fazzi, A. Hansen,
     J. Chem. Phys., 2023, just accepted.
   
   with help from (in alphabetical order)
   P. Atkinson, C. Bannwarth, F. Bohle, G. Brandenburg, E. Caldeweyher
   M. Checinski, S. Dohm, S. Ehlert, S. Ehrlich, I. Gerasimov, C. Hölzer
   A. Katbashev, J. Kohn, J. Koopman, C. Lavigne, S. Lehtola, F. März, M. Müller,
   F. Musil, H. Neugebauer, J. Pisarek, C. Plett, P. Pracht, F. Pultar,
   J. Seibert, P. Shushkov, S. Spicher, M. Stahn, M. Steiner, T. Strunk,
   J. Stückrath, T. Rose, and J. Unsleber
   
 * started run on 2025/01/26 at 19:05:04.994     

           -------------------------------------------------
          |                Calculation Setup                |
           -------------------------------------------------

          program call               : xtb coord.xyz --gfn 2 --grad
          hostname                   : hpz108
          coordinate file            : coord.xyz
          omp threads                :                     2

   ID    Z sym.   atoms
    1    6 C      1-5, 7-10, 12, 13, 15-21, 40, 44-49, 57-67, 70, 71
    2    7 N      6, 11, 68, 69, 72
    3    8 O      14, 22, 56, 73
    4    1 H      23-39, 41-43, 50-55, 74-84

molecular fragmentation (1/2 indicates fragments):
111111111111111111111111111111111111111111111111111111112222222222222222
222222222222
# atoms in fragment 1/2:    56    28
 fragment masses (1/2) :      402.49      225.25
CMA distance (Bohr)    :  10.173
constraining FC (au)   :  0.0500

           -------------------------------------------------
          |                 G F N 2 - x T B                 |
           -------------------------------------------------

        Reference                      10.1021/acs.jctc.8b01176
      * Hamiltonian:
        H0-scaling (s, p, d)           1.850000    2.230000    2.230000
        zeta-weighting                 0.500000
      * Dispersion:
        s8                             2.700000
        a1                             0.520000
        a2                             5.000000
        s9                             5.000000
      * Repulsion:
        kExp                           1.500000    1.000000
        rExp                           1.000000
      * Coulomb:
        alpha                          2.000000
        third order                    shell-resolved
        anisotropic                    true
        a3                             3.000000
        a5                             4.000000
        cn-shift                       1.200000
        cn-exp                         4.000000
        max-rad                        5.000000


          ...................................................
          :                      SETUP                      :
          :.................................................:
          :  # basis functions                 225          :
          :  # atomic orbitals                 225          :
          :  # shells                          131          :
          :  # electrons                       238          :
          :  max. iterations                   250          :
          :  Hamiltonian                  GFN2-xTB          :
          :  restarted?                      false          :
          :  GBSA solvation                  false          :
          :  PC potential                    false          :
          :  electronic temp.          300.0000000     K    :
          :  accuracy                    1.0000000          :
          :  -> integral cutoff          0.2500000E+02      :
          :  -> integral neglect         0.1000000E-07      :
          :  -> SCF convergence          0.1000000E-05 Eh   :
          :  -> wf. convergence          0.1000000E-03 e    :
          :  Broyden damping             0.4000000          :
          :  net charge                          0          :
          :  unpaired electrons                  0          :
          ...................................................

 iter      E             dE          RMSdq      gap      omega  full diag
   1   -132.9629707 -0.132963E+03  0.398E+00    1.97       0.0  T
   2   -133.1513278 -0.188357E+00  0.230E+00    2.07       1.0  T
   3   -133.1545311 -0.320326E-02  0.107E+00    2.02       1.0  T
   4   -133.1650365 -0.105054E-01  0.285E-01    1.92       1.0  T
   5   -133.1707539 -0.571740E-02  0.109E-01    1.92       1.0  T
   6   -133.1713879 -0.633986E-03  0.464E-02    1.92       1.0  T
   7   -133.1714517 -0.638072E-04  0.209E-02    1.92       1.0  T
   8   -133.1714580 -0.628460E-05  0.858E-03    1.93       1.3  T
   9   -133.1714602 -0.219923E-05  0.324E-03    1.93       3.4  T
  10   -133.1714606 -0.381999E-06  0.132E-03    1.93       8.3  T
  11   -133.1714606 -0.399147E-07  0.619E-04    1.93      17.6  T
  12   -133.1714606 -0.775637E-08  0.253E-04    1.93      43.2  T

   *** convergence criteria satisfied after 12 iterations ***

         #    Occupation            Energy/Eh            Energy/eV
      -------------------------------------------------------------
         1        2.0000           -0.7542370             -20.5238
       ...           ...                  ...                  ...
       113        2.0000           -0.4015035             -10.9255
       114        2.0000           -0.4013821             -10.9222
       115        2.0000           -0.3966454             -10.7933
       116        2.0000           -0.3955400             -10.7632
       117        2.0000           -0.3881350             -10.5617
       118        2.0000           -0.3816035             -10.3840
       119        2.0000           -0.3612970              -9.8314 (HOMO)
       120                         -0.2905045              -7.9050 (LUMO)
       121                         -0.2781044              -7.5676
       122                         -0.2653470              -7.2205
       123                         -0.2544346              -6.9235
       124                         -0.2251847              -6.1276
       ...                                ...                  ...
       225                          0.7294568              19.8495
      -------------------------------------------------------------
                  HL-Gap            0.0707925 Eh            1.9264 eV
             Fermi-level           -0.3259008 Eh           -8.8682 eV

 SCC (total)                   0 d,  0 h,  0 min,  0.318 sec
 SCC setup                      ...        0 min,  0.001 sec (  0.341%)
 Dispersion                     ...        0 min,  0.002 sec (  0.755%)
 classical contributions        ...        0 min,  0.000 sec (  0.133%)
 integral evaluation            ...        0 min,  0.041 sec ( 12.813%)
 iterations                     ...        0 min,  0.208 sec ( 65.543%)
 molecular gradient             ...        0 min,  0.064 sec ( 20.134%)
 printout                       ...        0 min,  0.001 sec (  0.271%)

         :::::::::::::::::::::::::::::::::::::::::::::::::::::
         ::                     SUMMARY                     ::
         :::::::::::::::::::::::::::::::::::::::::::::::::::::
         :: total energy            -131.231615782111 Eh    ::
         :: gradient norm              0.049450350910 Eh/a0 ::
         :: HOMO-LUMO gap              1.926361929725 eV    ::
         ::.................................................::
         :: SCC energy              -133.167064867107 Eh    ::
         :: -> isotropic ES            0.145169835104 Eh    ::
         :: -> anisotropic ES          0.002691194466 Eh    ::
         :: -> anisotropic XC          0.068769771423 Eh    ::
         :: -> dispersion             -0.118109540889 Eh    ::
         :: repulsion energy           1.935449084996 Eh    ::
         :: add. restraining           0.000000000000 Eh    ::
         :: total charge              -0.000000000000 e     ::
         :::::::::::::::::::::::::::::::::::::::::::::::::::::

           -------------------------------------------------
          |                Property Printout                |
           -------------------------------------------------

    * Orbital Energies and Occupations

         #    Occupation            Energy/Eh            Energy/eV
      -------------------------------------------------------------
         1        2.0000           -0.7542370             -20.5238
       ...           ...                  ...                  ...
       107        2.0000           -0.4099656             -11.1557
       108        2.0000           -0.4081760             -11.1070
       109        2.0000           -0.4069339             -11.0732
       110        2.0000           -0.4043185             -11.0021
       111        2.0000           -0.4030574             -10.9677
       112        2.0000           -0.4018484             -10.9349
       113        2.0000           -0.4015035             -10.9255
       114        2.0000           -0.4013821             -10.9222
       115        2.0000           -0.3966454             -10.7933
       116        2.0000           -0.3955400             -10.7632
       117        2.0000           -0.3881350             -10.5617
       118        2.0000           -0.3816035             -10.3840
       119        2.0000           -0.3612970              -9.8314 (HOMO)
       120                         -0.2905045              -7.9050 (LUMO)
       121                         -0.2781044              -7.5676
       122                         -0.2653470              -7.2205
       123                         -0.2544346              -6.9235
       124                         -0.2251847              -6.1276
       125                         -0.2230704              -6.0701
       126                         -0.2217450              -6.0340
       127                         -0.2215945              -6.0299
       128                         -0.2086966              -5.6789
       129                         -0.1993430              -5.4244
       130                         -0.1941547              -5.2832
       ...                                ...                  ...
       225                          0.7294568              19.8495
      -------------------------------------------------------------
                  HL-Gap            0.0707925 Eh            1.9264 eV
             Fermi-level           -0.3259008 Eh           -8.8682 eV

     #   Z          covCN         q      C6AA      α(0)
     1   6 C        3.749    -0.003    20.691     6.487
     2   6 C        3.905     0.021    20.169     6.384
     3   6 C        3.825    -0.068    21.783     6.641
     4   6 C        3.907     0.004    20.452     6.428
     5   6 C        2.758     0.273    22.392     7.749
     6   7 N        2.685    -0.177    24.834     7.401
     7   6 C        3.818    -0.063    21.689     6.628
     8   6 C        3.901     0.016    20.247     6.396
     9   6 C        3.819    -0.077    21.958     6.669
    10   6 C        3.232     0.230    22.491     7.699
    11   7 N        1.873    -0.294    28.464     7.908
    12   6 C        3.184     0.069    26.028     8.326
    13   6 C        3.118     0.126    25.077     8.202
    14   8 O        1.727    -0.221    17.667     5.675
    15   6 C        2.916    -0.034    28.848     8.808
    16   6 C        2.973    -0.015    28.371     8.737
    17   6 C        2.937    -0.027    28.673     8.782
    18   6 C        2.905    -0.055    29.370     8.886
    19   6 C        3.767    -0.107    22.574     6.772
    20   6 C        3.763    -0.115    22.749     6.799
    21   6 C        3.760    -0.102    22.486     6.760
    22   8 O        0.859    -0.483    23.411     6.487
    23   1 H        0.924     0.049     2.333     2.389
    24   1 H        0.924     0.058     2.220     2.330
    25   1 H        0.924     0.040     2.446     2.446
    26   1 H        0.924     0.037     2.483     2.464
    27   1 H        0.924     0.046     2.367     2.406
    28   1 H        0.924     0.052     2.289     2.366
    29   1 H        0.924     0.041     2.435     2.440
    30   1 H        0.925     0.056     2.248     2.345
    31   1 H        0.924     0.034     2.531     2.488
    32   1 H        0.924     0.044     2.398     2.422
    33   1 H        0.924     0.044     2.395     2.420
    34   1 H        0.924     0.042     2.427     2.436
    35   1 H        0.860     0.213     1.040     1.598
    36   1 H        0.924     0.046     2.370     2.407
    37   1 H        0.924     0.049     2.336     2.390
    38   1 H        0.924     0.047     2.353     2.399
    39   1 H        0.925     0.061     2.183     2.310
    40   6 C        2.828     0.229    23.202     7.893
    41   1 H        0.925     0.056     2.247     2.344
    42   1 H        0.924     0.066     2.135     2.285
    43   1 H        0.924     0.050     2.322     2.383
    44   6 C        2.970    -0.009    28.232     8.715
    45   6 C        2.922    -0.018    28.469     8.750
    46   6 C        2.916    -0.029    28.730     8.789
    47   6 C        2.917    -0.025    28.619     8.773
    48   6 C        2.916    -0.026    28.644     8.776
    49   6 C        2.919    -0.025    28.631     8.774
    50   1 H        0.925     0.048     2.343     2.394
    51   1 H        0.925     0.035     2.514     2.479
    52   1 H        0.925     0.035     2.523     2.484
    53   1 H        0.925     0.040     2.446     2.446
    54   1 H        0.925     0.063     2.166     2.301
    55   1 H        0.925     0.048     2.343     2.393
    56   8 O        0.858    -0.377    21.228     6.177
    57   6 C        2.922    -0.036    28.903     8.816
    58   6 C        2.966     0.011    27.773     8.644
    59   6 C        2.922    -0.038    28.956     8.824
    60   6 C        2.916    -0.030    28.751     8.793
    61   6 C        2.917    -0.031    28.771     8.796
    62   6 C        2.916    -0.029    28.713     8.787
    63   6 C        3.809    -0.067    21.773     6.642
    64   6 C        3.842     0.046    19.778     6.326
    65   6 C        3.067     0.084    26.062     8.371
    66   6 C        3.071     0.056    26.671     8.468
    67   6 C        2.812     0.267    22.502     7.772
    68   7 N        2.759    -0.198    25.295     7.470
    69   7 N        1.837    -0.210    26.393     7.613
    70   6 C        2.938     0.055    26.760     8.484
    71   6 C        2.941     0.054    26.796     8.490
    72   7 N        1.837    -0.191    25.956     7.550
    73   8 O        0.857    -0.452    22.750     6.395
    74   1 H        0.859     0.231     0.962     1.536
    75   1 H        0.925     0.054     2.270     2.356
    76   1 H        0.925     0.055     2.261     2.352
    77   1 H        0.925     0.040     2.444     2.445
    78   1 H        0.925     0.033     2.544     2.494
    79   1 H        0.925     0.032     2.564     2.504
    80   1 H        0.925     0.031     2.576     2.510
    81   1 H        0.925     0.031     2.570     2.507
    82   1 H        0.924     0.058     2.224     2.332
    83   1 H        0.924     0.060     2.195     2.317
    84   1 H        0.924     0.063     2.160     2.298

 Mol. C6AA /au·bohr⁶  :      84152.482710
 Mol. C8AA /au·bohr⁸  :    2018383.387039
 Mol. α(0) /au        :        450.731899


Wiberg/Mayer (AO) data.
largest (>0.10) Wiberg bond orders for each atom

 ---------------------------------------------------------------------------
     #   Z sym  total        # sym  WBO       # sym  WBO       # sym  WBO
 ---------------------------------------------------------------------------
     1   6 C    3.968 --     6 N    0.991     2 C    0.984    42 H    0.965
                            43 H    0.961
     2   6 C    3.992 --    20 C    0.995     3 C    0.987     9 C    0.985
                             1 C    0.984
     3   6 C    3.996 --     2 C    0.987     4 C    0.985    26 H    0.974
                            25 H    0.972
     4   6 C    3.992 --    21 C    0.995     3 C    0.985     7 C    0.965
                             5 C    0.947
     5   6 C    3.946 --    22 O    1.596     6 N    1.322     4 C    0.947
     6   7 N    3.482 --     5 C    1.322     1 C    0.991    35 H    0.898
                            22 O    0.196
     7   6 C    3.992 --     8 C    0.980    28 H    0.973    27 H    0.969
                             4 C    0.965
     8   6 C    3.988 --    10 C    0.988     9 C    0.981     7 C    0.980
                            19 C    0.968
     9   6 C    3.991 --     2 C    0.985     8 C    0.981    24 H    0.971
                            23 H    0.971
    10   6 C    3.915 --    11 N    1.631    14 O    1.092     8 C    0.988
    11   7 N    3.023 --    10 C    1.631    12 C    1.165    14 O    0.103
    12   6 C    3.978 --    15 C    1.352    13 C    1.282    11 N    1.165
    13   6 C    3.920 --    18 C    1.351    12 C    1.282    14 O    1.075
    14   8 O    2.398 --    10 C    1.092    13 C    1.075    11 N    0.103
    15   6 C    3.985 --    16 C    1.426    12 C    1.352    39 H    0.963
                            18 C    0.109
    16   6 C    3.986 --    15 C    1.426    17 C    1.344    40 C    1.018
    17   6 C    3.985 --    18 C    1.485    16 C    1.344    41 H    0.967
    18   6 C    3.986 --    17 C    1.485    13 C    1.351    55 H    0.965
                            15 C    0.109
    19   6 C    3.987 --    36 H    0.985    37 H    0.985    38 H    0.980
                             8 C    0.968
    20   6 C    3.993 --     2 C    0.995    33 H    0.985    32 H    0.984
                            34 H    0.984
    21   6 C    3.993 --     4 C    0.995    29 H    0.985    31 H    0.985
                            30 H    0.983
    22   8 O    1.975 --     5 C    1.596     6 N    0.196
    23   1 H    0.997 --     9 C    0.971
    24   1 H    0.996 --     9 C    0.971
    25   1 H    0.998 --     3 C    0.972
    26   1 H    0.998 --     3 C    0.974
    27   1 H    0.997 --     7 C    0.969
    28   1 H    0.997 --     7 C    0.973
    29   1 H    0.998 --    21 C    0.985
    30   1 H    0.996 --    21 C    0.983
    31   1 H    0.998 --    21 C    0.985
    32   1 H    0.998 --    20 C    0.984
    33   1 H    0.998 --    20 C    0.985
    34   1 H    0.998 --    20 C    0.984
    35   1 H    0.954 --     6 N    0.898
    36   1 H    0.998 --    19 C    0.985
    37   1 H    0.997 --    19 C    0.985
    38   1 H    0.997 --    19 C    0.980
    39   1 H    0.996 --    15 C    0.963
    40   6 C    3.925 --    56 O    1.790    16 C    1.018    44 C    1.013
    41   1 H    0.996 --    17 C    0.967
    42   1 H    0.996 --     1 C    0.965
    43   1 H    0.997 --     1 C    0.961
    44   6 C    3.988 --    49 C    1.386    45 C    1.385    40 C    1.013
                            47 C    0.103
    45   6 C    3.989 --    46 C    1.454    44 C    1.385    50 H    0.968
                            48 C    0.109
    46   6 C    3.992 --    45 C    1.454    47 C    1.431    51 H    0.970
                            49 C    0.108
    47   6 C    3.991 --    48 C    1.438    46 C    1.431    52 H    0.971
                            44 C    0.103
    48   6 C    3.992 --    49 C    1.447    47 C    1.438    53 H    0.970
                            45 C    0.109
    49   6 C    3.987 --    48 C    1.447    44 C    1.386    54 H    0.964
                            46 C    0.108
    50   1 H    0.998 --    45 C    0.968
    51   1 H    0.998 --    46 C    0.970
    52   1 H    0.998 --    47 C    0.971
    53   1 H    0.998 --    48 C    0.970
    54   1 H    0.996 --    49 C    0.964
    55   1 H    0.997 --    18 C    0.965
    56   8 O    2.045 --    40 C    1.790
    57   6 C    3.991 --    62 C    1.445    58 C    1.412    77 H    0.969
                            60 C    0.111
    58   6 C    3.988 --    59 C    1.414    57 C    1.412    63 C    1.013
                            61 C    0.110
    59   6 C    3.992 --    60 C    1.444    58 C    1.414    81 H    0.969
                            62 C    0.111
    60   6 C    3.992 --    59 C    1.444    61 C    1.439    80 H    0.971
                            57 C    0.111
    61   6 C    3.992 --    60 C    1.439    62 C    1.438    79 H    0.971
                            58 C    0.110
    62   6 C    3.992 --    57 C    1.445    61 C    1.438    78 H    0.971
                            59 C    0.111
    63   6 C    3.990 --    58 C    1.013    83 H    0.968    82 H    0.968
                            64 C    0.948
    64   6 C    3.974 --    65 C    0.999    68 N    0.995    63 C    0.948
                            84 H    0.935
    65   6 C    3.979 --    69 N    1.429    66 C    1.326    64 C    0.999
                            71 C    0.113
    66   6 C    3.978 --    72 N    1.418    65 C    1.326    67 C    0.979
                            70 C    0.115
    67   6 C    3.958 --    73 O    1.625    68 N    1.279    66 C    0.979
    68   7 N    3.466 --    67 C    1.279    64 C    0.995    74 H    0.867
                            73 O    0.210
    69   7 N    3.059 --    70 C    1.438    65 C    1.429
    70   6 C    3.977 --    69 N    1.438    71 C    1.396    75 H    0.963
                            66 C    0.115
    71   6 C    3.977 --    72 N    1.449    70 C    1.396    76 H    0.963
                            65 C    0.113
    72   7 N    3.068 --    71 C    1.449    66 C    1.418
    73   8 O    1.997 --    67 C    1.625    68 N    0.210
    74   1 H    0.946 --    68 N    0.867
    75   1 H    0.997 --    70 C    0.963
    76   1 H    0.997 --    71 C    0.963
    77   1 H    0.998 --    57 C    0.969
    78   1 H    0.999 --    62 C    0.971
    79   1 H    0.998 --    61 C    0.971
    80   1 H    0.999 --    60 C    0.971
    81   1 H    0.999 --    59 C    0.969
    82   1 H    0.996 --    63 C    0.968
    83   1 H    0.995 --    63 C    0.968
    84   1 H    0.995 --    64 C    0.935
 ---------------------------------------------------------------------------

Topologies differ in total number of bonds
Writing topology from bond orders to xtbtopo.mol

molecular dipole:
                 x           y           z       tot (Debye)
 q only:       -1.976      -0.229      -0.645
   full:       -1.943      -0.413      -0.369       5.134
molecular quadrupole (traceless):
                xx          xy          yy          xz          yz          zz
 q only:       17.185     -12.273      -9.282      -0.914     -12.865      -7.903
  q+dip:       21.043      -7.029     -17.210      -4.437     -10.315      -3.833
   full:       18.591     -10.583     -12.789      -5.542      -6.317      -5.802


           -------------------------------------------------
          | TOTAL ENERGY             -131.231615782111 Eh   |
          | GRADIENT NORM               0.049450350910 Eh/α |
          | HOMO-LUMO GAP               1.926361929725 eV   |
           -------------------------------------------------

------------------------------------------------------------------------
 * finished run on 2025/01/26 at 19:05:05.359     
------------------------------------------------------------------------
 total:
 * wall-time:     0 d,  0 h,  0 min,  0.365 sec
 *  cpu-time:     0 d,  0 h,  0 min,  0.541 sec
 * ratio c/w:     1.481 speedup
 SCF:
 * wall-time:     0 d,  0 h,  0 min,  0.318 sec
 *  cpu-time:     0 d,  0 h,  0 min,  0.471 sec
 * ratio c/w:     1.481 speedup
