# Supplementary material for: Correction to “Photochemical Deracemization of 4,7-Diaza-1-isoindolinones by Unidirectional Hydrogen Atom Shuttling”
Source: J Am Chem Soc. 2025 Sep 9;147(37):34181–2. doi: 10.1021/jacs.5c12600 (PMC12447476; doi:10.1021/jacs.5c12600)
Supplement: Supplementary file 2 [file ja5c12600_si_002.zip › CORRECTED_ZIP/ent2b_1a/thermodynamics/s0min/solv.out]

      -----------------------------------------------------------      
     |                   =====================                   |     
     |                           x T B                           |     
     |                   =====================                   |     
     |                         S. Grimme                         |     
     |          Mulliken Center for Theoretical Chemistry        |     
     |                    University of Bonn                     |     
      -----------------------------------------------------------      

   * xtb version 6.6.1 (47b0e9d) compiled by 'pisteinbach@jtc-cluster' on 2024-02-06

   xtb is free software: you can redistribute it and/or modify it under
   the terms of the GNU Lesser General Public License as published by
   the Free Software Foundation, either version 3 of the License, or
   (at your option) any later version.
   
   xtb is distributed in the hope that it will be useful,
   but WITHOUT ANY WARRANTY; without even the implied warranty of
   MERCHANTABILITY or FITNESS FOR A PARTICULAR PURPOSE.  See the
   GNU Lesser General Public License for more details.
   
   Cite this work as:
   * C. Bannwarth, E. Caldeweyher, S. Ehlert, A. Hansen, P. Pracht,
     J. Seibert, S. Spicher, S. Grimme, WIREs Comput. Mol. Sci., 2020, 11,
     e01493. DOI: 10.1002/wcms.1493
   
   for GFN2-xTB:
   * C. Bannwarth, S. Ehlert and S. Grimme., J. Chem. Theory Comput., 2019,
     15, 1652-1671. DOI: 10.1021/acs.jctc.8b01176
   for GFN1-xTB:
   * S. Grimme, C. Bannwarth, P. Shushkov, J. Chem. Theory Comput., 2017,
     13, 1989-2009. DOI: 10.1021/acs.jctc.7b00118
   for GFN0-xTB:
   * P. Pracht, E. Caldeweyher, S. Ehlert, S. Grimme, ChemRxiv, 2019, preprint.
     DOI: 10.26434/chemrxiv.8326202.v1
   for GFN-FF:
   * S. Spicher and S. Grimme, Angew. Chem. Int. Ed., 2020, 59, 15665-15673.
     DOI: 10.1002/anie.202004239
   
   for ALPB and GBSA implicit solvation:
   * S. Ehlert, M. Stahn, S. Spicher, S. Grimme, J. Chem. Theory Comput.,
     2021, 17, 4250-4261. DOI: 10.1021/acs.jctc.1c00471
   
   for ddCOSMO and CPCM-X implicit solvation:
   * M. Stahn, S. Ehlert, S. Grimme, J. Phys. Chem. A,
     2023, XX, XXXX-XXXX. DOI: 10.1021/acs.jpca.3c04382
   
   for DFT-D4:
   * E. Caldeweyher, C. Bannwarth and S. Grimme, J. Chem. Phys., 2017,
     147, 034112. DOI: 10.1063/1.4993215
   * E. Caldeweyher, S. Ehlert, A. Hansen, H. Neugebauer, S. Spicher,
     C. Bannwarth and S. Grimme, J. Chem. Phys., 2019, 150, 154122.
     DOI: 10.1063/1.5090222
   * E. Caldeweyher, J.-M. Mewes, S. Ehlert and S. Grimme, Phys. Chem. Chem. Phys.
     2020, 22, 8499-8512. DOI: 10.1039/D0CP00502A
   
   for sTDA-xTB:
   * S. Grimme and C. Bannwarth, J. Chem. Phys., 2016, 145, 054103.
     DOI: 10.1063/1.4959605
   
   in the mass-spec context:
   * V. Asgeirsson, C. Bauer and S. Grimme, Chem. Sci., 2017, 8, 4879.
     DOI: 10.1039/c7sc00601b
   * J. Koopman and S. Grimme, ACS Omega 2019, 4, 12, 15120-15133.
     DOI: 10.1021/acsomega.9b02011
   
   for metadynamics refer to:
   * S. Grimme, J. Chem. Theory Comput., 2019, 155, 2847-2862
     DOI: 10.1021/acs.jctc.9b00143
   
   for SPH calculations refer to:
   * S. Spicher and S. Grimme, J. Chem. Theory Comput., 2021, 17, 1701-1714
     DOI: 10.1021/acs.jctc.0c01306
   
   for ONIOM refer to:
   * C. Plett, A. Katbashev, S. Ehlert, S. Grimme, M. Bursch,
     Phys. Chem. Chem. Phys., 2023, 25, 17860-17868. DOI: 10.1039/D3CP02178E
   
   for DIPRO refer to:
   * J. Kohn, N. Gildemeister, S. Grimme, D. Fazzi, A. Hansen,
     J. Chem. Phys., 2023, just accepted.
   
   with help from (in alphabetical order)
   P. Atkinson, C. Bannwarth, F. Bohle, G. Brandenburg, E. Caldeweyher
   M. Checinski, S. Dohm, S. Ehlert, S. Ehrlich, I. Gerasimov, C. Hölzer
   A. Katbashev, J. Kohn, J. Koopman, C. Lavigne, S. Lehtola, F. März, M. Müller,
   F. Musil, H. Neugebauer, J. Pisarek, C. Plett, P. Pracht, F. Pultar,
   J. Seibert, P. Shushkov, S. Spicher, M. Stahn, M. Steiner, T. Strunk,
   J. Stückrath, T. Rose, and J. Unsleber
   
 * started run on 2025/01/26 at 19:05:05.384     

           -------------------------------------------------
          |                Calculation Setup                |
           -------------------------------------------------

          program call               : xtb coord.xyz --gfn 2 --grad --alpb ch2cl2 bar1M
          hostname                   : hpz108
          coordinate file            : coord.xyz
          omp threads                :                     2

   ID    Z sym.   atoms
    1    6 C      1-5, 7-10, 12, 13, 15-21, 40, 44-49, 57-67, 70, 71
    2    7 N      6, 11, 68, 69, 72
    3    8 O      14, 22, 56, 73
    4    1 H      23-39, 41-43, 50-55, 74-84

molecular fragmentation (1/2 indicates fragments):
111111111111111111111111111111111111111111111111111111112222222222222222
222222222222
# atoms in fragment 1/2:    56    28
 fragment masses (1/2) :      402.49      225.25
CMA distance (Bohr)    :  10.173
constraining FC (au)   :  0.0500

           -------------------------------------------------
          |                 G F N 2 - x T B                 |
           -------------------------------------------------

        Reference                      10.1021/acs.jctc.8b01176
      * Hamiltonian:
        H0-scaling (s, p, d)           1.850000    2.230000    2.230000
        zeta-weighting                 0.500000
      * Dispersion:
        s8                             2.700000
        a1                             0.520000
        a2                             5.000000
        s9                             5.000000
      * Repulsion:
        kExp                           1.500000    1.000000
        rExp                           1.000000
      * Coulomb:
        alpha                          2.000000
        third order                    shell-resolved
        anisotropic                    true
        a3                             3.000000
        a5                             4.000000
        cn-shift                       1.200000
        cn-exp                         4.000000
        max-rad                        5.000000

      * Solvation model:               ALPB
        Solvent                        ch2cl2
        Parameter file                 internal GFN2-xTB/ALPB
        Dielectric constant                8.9300E+00
        Reference state                gsolv [1 bar gas/1 M solution]
        Free energy shift                  7.1799E-03 Eh       4.5055E+00 kcal/mol
        Temperature                        2.9815E+02 K
        Density                            1.3300E+00 kg/L
        Solvent mass                       8.4930E+01 g/mol
        Interaction kernel             P16
        Born radius scaling (c1)           1.5691E+00
        Born radii integrator          GBOBC
        Born offset                        0.0000E+00 a0       0.0000E+00 AA
        H-bond correction              false
        Ion screening                  false
        Surface tension                    1.0000E-05 Eh       1.5569E+01 dyn/cm
        Grid points                               230 per atom
q/qsh data taken from xtbrestart
CAMM data taken from xtbrestart

          ...................................................
          :                      SETUP                      :
          :.................................................:
          :  # basis functions                 225          :
          :  # atomic orbitals                 225          :
          :  # shells                          131          :
          :  # electrons                       238          :
          :  max. iterations                   250          :
          :  Hamiltonian                  GFN2-xTB          :
          :  restarted?                       true          :
          :  GBSA solvation                   true          :
          :  PC potential                    false          :
          :  electronic temp.          300.0000000     K    :
          :  accuracy                    1.0000000          :
          :  -> integral cutoff          0.2500000E+02      :
          :  -> integral neglect         0.1000000E-07      :
          :  -> SCF convergence          0.1000000E-05 Eh   :
          :  -> wf. convergence          0.1000000E-03 e    :
          :  Broyden damping             0.4000000          :
          :  net charge                          0          :
          :  unpaired electrons                  0          :
          ...................................................

 iter      E             dE          RMSdq      gap      omega  full diag
   1   -133.2288449 -0.133229E+03  0.198E-01    1.92       0.0  T
   2   -133.2301432 -0.129830E-02  0.861E-02    1.92       1.0  T
   3   -133.2303566 -0.213484E-03  0.505E-02    1.92       1.0  T
   4   -133.2304366 -0.799844E-04  0.231E-02    1.92       1.0  T
   5   -133.2304499 -0.133252E-04  0.976E-03    1.92       1.1  T
   6   -133.2304512 -0.121034E-05  0.389E-03    1.92       2.8  T
   7   -133.2304516 -0.477720E-06  0.135E-03    1.92       8.1  T
   8   -133.2304517 -0.527807E-07  0.612E-04    1.92      17.8  T
   9   -133.2304517 -0.574644E-08  0.286E-04    1.92      38.1  T

   *** convergence criteria satisfied after 9 iterations ***

         #    Occupation            Energy/Eh            Energy/eV
      -------------------------------------------------------------
         1        2.0000           -0.7622919             -20.7430
       ...           ...                  ...                  ...
       113        2.0000           -0.4089388             -11.1278
       114        2.0000           -0.4063482             -11.0573
       115        2.0000           -0.4025064             -10.9528
       116        2.0000           -0.4013544             -10.9214
       117        2.0000           -0.3956349             -10.7658
       118        2.0000           -0.3949993             -10.7485
       119        2.0000           -0.3723318             -10.1317 (HOMO)
       120                         -0.3016796              -8.2091 (LUMO)
       121                         -0.2903691              -7.9013
       122                         -0.2756687              -7.5013
       123                         -0.2629839              -7.1562
       124                         -0.2344789              -6.3805
       ...                                ...                  ...
       225                          0.7162633              19.4905
      -------------------------------------------------------------
                  HL-Gap            0.0706522 Eh            1.9225 eV
             Fermi-level           -0.3370057 Eh           -9.1704 eV

 SCC (total)                   0 d,  0 h,  0 min,  0.171 sec
 SCC setup                      ...        0 min,  0.003 sec (  1.826%)
 Dispersion                     ...        0 min,  0.002 sec (  1.028%)
 classical contributions        ...        0 min,  0.000 sec (  0.151%)
 integral evaluation            ...        0 min,  0.019 sec ( 11.380%)
 iterations                     ...        0 min,  0.081 sec ( 47.550%)
 molecular gradient             ...        0 min,  0.064 sec ( 37.557%)
 printout                       ...        0 min,  0.001 sec (  0.490%)

         :::::::::::::::::::::::::::::::::::::::::::::::::::::
         ::                     SUMMARY                     ::
         :::::::::::::::::::::::::::::::::::::::::::::::::::::
         :: total energy            -131.290606851532 Eh    ::
         :: total w/o Gsasa/hb      -131.243665270576 Eh    ::
         :: gradient norm              0.050028410314 Eh/a0 ::
         :: HOMO-LUMO gap              1.922543881952 eV    ::
         ::.................................................::
         :: SCC energy              -133.226055936528 Eh    ::
         :: -> isotropic ES            0.162181364858 Eh    ::
         :: -> anisotropic ES         -0.000690343028 Eh    ::
         :: -> anisotropic XC          0.068994435921 Eh    ::
         :: -> dispersion             -0.118022126277 Eh    ::
         :: -> Gsolv                  -0.061236924020 Eh    ::
         ::    -> Gelec               -0.014295343065 Eh    ::
         ::    -> Gsasa               -0.054121524653 Eh    ::
         ::    -> Ghb                  0.000000000000 Eh    ::
         ::    -> Gshift               0.007179943697 Eh    ::
         :: repulsion energy           1.935449084996 Eh    ::
         :: add. restraining           0.000000000000 Eh    ::
         :: total charge               0.000000000000 e     ::
         :::::::::::::::::::::::::::::::::::::::::::::::::::::

           -------------------------------------------------
          |                Property Printout                |
           -------------------------------------------------

    * Orbital Energies and Occupations

         #    Occupation            Energy/Eh            Energy/eV
      -------------------------------------------------------------
         1        2.0000           -0.7622919             -20.7430
       ...           ...                  ...                  ...
       107        2.0000           -0.4210838             -11.4583
       108        2.0000           -0.4199299             -11.4269
       109        2.0000           -0.4183369             -11.3835
       110        2.0000           -0.4126378             -11.2284
       111        2.0000           -0.4117536             -11.2044
       112        2.0000           -0.4102253             -11.1628
       113        2.0000           -0.4089388             -11.1278
       114        2.0000           -0.4063482             -11.0573
       115        2.0000           -0.4025064             -10.9528
       116        2.0000           -0.4013544             -10.9214
       117        2.0000           -0.3956349             -10.7658
       118        2.0000           -0.3949993             -10.7485
       119        2.0000           -0.3723318             -10.1317 (HOMO)
       120                         -0.3016796              -8.2091 (LUMO)
       121                         -0.2903691              -7.9013
       122                         -0.2756687              -7.5013
       123                         -0.2629839              -7.1562
       124                         -0.2344789              -6.3805
       125                         -0.2303271              -6.2675
       126                         -0.2280056              -6.2043
       127                         -0.2265980              -6.1660
       128                         -0.2155746              -5.8661
       129                         -0.2073062              -5.6411
       130                         -0.2063202              -5.6143
       ...                                ...                  ...
       225                          0.7162633              19.4905
      -------------------------------------------------------------
                  HL-Gap            0.0706522 Eh            1.9225 eV
             Fermi-level           -0.3370057 Eh           -9.1704 eV

     #   Z          covCN         q      C6AA      α(0)
     1   6 C        3.749    -0.003    20.703     6.489
     2   6 C        3.905     0.021    20.162     6.383
     3   6 C        3.825    -0.073    21.872     6.655
     4   6 C        3.907     0.004    20.446     6.427
     5   6 C        2.758     0.276    22.330     7.738
     6   7 N        2.685    -0.174    24.775     7.392
     7   6 C        3.818    -0.064    21.721     6.633
     8   6 C        3.901     0.016    20.259     6.398
     9   6 C        3.819    -0.082    22.052     6.683
    10   6 C        3.232     0.234    22.425     7.688
    11   7 N        1.873    -0.295    28.507     7.915
    12   6 C        3.184     0.068    26.050     8.330
    13   6 C        3.118     0.126    25.092     8.205
    14   8 O        1.727    -0.225    17.734     5.686
    15   6 C        2.916    -0.036    28.904     8.816
    16   6 C        2.973    -0.017    28.426     8.745
    17   6 C        2.937    -0.029    28.714     8.788
    18   6 C        2.905    -0.058    29.429     8.895
    19   6 C        3.767    -0.109    22.624     6.779
    20   6 C        3.763    -0.118    22.809     6.808
    21   6 C        3.760    -0.103    22.506     6.763
    22   8 O        0.859    -0.515    24.123     6.585
    23   1 H        0.924     0.062     2.172     2.305
    24   1 H        0.924     0.062     2.176     2.307
    25   1 H        0.924     0.053     2.288     2.365
    26   1 H        0.924     0.042     2.422     2.434
    27   1 H        0.924     0.059     2.210     2.325
    28   1 H        0.924     0.047     2.359     2.402
    29   1 H        0.924     0.039     2.456     2.451
    30   1 H        0.925     0.049     2.334     2.389
    31   1 H        0.924     0.045     2.385     2.415
    32   1 H        0.924     0.052     2.292     2.368
    33   1 H        0.924     0.048     2.339     2.392
    34   1 H        0.924     0.046     2.369     2.407
    35   1 H        0.860     0.200     1.107     1.648
    36   1 H        0.924     0.045     2.381     2.413
    37   1 H        0.924     0.051     2.304     2.374
    38   1 H        0.924     0.060     2.199     2.319
    39   1 H        0.925     0.064     2.151     2.294
    40   6 C        2.828     0.231    23.166     7.887
    41   1 H        0.925     0.049     2.328     2.386
    42   1 H        0.924     0.066     2.133     2.284
    43   1 H        0.924     0.058     2.226     2.333
    44   6 C        2.970    -0.011    28.278     8.723
    45   6 C        2.922    -0.018    28.461     8.749
    46   6 C        2.916    -0.028    28.694     8.784
    47   6 C        2.917    -0.022    28.563     8.764
    48   6 C        2.916    -0.024    28.615     8.772
    49   6 C        2.919    -0.023    28.589     8.768
    50   1 H        0.925     0.044     2.398     2.422
    51   1 H        0.925     0.044     2.392     2.418
    52   1 H        0.925     0.046     2.369     2.407
    53   1 H        0.925     0.046     2.367     2.406
    54   1 H        0.925     0.053     2.280     2.361
    55   1 H        0.925     0.054     2.270     2.356
    56   8 O        0.858    -0.410    21.876     6.271
    57   6 C        2.922    -0.037    28.922     8.819
    58   6 C        2.966     0.010    27.790     8.647
    59   6 C        2.922    -0.040    28.986     8.829
    60   6 C        2.916    -0.031    28.783     8.798
    61   6 C        2.917    -0.032    28.802     8.800
    62   6 C        2.916    -0.030    28.755     8.793
    63   6 C        3.809    -0.068    21.795     6.645
    64   6 C        3.842     0.044    19.801     6.330
    65   6 C        3.067     0.085    26.048     8.369
    66   6 C        3.071     0.056    26.667     8.467
    67   6 C        2.812     0.267    22.505     7.772
    68   7 N        2.759    -0.192    25.150     7.448
    69   7 N        1.837    -0.207    26.335     7.605
    70   6 C        2.938     0.055    26.773     8.486
    71   6 C        2.941     0.053    26.801     8.491
    72   7 N        1.837    -0.204    26.267     7.595
    73   8 O        0.857    -0.482    23.385     6.484
    74   1 H        0.859     0.228     0.976     1.548
    75   1 H        0.925     0.064     2.151     2.293
    76   1 H        0.925     0.058     2.217     2.328
    77   1 H        0.925     0.037     2.490     2.468
    78   1 H        0.925     0.034     2.529     2.487
    79   1 H        0.925     0.034     2.524     2.484
    80   1 H        0.925     0.034     2.534     2.489
    81   1 H        0.925     0.034     2.536     2.491
    82   1 H        0.924     0.065     2.145     2.290
    83   1 H        0.924     0.070     2.090     2.261
    84   1 H        0.924     0.073     2.052     2.240

 Mol. C6AA /au·bohr⁶  :      83995.072092
 Mol. C8AA /au·bohr⁸  :    2016640.201826
 Mol. α(0) /au        :        450.255392


Wiberg/Mayer (AO) data.
largest (>0.10) Wiberg bond orders for each atom

 ---------------------------------------------------------------------------
     #   Z sym  total        # sym  WBO       # sym  WBO       # sym  WBO
 ---------------------------------------------------------------------------
     1   6 C    3.961 --     6 N    0.985     2 C    0.984    42 H    0.965
                            43 H    0.960
     2   6 C    3.991 --    20 C    0.995     3 C    0.987     9 C    0.985
                             1 C    0.984
     3   6 C    3.995 --     2 C    0.987     4 C    0.984    26 H    0.973
                            25 H    0.971
     4   6 C    3.991 --    21 C    0.995     3 C    0.984     7 C    0.964
                             5 C    0.949
     5   6 C    3.940 --    22 O    1.575     6 N    1.331     4 C    0.949
     6   7 N    3.489 --     5 C    1.331     1 C    0.985    35 H    0.905
                            22 O    0.192
     7   6 C    3.991 --     8 C    0.980    28 H    0.974    27 H    0.967
                             4 C    0.964
     8   6 C    3.985 --    10 C    0.988     7 C    0.980     9 C    0.980
                            19 C    0.965
     9   6 C    3.989 --     2 C    0.985     8 C    0.980    24 H    0.971
                            23 H    0.969
    10   6 C    3.908 --    11 N    1.628    14 O    1.087     8 C    0.988
    11   7 N    3.021 --    10 C    1.628    12 C    1.167
    12   6 C    3.979 --    15 C    1.353    13 C    1.281    11 N    1.167
    13   6 C    3.922 --    18 C    1.352    12 C    1.281    14 O    1.077
    14   8 O    2.394 --    10 C    1.087    13 C    1.077
    15   6 C    3.984 --    16 C    1.423    12 C    1.353    39 H    0.963
                            18 C    0.108
    16   6 C    3.986 --    15 C    1.423    17 C    1.343    40 C    1.021
    17   6 C    3.986 --    18 C    1.485    16 C    1.343    41 H    0.968
    18   6 C    3.985 --    17 C    1.485    13 C    1.352    55 H    0.965
                            15 C    0.108
    19   6 C    3.985 --    36 H    0.985    37 H    0.985    38 H    0.979
                             8 C    0.965
    20   6 C    3.991 --     2 C    0.995    33 H    0.984    34 H    0.984
                            32 H    0.983
    21   6 C    3.993 --     4 C    0.995    29 H    0.985    31 H    0.984
                            30 H    0.984
    22   8 O    1.950 --     5 C    1.575     6 N    0.192
    23   1 H    0.996 --     9 C    0.969
    24   1 H    0.996 --     9 C    0.971
    25   1 H    0.997 --     3 C    0.971
    26   1 H    0.998 --     3 C    0.973
    27   1 H    0.996 --     7 C    0.967
    28   1 H    0.997 --     7 C    0.974
    29   1 H    0.998 --    21 C    0.985
    30   1 H    0.997 --    21 C    0.984
    31   1 H    0.997 --    21 C    0.984
    32   1 H    0.997 --    20 C    0.983
    33   1 H    0.997 --    20 C    0.984
    34   1 H    0.997 --    20 C    0.984
    35   1 H    0.959 --     6 N    0.905
    36   1 H    0.998 --    19 C    0.985
    37   1 H    0.997 --    19 C    0.985
    38   1 H    0.995 --    19 C    0.979
    39   1 H    0.996 --    15 C    0.963
    40   6 C    3.918 --    56 O    1.768    16 C    1.021    44 C    1.017
    41   1 H    0.997 --    17 C    0.968
    42   1 H    0.996 --     1 C    0.965
    43   1 H    0.996 --     1 C    0.960
    44   6 C    3.987 --    49 C    1.384    45 C    1.383    40 C    1.017
                            47 C    0.102
    45   6 C    3.989 --    46 C    1.454    44 C    1.383    50 H    0.969
                            48 C    0.108
    46   6 C    3.991 --    45 C    1.454    47 C    1.430    51 H    0.970
                            49 C    0.108
    47   6 C    3.990 --    48 C    1.437    46 C    1.430    52 H    0.970
                            44 C    0.102
    48   6 C    3.991 --    49 C    1.448    47 C    1.437    53 H    0.969
                            45 C    0.108
    49   6 C    3.988 --    48 C    1.448    44 C    1.384    54 H    0.966
                            46 C    0.108
    50   1 H    0.998 --    45 C    0.969
    51   1 H    0.997 --    46 C    0.970
    52   1 H    0.997 --    47 C    0.970
    53   1 H    0.997 --    48 C    0.969
    54   1 H    0.997 --    49 C    0.966
    55   1 H    0.997 --    18 C    0.965
    56   8 O    2.024 --    40 C    1.768
    57   6 C    3.991 --    62 C    1.445    58 C    1.412    77 H    0.969
                            60 C    0.111
    58   6 C    3.989 --    59 C    1.414    57 C    1.412    63 C    1.013
                            61 C    0.110
    59   6 C    3.992 --    60 C    1.444    58 C    1.414    81 H    0.969
                            62 C    0.111
    60   6 C    3.992 --    59 C    1.444    61 C    1.439    80 H    0.971
                            57 C    0.111
    61   6 C    3.991 --    60 C    1.439    62 C    1.438    79 H    0.971
                            58 C    0.110
    62   6 C    3.992 --    57 C    1.445    61 C    1.438    78 H    0.971
                            59 C    0.111
    63   6 C    3.987 --    58 C    1.013    82 H    0.967    83 H    0.967
                            64 C    0.947
    64   6 C    3.970 --    65 C    1.001    68 N    0.992    63 C    0.947
                            84 H    0.933
    65   6 C    3.979 --    69 N    1.428    66 C    1.325    64 C    1.001
                            71 C    0.112
    66   6 C    3.979 --    72 N    1.416    65 C    1.325    67 C    0.981
                            70 C    0.115
    67   6 C    3.956 --    73 O    1.606    68 N    1.291    66 C    0.981
    68   7 N    3.476 --    67 C    1.291    64 C    0.992    74 H    0.868
                            73 O    0.208
    69   7 N    3.059 --    70 C    1.439    65 C    1.428
    70   6 C    3.975 --    69 N    1.439    71 C    1.394    75 H    0.962
                            66 C    0.115
    71   6 C    3.975 --    72 N    1.448    70 C    1.394    76 H    0.962
                            65 C    0.112
    72   7 N    3.065 --    71 C    1.448    66 C    1.416
    73   8 O    1.972 --    67 C    1.606    68 N    0.208
    74   1 H    0.947 --    68 N    0.868
    75   1 H    0.995 --    70 C    0.962
    76   1 H    0.996 --    71 C    0.962
    77   1 H    0.999 --    57 C    0.969
    78   1 H    0.999 --    62 C    0.971
    79   1 H    0.998 --    61 C    0.971
    80   1 H    0.999 --    60 C    0.971
    81   1 H    0.999 --    59 C    0.969
    82   1 H    0.995 --    63 C    0.967
    83   1 H    0.994 --    63 C    0.967
    84   1 H    0.994 --    64 C    0.933
 ---------------------------------------------------------------------------

Topologies differ in total number of bonds
Writing topology from bond orders to xtbtopo.mol

molecular dipole:
                 x           y           z       tot (Debye)
 q only:       -2.512      -0.162      -0.868
   full:       -2.311      -0.377      -0.527       6.100
molecular quadrupole (traceless):
                xx          xy          yy          xz          yz          zz
 q only:       24.544     -15.463     -12.722      -1.151     -17.334     -11.822
  q+dip:       25.781      -9.134     -19.485      -4.986     -13.483      -6.296
   full:       23.309     -12.722     -15.058      -6.031      -9.506      -8.250


           -------------------------------------------------
          | TOTAL ENERGY             -131.290606851532 Eh   |
          | GRADIENT NORM               0.050028410314 Eh/α |
          | HOMO-LUMO GAP               1.922543881952 eV   |
           -------------------------------------------------

------------------------------------------------------------------------
 * finished run on 2025/01/26 at 19:05:05.589     
------------------------------------------------------------------------
 total:
 * wall-time:     0 d,  0 h,  0 min,  0.205 sec
 *  cpu-time:     0 d,  0 h,  0 min,  0.403 sec
 * ratio c/w:     1.964 speedup
 SCF:
 * wall-time:     0 d,  0 h,  0 min,  0.172 sec
 *  cpu-time:     0 d,  0 h,  0 min,  0.339 sec
 * ratio c/w:     1.972 speedup
