# Supplementary material for: Correction to “Photochemical Deracemization of 4,7-Diaza-1-isoindolinones by Unidirectional Hydrogen Atom Shuttling”
Source: J Am Chem Soc. 2025 Sep 9;147(37):34181–2. doi: 10.1021/jacs.5c12600 (PMC12447476; doi:10.1021/jacs.5c12600)
Supplement: Supplementary file 2 [file ja5c12600_si_002.zip › CORRECTED_ZIP/ent2b_1a/thermodynamics/s0min/freq.out]

                                 *****************
                                 * O   R   C   A *
                                 *****************

                                            #,                                       
                                            ###                                      
                                            ####                                     
                                            #####                                    
                                            ######                                   
                                           ########,                                 
                                     ,,################,,,,,                         
                               ,,#################################,,                 
                          ,,##########################################,,             
                       ,#########################################, ''#####,          
                    ,#############################################,,   '####,        
                  ,##################################################,,,,####,       
                ,###########''''           ''''###############################       
              ,#####''   ,,,,##########,,,,          '''####'''          '####       
            ,##' ,,,,###########################,,,                        '##       
           ' ,,###''''                  '''############,,,                           
         ,,##''                                '''############,,,,        ,,,,,,###''
      ,#''                                            '''#######################'''  
     '                                                          ''''####''''         
             ,#######,   #######,   ,#######,      ##                                
            ,#'     '#,  ##    ##  ,#'     '#,    #''#        ######   ,####,        
            ##       ##  ##   ,#'  ##            #'  '#       #        #'  '#        
            ##       ##  #######   ##           ,######,      #####,   #    #        
            '#,     ,#'  ##    ##  '#,     ,#' ,#      #,         ##   #,  ,#        
             '#######'   ##     ##  '#######'  #'      '#     #####' # '####'        


                  #######################################################
                  #                        -***-                        #
                  #          Department of theory and spectroscopy      #
                  #    Directorship and core code : Frank Neese         #
                  #        Max Planck Institute fuer Kohlenforschung    #
                  #                Kaiser Wilhelm Platz 1               #
                  #                 D-45470 Muelheim/Ruhr               #
                  #                      Germany                        #
                  #                                                     #
                  #                  All rights reserved                #
                  #                        -***-                        #
                  #######################################################


                         Program Version 5.0.3 -  RELEASE  -


 With contributions from (in alphabetic order):
   Daniel Aravena         : Magnetic Suceptibility
   Michael Atanasov       : Ab Initio Ligand Field Theory (pilot matlab implementation)
   Alexander A. Auer      : GIAO ZORA, VPT2 properties, NMR spectrum
   Ute Becker             : Parallelization
   Giovanni Bistoni       : ED, misc. LED, open-shell LED, HFLD
   Martin Brehm           : Molecular dynamics
   Dmytro Bykov           : SCF Hessian
   Vijay G. Chilkuri      : MRCI spin determinant printing, contributions to CSF-ICE
   Dipayan Datta          : RHF DLPNO-CCSD density
   Achintya Kumar Dutta   : EOM-CC, STEOM-CC
   Dmitry Ganyushin       : Spin-Orbit,Spin-Spin,Magnetic field MRCI
   Miquel Garcia          : C-PCM and meta-GGA Hessian, CC/C-PCM, Gaussian charge scheme
   Yang Guo               : DLPNO-NEVPT2, F12-NEVPT2, CIM, IAO-localization
   Andreas Hansen         : Spin unrestricted coupled pair/coupled cluster methods
   Benjamin Helmich-Paris : MC-RPA, TRAH-SCF, COSX integrals
   Lee Huntington         : MR-EOM, pCC
   Robert Izsak           : Overlap fitted RIJCOSX, COSX-SCS-MP3, EOM
   Marcus Kettner         : VPT2
   Christian Kollmar      : KDIIS, OOCD, Brueckner-CCSD(T), CCSD density, CASPT2, CASPT2-K
   Simone Kossmann        : Meta GGA functionals, TD-DFT gradient, OOMP2, MP2 Hessian
   Martin Krupicka        : Initial AUTO-CI
   Lucas Lang             : DCDCAS
   Marvin Lechner         : AUTO-CI (C++ implementation), FIC-MRCC
   Dagmar Lenk            : GEPOL surface, SMD
   Dimitrios Liakos       : Extrapolation schemes; Compound Job, initial MDCI parallelization
   Dimitrios Manganas     : Further ROCIS development; embedding schemes
   Dimitrios Pantazis     : SARC Basis sets
   Anastasios Papadopoulos: AUTO-CI, single reference methods and gradients
   Taras Petrenko         : DFT Hessian,TD-DFT gradient, ASA, ECA, R-Raman, ABS, FL, XAS/XES, NRVS
   Peter Pinski           : DLPNO-MP2, DLPNO-MP2 Gradient
   Christoph Reimann      : Effective Core Potentials
   Marius Retegan         : Local ZFS, SOC
   Christoph Riplinger    : Optimizer, TS searches, QM/MM, DLPNO-CCSD(T), (RO)-DLPNO pert. Triples
   Tobias Risthaus        : Range-separated hybrids, TD-DFT gradient, RPA, STAB
   Michael Roemelt        : Original ROCIS implementation
   Masaaki Saitow         : Open-shell DLPNO-CCSD energy and density
   Barbara Sandhoefer     : DKH picture change effects
   Avijit Sen             : IP-ROCIS
   Kantharuban Sivalingam : CASSCF convergence, NEVPT2, FIC-MRCI
   Bernardo de Souza      : ESD, SOC TD-DFT
   Georgi Stoychev        : AutoAux, RI-MP2 NMR, DLPNO-MP2 response
   Willem Van den Heuvel  : Paramagnetic NMR
   Boris Wezisla          : Elementary symmetry handling
   Frank Wennmohs         : Technical directorship


 We gratefully acknowledge several colleagues who have allowed us to
 interface, adapt or use parts of their codes:
   Stefan Grimme, W. Hujo, H. Kruse, P. Pracht,  : VdW corrections, initial TS optimization,
                  C. Bannwarth, S. Ehlert          DFT functionals, gCP, sTDA/sTD-DF
   Ed Valeev, F. Pavosevic, A. Kumar             : LibInt (2-el integral package), F12 methods
   Garnet Chan, S. Sharma, J. Yang, R. Olivares  : DMRG
   Ulf Ekstrom                                   : XCFun DFT Library
   Mihaly Kallay                                 : mrcc  (arbitrary order and MRCC methods)
   Jiri Pittner, Ondrej Demel                    : Mk-CCSD
   Frank Weinhold                                : gennbo (NPA and NBO analysis)
   Christopher J. Cramer and Donald G. Truhlar   : smd solvation model
   Lars Goerigk                                  : TD-DFT with DH, B97 family of functionals
   V. Asgeirsson, H. Jonsson                     : NEB implementation
   FAccTs GmbH                                   : IRC, NEB, NEB-TS, DLPNO-Multilevel, CI-OPT
                                                   MM, QMMM, 2- and 3-layer-ONIOM, Crystal-QMMM,
                                                   LR-CPCM, SF, NACMEs, symmetry and pop. for TD-DFT,
                                                   nearIR, NL-DFT gradient (VV10), updates on ESD,
                                                   ML-optimized integration grids
   S Lehtola, MJT Oliveira, MAL Marques          : LibXC Library
   Liviu Ungur et al                             : ANISO software


 Your calculation uses the libint2 library for the computation of 2-el integrals
 For citations please refer to: http://libint.valeyev.net

 Your ORCA version has been built with support for libXC version: 5.1.0
 For citations please refer to: https://tddft.org/programs/libxc/

 This ORCA versions uses:
   CBLAS   interface :  Fast vector & matrix operations
   LAPACKE interface :  Fast linear algebra routines
   SCALAPACK package :  Parallel linear algebra routines
   Shared memory     :  Shared parallel matrices
   BLAS/LAPACK       :  OpenBLAS 0.3.15  USE64BITINT DYNAMIC_ARCH NO_AFFINITY Prescott SINGLE_THREADED
        Core in use  :  Prescott
   Copyright (c) 2011-2014, The OpenBLAS Project


***************************************
The coordinates will be read from file: coord.xyz
***************************************


Your calculation utilizes the geometrical counterpoise correction gCP
Please cite in your paper:
H.Kruse, S. Grimme J.Chem.Phys., 136, (2012), 154101 
   

Your calculation utilizes the atom-pairwise dispersion correction
with the Becke-Johnson damping scheme (D3BJ)
Cite in your paper:
S.Grimme, S.Ehrlich, L.Goerigk, J Comput Chem, (2011), 32, 1456–1465 
S.Grimme, J.Antony, S.Ehrlich and H.Krieg, J.Chem.Phys., 132, (2010), 154104 
   

Your calculation employs the composite approach PBEh-3c.
Please cite in your paper:
S. Grimme, J. G. Brandenburg, C. Bannwarth, A. Hansen J.Chem.Phys., 143, (2015), 054107 
   

================================================================================

----- Orbital basis set information -----
Your calculation utilizes the basis: def2-mSVP

----- AuxJ basis set information -----
Your calculation utilizes the auxiliary basis: def2/J
   F. Weigend, Phys. Chem. Chem. Phys. 8, 1057 (2006).

================================================================================
                                        WARNINGS
                       Please study these warnings very carefully!
================================================================================


WARNING: your system is open-shell and RHF/RKS was chosen
  ===> : WILL SWITCH to UHF/UKS


INFO   : the flag for use of the SHARK integral package has been found!

================================================================================
                                       INPUT FILE
================================================================================
NAME = orca.inp
|  1> ! PBEH-3c FREQ VERYTIGHTSCF CPCM(DCM)
|  2> %pal nprocs 12 end
|  3> * XYZFILE 0 3 coord.xyz
|  4> 
|  5> 
|  6>                          ****END OF INPUT****
================================================================================

                       ****************************
                       * Single Point Calculation *
                       ****************************

---------------------------------
CARTESIAN COORDINATES (ANGSTROEM)
---------------------------------
  C     -3.283449    0.361905   -2.046643
  C     -4.751631    0.563319   -1.675619
  C     -5.301822   -0.794761   -1.259978
  C     -4.586431   -1.296370   -0.007593
  C     -3.087263   -1.375560   -0.255071
  N     -2.570185   -0.520339   -1.141132
  C     -4.837378   -0.299629    1.140633
  C     -4.450327    1.160758    0.851767
  C     -4.970253    1.567913   -0.534087
  C     -2.975439    1.414065    0.956554
  N     -2.277008    2.286406    0.322432
  C     -1.000399    2.161021    0.837109
  C     -1.020472    1.186511    1.825973
  O     -2.286114    0.722395    1.900570
  C      0.186606    2.795530    0.508210
  C      1.331284    2.421663    1.207462
  C      1.267880    1.458326    2.230688
  C      0.089302    0.812207    2.557917
  C     -5.102588    2.061801    1.917951
  C     -5.481968    1.086827   -2.909576
  C     -5.124616   -2.664894    0.396273
  O     -2.382234   -2.161452    0.383353
  H     -6.052467    1.701853   -0.433476
  H     -4.566666    2.544482   -0.811534
  H     -6.375244   -0.722778   -1.055799
  H     -5.185227   -1.515404   -2.077224
  H     -5.915712   -0.308404    1.329096
  H     -4.370304   -0.656459    2.061191
  H     -4.947785   -3.407712   -0.382934
  H     -4.671110   -3.025755    1.318103
  H     -6.202282   -2.600726    0.554512
  H     -6.538593    1.252015   -2.693151
  H     -5.059250    2.035729   -3.246809
  H     -5.416906    0.377898   -3.736899
  H     -1.558868   -0.537306   -1.254359
  H     -4.760288    1.807777    2.922062
  H     -4.874981    3.112445    1.734630
  H     -6.185938    1.938599    1.890868
  H      0.209540    3.557134   -0.259402
  C      2.644502    3.061819    0.932635
  H      2.172370    1.201255    2.765911
  H     -2.760596    1.319316   -2.075262
  H     -3.229761   -0.062879   -3.054633
  C      2.911182    3.627497   -0.419091
  C      3.695860    4.776426   -0.519569
  C      4.001960    5.307795   -1.761465
  C      3.551831    4.679173   -2.916282
  C      2.791056    3.522037   -2.823979
  C      2.462791    3.000252   -1.581125
  H      4.053734    5.264318    0.377938
  H      4.595207    6.210178   -1.830351
  H      3.797372    5.090195   -3.887036
  H      2.451672    3.021752   -3.721412
  H      1.884084    2.087709   -1.522261
  H      0.049335    0.057443    3.331485
  O      3.494118    3.129080    1.798529
  C      1.026913   -4.554011   -0.950149
  C      1.925758   -4.373979    0.099292
  C      3.282267   -4.579241   -0.142766
  C      3.731725   -4.952135   -1.402330
  C      2.827277   -5.125320   -2.441142
  C      1.472302   -4.926636   -2.210743
  C      1.444444   -3.929176    1.450331
  C      1.322523   -2.401261    1.563763
  C      2.600595   -1.678797    1.275939
  C      2.430583   -0.837379    0.192873
  C      1.018821   -0.935229   -0.261295
  N      0.447089   -1.828672    0.563202
  N      3.745965   -1.790223    1.920593
  C      4.718903   -1.019859    1.445064
  C      4.543797   -0.171502    0.349065
  N      3.388358   -0.073902   -0.295177
  O      0.491698   -0.323975   -1.179182
  H     -0.556548   -2.033460    0.523652
  H      5.679469   -1.067680    1.943061
  H      5.366769    0.437701   -0.003194
  H     -0.032544   -4.402848   -0.779157
  H      0.759520   -5.063601   -3.013919
  H      3.175479   -5.417178   -3.423591
  H      4.789336   -5.109962   -1.570865
  H      3.994692   -4.450008    0.663549
  H      0.466514   -4.362254    1.671234
  H      2.124151   -4.267093    2.235012
  H      0.966283   -2.155648    2.570155

----------------------------
CARTESIAN COORDINATES (A.U.)
----------------------------
  NO LB      ZA    FRAG     MASS         X           Y           Z
   0 C     6.0000    0    12.011   -6.204819    0.683901   -3.867594
   1 C     6.0000    0    12.011   -8.979281    1.064518   -3.166462
   2 C     6.0000    0    12.011  -10.018992   -1.501881   -2.381014
   3 C     6.0000    0    12.011   -8.667099   -2.449784   -0.014348
   4 C     6.0000    0    12.011   -5.834082   -2.599431   -0.482015
   5 N     7.0000    0    14.007   -4.856945   -0.983298   -2.156427
   6 C     6.0000    0    12.011   -9.141319   -0.566216    2.155484
   7 C     6.0000    0    12.011   -8.409898    2.193514    1.609607
   8 C     6.0000    0    12.011   -9.392417    2.962926   -1.009278
   9 C     6.0000    0    12.011   -5.622764    2.672195    1.807626
  10 N     7.0000    0    14.007   -4.302921    4.320681    0.609308
  11 C     6.0000    0    12.011   -1.890480    4.083738    1.581907
  12 C     6.0000    0    12.011   -1.928412    2.242181    3.450589
  13 O     8.0000    0    15.999   -4.320129    1.365129    3.591558
  14 C     6.0000    0    12.011    0.352635    5.282787    0.960377
  15 C     6.0000    0    12.011    2.515763    4.576280    2.281772
  16 C     6.0000    0    12.011    2.395945    2.755837    4.215389
  17 C     6.0000    0    12.011    0.168757    1.534849    4.833762
  18 C     6.0000    0    12.011   -9.642494    3.896240    3.624402
  19 C     6.0000    0    12.011  -10.359419    2.053806   -5.498302
  20 C     6.0000    0    12.011   -9.684121   -5.035920    0.748848
  21 O     8.0000    0    15.999   -4.501769   -4.084551    0.724432
  22 H     1.0000    0     1.008  -11.437505    3.216035   -0.819152
  23 H     1.0000    0     1.008   -8.629749    4.808374   -1.533577
  24 H     1.0000    0     1.008  -12.047465   -1.365853   -1.995171
  25 H     1.0000    0     1.008   -9.798659   -2.863699   -3.925384
  26 H     1.0000    0     1.008  -11.179076   -0.582798    2.511627
  27 H     1.0000    0     1.008   -8.258677   -1.240528    3.895087
  28 H     1.0000    0     1.008   -9.349959   -6.439642   -0.723640
  29 H     1.0000    0     1.008   -8.827119   -5.717849    2.490853
  30 H     1.0000    0     1.008  -11.720614   -4.914660    1.047875
  31 H     1.0000    0     1.008  -12.356150    2.365965   -5.089317
  32 H     1.0000    0     1.008   -9.560597    3.846971   -6.135580
  33 H     1.0000    0     1.008  -10.236469    0.714123   -7.061715
  34 H     1.0000    0     1.008   -2.945834   -1.015362   -2.370394
  35 H     1.0000    0     1.008   -8.995641    3.416204    5.521897
  36 H     1.0000    0     1.008   -9.212379    5.881669    3.277976
  37 H     1.0000    0     1.008  -11.689729    3.663420    3.573223
  38 H     1.0000    0     1.008    0.395974    6.722009   -0.490198
  39 C     6.0000    0    12.011    4.997385    5.786000    1.762425
  40 H     1.0000    0     1.008    4.105184    2.270043    5.226814
  41 H     1.0000    0     1.008   -5.216770    2.493145   -3.921676
  42 H     1.0000    0     1.008   -6.103364   -0.118824   -5.772419
  43 C     6.0000    0    12.011    5.501336    6.854977   -0.791967
  44 C     6.0000    0    12.011    6.984164    9.026137   -0.981843
  45 C     6.0000    0    12.011    7.562609   10.030278   -3.328686
  46 C     6.0000    0    12.011    6.711987    8.842356   -5.510975
  47 C     6.0000    0    12.011    5.274332    6.655684   -5.336546
  48 C     6.0000    0    12.011    4.654000    5.669655   -2.987893
  49 H     1.0000    0     1.008    7.660447    9.948119    0.714200
  50 H     1.0000    0     1.008    8.683683   11.735536   -3.458862
  51 H     1.0000    0     1.008    7.175994    9.619074   -7.345433
  52 H     1.0000    0     1.008    4.632989    5.710284   -7.032450
  53 H     1.0000    0     1.008    3.560403    3.945198   -2.876657
  54 H     1.0000    0     1.008    0.093230    0.108552    6.295594
  55 O     8.0000    0    15.999    6.602925    5.913105    3.398727
  56 C     6.0000    0    12.011    1.940584   -8.605833   -1.795520
  57 C     6.0000    0    12.011    3.639156   -8.265622    0.187635
  58 C     6.0000    0    12.011    6.202586   -8.653512   -0.269789
  59 C     6.0000    0    12.011    7.051937   -9.358179   -2.650019
  60 C     6.0000    0    12.011    5.342778   -9.685451   -4.613090
  61 C     6.0000    0    12.011    2.782247   -9.309992   -4.177699
  62 C     6.0000    0    12.011    2.729603   -7.425066    2.740729
  63 C     6.0000    0    12.011    2.499206   -4.537725    2.955084
  64 C     6.0000    0    12.011    4.914411   -3.172466    2.411175
  65 C     6.0000    0    12.011    4.593137   -1.582416    0.364477
  66 C     6.0000    0    12.011    1.925292   -1.767328   -0.493777
  67 N     7.0000    0    14.007    0.844875   -3.455689    1.064298
  68 N     7.0000    0    14.007    7.078848   -3.383032    3.629395
  69 C     6.0000    0    12.011    8.917434   -1.927254    2.730776
  70 C     6.0000    0    12.011    8.586533   -0.324092    0.659637
  71 N     7.0000    0    14.007    6.403068   -0.139655   -0.557804
  72 O     8.0000    0    15.999    0.929174   -0.612224   -2.228330
  73 H     1.0000    0     1.008   -1.051722   -3.842682    0.989560
  74 H     1.0000    0     1.008   10.732640   -2.017622    3.671853
  75 H     1.0000    0     1.008   10.141724    0.827135   -0.006035
  76 H     1.0000    0     1.008   -0.061500   -8.320177   -1.472393
  77 H     1.0000    0     1.008    1.435284   -9.568820   -5.695482
  78 H     1.0000    0     1.008    6.000786  -10.236983   -6.469650
  79 H     1.0000    0     1.008    9.050534   -9.656430   -2.968505
  80 H     1.0000    0     1.008    7.548874   -8.409297    1.253925
  81 H     1.0000    0     1.008    0.881584   -8.243465    3.158174
  82 H     1.0000    0     1.008    4.014063   -8.063637    4.223561
  83 H     1.0000    0     1.008    1.826010   -4.073585    4.856890

--------------------------------
INTERNAL COORDINATES (ANGSTROEM)
--------------------------------
 C      0   0   0     0.000000000000     0.00000000     0.00000000
 C      1   0   0     1.527673069031     0.00000000     0.00000000
 C      2   1   0     1.523104769275   107.21036500     0.00000000
 C      3   2   1     1.527044539932   110.33273219    63.67794609
 C      4   3   2     1.521519509201   110.19998006   302.58118972
 N      5   4   3     1.335618243562   117.13167491    28.99765841
 C      4   3   2     1.541067802000   108.80363051    61.27862802
 C      7   4   3     1.538174252198   115.66933827   304.85691150
 C      8   7   4     1.535151768624   109.64067168    45.82562200
 C      8   7   4     1.500146316989   113.24049262   281.82890798
 N     10   8   7     1.284872004877   127.92252870   150.61026688
 C     11  10   8     1.382151739666   104.87455754   176.53007856
 C     12  11  10     1.388497055258   108.39190321   358.57963525
 O     13  12  11     1.350118028474   107.10764355     0.48354792
 C     12  11  10     1.385553327789   131.40257100   177.04694568
 C     15  12  11     1.392486266679   117.52182947   181.34093724
 C     16  15  12     1.406779892716   120.80078320   358.46630953
 C     13  12  11     1.381102207187   123.78187313   180.46671203
 C      8   7   4     1.540802451621   108.58695945   164.86591985
 C      2   1   3     1.526467607789   107.98122505   240.68079786
 C      4   3   2     1.524994980823   110.28233203   180.78809283
 O      5   4   3     1.233806228494   120.79851986   206.00734145
 H      9   8   7     1.095102234502   106.51076836    74.23568686
 H      9   8   7     1.092495549092   109.95140435   188.89749837
 H      3   2   1     1.095036618283   110.26539904   184.31439268
 H      3   2   1     1.095815209875   110.14674021   301.75760139
 H      7   4   3     1.094714627423   106.46860059    63.21997078
 H      7   4   3     1.092206124191   110.30657684   177.64597027
 H     21   4   3     1.090967760321   111.38694851    61.81038305
 H     21   4   3     1.088878970069   112.00094579   183.07938596
 H     21   4   3     1.091109319731   109.52342984   302.80207779
 H     20   2   1     1.091138437521   110.78704404   180.27082416
 H     20   2   1     1.092168538812   111.24706802   300.07727645
 H     20   2   1     1.091456197516   111.19038723    60.35869098
 H      6   5   4     1.017776174082   116.60373323   175.99915289
 H     19   8   7     1.090842103942   111.58814746    60.62865003
 H     19   8   7     1.090533873985   111.02185533   181.51678683
 H     19   8   7     1.090669150916   109.70908929   301.03338325
 H     15  12  11     1.081569630658   120.60438447     1.82093543
 C     16  15  12     1.486562929454   121.17993467   180.77948324
 H     17  16  15     1.081966826377   119.00122415   180.97600991
 H      1   2   3     1.091251384842   110.55885002   196.25827253
 H      1   2   3     1.095156287684   108.77121192    79.02510344
 C     40  16  15     1.489387253998   119.30874223   332.87325418
 C     44  40  16     1.394938529922   118.61471565   145.45069856
 C     45  44  40     1.385046951205   120.32413523   177.91442584
 C     46  45  44     1.389742813778   119.99721553   358.56155712
 C     47  46  45     1.387898628026   119.96032435     0.26254241
 C     48  47  46     1.387336648161   120.18883604     0.87437864
 H     45  44  40     1.082419088541   119.83516097   356.90844210
 H     46  45  44     1.082119663141   119.87855402   178.81673550
 H     47  46  45     1.082400818795   120.00047443   180.46567555
 H     48  47  46     1.082059573200   120.14818624   180.92930956
 H     49  48  47     1.082174218594   119.49928805   181.08869260
 H     18  13  12     1.081514566655   122.58238989   179.33920039
 O     40  16  15     1.214965873268   120.65257414   152.68077586
 C     22   5   4     4.373196276602   129.50592532   141.74731897
 C     57  22   5     1.393434913603   101.68453849   136.40110974
 C     58  57  22     1.393140894228   118.56809437   202.28730819
 C     59  58  57     1.388366446032   120.82531689     0.14798105
 C     60  59  58     1.388218635420   120.09756784     0.00000000
 C     57  22   5     1.387919046779   132.37640047   342.75698048
 C     58  57  22     1.501605666288   120.60552371    20.51696221
 C     63  58  57     1.536963293650   112.72465980   274.61121694
 C     64  63  58     1.496082604773   113.45921135   302.74391350
 C     65  64  63     1.381999000443   109.85805643   119.27794152
 C     66  65  64     1.486242654139   108.43638342     1.63724637
 N     67  66  65     1.343470506328   105.09875853   359.43513907
 N     65  64  63     1.319040879603   127.37169099   299.44923530
 C     69  65  64     1.328983185239   114.32172835   180.16679871
 C     70  69  65     1.396991651091   122.74981932   359.57156009
 N     66  65  64     1.318491825740   123.59230953   180.21678752
 O     67  66  65     1.222295394723   127.31508013   178.81657484
 H     68  67  66     1.025079392497   121.72483891   174.91438797
 H     70  69  65     1.083039488651   117.33432390   179.58172040
 H     71  70  69     1.082818842933   120.10702173   180.03040400
 H     57  22   5     1.083761033194    27.56431916   270.29953738
 H     62  57  22     1.082547710290   119.77156947   329.49936244
 H     61  60  59     1.082419380076   120.21497124   180.07396328
 H     60  59  58     1.082523150795   119.78086115   180.17689499
 H     59  58  57     1.083694765724   119.55570332   180.39824750
 H     63  58  57     1.092108587265   110.58188362    35.55909851
 H     63  58  57     1.091748313937   110.81950864   153.82004251
 H     64  63  58     1.095471904733   108.45044868   179.87505969

---------------------------
INTERNAL COORDINATES (A.U.)
---------------------------
 C      0   0   0     0.000000000000     0.00000000     0.00000000
 C      1   0   0     2.886883722636     0.00000000     0.00000000
 C      2   1   0     2.878250887199   107.21036500     0.00000000
 C      3   2   1     2.885695974770   110.33273219    63.67794609
 C      4   3   2     2.875255179808   110.19998006   302.58118972
 N      5   4   3     2.523952699801   117.13167491    28.99765841
 C      4   3   2     2.912196099585   108.80363051    61.27862802
 C      7   4   3     2.906728082902   115.66933827   304.85691150
 C      8   7   4     2.901016416704   109.64067168    45.82562200
 C      8   7   4     2.834865699919   113.24049262   281.82890798
 N     10   8   7     2.428056206361   127.92252870   150.61026688
 C     11  10   8     2.611888263492   104.87455754   176.53007856
 C     12  11  10     2.623879172194   108.39190321   358.57963525
 O     13  12  11     2.551353322286   107.10764355     0.48354792
 C     12  11  10     2.618316333464   131.40257100   177.04694568
 C     15  12  11     2.631417689269   117.52182947   181.34093724
 C     16  15  12     2.658428727940   120.80078320   358.46630953
 C     13  12  11     2.609904934538   123.78187313   180.46671203
 C      8   7   4     2.911694660038   108.58695945   164.86591985
 C      2   1   3     2.884605731023   107.98122505   240.68079786
 C      4   3   2     2.881822869360   110.28233203   180.78809283
 O      5   4   3     2.331555874179   120.79851986   206.00734145
 H      9   8   7     2.069443311855   106.51076836    74.23568686
 H      9   8   7     2.064517390312   109.95140435   188.89749837
 H      3   2   1     2.069319315170   110.26539904   184.31439268
 H      3   2   1     2.070790640049   110.14674021   301.75760139
 H      7   4   3     2.068710840627   106.46860059    63.21997078
 H      7   4   3     2.063970456512   110.30657684   177.64597027
 H     21   4   3     2.061630287944   111.38694851    61.81038305
 H     21   4   3     2.057683046417   112.00094579   183.07938596
 H     21   4   3     2.061897796461   109.52342984   302.80207779
 H     20   2   1     2.061952821109   110.78704404   180.27082416
 H     20   2   1     2.063899430439   111.24706802   300.07727645
 H     20   2   1     2.062553300475   111.19038723    60.35869098
 H      6   5   4     1.923318234645   116.60373323   175.99915289
 H     19   8   7     2.061392831801   111.58814746    60.62865003
 H     19   8   7     2.060810361596   111.02185533   181.51678683
 H     19   8   7     2.061065997947   109.70908929   301.03338325
 H     15  12  11     2.043870396711   120.60438447     1.82093543
 C     16  15  12     2.809196817508   121.17993467   180.77948324
 H     17  16  15     2.044620987841   119.00122415   180.97600991
 H      1   2   3     2.062166260614   110.55885002   196.25827253
 H      1   2   3     2.069545457564   108.77121192    79.02510344
 C     40  16  15     2.814534017408   119.30874223   332.87325418
 C     44  40  16     2.636051795207   118.61471565   145.45069856
 C     45  44  40     2.617359420400   120.32413523   177.91442584
 C     46  45  44     2.626233314626   119.99721553   358.56155712
 C     47  46  45     2.622748308614   119.96032435     0.26254241
 C     48  47  46     2.621686320577   120.18883604     0.87437864
 H     45  44  40     2.045475639471   119.83516097   356.90844210
 H     46  45  44     2.044909807467   119.87855402   178.81673550
 H     47  46  45     2.045441114654   120.00047443   180.46567555
 H     48  47  46     2.044796253936   120.14818624   180.92930956
 H     49  48  47     2.045012902334   119.49928805   181.08869260
 H     18  13  12     2.043766340825   122.58238989   179.33920039
 O     40  16  15     2.295952762537   120.65257414   152.68077586
 C     22   5   4     8.264143292662   129.50592532   141.74731897
 C     57  22   5     2.633210372154   101.68453849   136.40110974
 C     58  57  22     2.632654756058   118.56809437   202.28730819
 C     59  58  57     2.623632356526   120.82531689     0.14798105
 C     60  59  58     2.623353034950   120.09756784     0.00000000
 C     57  22   5     2.622786894465   132.37640047   342.75698048
 C     58  57  22     2.837623470429   120.60552371    20.51696221
 C     63  58  57     2.904439702889   112.72465980   274.61121694
 C     64  63  58     2.827186396744   113.45921135   302.74391350
 C     65  64  63     2.611599628191   109.85805643   119.27794152
 C     66  65  64     2.808591584874   108.43638342     1.63724637
 N     67  66  65     2.538791325960   105.09875853   359.43513907
 N     65  64  63     2.492626021896   127.37169099   299.44923530
 C     69  65  64     2.511414256689   114.32172835   180.16679871
 C     70  69  65     2.639931631937   122.74981932   359.57156009
 N     66  65  64     2.491588460463   123.59230953   180.21678752
 O     67  66  65     2.309803550779   127.31508013   178.81657484
 H     68  67  66     1.937119317345   121.72483891   174.91438797
 H     70  69  65     2.046648025773   117.33432390   179.58172040
 H     71  70  69     2.046231065794   120.10702173   180.03040400
 H     57  22   5     2.048011547353    27.56431916   270.29953738
 H     62  57  22     2.045718699352   119.77156947   329.49936244
 H     61  60  59     2.045476190392   120.21497124   180.07396328
 H     60  59  58     2.045672288633   119.78086115   180.17689499
 H     59  58  57     2.047886319982   119.55570332   180.39824750
 H     63  58  57     2.063786138435   110.58188362    35.55909851
 H     63  58  57     2.063105320511   110.81950864   153.82004251
 H     64  63  58     2.070141887350   108.45044868   179.87505969

---------------------
BASIS SET INFORMATION
---------------------
There are 4 groups of distinct atoms

 Group   1 Type C   : 8s4p1d contracted to 4s2p1d pattern {5111/31/1}
 Group   2 Type N   : 8s4p1d contracted to 4s2p1d pattern {5111/31/1}
 Group   3 Type O   : 8s4p1d contracted to 4s2p1d pattern {5111/31/1}
 Group   4 Type H   : 4s contracted to 2s pattern {31}

Atom   0C    basis set group =>   1
Atom   1C    basis set group =>   1
Atom   2C    basis set group =>   1
Atom   3C    basis set group =>   1
Atom   4C    basis set group =>   1
Atom   5N    basis set group =>   2
Atom   6C    basis set group =>   1
Atom   7C    basis set group =>   1
Atom   8C    basis set group =>   1
Atom   9C    basis set group =>   1
Atom  10N    basis set group =>   2
Atom  11C    basis set group =>   1
Atom  12C    basis set group =>   1
Atom  13O    basis set group =>   3
Atom  14C    basis set group =>   1
Atom  15C    basis set group =>   1
Atom  16C    basis set group =>   1
Atom  17C    basis set group =>   1
Atom  18C    basis set group =>   1
Atom  19C    basis set group =>   1
Atom  20C    basis set group =>   1
Atom  21O    basis set group =>   3
Atom  22H    basis set group =>   4
Atom  23H    basis set group =>   4
Atom  24H    basis set group =>   4
Atom  25H    basis set group =>   4
Atom  26H    basis set group =>   4
Atom  27H    basis set group =>   4
Atom  28H    basis set group =>   4
Atom  29H    basis set group =>   4
Atom  30H    basis set group =>   4
Atom  31H    basis set group =>   4
Atom  32H    basis set group =>   4
Atom  33H    basis set group =>   4
Atom  34H    basis set group =>   4
Atom  35H    basis set group =>   4
Atom  36H    basis set group =>   4
Atom  37H    basis set group =>   4
Atom  38H    basis set group =>   4
Atom  39C    basis set group =>   1
Atom  40H    basis set group =>   4
Atom  41H    basis set group =>   4
Atom  42H    basis set group =>   4
Atom  43C    basis set group =>   1
Atom  44C    basis set group =>   1
Atom  45C    basis set group =>   1
Atom  46C    basis set group =>   1
Atom  47C    basis set group =>   1
Atom  48C    basis set group =>   1
Atom  49H    basis set group =>   4
Atom  50H    basis set group =>   4
Atom  51H    basis set group =>   4
Atom  52H    basis set group =>   4
Atom  53H    basis set group =>   4
Atom  54H    basis set group =>   4
Atom  55O    basis set group =>   3
Atom  56C    basis set group =>   1
Atom  57C    basis set group =>   1
Atom  58C    basis set group =>   1
Atom  59C    basis set group =>   1
Atom  60C    basis set group =>   1
Atom  61C    basis set group =>   1
Atom  62C    basis set group =>   1
Atom  63C    basis set group =>   1
Atom  64C    basis set group =>   1
Atom  65C    basis set group =>   1
Atom  66C    basis set group =>   1
Atom  67N    basis set group =>   2
Atom  68N    basis set group =>   2
Atom  69C    basis set group =>   1
Atom  70C    basis set group =>   1
Atom  71N    basis set group =>   2
Atom  72O    basis set group =>   3
Atom  73H    basis set group =>   4
Atom  74H    basis set group =>   4
Atom  75H    basis set group =>   4
Atom  76H    basis set group =>   4
Atom  77H    basis set group =>   4
Atom  78H    basis set group =>   4
Atom  79H    basis set group =>   4
Atom  80H    basis set group =>   4
Atom  81H    basis set group =>   4
Atom  82H    basis set group =>   4
Atom  83H    basis set group =>   4
---------------------------------
AUXILIARY/J BASIS SET INFORMATION
---------------------------------
There are 4 groups of distinct atoms

 Group   1 Type C   : 12s5p4d2f1g contracted to 6s4p3d1f1g pattern {711111/2111/211/2/1}
 Group   2 Type N   : 12s5p4d2f1g contracted to 6s4p3d1f1g pattern {711111/2111/211/2/1}
 Group   3 Type O   : 12s5p4d2f1g contracted to 6s4p3d1f1g pattern {711111/2111/211/2/1}
 Group   4 Type H   : 5s2p1d contracted to 3s1p1d pattern {311/2/1}

Atom   0C    basis set group =>   1
Atom   1C    basis set group =>   1
Atom   2C    basis set group =>   1
Atom   3C    basis set group =>   1
Atom   4C    basis set group =>   1
Atom   5N    basis set group =>   2
Atom   6C    basis set group =>   1
Atom   7C    basis set group =>   1
Atom   8C    basis set group =>   1
Atom   9C    basis set group =>   1
Atom  10N    basis set group =>   2
Atom  11C    basis set group =>   1
Atom  12C    basis set group =>   1
Atom  13O    basis set group =>   3
Atom  14C    basis set group =>   1
Atom  15C    basis set group =>   1
Atom  16C    basis set group =>   1
Atom  17C    basis set group =>   1
Atom  18C    basis set group =>   1
Atom  19C    basis set group =>   1
Atom  20C    basis set group =>   1
Atom  21O    basis set group =>   3
Atom  22H    basis set group =>   4
Atom  23H    basis set group =>   4
Atom  24H    basis set group =>   4
Atom  25H    basis set group =>   4
Atom  26H    basis set group =>   4
Atom  27H    basis set group =>   4
Atom  28H    basis set group =>   4
Atom  29H    basis set group =>   4
Atom  30H    basis set group =>   4
Atom  31H    basis set group =>   4
Atom  32H    basis set group =>   4
Atom  33H    basis set group =>   4
Atom  34H    basis set group =>   4
Atom  35H    basis set group =>   4
Atom  36H    basis set group =>   4
Atom  37H    basis set group =>   4
Atom  38H    basis set group =>   4
Atom  39C    basis set group =>   1
Atom  40H    basis set group =>   4
Atom  41H    basis set group =>   4
Atom  42H    basis set group =>   4
Atom  43C    basis set group =>   1
Atom  44C    basis set group =>   1
Atom  45C    basis set group =>   1
Atom  46C    basis set group =>   1
Atom  47C    basis set group =>   1
Atom  48C    basis set group =>   1
Atom  49H    basis set group =>   4
Atom  50H    basis set group =>   4
Atom  51H    basis set group =>   4
Atom  52H    basis set group =>   4
Atom  53H    basis set group =>   4
Atom  54H    basis set group =>   4
Atom  55O    basis set group =>   3
Atom  56C    basis set group =>   1
Atom  57C    basis set group =>   1
Atom  58C    basis set group =>   1
Atom  59C    basis set group =>   1
Atom  60C    basis set group =>   1
Atom  61C    basis set group =>   1
Atom  62C    basis set group =>   1
Atom  63C    basis set group =>   1
Atom  64C    basis set group =>   1
Atom  65C    basis set group =>   1
Atom  66C    basis set group =>   1
Atom  67N    basis set group =>   2
Atom  68N    basis set group =>   2
Atom  69C    basis set group =>   1
Atom  70C    basis set group =>   1
Atom  71N    basis set group =>   2
Atom  72O    basis set group =>   3
Atom  73H    basis set group =>   4
Atom  74H    basis set group =>   4
Atom  75H    basis set group =>   4
Atom  76H    basis set group =>   4
Atom  77H    basis set group =>   4
Atom  78H    basis set group =>   4
Atom  79H    basis set group =>   4
Atom  80H    basis set group =>   4
Atom  81H    basis set group =>   4
Atom  82H    basis set group =>   4
Atom  83H    basis set group =>   4


           ************************************************************
           *        Program running with 12 parallel MPI-processes    *
           *              working on a common directory               *
           ************************************************************
------------------------------------------------------------------------------
                           ORCA GTO INTEGRAL CALCULATION
                           -- RI-GTO INTEGRALS CHOSEN --
------------------------------------------------------------------------------
------------------------------------------------------------------------------
                   ___                                                        
                  /   \      - P O W E R E D   B Y -                         
                 /     \                                                     
                 |  |  |   _    _      __       _____    __    __             
                 |  |  |  | |  | |    /  \     |  _  \  |  |  /  |          
                  \  \/   | |  | |   /    \    | | | |  |  | /  /          
                 / \  \   | |__| |  /  /\  \   | |_| |  |  |/  /          
                |  |  |   |  __  | /  /__\  \  |    /   |      \           
                |  |  |   | |  | | |   __   |  |    \   |  |\   \          
                \     /   | |  | | |  |  |  |  | |\  \  |  | \   \       
                 \___/    |_|  |_| |__|  |__|  |_| \__\ |__|  \__/        
                                                                              
                      - O R C A' S   B I G   F R I E N D -                    
                                      &                                       
                       - I N T E G R A L  F E E D E R -                       
                                                                              
 v1 FN, 2020, v2 2021                                                         
------------------------------------------------------------------------------


Reading SHARK input file orca.SHARKINP.tmp ... ok
----------------------
SHARK INTEGRAL PACKAGE
----------------------

Number of atoms                             ...     84
Number of basis functions                   ...    779
Number of shells                            ...    403
Maximum angular momentum                    ...      2
Integral batch strategy                     ... SHARK/LIBINT Hybrid
RI-J (if used) integral strategy            ... SPLIT-RIJ (Revised 2003 algorithm where possible)
Printlevel                                  ...      1
Contraction scheme used                     ... SEGMENTED contraction
Coulomb Range Separation                    ... NOT USED
Exchange Range Separation                   ... NOT USED
Finite Nucleus Model                        ... NOT USED
Auxiliary Coulomb fitting basis             ... AVAILABLE
   # of basis functions in Aux-J            ...   2710
   # of shells in Aux-J                     ...    890
   Maximum angular momentum in Aux-J        ...      4
Auxiliary J/K fitting basis                 ... NOT available
Auxiliary Correlation fitting basis         ... NOT available
Auxiliary 'external' fitting basis          ... NOT available
Integral threshold                          ...     1.000000e-12
Primitive cut-off                           ...     1.000000e-14
Primitive pair pre-selection threshold      ...     1.000000e-14

Calculating pre-screening integrals         ... done (  0.0 sec) Dimension = 403
Organizing shell pair data                  ... done (  0.3 sec)
Shell pair information
Total number of shell pairs                 ...     81406
Shell pairs after pre-screening             ...     44506
Total number of primitive shell pairs       ...    289142
Primitive shell pairs kept                  ...     92694
          la=0 lb=0:  16003 shell pairs
          la=1 lb=0:  15928 shell pairs
          la=1 lb=1:   3596 shell pairs
          la=2 lb=0:   5520 shell pairs
          la=2 lb=1:   2937 shell pairs
          la=2 lb=2:    522 shell pairs

Calculating one electron integrals          ... done (  0.1 sec)
Calculating RI/J V-Matrix + Cholesky decomp.... done (  0.4 sec)
Calculating Nuclear repulsion               ... done (  0.0 sec) ENN=   6172.428133055758 Eh

SHARK setup successfully completed in   1.1 seconds

Maximum memory used throughout the entire GTOINT-calculation: 66.2 MB


           ************************************************************
           *        Program running with 12 parallel MPI-processes    *
           *              working on a common directory               *
           ************************************************************
-------------------------------------------------------------------------------
                                 ORCA SCF
-------------------------------------------------------------------------------

------------
SCF SETTINGS
------------
Hamiltonian:
 Density Functional     Method          .... DFT(GTOs)
 Exchange Functional    Exchange        .... PBE
   PBE kappa parameter   XKappa         ....  1.024500
   PBE mue parameter    XMuePBE         ....  0.123457
 Correlation Functional Correlation     .... PBE
   PBE beta parameter  CBetaPBE         ....  0.030000
 LDA part of GGA corr.  LDAOpt          .... PW91-LDA
 Gradients option       PostSCFGGA      .... off
 Hybrid DFT is turned on
   Fraction HF Exchange ScalHFX         ....  0.420000
   Scaling of DF-GGA-X  ScalDFX         ....  0.580000
   Scaling of DF-GGA-C  ScalDFC         ....  1.000000
   Scaling of DF-LDA-C  ScalLDAC        ....  1.000000
   Perturbative correction              ....  0.000000
   Density functional embedding theory  .... OFF
 RI-approximation to the Coulomb term is turned on
   Number of AuxJ basis functions       .... 2710
   RIJ-ON(X) (HFX calculated with O(N)) .... on
   Number of AuxJ basis functions       .... 2710
   RIJ-COSX (HFX calculated with COS-X)).... on


General Settings:
 Integral files         IntName         .... orca
 Hartree-Fock type      HFTyp           .... UHF
 Total Charge           Charge          ....    0
 Multiplicity           Mult            ....    3
 Number of Electrons    NEL             ....  332
 Basis Dimension        Dim             ....  779
 Nuclear Repulsion      ENuc            ....   6172.4281330558 Eh

Convergence Acceleration:
 DIIS                   CNVDIIS         .... on
   Start iteration      DIISMaxIt       ....    12
   Startup error        DIISStart       ....  0.200000
   # of expansion vecs  DIISMaxEq       ....     5
   Bias factor          DIISBfac        ....   1.050
   Max. coefficient     DIISMaxC        ....  10.000
 Trust-Rad. Augm. Hess. CNVTRAH         .... auto
   Auto Start mean grad. ratio tolernc. ....  1.125000
   Auto Start start iteration           ....    20
   Auto Start num. interpolation iter.  ....    10
   Max. Number of Micro iterations      ....    16
   Max. Number of Macro iterations      .... Maxiter - #DIIS iter
   Number of Davidson start vectors     ....     2
   Converg. threshold I  (grad. norm)   ....   2.000e-06
   Converg. threshold II (energy diff.) ....   1.000e-09
   Grad. Scal. Fac. for Micro threshold ....   0.100
   Minimum threshold for Micro iter.    ....   0.010
   NR start threshold (gradient norm)   ....   0.001
   Initial trust radius                 ....   0.400
   Minimum AH scaling param. (alpha)    ....   1.000
   Maximum AH scaling param. (alpha)    .... 1000.000
   Orbital update algorithm             .... Taylor
   White noise on init. David. guess    .... on
   Maximum white noise                  ....   0.010
   Quad. conv. algorithm                .... NR
   COSX micro iterations for RIJONX calc.... off
 SOSCF                  CNVSOSCF        .... off
 Level Shifting         CNVShift        .... on
   Level shift para.    LevelShift      ....    0.2500
   Turn off err/grad.   ShiftErr        ....    0.0010
 Zerner damping         CNVZerner       .... off
 Static damping         CNVDamp         .... on
   Fraction old density DampFac         ....    0.7000
   Max. Damping (<1)    DampMax         ....    0.9800
   Min. Damping (>=0)   DampMin         ....    0.0000
   Turn off err/grad.   DampErr         ....    0.1000
 Fernandez-Rico         CNVRico         .... off

SCF Procedure:
 Maximum # iterations   MaxIter         ....   125
 SCF integral mode      SCFMode         .... Direct
   Integral package                     .... SHARK and LIBINT hybrid scheme
 Reset frequency        DirectResetFreq ....    20
 Integral Threshold     Thresh          ....  1.000e-12 Eh
 Primitive CutOff       TCut            ....  1.000e-14 Eh

Convergence Tolerance:
 Convergence Check Mode ConvCheckMode   .... Total+1el-Energy
 Convergence forced     ConvForced      .... 0
 Energy Change          TolE            ....  1.000e-09 Eh
 1-El. energy change                    ....  1.000e-06 Eh
 DIIS Error             TolErr          ....  1.000e-08


Diagonalization of the overlap matrix:
Smallest eigenvalue                        ... 3.987e-04
Time for diagonalization                   ...    0.178 sec
Threshold for overlap eigenvalues          ... 1.000e-08
Number of eigenvalues below threshold      ... 0
Time for construction of square roots      ...    0.255 sec
Total time needed                          ...    0.436 sec

--------------------------------
INITIAL GUESS: MINIMAL BASIS EHT
--------------------------------
The minimal basis has 272 functions
EHT matrix was diagonalized
Basis set overlap was calculated now projecting the orbitals
Using GuessMode=FMatrix for the initial guess
C*T matrix was formed
Effective Fockian was calculated
Effective Fockian was diagonalized
Initial density was built
                      ------------------
                      INITIAL GUESS DONE
                      ------------------
-------------------
DFT GRID GENERATION
-------------------

General Integration Accuracy     IntAcc      ... 4.159
Radial Grid Type                 RadialGrid  ... OptM3 with GC (2021)
Angular Grid (max. ang.)         AngularGrid ... 3 (Lebedev-194)
Angular grid pruning method      GridPruning ... 4 (adaptive)
Weight generation scheme         WeightScheme... Becke
Basis function cutoff            BFCut       ... 1.0000e-12
Integration weight cutoff        WCut        ... 1.0000e-14
Angular grids for H and He will be reduced by one unit
Partially contracted basis set               ... off
Rotationally invariant grid construction     ... off

Total number of grid points                  ...   200074
Total number of batches                      ...     3171
Average number of points per batch           ...       63
Average number of grid points per atom       ...     2382
Time for grid setup =    1.648 sec

--------------------
COSX GRID GENERATION
--------------------

GRIDX 1
-------
General Integration Accuracy     IntAcc      ... 3.816
Radial Grid Type                 RadialGrid  ... OptM3 with GC (2021)
Angular Grid (max. ang.)         AngularGrid ... 1 (Lebedev-50)
Angular grid pruning method      GridPruning ... 4 (adaptive)
Weight generation scheme         WeightScheme... Becke
Basis function cutoff            BFCut       ... 1.0000e-12
Integration weight cutoff        WCut        ... 1.0000e-14
Angular grids for H and He will be reduced by one unit
Partially contracted basis set               ... on
Rotationally invariant grid construction     ... off

Total number of grid points                  ...    49826
Total number of batches                      ...      817
Average number of points per batch           ...       60
Average number of grid points per atom       ...      593
UseSFitting                                  ... on

GRIDX 2
-------
General Integration Accuracy     IntAcc      ... 4.020
Radial Grid Type                 RadialGrid  ... OptM3 with GC (2021)
Angular Grid (max. ang.)         AngularGrid ... 2 (Lebedev-110)
Angular grid pruning method      GridPruning ... 4 (adaptive)
Weight generation scheme         WeightScheme... Becke
Basis function cutoff            BFCut       ... 1.0000e-12
Integration weight cutoff        WCut        ... 1.0000e-14
Angular grids for H and He will be reduced by one unit
Partially contracted basis set               ... on
Rotationally invariant grid construction     ... off

Total number of grid points                  ...   106702
Total number of batches                      ...     1708
Average number of points per batch           ...       62
Average number of grid points per atom       ...     1270
UseSFitting                                  ... on

GRIDX 3
-------
General Integration Accuracy     IntAcc      ... 4.338
Radial Grid Type                 RadialGrid  ... OptM3 with GC (2021)
Angular Grid (max. ang.)         AngularGrid ... 3 (Lebedev-194)
Angular grid pruning method      GridPruning ... 4 (adaptive)
Weight generation scheme         WeightScheme... Becke
Basis function cutoff            BFCut       ... 1.0000e-12
Integration weight cutoff        WCut        ... 1.0000e-14
Angular grids for H and He will be reduced by one unit
Partially contracted basis set               ... on
Rotationally invariant grid construction     ... off

Total number of grid points                  ...   232027
Total number of batches                      ...     3669
Average number of points per batch           ...       63
Average number of grid points per atom       ...     2762
UseSFitting                                  ... on

Time for X-Grid setup             =    4.903 sec


--------------------
CPCM SOLVATION MODEL
--------------------
CPCM parameters:
  Epsilon                                         ...       9.0800
  Refrac                                          ...       1.4240
  Rsolv                                           ...       1.3000
  Surface type                                    ... GAUSSIAN VDW
  Epsilon function type                           ...         CPCM
Radii:
 Radius for C  used is    3.8550 Bohr (=   2.0400 Ang.)
 Radius for N  used is    3.5149 Bohr (=   1.8600 Ang.)
 Radius for O  used is    3.4469 Bohr (=   1.8240 Ang.)
 Radius for H  used is    2.4944 Bohr (=   1.3200 Ang.)
Calculating surface                               ...        done! (  0.0s)
GEPOL surface points                              ...         4171
GEPOL Volume                                      ...    4816.0764
GEPOL Surface-area                                ...    2186.7131
Calculating surface distance matrix               ...        done! (  0.1s)
Performing Cholesky decomposition & store         ...        done! (  1.1s)
Overall time for CPCM initialization              ...                 1.2s
--------------
SCF ITERATIONS
--------------
ITER       Energy         Delta-E        Max-DP      RMS-DP      [F,P]     Damp
               ***  Starting incremental Fock matrix formation  ***
  0  -2034.5527577030   0.000000000000 0.11255556  0.00146727  0.2725558 0.7000
  1  -2036.6388759145  -2.086118211495 0.07010369  0.00093488  0.1511221 0.7000
                               ***Turning on DIIS***
  2  -2037.8116073405  -1.172731425998 0.04124563  0.00062174  0.1063446 0.7000
  3  -2038.6339062402  -0.822298899731 0.10041806  0.00155881  0.0753711 0.0000
  4  -2040.6168290959  -1.982922855698 0.02661127  0.00023812  0.0283879 0.0000
  5  -2040.6310079190  -0.014178823057 0.01341382  0.00009025  0.0215309 0.0000
  6  -2040.6442141408  -0.013206221808 0.00526100  0.00004047  0.0045796 0.0000
  7  -2040.6454859005  -0.001271759726 0.00466075  0.00002862  0.0030715 0.0000
  8  -2040.6461955978  -0.000709697289 0.00333889  0.00002699  0.0019309 0.0000
  9  -2040.6467015190  -0.000505921257 0.00383862  0.00002207  0.0019988 0.0000
 10  -2040.6470533105  -0.000351791505 0.00295544  0.00001901  0.0015068 0.0000
 11  -2040.6473051547  -0.000251844181 0.00329162  0.00001949  0.0013887 0.0000
 12  -2040.6475121434  -0.000206988678 0.00251301  0.00001501  0.0011173 0.0000
 13  -2040.6476459387  -0.000133795301 0.00466053  0.00003582  0.0008383 0.0000
               *** Restarting incremental Fock matrix formation ***
                                   *** Resetting DIIS ***
 14  -2040.6477355331  -0.000089594371 0.00119330  0.00001190  0.0006359 0.0000
 15  -2040.6477404811  -0.000004948003 0.00062209  0.00000337  0.0012290 0.0000
 16  -2040.6477637682  -0.000023287115 0.00083692  0.00000639  0.0003916 0.0000
 17  -2040.6477776771  -0.000013908886 0.00064519  0.00000549  0.0003970 0.0000
 18  -2040.6477891408  -0.000011463765 0.00089588  0.00000704  0.0002625 0.0000
 19  -2040.6478000514  -0.000010910573 0.00052745  0.00000394  0.0002722 0.0000
 20  -2040.6478053842  -0.000005332782 0.00115124  0.00000822  0.0001667 0.0000
 21  -2040.6478133884  -0.000008004239 0.00106434  0.00000746  0.0001528 0.0000
 22  -2040.6478179298  -0.000004541357 0.00023696  0.00000177  0.0000984 0.0000
 23  -2040.6478189507  -0.000001020912 0.00055318  0.00000368  0.0001113 0.0000
 24  -2040.6478205860  -0.000001635321 0.00073851  0.00000496  0.0000518 0.0000
 25  -2040.6478221470  -0.000001561012 0.00036192  0.00000245  0.0000339 0.0000
 26  -2040.6478225931  -0.000000446030 0.00024016  0.00000164  0.0000373 0.0000
 27  -2040.6478227772  -0.000000184132 0.00022343  0.00000156  0.0000224 0.0000
 28  -2040.6478228568  -0.000000079556 0.00007562  0.00000063  0.0000164 0.0000
 29  -2040.6478229180  -0.000000061271 0.00013921  0.00000099  0.0000135 0.0000
 30  -2040.6478229082   0.000000009790 0.00004920  0.00000041  0.0000153 0.0000
 31  -2040.6478229362  -0.000000027985 0.00002906  0.00000025  0.0000060 0.0000
 32  -2040.6478229488  -0.000000012597 0.00002134  0.00000016  0.0000063 0.0000
 33  -2040.6478229531  -0.000000004308 0.00003488  0.00000024  0.0000037 0.0000
               *** Restarting incremental Fock matrix formation ***
                                   *** Resetting DIIS ***
 34  -2040.6478229657  -0.000000012615 0.00000499  0.00000004  0.0000029 0.0000
 35  -2040.6478229671  -0.000000001348 0.00000499  0.00000002  0.0000043 0.0000
 36  -2040.6478229673  -0.000000000242 0.00000292  0.00000002  0.0000023 0.0000
 37  -2040.6478229672   0.000000000142 0.00000697  0.00000005  0.0000013 0.0000
 38  -2040.6478229686  -0.000000001451 0.00000928  0.00000007  0.0000016 0.0000
 39  -2040.6478229696  -0.000000000992 0.00000607  0.00000005  0.0000007 0.0000
 40  -2040.6478229692   0.000000000397 0.00000542  0.00000004  0.0000007 0.0000
 41  -2040.6478229704  -0.000000001161 0.00000104  0.00000001  0.0000004 0.0000
 42  -2040.6478229701   0.000000000345 0.00000390  0.00000003  0.0000005 0.0000
 43  -2040.6478229702  -0.000000000103 0.00000082  0.00000001  0.0000002 0.0000
 44  -2040.6478229723  -0.000000002186 0.00000289  0.00000002  0.0000002 0.0000
 45  -2040.6478229738  -0.000000001408 0.00000085  0.00000001  0.0000001 0.0000
 46  -2040.6478229724   0.000000001319 0.00000073  0.00000001  0.0000001 0.0000
 47  -2040.6478229735  -0.000000001058 0.00000103  0.00000001  0.0000001 0.0000
 48  -2040.6478229733   0.000000000181 0.00000039  0.00000000  0.0000000 0.0000
                 **** Energy Check signals convergence ****

               *****************************************************
               *                     SUCCESS                       *
               *           SCF CONVERGED AFTER  49 CYCLES          *
               *****************************************************

Old exchange energy                            =   -116.079745674 Eh
New exchange energy                            =   -116.079603673 Eh
Exchange energy change after final integration =      0.000142001 Eh
Total energy after final integration           =  -2040.647680971 Eh
Final COS-X integration done in                =    41.640 sec

----------------
TOTAL SCF ENERGY
----------------

Total Energy       :        -2040.64768097 Eh          -55528.84643 eV

Components:
Nuclear Repulsion  :         6172.42813306 Eh          167960.30844 eV
Electronic Energy  :        -8213.07581403 Eh         -223489.15487 eV
One Electron Energy:       -15069.88067743 Eh         -410072.30091 eV
Two Electron Energy:         6856.80486341 Eh          186583.14604 eV
Max COSX asymmetry :            0.00000237 Eh               0.00006 eV
CPCM Dielectric    :           -0.03545280 Eh              -0.96472 eV

Virial components:
Potential Energy   :        -4065.97673694 Eh         -110640.85188 eV
Kinetic Energy     :         2025.32905597 Eh           55112.00545 eV
Virial Ratio       :            2.00756352


DFT components:
N(Alpha)           :      167.000838851083 electrons
N(Beta)            :      165.000830800412 electrons
N(Total)           :      332.001669651495 electrons
E(X)               :     -154.297323824875 Eh       
E(C)               :      -14.655180754448 Eh       
E(XC)              :     -168.952504579323 Eh       
DFET-embed. en.    :        0.000000000000 Eh       
CPCM Solvation Model Properties:
Surface-charge          :           -0.03197433
Charge-correction       :           -0.00028543 Eh              -0.00777 eV
Free-energy (cav+disp)  :  This term is not implemented in the current solvation scheme

---------------
SCF CONVERGENCE
---------------

  Last Energy change         ...    9.5838e-10  Tolerance :   1.0000e-09
  Last MAX-Density change    ...    0.0000e+00  Tolerance :   1.0000e-08
  Last RMS-Density change    ...    0.0000e+00  Tolerance :   1.0000e-09
  Last DIIS Error            ...    4.5222e-08  Tolerance :   1.0000e-08

             **** THE GBW FILE WAS UPDATED (orca.gbw) ****
             **** DENSITY orca.scfp WAS UPDATED ****
             **** ENERGY FILE WAS UPDATED (orca.en.tmp) ****
----------------------
UHF SPIN CONTAMINATION
----------------------

Warning: in a DFT calculation there is little theoretical justification to 
         calculate <S**2> as in Hartree-Fock theory. We will do it anyways
         but you should keep in mind that the values have only limited relevance

Expectation value of <S**2>     :     2.026493
Ideal value S*(S+1) for S=1.0   :     2.000000
Deviation                       :     0.026493

             **** THE GBW FILE WAS UPDATED (orca.gbw) ****
             **** DENSITY orca.scfp WAS UPDATED ****
----------------
ORBITAL ENERGIES
----------------
                 SPIN UP ORBITALS
  NO   OCC          E(Eh)            E(eV) 
   0   1.0000     -19.586687      -532.9808 
   1   1.0000     -19.493149      -530.4356 
   2   1.0000     -19.482008      -530.1324 
   3   1.0000     -19.467406      -529.7350 
   4   1.0000     -14.696937      -399.9240 
   5   1.0000     -14.670549      -399.2059 
   6   1.0000     -14.660081      -398.9211 
   7   1.0000     -14.658814      -398.8866 
   8   1.0000     -14.644791      -398.5050 
   9   1.0000     -10.564946      -287.4868 
  10   1.0000     -10.554995      -287.2160 
  11   1.0000     -10.550123      -287.0834 
  12   1.0000     -10.546286      -286.9790 
  13   1.0000     -10.520240      -286.2703 
  14   1.0000     -10.517369      -286.1922 
  15   1.0000     -10.507443      -285.9221 
  16   1.0000     -10.503143      -285.8050 
  17   1.0000     -10.499458      -285.7048 
  18   1.0000     -10.496499      -285.6243 
  19   1.0000     -10.486336      -285.3477 
  20   1.0000     -10.478779      -285.1421 
  21   1.0000     -10.470325      -284.9120 
  22   1.0000     -10.467698      -284.8405 
  23   1.0000     -10.466893      -284.8187 
  24   1.0000     -10.465698      -284.7861 
  25   1.0000     -10.464317      -284.7486 
  26   1.0000     -10.463641      -284.7302 
  27   1.0000     -10.462393      -284.6962 
  28   1.0000     -10.459180      -284.6088 
  29   1.0000     -10.458495      -284.5901 
  30   1.0000     -10.458298      -284.5848 
  31   1.0000     -10.458212      -284.5824 
  32   1.0000     -10.457173      -284.5541 
  33   1.0000     -10.453955      -284.4666 
  34   1.0000     -10.453739      -284.4607 
  35   1.0000     -10.453326      -284.4495 
  36   1.0000     -10.446933      -284.2755 
  37   1.0000     -10.446795      -284.2718 
  38   1.0000     -10.446259      -284.2572 
  39   1.0000     -10.446203      -284.2556 
  40   1.0000     -10.446003      -284.2502 
  41   1.0000     -10.445811      -284.2450 
  42   1.0000     -10.438528      -284.0468 
  43   1.0000     -10.435690      -283.9696 
  44   1.0000     -10.434177      -283.9284 
  45   1.0000     -10.424738      -283.6715 
  46   1.0000     -10.424108      -283.6544 
  47   1.0000      -1.269217       -34.5372 
  48   1.0000      -1.167458       -31.7682 
  49   1.0000      -1.163041       -31.6479 
  50   1.0000      -1.151362       -31.3302 
  51   1.0000      -1.124143       -30.5895 
  52   1.0000      -1.063237       -28.9322 
  53   1.0000      -1.047428       -28.5020 
  54   1.0000      -1.046661       -28.4811 
  55   1.0000      -1.032960       -28.1083 
  56   1.0000      -0.979197       -26.6453 
  57   1.0000      -0.969000       -26.3678 
  58   1.0000      -0.962070       -26.1792 
  59   1.0000      -0.956141       -26.0179 
  60   1.0000      -0.905975       -24.6528 
  61   1.0000      -0.898390       -24.4464 
  62   1.0000      -0.894318       -24.3356 
  63   1.0000      -0.885388       -24.0926 
  64   1.0000      -0.878430       -23.9033 
  65   1.0000      -0.851966       -23.1832 
  66   1.0000      -0.846697       -23.0398 
  67   1.0000      -0.844465       -22.9791 
  68   1.0000      -0.837303       -22.7842 
  69   1.0000      -0.827953       -22.5297 
  70   1.0000      -0.795544       -21.6478 
  71   1.0000      -0.784257       -21.3407 
  72   1.0000      -0.772125       -21.0106 
  73   1.0000      -0.768447       -20.9105 
  74   1.0000      -0.766316       -20.8525 
  75   1.0000      -0.762593       -20.7512 
  76   1.0000      -0.758228       -20.6324 
  77   1.0000      -0.728764       -19.8307 
  78   1.0000      -0.718645       -19.5553 
  79   1.0000      -0.711406       -19.3583 
  80   1.0000      -0.701864       -19.0987 
  81   1.0000      -0.695475       -18.9248 
  82   1.0000      -0.689393       -18.7593 
  83   1.0000      -0.684814       -18.6347 
  84   1.0000      -0.678335       -18.4584 
  85   1.0000      -0.658729       -17.9249 
  86   1.0000      -0.650726       -17.7071 
  87   1.0000      -0.646134       -17.5822 
  88   1.0000      -0.641561       -17.4578 
  89   1.0000      -0.624265       -16.9871 
  90   1.0000      -0.606480       -16.5032 
  91   1.0000      -0.597661       -16.2632 
  92   1.0000      -0.593856       -16.1596 
  93   1.0000      -0.587256       -15.9800 
  94   1.0000      -0.584946       -15.9172 
  95   1.0000      -0.575057       -15.6481 
  96   1.0000      -0.572109       -15.5679 
  97   1.0000      -0.569729       -15.5031 
  98   1.0000      -0.566146       -15.4056 
  99   1.0000      -0.563952       -15.3459 
 100   1.0000      -0.556123       -15.1329 
 101   1.0000      -0.549837       -14.9618 
 102   1.0000      -0.541094       -14.7239 
 103   1.0000      -0.532013       -14.4768 
 104   1.0000      -0.528688       -14.3863 
 105   1.0000      -0.527314       -14.3489 
 106   1.0000      -0.524004       -14.2589 
 107   1.0000      -0.521197       -14.1825 
 108   1.0000      -0.519498       -14.1363 
 109   1.0000      -0.515845       -14.0368 
 110   1.0000      -0.512596       -13.9484 
 111   1.0000      -0.505786       -13.7631 
 112   1.0000      -0.500131       -13.6092 
 113   1.0000      -0.497870       -13.5477 
 114   1.0000      -0.496731       -13.5167 
 115   1.0000      -0.495554       -13.4847 
 116   1.0000      -0.491890       -13.3850 
 117   1.0000      -0.489238       -13.3129 
 118   1.0000      -0.482560       -13.1311 
 119   1.0000      -0.480556       -13.0766 
 120   1.0000      -0.478029       -13.0078 
 121   1.0000      -0.475982       -12.9521 
 122   1.0000      -0.468380       -12.7453 
 123   1.0000      -0.463590       -12.6149 
 124   1.0000      -0.459122       -12.4933 
 125   1.0000      -0.454489       -12.3673 
 126   1.0000      -0.453100       -12.3295 
 127   1.0000      -0.451557       -12.2875 
 128   1.0000      -0.449445       -12.2300 
 129   1.0000      -0.447726       -12.1832 
 130   1.0000      -0.446270       -12.1436 
 131   1.0000      -0.437878       -11.9153 
 132   1.0000      -0.432808       -11.7773 
 133   1.0000      -0.431793       -11.7497 
 134   1.0000      -0.430600       -11.7172 
 135   1.0000      -0.428301       -11.6547 
 136   1.0000      -0.423725       -11.5301 
 137   1.0000      -0.421305       -11.4643 
 138   1.0000      -0.420619       -11.4456 
 139   1.0000      -0.417532       -11.3616 
 140   1.0000      -0.416748       -11.3403 
 141   1.0000      -0.413571       -11.2538 
 142   1.0000      -0.407633       -11.0923 
 143   1.0000      -0.403653       -10.9840 
 144   1.0000      -0.402184       -10.9440 
 145   1.0000      -0.393786       -10.7155 
 146   1.0000      -0.391364       -10.6496 
 147   1.0000      -0.389855       -10.6085 
 148   1.0000      -0.380969       -10.3667 
 149   1.0000      -0.375716       -10.2237 
 150   1.0000      -0.362917        -9.8755 
 151   1.0000      -0.361471        -9.8361 
 152   1.0000      -0.351477        -9.5642 
 153   1.0000      -0.345779        -9.4091 
 154   1.0000      -0.334536        -9.1032 
 155   1.0000      -0.331252        -9.0138 
 156   1.0000      -0.324525        -8.8308 
 157   1.0000      -0.320476        -8.7206 
 158   1.0000      -0.310759        -8.4562 
 159   1.0000      -0.305257        -8.3065 
 160   1.0000      -0.302918        -8.2428 
 161   1.0000      -0.301914        -8.2155 
 162   1.0000      -0.297621        -8.0987 
 163   1.0000      -0.293342        -7.9822 
 164   1.0000      -0.289297        -7.8722 
 165   1.0000      -0.279700        -7.6110 
 166   1.0000      -0.184211        -5.0126 
 167   0.0000      -0.044091        -1.1998 
 168   0.0000      -0.020876        -0.5681 
 169   0.0000      -0.011806        -0.3213 
 170   0.0000       0.009515         0.2589 
 171   0.0000       0.012432         0.3383 
 172   0.0000       0.015206         0.4138 
 173   0.0000       0.018090         0.4923 
 174   0.0000       0.053494         1.4557 
 175   0.0000       0.060567         1.6481 
 176   0.0000       0.069564         1.8929 
 177   0.0000       0.092483         2.5166 
 178   0.0000       0.115934         3.1547 
 179   0.0000       0.133504         3.6328 
 180   0.0000       0.139855         3.8057 
 181   0.0000       0.146013         3.9732 
 182   0.0000       0.147937         4.0256 
 183   0.0000       0.153720         4.1829 
 184   0.0000       0.158222         4.3054 
 185   0.0000       0.160228         4.3600 
 186   0.0000       0.165316         4.4985 
 187   0.0000       0.172687         4.6991 
 188   0.0000       0.175148         4.7660 
 189   0.0000       0.175978         4.7886 
 190   0.0000       0.182264         4.9597 
 191   0.0000       0.185075         5.0362 
 192   0.0000       0.187359         5.0983 
 193   0.0000       0.189882         5.1670 
 194   0.0000       0.192658         5.2425 
 195   0.0000       0.193678         5.2702 
 196   0.0000       0.195274         5.3137 
 197   0.0000       0.198594         5.4040 
 198   0.0000       0.198927         5.4131 
 199   0.0000       0.206403         5.6165 
 200   0.0000       0.208681         5.6785 
 201   0.0000       0.209665         5.7053 
 202   0.0000       0.212923         5.7939 
 203   0.0000       0.215636         5.8678 
 204   0.0000       0.216181         5.8826 
 205   0.0000       0.217706         5.9241 
 206   0.0000       0.220875         6.0103 
 207   0.0000       0.221259         6.0208 
 208   0.0000       0.222793         6.0625 
 209   0.0000       0.225899         6.1470 
 210   0.0000       0.228920         6.2292 
 211   0.0000       0.230330         6.2676 
 212   0.0000       0.232528         6.3274 
 213   0.0000       0.232941         6.3386 
 214   0.0000       0.237027         6.4498 
 215   0.0000       0.239112         6.5066 
 216   0.0000       0.240435         6.5426 
 217   0.0000       0.243579         6.6281 
 218   0.0000       0.245129         6.6703 
 219   0.0000       0.248627         6.7655 
 220   0.0000       0.252692         6.8761 
 221   0.0000       0.254057         6.9132 
 222   0.0000       0.255280         6.9465 
 223   0.0000       0.257202         6.9988 
 224   0.0000       0.260835         7.0977 
 225   0.0000       0.268279         7.3002 
 226   0.0000       0.268516         7.3067 
 227   0.0000       0.276276         7.5179 
 228   0.0000       0.278965         7.5910 
 229   0.0000       0.285249         7.7620 
 230   0.0000       0.288489         7.8502 
 231   0.0000       0.290214         7.8971 
 232   0.0000       0.295703         8.0465 
 233   0.0000       0.298404         8.1200 
 234   0.0000       0.299216         8.1421 
 235   0.0000       0.304319         8.2809 
 236   0.0000       0.306890         8.3509 
 237   0.0000       0.310358         8.4453 
 238   0.0000       0.311880         8.4867 
 239   0.0000       0.316938         8.6243 
 240   0.0000       0.321834         8.7576 
 241   0.0000       0.323356         8.7990 
 242   0.0000       0.325638         8.8611 
 243   0.0000       0.328022         8.9259 
 244   0.0000       0.333223         9.0675 
 245   0.0000       0.335159         9.1201 
 246   0.0000       0.338317         9.2061 
 247   0.0000       0.344045         9.3620 
 248   0.0000       0.349741         9.5169 
 249   0.0000       0.354249         9.6396 
 250   0.0000       0.362218         9.8565 
 251   0.0000       0.365125         9.9355 
 252   0.0000       0.368597        10.0300 
 253   0.0000       0.375523        10.2185 
 254   0.0000       0.385709        10.4957 
 255   0.0000       0.390100        10.6152 
 256   0.0000       0.398082        10.8324 
 257   0.0000       0.407447        11.0872 
 258   0.0000       0.412167        11.2156 
 259   0.0000       0.417292        11.3551 
 260   0.0000       0.425810        11.5869 
 261   0.0000       0.433084        11.7848 
 262   0.0000       0.448026        12.1914 
 263   0.0000       0.457021        12.4362 
 264   0.0000       0.460418        12.5286 
 265   0.0000       0.465460        12.6658 
 266   0.0000       0.473014        12.8714 
 267   0.0000       0.475933        12.9508 
 268   0.0000       0.488015        13.2796 
 269   0.0000       0.493586        13.4312 
 270   0.0000       0.499805        13.6004 
 271   0.0000       0.505209        13.7474 
 272   0.0000       0.508106        13.8263 
 273   0.0000       0.511342        13.9143 
 274   0.0000       0.513260        13.9665 
 275   0.0000       0.517580        14.0841 
 276   0.0000       0.521038        14.1782 
 277   0.0000       0.522800        14.2261 
 278   0.0000       0.526397        14.3240 
 279   0.0000       0.530644        14.4395 
 280   0.0000       0.534655        14.5487 
 281   0.0000       0.536601        14.6017 
 282   0.0000       0.539717        14.6865 
 283   0.0000       0.545205        14.8358 
 284   0.0000       0.550197        14.9716 
 285   0.0000       0.554419        15.0865 
 286   0.0000       0.557496        15.1702 
 287   0.0000       0.560581        15.2542 
 288   0.0000       0.564696        15.3662 
 289   0.0000       0.566667        15.4198 
 290   0.0000       0.568581        15.4719 
 291   0.0000       0.572433        15.5767 
 292   0.0000       0.578860        15.7516 
 293   0.0000       0.581216        15.8157 
 294   0.0000       0.582781        15.8583 
 295   0.0000       0.589514        16.0415 
 296   0.0000       0.591451        16.0942 
 297   0.0000       0.595147        16.1948 
 298   0.0000       0.599747        16.3200 
 299   0.0000       0.601478        16.3670 
 300   0.0000       0.604328        16.4446 
 301   0.0000       0.606684        16.5087 
 302   0.0000       0.609588        16.5877 
 303   0.0000       0.611911        16.6509 
 304   0.0000       0.615697        16.7540 
 305   0.0000       0.621190        16.9034 
 306   0.0000       0.621982        16.9250 
 307   0.0000       0.623418        16.9641 
 308   0.0000       0.625532        17.0216 
 309   0.0000       0.628191        17.0939 
 310   0.0000       0.630583        17.1590 
 311   0.0000       0.633644        17.2423 
 312   0.0000       0.634391        17.2626 
 313   0.0000       0.638749        17.3813 
 314   0.0000       0.639673        17.4064 
 315   0.0000       0.643277        17.5045 
 316   0.0000       0.647065        17.6075 
 317   0.0000       0.652700        17.7609 
 318   0.0000       0.654943        17.8219 
 319   0.0000       0.657291        17.8858 
 320   0.0000       0.662442        18.0260 
 321   0.0000       0.663960        18.0673 
 322   0.0000       0.668577        18.1929 
 323   0.0000       0.670323        18.2404 
 324   0.0000       0.675811        18.3897 
 325   0.0000       0.680245        18.5104 
 326   0.0000       0.684164        18.6170 
 327   0.0000       0.691074        18.8051 
 328   0.0000       0.693798        18.8792 
 329   0.0000       0.695158        18.9162 
 330   0.0000       0.697769        18.9873 
 331   0.0000       0.698404        19.0045 
 332   0.0000       0.707109        19.2414 
 333   0.0000       0.709543        19.3077 
 334   0.0000       0.710375        19.3303 
 335   0.0000       0.716654        19.5011 
 336   0.0000       0.720861        19.6156 
 337   0.0000       0.722267        19.6539 
 338   0.0000       0.730590        19.8804 
 339   0.0000       0.734852        19.9963 
 340   0.0000       0.737995        20.0819 
 341   0.0000       0.741027        20.1644 
 342   0.0000       0.742816        20.2130 
 343   0.0000       0.746040        20.3008 
 344   0.0000       0.750698        20.4275 
 345   0.0000       0.756387        20.5823 
 346   0.0000       0.758281        20.6339 
 347   0.0000       0.764347        20.7989 
 348   0.0000       0.768090        20.9008 
 349   0.0000       0.769826        20.9480 
 350   0.0000       0.778920        21.1955 
 351   0.0000       0.784332        21.3428 
 352   0.0000       0.792828        21.5739 
 353   0.0000       0.794920        21.6309 
 354   0.0000       0.798331        21.7237 
 355   0.0000       0.808467        21.9995 
 356   0.0000       0.828692        22.5498 
 357   0.0000       0.830356        22.5951 
 358   0.0000       0.842687        22.9307 
 359   0.0000       0.844151        22.9705 
 360   0.0000       0.846884        23.0449 
 361   0.0000       0.855464        23.2783 
 362   0.0000       0.863268        23.4907 
 363   0.0000       0.873644        23.7731 
 364   0.0000       0.877377        23.8747 
 365   0.0000       0.884461        24.0674 
 366   0.0000       0.888091        24.1662 
 367   0.0000       0.897887        24.4328 
 368   0.0000       0.901120        24.5207 
 369   0.0000       0.907857        24.7040 
 370   0.0000       0.914818        24.8935 
 371   0.0000       0.921509        25.0755 
 372   0.0000       0.929179        25.2843 
 373   0.0000       0.934903        25.4400 
 374   0.0000       0.939209        25.5572 
 375   0.0000       0.946534        25.7565 
 376   0.0000       0.947464        25.7818 
 377   0.0000       0.948060        25.7980 
 378   0.0000       0.950684        25.8694 
 379   0.0000       0.953398        25.9433 
 380   0.0000       0.956423        26.0256 
 381   0.0000       0.960188        26.1280 
 382   0.0000       0.963231        26.2109 
 383   0.0000       0.966466        26.2989 
 384   0.0000       0.969173        26.3725 
 385   0.0000       0.973816        26.4989 
 386   0.0000       0.977998        26.6127 
 387   0.0000       0.979628        26.6570 
 388   0.0000       0.981749        26.7148 
 389   0.0000       0.987816        26.8798 
 390   0.0000       0.992474        27.0066 
 391   0.0000       0.994541        27.0628 
 392   0.0000       0.998653        27.1747 
 393   0.0000       1.003770        27.3140 
 394   0.0000       1.008020        27.4296 
 395   0.0000       1.008797        27.4508 
 396   0.0000       1.012202        27.5434 
 397   0.0000       1.015500        27.6332 
 398   0.0000       1.018210        27.7069 
 399   0.0000       1.023209        27.8429 
 400   0.0000       1.024337        27.8736 
 401   0.0000       1.028172        27.9780 
 402   0.0000       1.034445        28.1487 
 403   0.0000       1.039325        28.2815 
 404   0.0000       1.046386        28.4736 
 405   0.0000       1.048100        28.5203 
 406   0.0000       1.050782        28.5932 
 407   0.0000       1.053510        28.6675 
 408   0.0000       1.054505        28.6946 
 409   0.0000       1.055883        28.7320 
 410   0.0000       1.057819        28.7847 
 411   0.0000       1.060439        28.8560 
 412   0.0000       1.063809        28.9477 
 413   0.0000       1.069935        29.1144 
 414   0.0000       1.072068        29.1725 
 415   0.0000       1.073192        29.2030 
 416   0.0000       1.074226        29.2312 
 417   0.0000       1.075979        29.2789 
 418   0.0000       1.082098        29.4454 
 419   0.0000       1.085922        29.5494 
 420   0.0000       1.087097        29.5814 
 421   0.0000       1.090626        29.6774 
 422   0.0000       1.092721        29.7344 
 423   0.0000       1.095668        29.8146 
 424   0.0000       1.098225        29.8842 
 425   0.0000       1.108916        30.1752 
 426   0.0000       1.111434        30.2437 
 427   0.0000       1.113911        30.3111 
 428   0.0000       1.117550        30.4101 
 429   0.0000       1.117691        30.4139 
 430   0.0000       1.123475        30.5713 
 431   0.0000       1.127901        30.6917 
 432   0.0000       1.130522        30.7631 
 433   0.0000       1.140255        31.0279 
 434   0.0000       1.141952        31.0741 
 435   0.0000       1.147386        31.2220 
 436   0.0000       1.152891        31.3718 
 437   0.0000       1.159878        31.5619 
 438   0.0000       1.166531        31.7429 
 439   0.0000       1.176337        32.0098 
 440   0.0000       1.181112        32.1397 
 441   0.0000       1.182830        32.1864 
 442   0.0000       1.190874        32.4053 
 443   0.0000       1.195716        32.5371 
 444   0.0000       1.202214        32.7139 
 445   0.0000       1.206669        32.8351 
 446   0.0000       1.211683        32.9716 
 447   0.0000       1.222370        33.2624 
 448   0.0000       1.232453        33.5368 
 449   0.0000       1.235684        33.6247 
 450   0.0000       1.237875        33.6843 
 451   0.0000       1.246917        33.9303 
 452   0.0000       1.256945        34.2032 
 453   0.0000       1.262246        34.3474 
 454   0.0000       1.266947        34.4754 
 455   0.0000       1.273184        34.6451 
 456   0.0000       1.285272        34.9740 
 457   0.0000       1.289837        35.0983 
 458   0.0000       1.294074        35.2135 
 459   0.0000       1.298129        35.3239 
 460   0.0000       1.306715        35.5575 
 461   0.0000       1.315856        35.8063 
 462   0.0000       1.316274        35.8176 
 463   0.0000       1.322013        35.9738 
 464   0.0000       1.323396        36.0114 
 465   0.0000       1.334915        36.3249 
 466   0.0000       1.338246        36.4155 
 467   0.0000       1.342791        36.5392 
 468   0.0000       1.352636        36.8071 
 469   0.0000       1.360295        37.0155 
 470   0.0000       1.364577        37.1320 
 471   0.0000       1.376188        37.4480 
 472   0.0000       1.388091        37.7719 
 473   0.0000       1.396939        38.0127 
 474   0.0000       1.403082        38.1798 
 475   0.0000       1.409126        38.3443 
 476   0.0000       1.414307        38.4853 
 477   0.0000       1.419303        38.6212 
 478   0.0000       1.426794        38.8250 
 479   0.0000       1.432128        38.9702 
 480   0.0000       1.437296        39.1108 
 481   0.0000       1.447220        39.3809 
 482   0.0000       1.463511        39.8242 
 483   0.0000       1.472253        40.0621 
 484   0.0000       1.478467        40.2311 
 485   0.0000       1.479886        40.2697 
 486   0.0000       1.484174        40.3864 
 487   0.0000       1.487642        40.4808 
 488   0.0000       1.489631        40.5349 
 489   0.0000       1.497564        40.7508 
 490   0.0000       1.505931        40.9785 
 491   0.0000       1.510851        41.1124 
 492   0.0000       1.514734        41.2180 
 493   0.0000       1.524010        41.4704 
 494   0.0000       1.528632        41.5962 
 495   0.0000       1.530706        41.6526 
 496   0.0000       1.531566        41.6760 
 497   0.0000       1.535325        41.7783 
 498   0.0000       1.537698        41.8429 
 499   0.0000       1.544626        42.0314 
 500   0.0000       1.548170        42.1278 
 501   0.0000       1.549925        42.1756 
 502   0.0000       1.552665        42.2502 
 503   0.0000       1.553914        42.2842 
 504   0.0000       1.564196        42.5639 
 505   0.0000       1.568501        42.6811 
 506   0.0000       1.570531        42.7363 
 507   0.0000       1.573730        42.8234 
 508   0.0000       1.583518        43.0897 
 509   0.0000       1.585236        43.1365 
 510   0.0000       1.606138        43.7052 
 511   0.0000       1.613899        43.9164 
 512   0.0000       1.623775        44.1852 
 513   0.0000       1.629614        44.3441 
 514   0.0000       1.630098        44.3572 
 515   0.0000       1.645550        44.7777 
 516   0.0000       1.658377        45.1267 
 517   0.0000       1.681622        45.7592 
 518   0.0000       1.686984        45.9052 
 519   0.0000       1.706542        46.4374 
 520   0.0000       1.725161        46.9440 
 521   0.0000       1.728745        47.0416 
 522   0.0000       1.734860        47.2079 
 523   0.0000       1.749813        47.6148 
 524   0.0000       1.755784        47.7773 
 525   0.0000       1.764978        48.0275 
 526   0.0000       1.769893        48.1612 
 527   0.0000       1.789907        48.7059 
 528   0.0000       1.801638        49.0251 
 529   0.0000       1.810603        49.2690 
 530   0.0000       1.818309        49.4787 
 531   0.0000       1.827595        49.7314 
 532   0.0000       1.834792        49.9272 
 533   0.0000       1.837933        50.0127 
 534   0.0000       1.842031        50.1242 
 535   0.0000       1.843353        50.1602 
 536   0.0000       1.847986        50.2862 
 537   0.0000       1.848747        50.3070 
 538   0.0000       1.857687        50.5502 
 539   0.0000       1.862959        50.6937 
 540   0.0000       1.871752        50.9330 
 541   0.0000       1.877700        51.0948 
 542   0.0000       1.881524        51.1989 
 543   0.0000       1.882662        51.2298 
 544   0.0000       1.886479        51.3337 
 545   0.0000       1.888721        51.3947 
 546   0.0000       1.892549        51.4989 
 547   0.0000       1.895582        51.5814 
 548   0.0000       1.900791        51.7231 
 549   0.0000       1.904441        51.8225 
 550   0.0000       1.912120        52.0314 
 551   0.0000       1.918247        52.1982 
 552   0.0000       1.934171        52.6315 
 553   0.0000       1.939628        52.7800 
 554   0.0000       1.944268        52.9062 
 555   0.0000       1.946610        52.9699 
 556   0.0000       1.950204        53.0677 
 557   0.0000       1.955487        53.2115 
 558   0.0000       1.964396        53.4539 
 559   0.0000       1.971390        53.6442 
 560   0.0000       1.976884        53.7937 
 561   0.0000       1.979326        53.8602 
 562   0.0000       1.983823        53.9826 
 563   0.0000       1.990320        54.1593 
 564   0.0000       1.996266        54.3212 
 565   0.0000       2.007267        54.6205 
 566   0.0000       2.009517        54.6817 
 567   0.0000       2.013019        54.7770 
 568   0.0000       2.021192        54.9994 
 569   0.0000       2.023693        55.0675 
 570   0.0000       2.029381        55.2223 
 571   0.0000       2.031827        55.2888 
 572   0.0000       2.040839        55.5340 
 573   0.0000       2.046995        55.7016 
 574   0.0000       2.059644        56.0458 
 575   0.0000       2.067303        56.2542 
 576   0.0000       2.072065        56.3838 
 577   0.0000       2.073596        56.4254 
 578   0.0000       2.076384        56.5013 
 579   0.0000       2.083096        56.6839 
 580   0.0000       2.089077        56.8467 
 581   0.0000       2.096843        57.0580 
 582   0.0000       2.100765        57.1647 
 583   0.0000       2.106703        57.3263 
 584   0.0000       2.109754        57.4093 
 585   0.0000       2.118506        57.6475 
 586   0.0000       2.122467        57.7553 
 587   0.0000       2.128996        57.9329 
 588   0.0000       2.137237        58.1572 
 589   0.0000       2.140111        58.2354 
 590   0.0000       2.144857        58.3645 
 591   0.0000       2.151769        58.5526 
 592   0.0000       2.155197        58.6459 
 593   0.0000       2.163906        58.8829 
 594   0.0000       2.178780        59.2876 
 595   0.0000       2.183343        59.4118 
 596   0.0000       2.188198        59.5439 
 597   0.0000       2.188399        59.5494 
 598   0.0000       2.196650        59.7739 
 599   0.0000       2.203389        59.9573 
 600   0.0000       2.204538        59.9885 
 601   0.0000       2.207948        60.0813 
 602   0.0000       2.215262        60.2804 
 603   0.0000       2.216458        60.3129 
 604   0.0000       2.222632        60.4809 
 605   0.0000       2.223671        60.5092 
 606   0.0000       2.230651        60.6991 
 607   0.0000       2.237903        60.8964 
 608   0.0000       2.241432        60.9925 
 609   0.0000       2.251997        61.2800 
 610   0.0000       2.255838        61.3845 
 611   0.0000       2.269204        61.7482 
 612   0.0000       2.278707        62.0068 
 613   0.0000       2.281022        62.0698 
 614   0.0000       2.285166        62.1825 
 615   0.0000       2.285608        62.1946 
 616   0.0000       2.291329        62.3502 
 617   0.0000       2.297205        62.5101 
 618   0.0000       2.303154        62.6720 
 619   0.0000       2.308311        62.8123 
 620   0.0000       2.313524        62.9542 
 621   0.0000       2.315380        63.0047 
 622   0.0000       2.320978        63.1570 
 623   0.0000       2.327008        63.3211 
 624   0.0000       2.329839        63.3981 
 625   0.0000       2.331502        63.4434 
 626   0.0000       2.342546        63.7439 
 627   0.0000       2.345917        63.8356 
 628   0.0000       2.347519        63.8792 
 629   0.0000       2.350481        63.9599 
 630   0.0000       2.353610        64.0450 
 631   0.0000       2.357545        64.1521 
 632   0.0000       2.359927        64.2169 
 633   0.0000       2.370516        64.5050 
 634   0.0000       2.372683        64.5640 
 635   0.0000       2.374449        64.6120 
 636   0.0000       2.375646        64.6446 
 637   0.0000       2.383109        64.8477 
 638   0.0000       2.387820        64.9759 
 639   0.0000       2.391065        65.0642 
 640   0.0000       2.394332        65.1531 
 641   0.0000       2.401644        65.3520 
 642   0.0000       2.408605        65.5415 
 643   0.0000       2.414052        65.6897 
 644   0.0000       2.431218        66.1568 
 645   0.0000       2.438455        66.3537 
 646   0.0000       2.443897        66.5018 
 647   0.0000       2.448598        66.6297 
 648   0.0000       2.464726        67.0686 
 649   0.0000       2.479458        67.4695 
 650   0.0000       2.483499        67.5794 
 651   0.0000       2.487804        67.6966 
 652   0.0000       2.501618        68.0725 
 653   0.0000       2.512298        68.3631 
 654   0.0000       2.523131        68.6579 
 655   0.0000       2.549160        69.3662 
 656   0.0000       2.568016        69.8793 
 657   0.0000       2.573132        70.0185 
 658   0.0000       2.581952        70.2585 
 659   0.0000       2.599899        70.7468 
 660   0.0000       2.600322        70.7584 
 661   0.0000       2.608644        70.9848 
 662   0.0000       2.617876        71.2360 
 663   0.0000       2.624659        71.4206 
 664   0.0000       2.631457        71.6056 
 665   0.0000       2.633413        71.6588 
 666   0.0000       2.636985        71.7560 
 667   0.0000       2.648042        72.0569 
 668   0.0000       2.655502        72.2599 
 669   0.0000       2.664952        72.5170 
 670   0.0000       2.673382        72.7464 
 671   0.0000       2.676795        72.8393 
 672   0.0000       2.685960        73.0887 
 673   0.0000       2.701135        73.5016 
 674   0.0000       2.704600        73.5959 
 675   0.0000       2.709893        73.7400 
 676   0.0000       2.723584        74.1125 
 677   0.0000       2.726757        74.1988 
 678   0.0000       2.735022        74.4237 
 679   0.0000       2.737765        74.4984 
 680   0.0000       2.746643        74.7399 
 681   0.0000       2.749256        74.8111 
 682   0.0000       2.755513        74.9813 
 683   0.0000       2.765339        75.2487 
 684   0.0000       2.770623        75.3925 
 685   0.0000       2.770943        75.4012 
 686   0.0000       2.783638        75.7466 
 687   0.0000       2.786799        75.8327 
 688   0.0000       2.798441        76.1494 
 689   0.0000       2.801619        76.2359 
 690   0.0000       2.808530        76.4240 
 691   0.0000       2.810144        76.4679 
 692   0.0000       2.814064        76.5746 
 693   0.0000       2.826113        76.9024 
 694   0.0000       2.830296        77.0163 
 695   0.0000       2.839028        77.2539 
 696   0.0000       2.842629        77.3519 
 697   0.0000       2.847468        77.4836 
 698   0.0000       2.849006        77.5254 
 699   0.0000       2.854011        77.6616 
 700   0.0000       2.856409        77.7269 
 701   0.0000       2.873220        78.1843 
 702   0.0000       2.896335        78.8133 
 703   0.0000       2.899971        78.9122 
 704   0.0000       2.905656        79.0669 
 705   0.0000       2.911067        79.2142 
 706   0.0000       2.917084        79.3779 
 707   0.0000       2.923858        79.5622 
 708   0.0000       2.934897        79.8626 
 709   0.0000       2.935534        79.8799 
 710   0.0000       2.942575        80.0715 
 711   0.0000       2.970082        80.8200 
 712   0.0000       3.006727        81.8172 
 713   0.0000       3.015817        82.0646 
 714   0.0000       3.031000        82.4777 
 715   0.0000       3.069148        83.5158 
 716   0.0000       3.096127        84.2499 
 717   0.0000       3.116080        84.7928 
 718   0.0000       3.133195        85.2586 
 719   0.0000       3.137858        85.3855 
 720   0.0000       3.156681        85.8977 
 721   0.0000       3.196478        86.9806 
 722   0.0000       3.217824        87.5614 
 723   0.0000       3.240282        88.1726 
 724   0.0000       3.272737        89.0557 
 725   0.0000       3.293326        89.6160 
 726   0.0000       3.339180        90.8637 
 727   0.0000       3.342498        90.9540 
 728   0.0000       3.483629        94.7944 
 729   0.0000       3.491353        95.0046 
 730   0.0000       3.563548        96.9691 
 731   0.0000       3.570243        97.1512 
 732   0.0000      13.236998       360.1970 
 733   0.0000      13.251100       360.5808 
 734   0.0000      13.405928       364.7939 
 735   0.0000      13.498729       367.3191 
 736   0.0000      13.512904       367.7048 
 737   0.0000      13.570509       369.2723 
 738   0.0000      13.650467       371.4481 
 739   0.0000      13.666164       371.8752 
 740   0.0000      13.681923       372.3041 
 741   0.0000      13.702742       372.8706 
 742   0.0000      13.733828       373.7165 
 743   0.0000      13.762415       374.4943 
 744   0.0000      13.775809       374.8588 
 745   0.0000      13.791745       375.2925 
 746   0.0000      13.915165       378.6509 
 747   0.0000      13.915748       378.6668 
 748   0.0000      13.925366       378.9285 
 749   0.0000      13.941565       379.3693 
 750   0.0000      13.981614       380.4591 
 751   0.0000      14.021203       381.5363 
 752   0.0000      14.098010       383.6264 
 753   0.0000      14.103965       383.7884 
 754   0.0000      14.112856       384.0303 
 755   0.0000      14.133734       384.5985 
 756   0.0000      14.138763       384.7353 
 757   0.0000      14.141090       384.7986 
 758   0.0000      14.155680       385.1956 
 759   0.0000      14.159845       385.3090 
 760   0.0000      14.197767       386.3409 
 761   0.0000      14.205041       386.5388 
 762   0.0000      14.231297       387.2533 
 763   0.0000      14.241751       387.5377 
 764   0.0000      14.290147       388.8547 
 765   0.0000      14.361696       390.8016 
 766   0.0000      14.388795       391.5390 
 767   0.0000      14.560584       396.2136 
 768   0.0000      14.573393       396.5622 
 769   0.0000      14.594664       397.1410 
 770   0.0000      19.387622       527.5640 
 771   0.0000      19.412014       528.2278 
 772   0.0000      19.424279       528.5615 
 773   0.0000      19.590445       533.0831 
 774   0.0000      19.609118       533.5912 
 775   0.0000      25.758719       700.9304 
 776   0.0000      25.806003       702.2170 
 777   0.0000      25.845485       703.2914 
 778   0.0000      25.880359       704.2404 

                 SPIN DOWN ORBITALS
  NO   OCC          E(Eh)            E(eV) 
   0   1.0000     -19.586669      -532.9804 
   1   1.0000     -19.493115      -530.4346 
   2   1.0000     -19.480287      -530.0856 
   3   1.0000     -19.467381      -529.7344 
   4   1.0000     -14.674784      -399.3212 
   5   1.0000     -14.660063      -398.9206 
   6   1.0000     -14.657794      -398.8589 
   7   1.0000     -14.655236      -398.7892 
   8   1.0000     -14.644794      -398.5051 
   9   1.0000     -10.564289      -287.4689 
  10   1.0000     -10.554989      -287.2158 
  11   1.0000     -10.550124      -287.0835 
  12   1.0000     -10.546276      -286.9787 
  13   1.0000     -10.520255      -286.2707 
  14   1.0000     -10.516898      -286.1793 
  15   1.0000     -10.506845      -285.9058 
  16   1.0000     -10.501747      -285.7671 
  17   1.0000     -10.496023      -285.6113 
  18   1.0000     -10.493768      -285.5499 
  19   1.0000     -10.486301      -285.3468 
  20   1.0000     -10.478780      -285.1421 
  21   1.0000     -10.470325      -284.9120 
  22   1.0000     -10.467693      -284.8404 
  23   1.0000     -10.466870      -284.8180 
  24   1.0000     -10.465663      -284.7852 
  25   1.0000     -10.464282      -284.7476 
  26   1.0000     -10.463668      -284.7309 
  27   1.0000     -10.462386      -284.6960 
  28   1.0000     -10.459104      -284.6067 
  29   1.0000     -10.458494      -284.5901 
  30   1.0000     -10.458302      -284.5849 
  31   1.0000     -10.458228      -284.5829 
  32   1.0000     -10.457176      -284.5542 
  33   1.0000     -10.453915      -284.4655 
  34   1.0000     -10.453715      -284.4600 
  35   1.0000     -10.453369      -284.4506 
  36   1.0000     -10.446933      -284.2755 
  37   1.0000     -10.446798      -284.2718 
  38   1.0000     -10.446233      -284.2564 
  39   1.0000     -10.446202      -284.2556 
  40   1.0000     -10.445983      -284.2497 
  41   1.0000     -10.445794      -284.2445 
  42   1.0000     -10.438528      -284.0468 
  43   1.0000     -10.435690      -283.9696 
  44   1.0000     -10.434177      -283.9284 
  45   1.0000     -10.424738      -283.6715 
  46   1.0000     -10.424108      -283.6544 
  47   1.0000      -1.269194       -34.5365 
  48   1.0000      -1.163048       -31.6481 
  49   1.0000      -1.162721       -31.6393 
  50   1.0000      -1.151207       -31.3259 
  51   1.0000      -1.101563       -29.9750 
  52   1.0000      -1.054068       -28.6826 
  53   1.0000      -1.046750       -28.4835 
  54   1.0000      -1.032941       -28.1077 
  55   1.0000      -1.015467       -27.6322 
  56   1.0000      -0.979155       -26.6441 
  57   1.0000      -0.968908       -26.3653 
  58   1.0000      -0.961924       -26.1753 
  59   1.0000      -0.956123       -26.0174 
  60   1.0000      -0.905961       -24.6524 
  61   1.0000      -0.894672       -24.3453 
  62   1.0000      -0.891229       -24.2516 
  63   1.0000      -0.878343       -23.9009 
  64   1.0000      -0.877625       -23.8814 
  65   1.0000      -0.851907       -23.1816 
  66   1.0000      -0.846582       -23.0367 
  67   1.0000      -0.844406       -22.9775 
  68   1.0000      -0.837248       -22.7827 
  69   1.0000      -0.825018       -22.4499 
  70   1.0000      -0.784285       -21.3415 
  71   1.0000      -0.772135       -21.0109 
  72   1.0000      -0.768902       -20.9229 
  73   1.0000      -0.768109       -20.9013 
  74   1.0000      -0.766273       -20.8513 
  75   1.0000      -0.758187       -20.6313 
  76   1.0000      -0.756225       -20.5779 
  77   1.0000      -0.728721       -19.8295 
  78   1.0000      -0.713424       -19.4132 
  79   1.0000      -0.710733       -19.3400 
  80   1.0000      -0.701774       -19.0962 
  81   1.0000      -0.695450       -18.9242 
  82   1.0000      -0.689186       -18.7537 
  83   1.0000      -0.683505       -18.5991 
  84   1.0000      -0.662487       -18.0272 
  85   1.0000      -0.651584       -17.7305 
  86   1.0000      -0.650541       -17.7021 
  87   1.0000      -0.646019       -17.5791 
  88   1.0000      -0.641492       -17.4559 
  89   1.0000      -0.608836       -16.5673 
  90   1.0000      -0.606104       -16.4929 
  91   1.0000      -0.597269       -16.2525 
  92   1.0000      -0.588289       -16.0081 
  93   1.0000      -0.583635       -15.8815 
  94   1.0000      -0.580691       -15.8014 
  95   1.0000      -0.573157       -15.5964 
  96   1.0000      -0.569325       -15.4921 
  97   1.0000      -0.566240       -15.4082 
  98   1.0000      -0.560329       -15.2473 
  99   1.0000      -0.559699       -15.2302 
 100   1.0000      -0.551563       -15.0088 
 101   1.0000      -0.548781       -14.9331 
 102   1.0000      -0.534927       -14.5561 
 103   1.0000      -0.531086       -14.4516 
 104   1.0000      -0.528477       -14.3806 
 105   1.0000      -0.525981       -14.3127 
 106   1.0000      -0.523160       -14.2359 
 107   1.0000      -0.519112       -14.1257 
 108   1.0000      -0.517531       -14.0827 
 109   1.0000      -0.515741       -14.0340 
 110   1.0000      -0.512417       -13.9436 
 111   1.0000      -0.501131       -13.6365 
 112   1.0000      -0.497493       -13.5375 
 113   1.0000      -0.494951       -13.4683 
 114   1.0000      -0.493348       -13.4247 
 115   1.0000      -0.491714       -13.3802 
 116   1.0000      -0.488975       -13.3057 
 117   1.0000      -0.481182       -13.0936 
 118   1.0000      -0.478782       -13.0283 
 119   1.0000      -0.478443       -13.0191 
 120   1.0000      -0.475322       -12.9342 
 121   1.0000      -0.467640       -12.7251 
 122   1.0000      -0.462222       -12.5777 
 123   1.0000      -0.460643       -12.5347 
 124   1.0000      -0.458663       -12.4808 
 125   1.0000      -0.453878       -12.3507 
 126   1.0000      -0.451410       -12.2835 
 127   1.0000      -0.450978       -12.2717 
 128   1.0000      -0.449404       -12.2289 
 129   1.0000      -0.445866       -12.1326 
 130   1.0000      -0.437833       -11.9140 
 131   1.0000      -0.432663       -11.7734 
 132   1.0000      -0.428958       -11.6725 
 133   1.0000      -0.428473       -11.6593 
 134   1.0000      -0.423865       -11.5340 
 135   1.0000      -0.421295       -11.4640 
 136   1.0000      -0.420635       -11.4461 
 137   1.0000      -0.417176       -11.3519 
 138   1.0000      -0.416856       -11.3432 
 139   1.0000      -0.413570       -11.2538 
 140   1.0000      -0.407616       -11.0918 
 141   1.0000      -0.403621       -10.9831 
 142   1.0000      -0.402416       -10.9503 
 143   1.0000      -0.394504       -10.7350 
 144   1.0000      -0.391727       -10.6594 
 145   1.0000      -0.389991       -10.6122 
 146   1.0000      -0.380949       -10.3661 
 147   1.0000      -0.375116       -10.2074 
 148   1.0000      -0.365093        -9.9347 
 149   1.0000      -0.361451        -9.8356 
 150   1.0000      -0.351332        -9.5602 
 151   1.0000      -0.345717        -9.4074 
 152   1.0000      -0.335887        -9.1400 
 153   1.0000      -0.333150        -9.0655 
 154   1.0000      -0.324578        -8.8322 
 155   1.0000      -0.314778        -8.5655 
 156   1.0000      -0.312655        -8.5078 
 157   1.0000      -0.311168        -8.4673 
 158   1.0000      -0.304421        -8.2837 
 159   1.0000      -0.302557        -8.2330 
 160   1.0000      -0.301820        -8.2129 
 161   1.0000      -0.297111        -8.0848 
 162   1.0000      -0.291662        -7.9365 
 163   1.0000      -0.289067        -7.8659 
 164   1.0000      -0.278658        -7.5827 
 165   0.0000      -0.175622        -4.7789 
 166   0.0000      -0.046031        -1.2526 
 167   0.0000      -0.025173        -0.6850 
 168   0.0000      -0.013444        -0.3658 
 169   0.0000      -0.009979        -0.2715 
 170   0.0000       0.010524         0.2864 
 171   0.0000       0.012870         0.3502 
 172   0.0000       0.015516         0.4222 
 173   0.0000       0.018515         0.5038 
 174   0.0000       0.053664         1.4603 
 175   0.0000       0.060742         1.6529 
 176   0.0000       0.089520         2.4360 
 177   0.0000       0.093152         2.5348 
 178   0.0000       0.116009         3.1568 
 179   0.0000       0.134035         3.6473 
 180   0.0000       0.140080         3.8118 
 181   0.0000       0.146892         3.9971 
 182   0.0000       0.148637         4.0446 
 183   0.0000       0.156660         4.2629 
 184   0.0000       0.158831         4.3220 
 185   0.0000       0.165694         4.5088 
 186   0.0000       0.171851         4.6763 
 187   0.0000       0.175556         4.7771 
 188   0.0000       0.178265         4.8508 
 189   0.0000       0.181054         4.9267 
 190   0.0000       0.185387         5.0446 
 191   0.0000       0.186202         5.0668 
 192   0.0000       0.190762         5.1909 
 193   0.0000       0.192263         5.2317 
 194   0.0000       0.195101         5.3090 
 195   0.0000       0.195661         5.3242 
 196   0.0000       0.197357         5.3704 
 197   0.0000       0.199582         5.4309 
 198   0.0000       0.203963         5.5501 
 199   0.0000       0.206737         5.6256 
 200   0.0000       0.209061         5.6889 
 201   0.0000       0.210229         5.7206 
 202   0.0000       0.213578         5.8117 
 203   0.0000       0.216469         5.8904 
 204   0.0000       0.216776         5.8988 
 205   0.0000       0.218112         5.9351 
 206   0.0000       0.221009         6.0140 
 207   0.0000       0.221467         6.0264 
 208   0.0000       0.223885         6.0922 
 209   0.0000       0.228541         6.2189 
 210   0.0000       0.229840         6.2543 
 211   0.0000       0.230969         6.2850 
 212   0.0000       0.233993         6.3673 
 213   0.0000       0.234749         6.3878 
 214   0.0000       0.237994         6.4761 
 215   0.0000       0.240668         6.5489 
 216   0.0000       0.242552         6.6002 
 217   0.0000       0.244679         6.6580 
 218   0.0000       0.246342         6.7033 
 219   0.0000       0.250505         6.8166 
 220   0.0000       0.252910         6.8820 
 221   0.0000       0.254406         6.9227 
 222   0.0000       0.257139         6.9971 
 223   0.0000       0.260111         7.0780 
 224   0.0000       0.261021         7.1027 
 225   0.0000       0.268798         7.3144 
 226   0.0000       0.270932         7.3724 
 227   0.0000       0.277208         7.5432 
 228   0.0000       0.279410         7.6031 
 229   0.0000       0.285708         7.7745 
 230   0.0000       0.290113         7.8944 
 231   0.0000       0.293252         7.9798 
 232   0.0000       0.297634         8.0990 
 233   0.0000       0.300080         8.1656 
 234   0.0000       0.300788         8.1849 
 235   0.0000       0.305280         8.3071 
 236   0.0000       0.307262         8.3610 
 237   0.0000       0.311502         8.4764 
 238   0.0000       0.313610         8.5338 
 239   0.0000       0.317379         8.6363 
 240   0.0000       0.322017         8.7625 
 241   0.0000       0.323594         8.8054 
 242   0.0000       0.326081         8.8731 
 243   0.0000       0.328840         8.9482 
 244   0.0000       0.333680         9.0799 
 245   0.0000       0.335605         9.1323 
 246   0.0000       0.339501         9.2383 
 247   0.0000       0.345179         9.3928 
 248   0.0000       0.351252         9.5580 
 249   0.0000       0.355780         9.6813 
 250   0.0000       0.362855         9.8738 
 251   0.0000       0.365754         9.9527 
 252   0.0000       0.370383        10.0786 
 253   0.0000       0.377595        10.2749 
 254   0.0000       0.386972        10.5301 
 255   0.0000       0.393766        10.7149 
 256   0.0000       0.400801        10.9063 
 257   0.0000       0.408345        11.1116 
 258   0.0000       0.415808        11.3147 
 259   0.0000       0.421470        11.4688 
 260   0.0000       0.428519        11.6606 
 261   0.0000       0.435196        11.8423 
 262   0.0000       0.450308        12.2535 
 263   0.0000       0.459565        12.5054 
 264   0.0000       0.463317        12.6075 
 265   0.0000       0.467081        12.7099 
 266   0.0000       0.474601        12.9146 
 267   0.0000       0.478456        13.0195 
 268   0.0000       0.491159        13.3651 
 269   0.0000       0.496605        13.5133 
 270   0.0000       0.501516        13.6469 
 271   0.0000       0.506725        13.7887 
 272   0.0000       0.512706        13.9514 
 273   0.0000       0.513679        13.9779 
 274   0.0000       0.513989        13.9864 
 275   0.0000       0.518110        14.0985 
 276   0.0000       0.521864        14.2006 
 277   0.0000       0.524418        14.2701 
 278   0.0000       0.529450        14.4071 
 279   0.0000       0.531520        14.4634 
 280   0.0000       0.536229        14.5915 
 281   0.0000       0.538546        14.6546 
 282   0.0000       0.540805        14.7160 
 283   0.0000       0.546556        14.8726 
 284   0.0000       0.551024        14.9941 
 285   0.0000       0.557512        15.1707 
 286   0.0000       0.560543        15.2531 
 287   0.0000       0.562324        15.3016 
 288   0.0000       0.566865        15.4252 
 289   0.0000       0.567360        15.4386 
 290   0.0000       0.570326        15.5194 
 291   0.0000       0.575547        15.6614 
 292   0.0000       0.580131        15.7862 
 293   0.0000       0.583506        15.8780 
 294   0.0000       0.583866        15.8878 
 295   0.0000       0.592543        16.1239 
 296   0.0000       0.593398        16.1472 
 297   0.0000       0.596332        16.2270 
 298   0.0000       0.602126        16.3847 
 299   0.0000       0.603084        16.4107 
 300   0.0000       0.604966        16.4620 
 301   0.0000       0.607327        16.5262 
 302   0.0000       0.612318        16.6620 
 303   0.0000       0.613134        16.6842 
 304   0.0000       0.616885        16.7863 
 305   0.0000       0.621973        16.9247 
 306   0.0000       0.622680        16.9440 
 307   0.0000       0.624605        16.9964 
 308   0.0000       0.626301        17.0425 
 309   0.0000       0.629292        17.1239 
 310   0.0000       0.633235        17.2312 
 311   0.0000       0.634015        17.2524 
 312   0.0000       0.635326        17.2881 
 313   0.0000       0.640315        17.4239 
 314   0.0000       0.640960        17.4414 
 315   0.0000       0.644748        17.5445 
 316   0.0000       0.648688        17.6517 
 317   0.0000       0.653132        17.7726 
 318   0.0000       0.656650        17.8684 
 319   0.0000       0.658533        17.9196 
 320   0.0000       0.663990        18.0681 
 321   0.0000       0.665439        18.1075 
 322   0.0000       0.671548        18.2738 
 323   0.0000       0.673483        18.3264 
 324   0.0000       0.676990        18.4218 
 325   0.0000       0.682599        18.5745 
 326   0.0000       0.685729        18.6596 
 327   0.0000       0.691923        18.8282 
 328   0.0000       0.695505        18.9256 
 329   0.0000       0.696857        18.9624 
 330   0.0000       0.700877        19.0718 
 331   0.0000       0.701417        19.0865 
 332   0.0000       0.709896        19.3173 
 333   0.0000       0.710775        19.3412 
 334   0.0000       0.711636        19.3646 
 335   0.0000       0.718292        19.5457 
 336   0.0000       0.722664        19.6647 
 337   0.0000       0.725621        19.7452 
 338   0.0000       0.732380        19.9291 
 339   0.0000       0.737748        20.0752 
 340   0.0000       0.739228        20.1154 
 341   0.0000       0.742188        20.1960 
 342   0.0000       0.745070        20.2744 
 343   0.0000       0.749717        20.4008 
 344   0.0000       0.752617        20.4797 
 345   0.0000       0.758350        20.6358 
 346   0.0000       0.762264        20.7423 
 347   0.0000       0.767969        20.8975 
 348   0.0000       0.770612        20.9694 
 349   0.0000       0.773116        21.0376 
 350   0.0000       0.780917        21.2498 
 351   0.0000       0.786708        21.4074 
 352   0.0000       0.794423        21.6174 
 353   0.0000       0.798763        21.7354 
 354   0.0000       0.801640        21.8137 
 355   0.0000       0.809306        22.0223 
 356   0.0000       0.830761        22.6062 
 357   0.0000       0.831775        22.6337 
 358   0.0000       0.844727        22.9862 
 359   0.0000       0.848249        23.0820 
 360   0.0000       0.848694        23.0941 
 361   0.0000       0.856235        23.2993 
 362   0.0000       0.864821        23.5330 
 363   0.0000       0.874149        23.7868 
 364   0.0000       0.879071        23.9207 
 365   0.0000       0.885867        24.1057 
 366   0.0000       0.890000        24.2181 
 367   0.0000       0.903412        24.5831 
 368   0.0000       0.907912        24.7055 
 369   0.0000       0.915416        24.9097 
 370   0.0000       0.919085        25.0096 
 371   0.0000       0.923883        25.1401 
 372   0.0000       0.932543        25.3758 
 373   0.0000       0.936577        25.4856 
 374   0.0000       0.943201        25.6658 
 375   0.0000       0.949088        25.8260 
 376   0.0000       0.949521        25.8378 
 377   0.0000       0.951125        25.8814 
 378   0.0000       0.954320        25.9684 
 379   0.0000       0.957787        26.0627 
 380   0.0000       0.960044        26.1241 
 381   0.0000       0.963014        26.2049 
 382   0.0000       0.964492        26.2452 
 383   0.0000       0.969609        26.3844 
 384   0.0000       0.975021        26.5317 
 385   0.0000       0.976852        26.5815 
 386   0.0000       0.979063        26.6417 
 387   0.0000       0.982349        26.7311 
 388   0.0000       0.985617        26.8200 
 389   0.0000       0.989114        26.9152 
 390   0.0000       0.992734        27.0137 
 391   0.0000       0.997110        27.1327 
 392   0.0000       0.999084        27.1865 
 393   0.0000       1.005737        27.3675 
 394   0.0000       1.009077        27.4584 
 395   0.0000       1.013143        27.5690 
 396   0.0000       1.014761        27.6130 
 397   0.0000       1.016552        27.6618 
 398   0.0000       1.019720        27.7480 
 399   0.0000       1.024510        27.8783 
 400   0.0000       1.026270        27.9262 
 401   0.0000       1.032703        28.1013 
 402   0.0000       1.036600        28.2073 
 403   0.0000       1.040768        28.3207 
 404   0.0000       1.047228        28.4965 
 405   0.0000       1.048491        28.5309 
 406   0.0000       1.051301        28.6074 
 407   0.0000       1.054762        28.7015 
 408   0.0000       1.055193        28.7133 
 409   0.0000       1.056704        28.7544 
 410   0.0000       1.057986        28.7893 
 411   0.0000       1.061124        28.8746 
 412   0.0000       1.065248        28.9869 
 413   0.0000       1.070586        29.1321 
 414   0.0000       1.073588        29.2138 
 415   0.0000       1.074139        29.2288 
 416   0.0000       1.076011        29.2798 
 417   0.0000       1.077397        29.3175 
 418   0.0000       1.083512        29.4838 
 419   0.0000       1.087370        29.5888 
 420   0.0000       1.089100        29.6359 
 421   0.0000       1.092266        29.7221 
 422   0.0000       1.094164        29.7737 
 423   0.0000       1.098294        29.8861 
 424   0.0000       1.100632        29.9497 
 425   0.0000       1.109787        30.1988 
 426   0.0000       1.114015        30.3139 
 427   0.0000       1.115721        30.3603 
 428   0.0000       1.118230        30.4286 
 429   0.0000       1.120381        30.4871 
 430   0.0000       1.126058        30.6416 
 431   0.0000       1.129036        30.7226 
 432   0.0000       1.131170        30.7807 
 433   0.0000       1.140521        31.0351 
 434   0.0000       1.143052        31.1040 
 435   0.0000       1.149617        31.2827 
 436   0.0000       1.153462        31.3873 
 437   0.0000       1.162301        31.6278 
 438   0.0000       1.168096        31.7855 
 439   0.0000       1.177784        32.0491 
 440   0.0000       1.182484        32.1770 
 441   0.0000       1.184493        32.2317 
 442   0.0000       1.193811        32.4852 
 443   0.0000       1.197465        32.5847 
 444   0.0000       1.203208        32.7410 
 445   0.0000       1.207482        32.8573 
 446   0.0000       1.213127        33.0109 
 447   0.0000       1.225114        33.3371 
 448   0.0000       1.234505        33.5926 
 449   0.0000       1.236659        33.6512 
 450   0.0000       1.239899        33.7394 
 451   0.0000       1.247801        33.9544 
 452   0.0000       1.259287        34.2669 
 453   0.0000       1.263715        34.3874 
 454   0.0000       1.270835        34.5812 
 455   0.0000       1.283355        34.9219 
 456   0.0000       1.287125        35.0244 
 457   0.0000       1.293360        35.1941 
 458   0.0000       1.295492        35.2521 
 459   0.0000       1.298858        35.3437 
 460   0.0000       1.307650        35.5830 
 461   0.0000       1.317021        35.8380 
 462   0.0000       1.317594        35.8536 
 463   0.0000       1.322864        35.9970 
 464   0.0000       1.324809        36.0499 
 465   0.0000       1.336533        36.3689 
 466   0.0000       1.338905        36.4335 
 467   0.0000       1.344720        36.5917 
 468   0.0000       1.353001        36.8170 
 469   0.0000       1.362066        37.0637 
 470   0.0000       1.366611        37.1874 
 471   0.0000       1.377209        37.4758 
 472   0.0000       1.392594        37.8944 
 473   0.0000       1.398909        38.0663 
 474   0.0000       1.404510        38.2187 
 475   0.0000       1.412632        38.4397 
 476   0.0000       1.419195        38.6183 
 477   0.0000       1.422535        38.7091 
 478   0.0000       1.428966        38.8841 
 479   0.0000       1.436359        39.0853 
 480   0.0000       1.440254        39.1913 
 481   0.0000       1.449742        39.4495 
 482   0.0000       1.464179        39.8423 
 483   0.0000       1.473851        40.1055 
 484   0.0000       1.479236        40.2520 
 485   0.0000       1.480818        40.2951 
 486   0.0000       1.485884        40.4330 
 487   0.0000       1.488634        40.5078 
 488   0.0000       1.492459        40.6119 
 489   0.0000       1.504135        40.9296 
 490   0.0000       1.512088        41.1460 
 491   0.0000       1.515475        41.2382 
 492   0.0000       1.516349        41.2619 
 493   0.0000       1.528052        41.5804 
 494   0.0000       1.530723        41.6531 
 495   0.0000       1.533214        41.7209 
 496   0.0000       1.536952        41.8226 
 497   0.0000       1.538728        41.8709 
 498   0.0000       1.545117        42.0448 
 499   0.0000       1.547305        42.1043 
 500   0.0000       1.548389        42.1338 
 501   0.0000       1.552482        42.2452 
 502   0.0000       1.553181        42.2642 
 503   0.0000       1.562478        42.5172 
 504   0.0000       1.567568        42.6557 
 505   0.0000       1.570614        42.7386 
 506   0.0000       1.571627        42.7661 
 507   0.0000       1.574552        42.8457 
 508   0.0000       1.584240        43.1094 
 509   0.0000       1.586405        43.1683 
 510   0.0000       1.607486        43.7419 
 511   0.0000       1.615382        43.9568 
 512   0.0000       1.624587        44.2073 
 513   0.0000       1.630597        44.3708 
 514   0.0000       1.633257        44.4432 
 515   0.0000       1.646300        44.7981 
 516   0.0000       1.659306        45.1520 
 517   0.0000       1.687286        45.9134 
 518   0.0000       1.692023        46.0423 
 519   0.0000       1.708224        46.4831 
 520   0.0000       1.728142        47.0251 
 521   0.0000       1.730727        47.0955 
 522   0.0000       1.746888        47.5352 
 523   0.0000       1.751755        47.6677 
 524   0.0000       1.760862        47.9155 
 525   0.0000       1.765803        48.0500 
 526   0.0000       1.770552        48.1792 
 527   0.0000       1.790206        48.7140 
 528   0.0000       1.806582        49.1596 
 529   0.0000       1.813239        49.3407 
 530   0.0000       1.819934        49.5229 
 531   0.0000       1.829831        49.7922 
 532   0.0000       1.837229        49.9935 
 533   0.0000       1.841587        50.1121 
 534   0.0000       1.843752        50.1711 
 535   0.0000       1.844407        50.1889 
 536   0.0000       1.848472        50.2995 
 537   0.0000       1.850606        50.3576 
 538   0.0000       1.859804        50.6078 
 539   0.0000       1.864490        50.7354 
 540   0.0000       1.872239        50.9462 
 541   0.0000       1.882446        51.2240 
 542   0.0000       1.883799        51.2608 
 543   0.0000       1.883967        51.2654 
 544   0.0000       1.888173        51.3798 
 545   0.0000       1.892860        51.5073 
 546   0.0000       1.897562        51.6353 
 547   0.0000       1.899360        51.6842 
 548   0.0000       1.902848        51.7791 
 549   0.0000       1.905964        51.8639 
 550   0.0000       1.917687        52.1829 
 551   0.0000       1.919926        52.2438 
 552   0.0000       1.936087        52.6836 
 553   0.0000       1.941677        52.8357 
 554   0.0000       1.946642        52.9708 
 555   0.0000       1.950206        53.0678 
 556   0.0000       1.954241        53.1776 
 557   0.0000       1.957408        53.2638 
 558   0.0000       1.968432        53.5638 
 559   0.0000       1.974858        53.7386 
 560   0.0000       1.977664        53.8150 
 561   0.0000       1.982076        53.9350 
 562   0.0000       1.985162        54.0190 
 563   0.0000       1.993021        54.2329 
 564   0.0000       1.997512        54.3551 
 565   0.0000       2.008123        54.6438 
 566   0.0000       2.011231        54.7284 
 567   0.0000       2.016023        54.8588 
 568   0.0000       2.024670        55.0941 
 569   0.0000       2.025317        55.1117 
 570   0.0000       2.029844        55.2349 
 571   0.0000       2.032651        55.3113 
 572   0.0000       2.042435        55.5775 
 573   0.0000       2.050026        55.7840 
 574   0.0000       2.060513        56.0694 
 575   0.0000       2.067870        56.2696 
 576   0.0000       2.072823        56.4044 
 577   0.0000       2.074393        56.4471 
 578   0.0000       2.076860        56.5142 
 579   0.0000       2.083564        56.6967 
 580   0.0000       2.089488        56.8579 
 581   0.0000       2.097907        57.0870 
 582   0.0000       2.101986        57.1980 
 583   0.0000       2.108401        57.3725 
 584   0.0000       2.114438        57.5368 
 585   0.0000       2.120085        57.6904 
 586   0.0000       2.123417        57.7811 
 587   0.0000       2.129827        57.9555 
 588   0.0000       2.137552        58.1657 
 589   0.0000       2.141098        58.2622 
 590   0.0000       2.148041        58.4512 
 591   0.0000       2.155000        58.6405 
 592   0.0000       2.155789        58.6620 
 593   0.0000       2.165053        58.9141 
 594   0.0000       2.179299        59.3017 
 595   0.0000       2.183926        59.4277 
 596   0.0000       2.188433        59.5503 
 597   0.0000       2.191893        59.6445 
 598   0.0000       2.199439        59.8498 
 599   0.0000       2.204568        59.9894 
 600   0.0000       2.204915        59.9988 
 601   0.0000       2.209373        60.1201 
 602   0.0000       2.217827        60.3501 
 603   0.0000       2.218198        60.3602 
 604   0.0000       2.223099        60.4936 
 605   0.0000       2.224191        60.5233 
 606   0.0000       2.233238        60.7695 
 607   0.0000       2.240321        60.9622 
 608   0.0000       2.243524        61.0494 
 609   0.0000       2.253277        61.3148 
 610   0.0000       2.258846        61.4663 
 611   0.0000       2.272030        61.8251 
 612   0.0000       2.280503        62.0556 
 613   0.0000       2.283194        62.1289 
 614   0.0000       2.285664        62.1961 
 615   0.0000       2.290250        62.3209 
 616   0.0000       2.292224        62.3746 
 617   0.0000       2.303135        62.6715 
 618   0.0000       2.306351        62.7590 
 619   0.0000       2.311187        62.8906 
 620   0.0000       2.316434        63.0334 
 621   0.0000       2.319532        63.1177 
 622   0.0000       2.322707        63.2041 
 623   0.0000       2.328837        63.3709 
 624   0.0000       2.330703        63.4216 
 625   0.0000       2.333803        63.5060 
 626   0.0000       2.342820        63.7514 
 627   0.0000       2.346076        63.8400 
 628   0.0000       2.348469        63.9051 
 629   0.0000       2.350911        63.9716 
 630   0.0000       2.354076        64.0577 
 631   0.0000       2.358067        64.1663 
 632   0.0000       2.360186        64.2239 
 633   0.0000       2.371503        64.5319 
 634   0.0000       2.375374        64.6372 
 635   0.0000       2.376858        64.6776 
 636   0.0000       2.385759        64.9198 
 637   0.0000       2.388628        64.9979 
 638   0.0000       2.389866        65.0316 
 639   0.0000       2.394011        65.1444 
 640   0.0000       2.403817        65.4112 
 641   0.0000       2.411373        65.6168 
 642   0.0000       2.414328        65.6972 
 643   0.0000       2.418191        65.8023 
 644   0.0000       2.431715        66.1703 
 645   0.0000       2.444842        66.5275 
 646   0.0000       2.449551        66.6557 
 647   0.0000       2.451300        66.7033 
 648   0.0000       2.465948        67.1018 
 649   0.0000       2.482029        67.5394 
 650   0.0000       2.489213        67.7349 
 651   0.0000       2.491323        67.7923 
 652   0.0000       2.502957        68.1089 
 653   0.0000       2.512610        68.3716 
 654   0.0000       2.523343        68.6636 
 655   0.0000       2.549291        69.3697 
 656   0.0000       2.568090        69.8813 
 657   0.0000       2.573225        70.0210 
 658   0.0000       2.582200        70.2652 
 659   0.0000       2.600056        70.7511 
 660   0.0000       2.603893        70.8555 
 661   0.0000       2.608746        70.9876 
 662   0.0000       2.622390        71.3589 
 663   0.0000       2.626130        71.4606 
 664   0.0000       2.632195        71.6257 
 665   0.0000       2.636657        71.7471 
 666   0.0000       2.637916        71.7813 
 667   0.0000       2.648230        72.0620 
 668   0.0000       2.655671        72.2645 
 669   0.0000       2.671635        72.6989 
 670   0.0000       2.673494        72.7495 
 671   0.0000       2.677138        72.8486 
 672   0.0000       2.686475        73.1027 
 673   0.0000       2.708225        73.6945 
 674   0.0000       2.711140        73.7739 
 675   0.0000       2.715077        73.8810 
 676   0.0000       2.724889        74.1480 
 677   0.0000       2.727265        74.2127 
 678   0.0000       2.735225        74.4293 
 679   0.0000       2.743376        74.6511 
 680   0.0000       2.747105        74.7525 
 681   0.0000       2.749796        74.8258 
 682   0.0000       2.755755        74.9879 
 683   0.0000       2.766498        75.2802 
 684   0.0000       2.770984        75.4023 
 685   0.0000       2.771312        75.4112 
 686   0.0000       2.783722        75.7489 
 687   0.0000       2.789896        75.9169 
 688   0.0000       2.799673        76.1830 
 689   0.0000       2.801874        76.2429 
 690   0.0000       2.809214        76.4426 
 691   0.0000       2.813452        76.5579 
 692   0.0000       2.819093        76.7114 
 693   0.0000       2.826916        76.9243 
 694   0.0000       2.831263        77.0426 
 695   0.0000       2.839512        77.2671 
 696   0.0000       2.842938        77.3603 
 697   0.0000       2.849358        77.5350 
 698   0.0000       2.854053        77.6627 
 699   0.0000       2.860210        77.8303 
 700   0.0000       2.864815        77.9556 
 701   0.0000       2.873563        78.1936 
 702   0.0000       2.898736        78.8786 
 703   0.0000       2.900128        78.9165 
 704   0.0000       2.910798        79.2068 
 705   0.0000       2.913590        79.2828 
 706   0.0000       2.924459        79.5786 
 707   0.0000       2.933785        79.8324 
 708   0.0000       2.936102        79.8954 
 709   0.0000       2.942517        80.0700 
 710   0.0000       2.946852        80.1879 
 711   0.0000       2.970255        80.8248 
 712   0.0000       3.006852        81.8206 
 713   0.0000       3.016018        82.0700 
 714   0.0000       3.034667        82.5775 
 715   0.0000       3.069222        83.5178 
 716   0.0000       3.096355        84.2561 
 717   0.0000       3.116516        84.8047 
 718   0.0000       3.136466        85.3476 
 719   0.0000       3.142994        85.5252 
 720   0.0000       3.156743        85.8993 
 721   0.0000       3.200247        87.0832 
 722   0.0000       3.218231        87.5725 
 723   0.0000       3.240368        88.1749 
 724   0.0000       3.272832        89.0583 
 725   0.0000       3.293340        89.6163 
 726   0.0000       3.340373        90.8962 
 727   0.0000       3.351017        91.1858 
 728   0.0000       3.483672        94.7955 
 729   0.0000       3.491400        95.0058 
 730   0.0000       3.569873        97.1412 
 731   0.0000       3.577282        97.3428 
 732   0.0000      13.237075       360.1991 
 733   0.0000      13.251128       360.5815 
 734   0.0000      13.406045       364.7970 
 735   0.0000      13.498896       367.3236 
 736   0.0000      13.514784       367.7560 
 737   0.0000      13.573336       369.3493 
 738   0.0000      13.650493       371.4488 
 739   0.0000      13.666196       371.8761 
 740   0.0000      13.681970       372.3053 
 741   0.0000      13.703487       372.8908 
 742   0.0000      13.733846       373.7169 
 743   0.0000      13.762531       374.4975 
 744   0.0000      13.775825       374.8593 
 745   0.0000      13.791831       375.2948 
 746   0.0000      13.915548       378.6613 
 747   0.0000      13.915812       378.6685 
 748   0.0000      13.925372       378.9286 
 749   0.0000      13.941569       379.3694 
 750   0.0000      13.981619       380.4592 
 751   0.0000      14.021224       381.5369 
 752   0.0000      14.098716       383.6456 
 753   0.0000      14.104218       383.7953 
 754   0.0000      14.114422       384.0729 
 755   0.0000      14.133815       384.6007 
 756   0.0000      14.140097       384.7716 
 757   0.0000      14.141161       384.8006 
 758   0.0000      14.155920       385.2022 
 759   0.0000      14.160268       385.3205 
 760   0.0000      14.197943       386.3457 
 761   0.0000      14.205262       386.5448 
 762   0.0000      14.231365       387.2551 
 763   0.0000      14.241809       387.5393 
 764   0.0000      14.290156       388.8549 
 765   0.0000      14.361709       390.8020 
 766   0.0000      14.391634       391.6163 
 767   0.0000      14.560620       396.2146 
 768   0.0000      14.573414       396.5628 
 769   0.0000      14.594698       397.1419 
 770   0.0000      19.407435       528.1031 
 771   0.0000      19.417216       528.3693 
 772   0.0000      19.425613       528.5978 
 773   0.0000      19.590519       533.0851 
 774   0.0000      19.632710       534.2332 
 775   0.0000      25.758778       700.9320 
 776   0.0000      25.806178       702.2218 
 777   0.0000      25.847509       703.3465 
 778   0.0000      25.880414       704.2419 

                    ********************************
                    * MULLIKEN POPULATION ANALYSIS *
                    ********************************

--------------------------------------------
MULLIKEN ATOMIC CHARGES AND SPIN POPULATIONS
--------------------------------------------
   0 C :   -0.239469   -0.000020
   1 C :   -0.134128    0.000044
   2 C :   -0.384222   -0.000014
   3 C :   -0.224805    0.000278
   4 C :    0.591403   -0.000051
   5 N :   -0.649639    0.000740
   6 C :   -0.384810    0.000020
   7 C :   -0.253320   -0.000024
   8 C :   -0.371312    0.000002
   9 C :    0.564309    0.000360
  10 N :   -0.438686   -0.000197
  11 C :    0.177438    0.001895
  12 C :    0.342240   -0.000427
  13 O :   -0.449142    0.000422
  14 C :   -0.351720   -0.000215
  15 C :   -0.051024    0.001765
  16 C :   -0.280144   -0.001087
  17 C :   -0.322704    0.001878
  18 C :   -0.636666    0.000023
  19 C :   -0.644122    0.000005
  20 C :   -0.635834   -0.000007
  21 O :   -0.515452    0.000728
  22 H :    0.236672    0.000002
  23 H :    0.249141   -0.000000
  24 H :    0.238045    0.000017
  25 H :    0.241781    0.000003
  26 H :    0.247970    0.000011
  27 H :    0.257666   -0.000001
  28 H :    0.232644    0.000003
  29 H :    0.236641   -0.000001
  30 H :    0.226388    0.000004
  31 H :    0.230489    0.000005
  32 H :    0.231489   -0.000001
  33 H :    0.230496   -0.000000
  34 H :    0.416976   -0.000196
  35 H :    0.242982   -0.000003
  36 H :    0.244151    0.000000
  37 H :    0.241454    0.000004
  38 H :    0.276522    0.000057
  39 C :    0.361707    0.001153
  40 H :    0.270834   -0.000103
  41 H :    0.253965    0.000024
  42 H :    0.243390    0.000002
  43 C :   -0.035707    0.002426
  44 C :   -0.271202   -0.001306
  45 C :   -0.239725    0.002854
  46 C :   -0.244853   -0.000450
  47 C :   -0.238352    0.001717
  48 C :   -0.281573    0.000572
  49 H :    0.259482    0.000054
  50 H :    0.256926   -0.000155
  51 H :    0.258466    0.000030
  52 H :    0.258233   -0.000091
  53 H :    0.272680    0.000881
  54 H :    0.276050   -0.000128
  55 O :   -0.383828    0.001395
  56 C :   -0.293048    0.001930
  57 C :    0.129605    0.000509
  58 C :   -0.293524    0.001987
  59 C :   -0.235985   -0.001390
  60 C :   -0.263168    0.001968
  61 C :   -0.237097   -0.001021
  62 C :   -0.521574    0.001284
  63 C :   -0.099778    0.030244
  64 C :    0.267680   -0.025910
  65 C :    0.040736    0.160427
  66 C :    0.560779    0.028379
  67 N :   -0.695385    0.035987
  68 N :   -0.370267    0.606099
  69 C :   -0.159695    0.147194
  70 C :   -0.141424    0.055568
  71 N :   -0.312392    0.851861
  72 O :   -0.475744    0.055663
  73 H :    0.434892   -0.001819
  74 H :    0.291384    0.014467
  75 H :    0.301419    0.020889
  76 H :    0.242985   -0.000123
  77 H :    0.247837    0.000056
  78 H :    0.248450   -0.000103
  79 H :    0.247673    0.000071
  80 H :    0.244799    0.000041
  81 H :    0.273165    0.001486
  82 H :    0.265774   -0.000331
  83 H :    0.295713   -0.000309
Sum of atomic charges         :    0.0000000
Sum of atomic spin populations:    2.0000000

-----------------------------------------------------
MULLIKEN REDUCED ORBITAL CHARGES AND SPIN POPULATIONS
-----------------------------------------------------
CHARGE
  0 C s       :     3.270219  s :     3.270219
      pz      :     0.973110  p :     2.911553
      px      :     0.924332
      py      :     1.014111
      dz2     :     0.015410  d :     0.057697
      dxz     :     0.008963
      dyz     :     0.011140
      dx2y2   :     0.009194
      dxy     :     0.012989
  1 C s       :     3.247684  s :     3.247684
      pz      :     0.950770  p :     2.832219
      px      :     0.932833
      py      :     0.948616
      dz2     :     0.010296  d :     0.054225
      dxz     :     0.009218
      dyz     :     0.012899
      dx2y2   :     0.013129
      dxy     :     0.008683
  2 C s       :     3.320418  s :     3.320418
      pz      :     0.987522  p :     3.020567
      px      :     1.069088
      py      :     0.963957
      dz2     :     0.007960  d :     0.043237
      dxz     :     0.005458
      dyz     :     0.012959
      dx2y2   :     0.012335
      dxy     :     0.004525
  3 C s       :     3.274423  s :     3.274423
      pz      :     0.963704  p :     2.897718
      px      :     0.945532
      py      :     0.988483
      dz2     :     0.010604  d :     0.052665
      dxz     :     0.008324
      dyz     :     0.012445
      dx2y2   :     0.014245
      dxy     :     0.007047
  4 C s       :     2.946704  s :     2.946704
      pz      :     0.730005  p :     2.340086
      px      :     0.863856
      py      :     0.746225
      dz2     :     0.027780  d :     0.121807
      dxz     :     0.019778
      dyz     :     0.020510
      dx2y2   :     0.031151
      dxy     :     0.022588
  5 N s       :     3.556934  s :     3.556934
      pz      :     1.366279  p :     4.057797
      px      :     1.294279
      py      :     1.397239
      dz2     :     0.008148  d :     0.034908
      dxz     :     0.004839
      dyz     :     0.006387
      dx2y2   :     0.010891
      dxy     :     0.004643
  6 C s       :     3.323289  s :     3.323289
      pz      :     1.017553  p :     3.018933
      px      :     1.131148
      py      :     0.870232
      dz2     :     0.009449  d :     0.042588
      dxz     :     0.005992
      dyz     :     0.009932
      dx2y2   :     0.012920
      dxy     :     0.004295
  7 C s       :     3.314145  s :     3.314145
      pz      :     0.990643  p :     2.885719
      px      :     0.917977
      py      :     0.977099
      dz2     :     0.012568  d :     0.053456
      dxz     :     0.007727
      dyz     :     0.010617
      dx2y2   :     0.015056
      dxy     :     0.007488
  8 C s       :     3.313772  s :     3.313772
      pz      :     0.868437  p :     3.015049
      px      :     1.100216
      py      :     1.046397
      dz2     :     0.011875  d :     0.042491
      dxz     :     0.005079
      dyz     :     0.009146
      dx2y2   :     0.011848
      dxy     :     0.004544
  9 C s       :     3.020932  s :     3.020932
      pz      :     0.749520  p :     2.314533
      px      :     0.765713
      py      :     0.799300
      dz2     :     0.020043  d :     0.100226
      dxz     :     0.022027
      dyz     :     0.015738
      dx2y2   :     0.020823
      dxy     :     0.021595
 10 N s       :     3.613662  s :     3.613662
      pz      :     1.385661  p :     3.779118
      px      :     1.084065
      py      :     1.309393
      dz2     :     0.008305  d :     0.045905
      dxz     :     0.011541
      dyz     :     0.007890
      dx2y2   :     0.010117
      dxy     :     0.008051
 11 C s       :     3.086237  s :     3.086237
      pz      :     0.931583  p :     2.671248
      px      :     0.796982
      py      :     0.942683
      dz2     :     0.010613  d :     0.065077
      dxz     :     0.014789
      dyz     :     0.008011
      dx2y2   :     0.016885
      dxy     :     0.014779
 12 C s       :     3.061582  s :     3.061582
      pz      :     0.916610  p :     2.519560
      px      :     0.702771
      py      :     0.900180
      dz2     :     0.013052  d :     0.076617
      dxz     :     0.016407
      dyz     :     0.007880
      dx2y2   :     0.020691
      dxy     :     0.018588
 13 O s       :     3.798799  s :     3.798799
      pz      :     1.601663  p :     4.610192
      px      :     1.345609
      py      :     1.662920
      dz2     :     0.007911  d :     0.040151
      dxz     :     0.007839
      dyz     :     0.007098
      dx2y2   :     0.007053
      dxy     :     0.010249
 14 C s       :     3.340077  s :     3.340077
      pz      :     1.017536  p :     2.971757
      px      :     0.931164
      py      :     1.023057
      dz2     :     0.005167  d :     0.039886
      dxz     :     0.009051
      dyz     :     0.007532
      dx2y2   :     0.008703
      dxy     :     0.009434
 15 C s       :     3.211654  s :     3.211654
      pz      :     0.947129  p :     2.796632
      px      :     0.865273
      py      :     0.984230
      dz2     :     0.008805  d :     0.042738
      dxz     :     0.009223
      dyz     :     0.006185
      dx2y2   :     0.008890
      dxy     :     0.009635
 16 C s       :     3.281372  s :     3.281372
      pz      :     0.960163  p :     2.958839
      px      :     1.045971
      py      :     0.952705
      dz2     :     0.006351  d :     0.039933
      dxz     :     0.010226
      dyz     :     0.005926
      dx2y2   :     0.009637
      dxy     :     0.007792
 17 C s       :     3.287972  s :     3.287972
      pz      :     1.026304  p :     2.994846
      px      :     0.934994
      py      :     1.033548
      dz2     :     0.005167  d :     0.039886
      dxz     :     0.009781
      dyz     :     0.007382
      dx2y2   :     0.008883
      dxy     :     0.008672
 18 C s       :     3.388821  s :     3.388821
      pz      :     1.036842  p :     3.210980
      px      :     1.103838
      py      :     1.070300
      dz2     :     0.011496  d :     0.036865
      dxz     :     0.004421
      dyz     :     0.005110
      dx2y2   :     0.012782
      dxy     :     0.003055
 19 C s       :     3.384191  s :     3.384191
      pz      :     1.008296  p :     3.222949
      px      :     1.097922
      py      :     1.116731
      dz2     :     0.007179  d :     0.036981
      dxz     :     0.004701
      dyz     :     0.010980
      dx2y2   :     0.009849
      dxy     :     0.004272
 20 C s       :     3.378716  s :     3.378716
      pz      :     1.141101  p :     3.220309
      px      :     1.110550
      py      :     0.968658
      dz2     :     0.006731  d :     0.036809
      dxz     :     0.004221
      dyz     :     0.011119
      dx2y2   :     0.010910
      dxy     :     0.003829
 21 O s       :     3.768318  s :     3.768318
      pz      :     1.574173  p :     4.721371
      px      :     1.633605
      py      :     1.513593
      dz2     :     0.005183  d :     0.025763
      dxz     :     0.004705
      dyz     :     0.005021
      dx2y2   :     0.005397
      dxy     :     0.005458
 22 H s       :     0.763328  s :     0.763328
 23 H s       :     0.750859  s :     0.750859
 24 H s       :     0.761955  s :     0.761955
 25 H s       :     0.758219  s :     0.758219
 26 H s       :     0.752030  s :     0.752030
 27 H s       :     0.742334  s :     0.742334
 28 H s       :     0.767356  s :     0.767356
 29 H s       :     0.763359  s :     0.763359
 30 H s       :     0.773612  s :     0.773612
 31 H s       :     0.769511  s :     0.769511
 32 H s       :     0.768511  s :     0.768511
 33 H s       :     0.769504  s :     0.769504
 34 H s       :     0.583024  s :     0.583024
 35 H s       :     0.757018  s :     0.757018
 36 H s       :     0.755849  s :     0.755849
 37 H s       :     0.758546  s :     0.758546
 38 H s       :     0.723478  s :     0.723478
 39 C s       :     3.123176  s :     3.123176
      pz      :     0.829284  p :     2.415405
      px      :     0.824362
      py      :     0.761759
      dz2     :     0.030862  d :     0.099711
      dxz     :     0.024752
      dyz     :     0.014878
      dx2y2   :     0.014144
      dxy     :     0.015074
 40 H s       :     0.729166  s :     0.729166
 41 H s       :     0.746035  s :     0.746035
 42 H s       :     0.756610  s :     0.756610
 43 C s       :     3.208850  s :     3.208850
      pz      :     0.857816  p :     2.783846
      px      :     0.976697
      py      :     0.949334
      dz2     :     0.011909  d :     0.043010
      dxz     :     0.007550
      dyz     :     0.011288
      dx2y2   :     0.006209
      dxy     :     0.006055
 44 C s       :     3.287461  s :     3.287461
      pz      :     1.033758  p :     2.943811
      px      :     0.940719
      py      :     0.969334
      dz2     :     0.010256  d :     0.039931
      dxz     :     0.007402
      dyz     :     0.010972
      dx2y2   :     0.005521
      dxy     :     0.005781
 45 C s       :     3.255851  s :     3.255851
      pz      :     0.892322  p :     2.944054
      px      :     1.009654
      py      :     1.042079
      dz2     :     0.012019  d :     0.039820
      dxz     :     0.007954
      dyz     :     0.010058
      dx2y2   :     0.003239
      dxy     :     0.006550
 46 C s       :     3.266107  s :     3.266107
      pz      :     1.042136  p :     2.938521
      px      :     0.952114
      py      :     0.944271
      dz2     :     0.011066  d :     0.040225
      dxz     :     0.006497
      dyz     :     0.010946
      dx2y2   :     0.006000
      dxy     :     0.005716
 47 C s       :     3.253940  s :     3.253940
      pz      :     1.013900  p :     2.944693
      px      :     0.973725
      py      :     0.957068
      dz2     :     0.010156  d :     0.039720
      dxz     :     0.007116
      dyz     :     0.011609
      dx2y2   :     0.005275
      dxy     :     0.005563
 48 C s       :     3.286679  s :     3.286679
      pz      :     0.887982  p :     2.954786
      px      :     1.005547
      py      :     1.061257
      dz2     :     0.011646  d :     0.040108
      dxz     :     0.008480
      dyz     :     0.010215
      dx2y2   :     0.003378
      dxy     :     0.006388
 49 H s       :     0.740518  s :     0.740518
 50 H s       :     0.743074  s :     0.743074
 51 H s       :     0.741534  s :     0.741534
 52 H s       :     0.741767  s :     0.741767
 53 H s       :     0.727320  s :     0.727320
 54 H s       :     0.723950  s :     0.723950
 55 O s       :     3.760202  s :     3.760202
      pz      :     1.571845  p :     4.594454
      px      :     1.559864
      py      :     1.462745
      dz2     :     0.006422  d :     0.029173
      dxz     :     0.008144
      dyz     :     0.005479
      dx2y2   :     0.004046
      dxy     :     0.005082
 56 C s       :     3.286414  s :     3.286414
      pz      :     0.902003  p :     2.966855
      px      :     1.078450
      py      :     0.986401
      dz2     :     0.011261  d :     0.039779
      dxz     :     0.011149
      dyz     :     0.006577
      dx2y2   :     0.007454
      dxy     :     0.003336
 57 C s       :     3.144475  s :     3.144475
      pz      :     0.845920  p :     2.679982
      px      :     0.852162
      py      :     0.981899
      dz2     :     0.011534  d :     0.045938
      dxz     :     0.014418
      dyz     :     0.005963
      dx2y2   :     0.006800
      dxy     :     0.007223
 58 C s       :     3.281562  s :     3.281562
      pz      :     1.008773  p :     2.972202
      px      :     0.973819
      py      :     0.989610
      dz2     :     0.008966  d :     0.039760
      dxz     :     0.014833
      dyz     :     0.004482
      dx2y2   :     0.006128
      dxy     :     0.005352
 59 C s       :     3.251706  s :     3.251706
      pz      :     0.905926  p :     2.944235
      px      :     1.048984
      py      :     0.989325
      dz2     :     0.011453  d :     0.040044
      dxz     :     0.011075
      dyz     :     0.006728
      dx2y2   :     0.007365
      dxy     :     0.003423
 60 C s       :     3.259092  s :     3.259092
      pz      :     1.046832  p :     2.964037
      px      :     0.918402
      py      :     0.998803
      dz2     :     0.010618  d :     0.040039
      dxz     :     0.012476
      dyz     :     0.004144
      dx2y2   :     0.006040
      dxy     :     0.006761
 61 C s       :     3.251327  s :     3.251327
      pz      :     0.991139  p :     2.945714
      px      :     0.966288
      py      :     0.988287
      dz2     :     0.008932  d :     0.040056
      dxz     :     0.014979
      dyz     :     0.004553
      dx2y2   :     0.006085
      dxy     :     0.005507
 62 C s       :     3.376827  s :     3.376827
      pz      :     0.996382  p :     3.102301
      px      :     1.193109
      py      :     0.912810
      dz2     :     0.009407  d :     0.042446
      dxz     :     0.009657
      dyz     :     0.007160
      dx2y2   :     0.009333
      dxy     :     0.006889
 63 C s       :     3.259151  s :     3.259151
      pz      :     1.013284  p :     2.775855
      px      :     0.855520
      py      :     0.907052
      dz2     :     0.016238  d :     0.064771
      dxz     :     0.013086
      dyz     :     0.010103
      dx2y2   :     0.010378
      dxy     :     0.014966
 64 C s       :     3.092978  s :     3.092978
      pz      :     0.826282  p :     2.569429
      px      :     0.833647
      py      :     0.909500
      dz2     :     0.016405  d :     0.069913
      dxz     :     0.015624
      dyz     :     0.008574
      dx2y2   :     0.013513
      dxy     :     0.015796
 65 C s       :     3.129879  s :     3.129879
      pz      :     0.918757  p :     2.764810
      px      :     0.875511
      py      :     0.970542
      dz2     :     0.011592  d :     0.064576
      dxz     :     0.014345
      dyz     :     0.009383
      dx2y2   :     0.017022
      dxy     :     0.012233
 66 C s       :     2.911909  s :     2.911909
      pz      :     0.773067  p :     2.399718
      px      :     0.854105
      py      :     0.772546
      dz2     :     0.031436  d :     0.127595
      dxz     :     0.028238
      dyz     :     0.023029
      dx2y2   :     0.027102
      dxy     :     0.017790
 67 N s       :     3.578220  s :     3.578220
      pz      :     1.325408  p :     4.082602
      px      :     1.322733
      py      :     1.434461
      dz2     :     0.007461  d :     0.034564
      dxz     :     0.006817
      dyz     :     0.005454
      dx2y2   :     0.009474
      dxy     :     0.005358
 68 N s       :     3.587552  s :     3.587552
      pz      :     1.354694  p :     3.741152
      px      :     1.072902
      py      :     1.313556
      dz2     :     0.006861  d :     0.041562
      dxz     :     0.012070
      dyz     :     0.005747
      dx2y2   :     0.007781
      dxy     :     0.009103
 69 C s       :     3.185736  s :     3.185736
      pz      :     0.962776  p :     2.913598
      px      :     1.015808
      py      :     0.935014
      dz2     :     0.011058  d :     0.060362
      dxz     :     0.014435
      dyz     :     0.008616
      dx2y2   :     0.015404
      dxy     :     0.010849
 70 C s       :     3.188988  s :     3.188988
      pz      :     0.928236  p :     2.891745
      px      :     0.943872
      py      :     1.019638
      dz2     :     0.013317  d :     0.060691
      dxz     :     0.015056
      dyz     :     0.007354
      dx2y2   :     0.010228
      dxy     :     0.014737
 71 N s       :     3.589589  s :     3.589589
      pz      :     1.281895  p :     3.681000
      px      :     1.098706
      py      :     1.300399
      dz2     :     0.007089  d :     0.041803
      dxz     :     0.011488
      dyz     :     0.005674
      dx2y2   :     0.007809
      dxy     :     0.009743
 72 O s       :     3.768177  s :     3.768177
      pz      :     1.466255  p :     4.679890
      px      :     1.656126
      py      :     1.557509
      dz2     :     0.008649  d :     0.027678
      dxz     :     0.005475
      dyz     :     0.006444
      dx2y2   :     0.003210
      dxy     :     0.003900
 73 H s       :     0.565108  s :     0.565108
 74 H s       :     0.708616  s :     0.708616
 75 H s       :     0.698581  s :     0.698581
 76 H s       :     0.757015  s :     0.757015
 77 H s       :     0.752163  s :     0.752163
 78 H s       :     0.751550  s :     0.751550
 79 H s       :     0.752327  s :     0.752327
 80 H s       :     0.755201  s :     0.755201
 81 H s       :     0.726835  s :     0.726835
 82 H s       :     0.734226  s :     0.734226
 83 H s       :     0.704287  s :     0.704287

SPIN
  0 C s       :    -0.000010  s :    -0.000010
      pz      :    -0.000010  p :    -0.000013
      px      :     0.000010
      py      :    -0.000013
      dz2     :     0.000000  d :     0.000003
      dxz     :    -0.000000
      dyz     :     0.000001
      dx2y2   :     0.000002
      dxy     :     0.000001
  1 C s       :     0.000004  s :     0.000004
      pz      :     0.000000  p :     0.000039
      px      :     0.000037
      py      :     0.000001
      dz2     :    -0.000000  d :     0.000000
      dxz     :     0.000000
      dyz     :    -0.000000
      dx2y2   :     0.000000
      dxy     :    -0.000000
  2 C s       :    -0.000005  s :    -0.000005
      pz      :    -0.000010  p :    -0.000011
      px      :     0.000003
      py      :    -0.000003
      dz2     :     0.000000  d :     0.000001
      dxz     :    -0.000000
      dyz     :     0.000000
      dx2y2   :     0.000000
      dxy     :    -0.000000
  3 C s       :     0.000032  s :     0.000032
      pz      :     0.000014  p :     0.000245
      px      :     0.000215
      py      :     0.000015
      dz2     :     0.000001  d :     0.000001
      dxz     :    -0.000000
      dyz     :    -0.000000
      dx2y2   :     0.000001
      dxy     :    -0.000001
  4 C s       :    -0.000040  s :    -0.000040
      pz      :    -0.000002  p :    -0.000044
      px      :    -0.000013
      py      :    -0.000028
      dz2     :     0.000005  d :     0.000033
      dxz     :    -0.000000
      dyz     :     0.000009
      dx2y2   :     0.000020
      dxy     :    -0.000001
  5 N s       :     0.000062  s :     0.000062
      pz      :     0.000029  p :     0.000676
      px      :     0.000631
      py      :     0.000015
      dz2     :     0.000000  d :     0.000002
      dxz     :    -0.000000
      dyz     :    -0.000000
      dx2y2   :     0.000002
      dxy     :     0.000000
  6 C s       :    -0.000002  s :    -0.000002
      pz      :     0.000002  p :     0.000020
      px      :    -0.000000
      py      :     0.000019
      dz2     :     0.000000  d :     0.000001
      dxz     :     0.000000
      dyz     :     0.000000
      dx2y2   :     0.000000
      dxy     :     0.000000
  7 C s       :    -0.000007  s :    -0.000007
      pz      :    -0.000009  p :    -0.000019
      px      :    -0.000012
      py      :     0.000002
      dz2     :     0.000000  d :     0.000002
      dxz     :     0.000001
      dyz     :     0.000000
      dx2y2   :     0.000000
      dxy     :     0.000001
  8 C s       :     0.000001  s :     0.000001
      pz      :     0.000003  p :     0.000001
      px      :    -0.000000
      py      :    -0.000001
      dz2     :    -0.000000  d :     0.000000
      dxz     :    -0.000000
      dyz     :    -0.000000
      dx2y2   :     0.000000
      dxy     :     0.000000
  9 C s       :     0.000026  s :     0.000026
      pz      :     0.000137  p :     0.000328
      px      :     0.000050
      py      :     0.000141
      dz2     :     0.000005  d :     0.000005
      dxz     :     0.000000
      dyz     :    -0.000000
      dx2y2   :     0.000001
      dxy     :    -0.000001
 10 N s       :    -0.000020  s :    -0.000020
      pz      :    -0.000048  p :    -0.000194
      px      :    -0.000080
      py      :    -0.000066
      dz2     :     0.000000  d :     0.000017
      dxz     :     0.000007
      dyz     :     0.000001
      dx2y2   :     0.000006
      dxy     :     0.000004
 11 C s       :     0.000196  s :     0.000196
      pz      :     0.000754  p :     0.001703
      px      :     0.000133
      py      :     0.000815
      dz2     :    -0.000005  d :    -0.000003
      dxz     :     0.000006
      dyz     :    -0.000002
      dx2y2   :    -0.000003
      dxy     :     0.000000
 12 C s       :    -0.000100  s :    -0.000100
      pz      :    -0.000178  p :    -0.000365
      px      :    -0.000033
      py      :    -0.000154
      dz2     :     0.000023  d :     0.000038
      dxz     :     0.000004
      dyz     :     0.000002
      dx2y2   :    -0.000000
      dxy     :     0.000009
 13 O s       :     0.000022  s :     0.000022
      pz      :     0.000173  p :     0.000410
      px      :     0.000047
      py      :     0.000190
      dz2     :    -0.000002  d :    -0.000010
      dxz     :    -0.000004
      dyz     :    -0.000000
      dx2y2   :    -0.000002
      dxy     :    -0.000002
 14 C s       :    -0.000028  s :    -0.000028
      pz      :     0.000023  p :    -0.000220
      px      :    -0.000178
      py      :    -0.000065
      dz2     :     0.000000  d :     0.000032
      dxz     :     0.000013
      dyz     :     0.000000
      dx2y2   :     0.000003
      dxy     :     0.000016
 15 C s       :     0.000096  s :     0.000096
      pz      :     0.000577  p :     0.001676
      px      :     0.000174
      py      :     0.000926
      dz2     :    -0.000009  d :    -0.000008
      dxz     :    -0.000001
      dyz     :    -0.000005
      dx2y2   :    -0.000003
      dxy     :     0.000010
 16 C s       :     0.000126  s :     0.000126
      pz      :     0.000133  p :    -0.001261
      px      :    -0.000290
      py      :    -0.001104
      dz2     :     0.000003  d :     0.000047
      dxz     :     0.000011
      dyz     :     0.000010
      dx2y2   :     0.000013
      dxy     :     0.000010
 17 C s       :     0.000097  s :     0.000097
      pz      :     0.000789  p :     0.001789
      px      :     0.000317
      py      :     0.000683
      dz2     :    -0.000001  d :    -0.000008
      dxz     :    -0.000001
      dyz     :    -0.000006
      dx2y2   :    -0.000005
      dxy     :     0.000006
 18 C s       :     0.000003  s :     0.000003
      pz      :     0.000016  p :     0.000019
      px      :     0.000001
      py      :     0.000003
      dz2     :    -0.000000  d :     0.000000
      dxz     :    -0.000000
      dyz     :     0.000000
      dx2y2   :     0.000000
      dxy     :     0.000000
 19 C s       :     0.000000  s :     0.000000
      pz      :     0.000001  p :     0.000004
      px      :     0.000001
      py      :     0.000001
      dz2     :     0.000000  d :     0.000000
      dxz     :    -0.000000
      dyz     :     0.000000
      dx2y2   :     0.000000
      dxy     :     0.000000
 20 C s       :    -0.000003  s :    -0.000003
      pz      :     0.000002  p :    -0.000005
      px      :    -0.000000
      py      :    -0.000007
      dz2     :    -0.000000  d :     0.000001
      dxz     :     0.000000
      dyz     :     0.000000
      dx2y2   :     0.000000
      dxy     :     0.000000
 21 O s       :     0.000033  s :     0.000033
      pz      :     0.000060  p :     0.000696
      px      :     0.000606
      py      :     0.000029
      dz2     :    -0.000000  d :    -0.000000
      dxz     :     0.000001
      dyz     :    -0.000000
      dx2y2   :    -0.000000
      dxy     :     0.000000
 22 H s       :     0.000002  s :     0.000002
 23 H s       :    -0.000000  s :    -0.000000
 24 H s       :     0.000017  s :     0.000017
 25 H s       :     0.000003  s :     0.000003
 26 H s       :     0.000011  s :     0.000011
 27 H s       :    -0.000001  s :    -0.000001
 28 H s       :     0.000003  s :     0.000003
 29 H s       :    -0.000001  s :    -0.000001
 30 H s       :     0.000004  s :     0.000004
 31 H s       :     0.000005  s :     0.000005
 32 H s       :    -0.000001  s :    -0.000001
 33 H s       :    -0.000000  s :    -0.000000
 34 H s       :    -0.000196  s :    -0.000196
 35 H s       :    -0.000003  s :    -0.000003
 36 H s       :     0.000000  s :     0.000000
 37 H s       :     0.000004  s :     0.000004
 38 H s       :     0.000057  s :     0.000057
 39 C s       :    -0.000108  s :    -0.000108
      pz      :     0.000350  p :     0.001224
      px      :    -0.000157
      py      :     0.001031
      dz2     :    -0.000000  d :     0.000037
      dxz     :     0.000014
      dyz     :     0.000006
      dx2y2   :     0.000010
      dxy     :     0.000008
 40 H s       :    -0.000103  s :    -0.000103
 41 H s       :     0.000024  s :     0.000024
 42 H s       :     0.000002  s :     0.000002
 43 C s       :     0.000082  s :     0.000082
      pz      :    -0.000097  p :     0.002329
      px      :     0.001885
      py      :     0.000541
      dz2     :     0.000004  d :     0.000015
      dxz     :     0.000004
      dyz     :     0.000012
      dx2y2   :    -0.000000
      dxy     :    -0.000005
 44 C s       :    -0.000193  s :    -0.000193
      pz      :    -0.000121  p :    -0.001142
      px      :    -0.000511
      py      :    -0.000511
      dz2     :     0.000001  d :     0.000029
      dxz     :     0.000005
      dyz     :     0.000004
      dx2y2   :     0.000015
      dxy     :     0.000005
 45 C s       :     0.000294  s :     0.000294
      pz      :     0.000096  p :     0.002571
      px      :     0.001739
      py      :     0.000736
      dz2     :    -0.000002  d :    -0.000011
      dxz     :    -0.000000
      dyz     :    -0.000001
      dx2y2   :    -0.000002
      dxy     :    -0.000005
 46 C s       :    -0.000089  s :    -0.000089
      pz      :    -0.000092  p :    -0.000387
      px      :    -0.000064
      py      :    -0.000231
      dz2     :    -0.000000  d :     0.000026
      dxz     :     0.000004
      dyz     :     0.000006
      dx2y2   :     0.000013
      dxy     :     0.000003
 47 C s       :     0.000114  s :     0.000114
      pz      :     0.000013  p :     0.001587
      px      :     0.001537
      py      :     0.000037
      dz2     :     0.000003  d :     0.000016
      dxz     :     0.000005
      dyz     :     0.000008
      dx2y2   :     0.000003
      dxy     :    -0.000003
 48 C s       :     0.000442  s :     0.000442
      pz      :     0.000356  p :     0.000086
      px      :    -0.001181
      py      :     0.000911
      dz2     :     0.000004  d :     0.000044
      dxz     :     0.000007
      dyz     :     0.000000
      dx2y2   :     0.000017
      dxy     :     0.000017
 49 H s       :     0.000054  s :     0.000054
 50 H s       :    -0.000155  s :    -0.000155
 51 H s       :     0.000030  s :     0.000030
 52 H s       :    -0.000091  s :    -0.000091
 53 H s       :     0.000881  s :     0.000881
 54 H s       :    -0.000128  s :    -0.000128
 55 O s       :     0.000046  s :     0.000046
      pz      :     0.000220  p :     0.001363
      px      :     0.000267
      py      :     0.000876
      dz2     :    -0.000003  d :    -0.000014
      dxz     :    -0.000000
      dyz     :    -0.000005
      dx2y2   :    -0.000001
      dxy     :    -0.000004
 56 C s       :     0.000180  s :     0.000180
      pz      :     0.000161  p :     0.001761
      px      :     0.000224
      py      :     0.001376
      dz2     :    -0.000002  d :    -0.000011
      dxz     :    -0.000001
      dyz     :    -0.000003
      dx2y2   :    -0.000004
      dxy     :    -0.000001
 57 C s       :     0.000377  s :     0.000377
      pz      :     0.000105  p :     0.000092
      px      :     0.000164
      py      :    -0.000177
      dz2     :     0.000002  d :     0.000039
      dxz     :    -0.000000
      dyz     :     0.000011
      dx2y2   :     0.000009
      dxy     :     0.000017
 58 C s       :     0.000414  s :     0.000414
      pz      :     0.000372  p :     0.001585
      px      :     0.000172
      py      :     0.001042
      dz2     :    -0.000001  d :    -0.000012
      dxz     :     0.000005
      dyz     :    -0.000008
      dx2y2   :    -0.000004
      dxy     :    -0.000004
 59 C s       :    -0.000215  s :    -0.000215
      pz      :    -0.000384  p :    -0.001203
      px      :    -0.000107
      py      :    -0.000712
      dz2     :     0.000004  d :     0.000028
      dxz     :     0.000004
      dyz     :     0.000015
      dx2y2   :     0.000003
      dxy     :     0.000002
 60 C s       :     0.000216  s :     0.000216
      pz      :     0.000213  p :     0.001763
      px      :     0.000108
      py      :     0.001442
      dz2     :    -0.000002  d :    -0.000011
      dxz     :     0.000000
      dyz     :    -0.000001
      dx2y2   :    -0.000003
      dxy     :    -0.000005
 61 C s       :    -0.000141  s :    -0.000141
      pz      :    -0.000096  p :    -0.000900
      px      :    -0.000109
      py      :    -0.000695
      dz2     :     0.000001  d :     0.000021
      dxz     :     0.000003
      dyz     :     0.000005
      dx2y2   :     0.000003
      dxy     :     0.000008
 62 C s       :    -0.000319  s :    -0.000319
      pz      :     0.000461  p :     0.001457
      px      :    -0.000666
      py      :     0.001663
      dz2     :     0.000007  d :     0.000146
      dxz     :     0.000002
      dyz     :     0.000035
      dx2y2   :    -0.000019
      dxy     :     0.000121
 63 C s       :     0.002430  s :     0.002430
      pz      :     0.003524  p :     0.027448
      px      :     0.015446
      py      :     0.008478
      dz2     :    -0.000033  d :     0.000365
      dxz     :     0.000045
      dyz     :     0.000037
      dx2y2   :     0.000186
      dxy     :     0.000130
 64 C s       :    -0.012314  s :    -0.012314
      pz      :    -0.000941  p :    -0.023682
      px      :    -0.013913
      py      :    -0.008828
      dz2     :     0.004706  d :     0.010086
      dxz     :     0.000435
      dyz     :     0.001230
      dx2y2   :     0.000919
      dxy     :     0.002796
 65 C s       :     0.002463  s :     0.002463
      pz      :     0.064718  p :     0.147493
      px      :    -0.003033
      py      :     0.085809
      dz2     :     0.002509  d :     0.010471
      dxz     :     0.001759
      dyz     :     0.001151
      dx2y2   :     0.004417
      dxy     :     0.000635
 66 C s       :     0.004076  s :     0.004076
      pz      :     0.003028  p :     0.021510
      px      :     0.013699
      py      :     0.004783
      dz2     :     0.000467  d :     0.002793
      dxz     :     0.000212
      dyz     :     0.000667
      dx2y2   :     0.000471
      dxy     :     0.000976
 67 N s       :     0.001326  s :     0.001326
      pz      :     0.013800  p :     0.034510
      px      :     0.001450
      py      :     0.019261
      dz2     :     0.000020  d :     0.000151
      dxz     :     0.000040
      dyz     :     0.000008
      dx2y2   :     0.000065
      dxy     :     0.000017
 68 N s       :     0.062278  s :     0.062278
      pz      :     0.251909  p :     0.546797
      px      :     0.038971
      py      :     0.255917
      dz2     :    -0.001117  d :    -0.002977
      dxz     :    -0.000428
      dyz     :    -0.000544
      dx2y2   :    -0.000453
      dxy     :    -0.000434
 69 C s       :     0.005833  s :     0.005833
      pz      :     0.064359  p :     0.133589
      px      :     0.001724
      py      :     0.067506
      dz2     :     0.002768  d :     0.007772
      dxz     :     0.001136
      dyz     :     0.000499
      dx2y2   :     0.003249
      dxy     :     0.000120
 70 C s       :    -0.005579  s :    -0.005579
      pz      :     0.030475  p :     0.050641
      px      :    -0.008004
      py      :     0.028170
      dz2     :     0.004708  d :     0.010506
      dxz     :     0.000583
      dyz     :     0.000980
      dx2y2   :     0.001057
      dxy     :     0.003178
 71 N s       :     0.100548  s :     0.100548
      pz      :     0.367569  p :     0.755420
      px      :     0.049914
      py      :     0.337937
      dz2     :    -0.001379  d :    -0.004107
      dxz     :    -0.000633
      dyz     :    -0.000807
      dx2y2   :    -0.000688
      dxy     :    -0.000599
 72 O s       :     0.001738  s :     0.001738
      pz      :     0.007320  p :     0.054293
      px      :     0.034736
      py      :     0.012237
      dz2     :    -0.000108  d :    -0.000368
      dxz     :    -0.000096
      dyz     :    -0.000031
      dx2y2   :    -0.000080
      dxy     :    -0.000053
 73 H s       :    -0.001819  s :    -0.001819
 74 H s       :     0.014467  s :     0.014467
 75 H s       :     0.020889  s :     0.020889
 76 H s       :    -0.000123  s :    -0.000123
 77 H s       :     0.000056  s :     0.000056
 78 H s       :    -0.000103  s :    -0.000103
 79 H s       :     0.000071  s :     0.000071
 80 H s       :     0.000041  s :     0.000041
 81 H s       :     0.001486  s :     0.001486
 82 H s       :    -0.000331  s :    -0.000331
 83 H s       :    -0.000309  s :    -0.000309


                     *******************************
                     * LOEWDIN POPULATION ANALYSIS *
                     *******************************

-------------------------------------------
LOEWDIN ATOMIC CHARGES AND SPIN POPULATIONS
-------------------------------------------
   0 C :   -0.128873   -0.000002
   1 C :   -0.101444    0.000042
   2 C :   -0.205058   -0.000008
   3 C :   -0.114570    0.000243
   4 C :    0.123202    0.000058
   5 N :   -0.202397    0.000571
   6 C :   -0.196182    0.000016
   7 C :   -0.101471   -0.000008
   8 C :   -0.200053    0.000002
   9 C :    0.137933    0.000279
  10 N :   -0.184983   -0.000076
  11 C :   -0.027358    0.001517
  12 C :    0.061142   -0.000125
  13 O :   -0.067616    0.000421
  14 C :   -0.107165    0.000105
  15 C :   -0.102361    0.001852
  16 C :   -0.103778   -0.000404
  17 C :   -0.148266    0.001752
  18 C :   -0.331031    0.000025
  19 C :   -0.340151    0.000005
  20 C :   -0.336829   -0.000003
  21 O :   -0.330488    0.000646
  22 H :    0.138119    0.000001
  23 H :    0.141935    0.000000
  24 H :    0.135189    0.000014
  25 H :    0.135796    0.000002
  26 H :    0.143563    0.000010
  27 H :    0.143461   -0.000000
  28 H :    0.134738    0.000002
  29 H :    0.136548   -0.000000
  30 H :    0.132669    0.000004
  31 H :    0.133388    0.000003
  32 H :    0.133935   -0.000000
  33 H :    0.132314    0.000000
  34 H :    0.269301   -0.000100
  35 H :    0.138680   -0.000001
  36 H :    0.139500    0.000000
  37 H :    0.138592    0.000002
  38 H :    0.165399    0.000001
  39 C :    0.128123    0.001692
  40 H :    0.159635    0.000092
  41 H :    0.137894    0.000014
  42 H :    0.129465    0.000001
  43 C :   -0.096288    0.001893
  44 C :   -0.108462   -0.000755
  45 C :   -0.140709    0.002309
  46 C :   -0.124031   -0.000150
  47 C :   -0.140815    0.001497
  48 C :   -0.119457    0.001645
  49 H :    0.155241    0.000032
  50 H :    0.150842   -0.000073
  51 H :    0.151082    0.000024
  52 H :    0.151387   -0.000029
  53 H :    0.155361    0.000429
  54 H :    0.163747   -0.000066
  55 O :   -0.225719    0.001383
  56 C :   -0.138049    0.001455
  57 C :   -0.057772    0.000218
  58 C :   -0.140245    0.001740
  59 C :   -0.144268   -0.000655
  60 C :   -0.147674    0.001491
  61 C :   -0.144211   -0.000646
  62 C :   -0.216025    0.000642
  63 C :   -0.034425    0.020173
  64 C :    0.037342    0.033969
  65 C :   -0.069151    0.180608
  66 C :    0.111316    0.033043
  67 N :   -0.209564    0.036355
  68 N :   -0.128378    0.553756
  69 C :   -0.110512    0.155307
  70 C :   -0.090955    0.094132
  71 N :   -0.036134    0.791014
  72 O :   -0.296476    0.051567
  73 H :    0.272127   -0.000665
  74 H :    0.164577    0.012523
  75 H :    0.170146    0.016236
  76 H :    0.145645   -0.000006
  77 H :    0.146264    0.000030
  78 H :    0.145879   -0.000036
  79 H :    0.146268    0.000038
  80 H :    0.145873    0.000164
  81 H :    0.153735    0.001462
  82 H :    0.152422   -0.000105
  83 H :    0.159621   -0.000593

----------------------------------------------------
LOEWDIN REDUCED ORBITAL CHARGES AND SPIN POPULATIONS
----------------------------------------------------
CHARGE
  0 C s       :     2.894919  s :     2.894919
      pz      :     1.029435  p :     3.113788
      px      :     1.037691
      py      :     1.046662
      dz2     :     0.031085  d :     0.120167
      dxz     :     0.019878
      dyz     :     0.021770
      dx2y2   :     0.020917
      dxy     :     0.026517
  1 C s       :     2.833777  s :     2.833777
      pz      :     1.047619  p :     3.140574
      px      :     1.040739
      py      :     1.052216
      dz2     :     0.023320  d :     0.127093
      dxz     :     0.021612
      dyz     :     0.031004
      dx2y2   :     0.031238
      dxy     :     0.019919
  2 C s       :     2.902128  s :     2.902128
      pz      :     1.063807  p :     3.212454
      px      :     1.088367
      py      :     1.060280
      dz2     :     0.017053  d :     0.090475
      dxz     :     0.011999
      dyz     :     0.026654
      dx2y2   :     0.024287
      dxy     :     0.010483
  3 C s       :     2.841907  s :     2.841907
      pz      :     1.056455  p :     3.150069
      px      :     1.037618
      py      :     1.055996
      dz2     :     0.024755  d :     0.122594
      dxz     :     0.019611
      dyz     :     0.028733
      dx2y2   :     0.033448
      dxy     :     0.016047
  4 C s       :     2.820968  s :     2.820968
      pz      :     0.865106  p :     2.777050
      px      :     1.033628
      py      :     0.878316
      dz2     :     0.061232  d :     0.278780
      dxz     :     0.043276
      dyz     :     0.050785
      dx2y2   :     0.072380
      dxy     :     0.051107
  5 N s       :     3.099190  s :     3.099190
      pz      :     1.381627  p :     4.020230
      px      :     1.242938
      py      :     1.395665
      dz2     :     0.017077  d :     0.082977
      dxz     :     0.014384
      dyz     :     0.015800
      dx2y2   :     0.022614
      dxy     :     0.013103
  6 C s       :     2.905576  s :     2.905576
      pz      :     1.073729  p :     3.202443
      px      :     1.109972
      py      :     1.018742
      dz2     :     0.018955  d :     0.088162
      dxz     :     0.011077
      dyz     :     0.022261
      dx2y2   :     0.026303
      dxy     :     0.009566
  7 C s       :     2.833899  s :     2.833899
      pz      :     1.065241  p :     3.143015
      px      :     1.017403
      py      :     1.060372
      dz2     :     0.029342  d :     0.124557
      dxz     :     0.018030
      dyz     :     0.023773
      dx2y2   :     0.035952
      dxy     :     0.017460
  8 C s       :     2.903587  s :     2.903587
      pz      :     1.022275  p :     3.208479
      px      :     1.099366
      py      :     1.086838
      dz2     :     0.026063  d :     0.087986
      dxz     :     0.011501
      dyz     :     0.020908
      dx2y2   :     0.021118
      dxy     :     0.008396
  9 C s       :     2.828784  s :     2.828784
      pz      :     0.878905  p :     2.810544
      px      :     1.008725
      py      :     0.922914
      dz2     :     0.043013  d :     0.222740
      dxz     :     0.047651
      dyz     :     0.039108
      dx2y2   :     0.044906
      dxy     :     0.048063
 10 N s       :     3.202489  s :     3.202489
      pz      :     1.387226  p :     3.888252
      px      :     1.163610
      py      :     1.337416
      dz2     :     0.011973  d :     0.094242
      dxz     :     0.025803
      dyz     :     0.013436
      dx2y2   :     0.021930
      dxy     :     0.021100
 11 C s       :     2.817648  s :     2.817648
      pz      :     1.017769  p :     3.055323
      px      :     1.007272
      py      :     1.030282
      dz2     :     0.024307  d :     0.154387
      dxz     :     0.034346
      dyz     :     0.020500
      dx2y2   :     0.041978
      dxy     :     0.033255
 12 C s       :     2.819384  s :     2.819384
      pz      :     1.037980  p :     2.940434
      px      :     0.903982
      py      :     0.998472
      dz2     :     0.029357  d :     0.179040
      dxz     :     0.037497
      dyz     :     0.019525
      dx2y2   :     0.049964
      dxy     :     0.042696
 13 O s       :     3.404921  s :     3.404921
      pz      :     1.589325  p :     4.577227
      px      :     1.342929
      py      :     1.644973
      dz2     :     0.014527  d :     0.085469
      dxz     :     0.020230
      dyz     :     0.011601
      dx2y2   :     0.015928
      dxy     :     0.023182
 14 C s       :     2.888901  s :     2.888901
      pz      :     1.031110  p :     3.128171
      px      :     1.063898
      py      :     1.033163
      dz2     :     0.010938  d :     0.090092
      dxz     :     0.021878
      dyz     :     0.013011
      dx2y2   :     0.021583
      dxy     :     0.022682
 15 C s       :     2.850566  s :     2.850566
      pz      :     1.047884  p :     3.145964
      px      :     1.050687
      py      :     1.047393
      dz2     :     0.020204  d :     0.105830
      dxz     :     0.024105
      dyz     :     0.015481
      dx2y2   :     0.022081
      dxy     :     0.023959
 16 C s       :     2.888138  s :     2.888138
      pz      :     1.020241  p :     3.125409
      px      :     1.085441
      py      :     1.019727
      dz2     :     0.014262  d :     0.090231
      dxz     :     0.022347
      dyz     :     0.013602
      dx2y2   :     0.021345
      dxy     :     0.018674
 17 C s       :     2.886824  s :     2.886824
      pz      :     1.051528  p :     3.170821
      px      :     1.067086
      py      :     1.052207
      dz2     :     0.010849  d :     0.090622
      dxz     :     0.023957
      dyz     :     0.012866
      dx2y2   :     0.021604
      dxy     :     0.021345
 18 C s       :     2.954618  s :     2.954618
      pz      :     1.088382  p :     3.307353
      px      :     1.115377
      py      :     1.103593
      dz2     :     0.020997  d :     0.069060
      dxz     :     0.008801
      dyz     :     0.010830
      dx2y2   :     0.022339
      dxy     :     0.006093
 19 C s       :     2.949407  s :     2.949407
      pz      :     1.080341  p :     3.321302
      px      :     1.115701
      py      :     1.125260
      dz2     :     0.014322  d :     0.069442
      dxz     :     0.010236
      dyz     :     0.020396
      dx2y2   :     0.016970
      dxy     :     0.007518
 20 C s       :     2.946531  s :     2.946531
      pz      :     1.134345  p :     3.320683
      px      :     1.122236
      py      :     1.064103
      dz2     :     0.011951  d :     0.069614
      dxz     :     0.007107
      dyz     :     0.020972
      dx2y2   :     0.020813
      dxy     :     0.008772
 21 O s       :     3.510571  s :     3.510571
      pz      :     1.578452  p :     4.767869
      px      :     1.654204
      py      :     1.535213
      dz2     :     0.008544  d :     0.052048
      dxz     :     0.009457
      dyz     :     0.011062
      dx2y2   :     0.010262
      dxy     :     0.012723
 22 H s       :     0.861881  s :     0.861881
 23 H s       :     0.858065  s :     0.858065
 24 H s       :     0.864811  s :     0.864811
 25 H s       :     0.864204  s :     0.864204
 26 H s       :     0.856437  s :     0.856437
 27 H s       :     0.856539  s :     0.856539
 28 H s       :     0.865262  s :     0.865262
 29 H s       :     0.863452  s :     0.863452
 30 H s       :     0.867331  s :     0.867331
 31 H s       :     0.866612  s :     0.866612
 32 H s       :     0.866065  s :     0.866065
 33 H s       :     0.867686  s :     0.867686
 34 H s       :     0.730699  s :     0.730699
 35 H s       :     0.861320  s :     0.861320
 36 H s       :     0.860500  s :     0.860500
 37 H s       :     0.861408  s :     0.861408
 38 H s       :     0.834601  s :     0.834601
 39 C s       :     2.849357  s :     2.849357
      pz      :     1.003944  p :     2.794362
      px      :     0.990463
      py      :     0.799955
      dz2     :     0.075324  d :     0.228159
      dxz     :     0.055733
      dyz     :     0.031521
      dx2y2   :     0.032892
      dxy     :     0.032688
 40 H s       :     0.840365  s :     0.840365
 41 H s       :     0.862106  s :     0.862106
 42 H s       :     0.870535  s :     0.870535
 43 C s       :     2.853444  s :     2.853444
      pz      :     1.055057  p :     3.136875
      px      :     1.018012
      py      :     1.063806
      dz2     :     0.030340  d :     0.105970
      dxz     :     0.018314
      dyz     :     0.029499
      dx2y2   :     0.012840
      dxy     :     0.014977
 44 C s       :     2.891139  s :     2.891139
      pz      :     1.095261  p :     3.126552
      px      :     0.986321
      py      :     1.044970
      dz2     :     0.024089  d :     0.090771
      dxz     :     0.016226
      dyz     :     0.025936
      dx2y2   :     0.011407
      dxy     :     0.013114
 45 C s       :     2.893022  s :     2.893022
      pz      :     1.088856  p :     3.157047
      px      :     1.012497
      py      :     1.055695
      dz2     :     0.031417  d :     0.090639
      dxz     :     0.018352
      dyz     :     0.025237
      dx2y2   :     0.004922
      dxy     :     0.010711
 46 C s       :     2.896830  s :     2.896830
      pz      :     1.090270  p :     3.136331
      px      :     0.996308
      py      :     1.049753
      dz2     :     0.024668  d :     0.090871
      dxz     :     0.014306
      dyz     :     0.025758
      dx2y2   :     0.012536
      dxy     :     0.013602
 47 C s       :     2.892656  s :     2.892656
      pz      :     1.087721  p :     3.157473
      px      :     1.013895
      py      :     1.055857
      dz2     :     0.024088  d :     0.090686
      dxz     :     0.015596
      dyz     :     0.027372
      dx2y2   :     0.010823
      dxy     :     0.012807
 48 C s       :     2.893061  s :     2.893061
      pz      :     1.080502  p :     3.135466
      px      :     0.997688
      py      :     1.057275
      dz2     :     0.030957  d :     0.090931
      dxz     :     0.019284
      dyz     :     0.025061
      dx2y2   :     0.005213
      dxy     :     0.010417
 49 H s       :     0.844759  s :     0.844759
 50 H s       :     0.849158  s :     0.849158
 51 H s       :     0.848918  s :     0.848918
 52 H s       :     0.848613  s :     0.848613
 53 H s       :     0.844639  s :     0.844639
 54 H s       :     0.836253  s :     0.836253
 55 O s       :     3.511192  s :     3.511192
      pz      :     1.609951  p :     4.657760
      px      :     1.595286
      py      :     1.452523
      dz2     :     0.013589  d :     0.056766
      dxz     :     0.019520
      dyz     :     0.007654
      dx2y2   :     0.008572
      dxy     :     0.007431
 56 C s       :     2.891716  s :     2.891716
      pz      :     1.076322  p :     3.155836
      px      :     1.084031
      py      :     0.995482
      dz2     :     0.028626  d :     0.090498
      dxz     :     0.028558
      dyz     :     0.014472
      dx2y2   :     0.012887
      dxy     :     0.005955
 57 C s       :     2.846558  s :     2.846558
      pz      :     1.047028  p :     3.100348
      px      :     1.092470
      py      :     0.960851
      dz2     :     0.028574  d :     0.110865
      dxz     :     0.037341
      dyz     :     0.012546
      dx2y2   :     0.017021
      dxy     :     0.015384
 58 C s       :     2.891655  s :     2.891655
      pz      :     1.083018  p :     3.158052
      px      :     1.077491
      py      :     0.997543
      dz2     :     0.021714  d :     0.090537
      dxz     :     0.035061
      dyz     :     0.008958
      dx2y2   :     0.013405
      dxy     :     0.011400
 59 C s       :     2.893066  s :     2.893066
      pz      :     1.084164  p :     3.160074
      px      :     1.085147
      py      :     0.990763
      dz2     :     0.029037  d :     0.091129
      dxz     :     0.028502
      dyz     :     0.014775
      dx2y2   :     0.012833
      dxy     :     0.005982
 60 C s       :     2.894006  s :     2.894006
      pz      :     1.080094  p :     3.162828
      px      :     1.089818
      py      :     0.992916
      dz2     :     0.023195  d :     0.090840
      dxz     :     0.031120
      dyz     :     0.006946
      dx2y2   :     0.015252
      dxy     :     0.014327
 61 C s       :     2.893115  s :     2.893115
      pz      :     1.081419  p :     3.160011
      px      :     1.088323
      py      :     0.990269
      dz2     :     0.021727  d :     0.091086
      dxz     :     0.035185
      dyz     :     0.009116
      dx2y2   :     0.013543
      dxy     :     0.011515
 62 C s       :     2.904451  s :     2.904451
      pz      :     1.072380  p :     3.223707
      px      :     1.120858
      py      :     1.030469
      dz2     :     0.020713  d :     0.087867
      dxz     :     0.018358
      dyz     :     0.015766
      dx2y2   :     0.020001
      dxy     :     0.013029
 63 C s       :     2.854567  s :     2.854567
      pz      :     1.027478  p :     3.037983
      px      :     0.973095
      py      :     1.037410
      dz2     :     0.034668  d :     0.141876
      dxz     :     0.028642
      dyz     :     0.019771
      dx2y2   :     0.025588
      dxy     :     0.033206
 64 C s       :     2.833671  s :     2.833671
      pz      :     0.978279  p :     2.964688
      px      :     1.020863
      py      :     0.965545
      dz2     :     0.037022  d :     0.164299
      dxz     :     0.038329
      dyz     :     0.020847
      dx2y2   :     0.031448
      dxy     :     0.036653
 65 C s       :     2.837105  s :     2.837105
      pz      :     1.021128  p :     3.077392
      px      :     1.026577
      py      :     1.029687
      dz2     :     0.027317  d :     0.154653
      dxz     :     0.033280
      dyz     :     0.024889
      dx2y2   :     0.040033
      dxy     :     0.029134
 66 C s       :     2.805593  s :     2.805593
      pz      :     0.925233  p :     2.791210
      px      :     0.981809
      py      :     0.884167
      dz2     :     0.066783  d :     0.291882
      dxz     :     0.066698
      dyz     :     0.056181
      dx2y2   :     0.063061
      dxy     :     0.039160
 67 N s       :     3.103689  s :     3.103689
      pz      :     1.348955  p :     4.024345
      px      :     1.257488
      py      :     1.417902
      dz2     :     0.016884  d :     0.081531
      dxz     :     0.018033
      dyz     :     0.013715
      dx2y2   :     0.018072
      dxy     :     0.014827
 68 N s       :     3.166853  s :     3.166853
      pz      :     1.366295  p :     3.869742
      px      :     1.174266
      py      :     1.329180
      dz2     :     0.012558  d :     0.091783
      dxz     :     0.028318
      dyz     :     0.009228
      dx2y2   :     0.019513
      dxy     :     0.022166
 69 C s       :     2.892421  s :     2.892421
      pz      :     1.027711  p :     3.083914
      px      :     1.045267
      py      :     1.010936
      dz2     :     0.024108  d :     0.134177
      dxz     :     0.030394
      dyz     :     0.022738
      dx2y2   :     0.032657
      dxy     :     0.024280
 70 C s       :     2.894701  s :     2.894701
      pz      :     1.013418  p :     3.062069
      px      :     1.016741
      py      :     1.031910
      dz2     :     0.029070  d :     0.134184
      dxz     :     0.034974
      dyz     :     0.017268
      dx2y2   :     0.022428
      dxy     :     0.030445
 71 N s       :     3.151914  s :     3.151914
      pz      :     1.297089  p :     3.791702
      px      :     1.189558
      py      :     1.305055
      dz2     :     0.013266  d :     0.092518
      dxz     :     0.027573
      dyz     :     0.009541
      dx2y2   :     0.019309
      dxy     :     0.022829
 72 O s       :     3.511153  s :     3.511153
      pz      :     1.503596  p :     4.731686
      px      :     1.663524
      py      :     1.564566
      dz2     :     0.013573  d :     0.053636
      dxz     :     0.012685
      dyz     :     0.013959
      dx2y2   :     0.006169
      dxy     :     0.007250
 73 H s       :     0.727873  s :     0.727873
 74 H s       :     0.835423  s :     0.835423
 75 H s       :     0.829854  s :     0.829854
 76 H s       :     0.854355  s :     0.854355
 77 H s       :     0.853736  s :     0.853736
 78 H s       :     0.854121  s :     0.854121
 79 H s       :     0.853732  s :     0.853732
 80 H s       :     0.854127  s :     0.854127
 81 H s       :     0.846265  s :     0.846265
 82 H s       :     0.847578  s :     0.847578
 83 H s       :     0.840379  s :     0.840379

SPIN
  0 C s       :    -0.000003  s :    -0.000003
      pz      :    -0.000008  p :    -0.000011
      px      :     0.000005
      py      :    -0.000008
      dz2     :     0.000001  d :     0.000012
      dxz     :     0.000000
      dyz     :     0.000002
      dx2y2   :     0.000006
      dxy     :     0.000003
  1 C s       :     0.000003  s :     0.000003
      pz      :     0.000001  p :     0.000039
      px      :     0.000037
      py      :     0.000002
      dz2     :    -0.000000  d :     0.000000
      dxz     :     0.000000
      dyz     :     0.000000
      dx2y2   :    -0.000000
      dxy     :    -0.000000
  2 C s       :    -0.000003  s :    -0.000003
      pz      :    -0.000006  p :    -0.000007
      px      :     0.000000
      py      :    -0.000002
      dz2     :     0.000001  d :     0.000003
      dxz     :     0.000000
      dyz     :     0.000000
      dx2y2   :     0.000001
      dxy     :    -0.000000
  3 C s       :     0.000024  s :     0.000024
      pz      :     0.000015  p :     0.000220
      px      :     0.000194
      py      :     0.000012
      dz2     :     0.000000  d :    -0.000002
      dxz     :    -0.000001
      dyz     :    -0.000000
      dx2y2   :    -0.000000
      dxy     :    -0.000001
  4 C s       :    -0.000017  s :    -0.000017
      pz      :     0.000009  p :     0.000001
      px      :     0.000003
      py      :    -0.000012
      dz2     :     0.000013  d :     0.000074
      dxz     :    -0.000002
      dyz     :     0.000017
      dx2y2   :     0.000049
      dxy     :    -0.000004
  5 N s       :     0.000010  s :     0.000010
      pz      :     0.000028  p :     0.000569
      px      :     0.000527
      py      :     0.000014
      dz2     :    -0.000002  d :    -0.000008
      dxz     :    -0.000000
      dyz     :    -0.000001
      dx2y2   :    -0.000004
      dxy     :    -0.000001
  6 C s       :    -0.000001  s :    -0.000001
      pz      :     0.000001  p :     0.000015
      px      :    -0.000001
      py      :     0.000014
      dz2     :     0.000000  d :     0.000003
      dxz     :     0.000001
      dyz     :     0.000000
      dx2y2   :     0.000001
      dxy     :     0.000000
  7 C s       :    -0.000002  s :    -0.000002
      pz      :    -0.000001  p :    -0.000013
      px      :    -0.000008
      py      :    -0.000003
      dz2     :     0.000000  d :     0.000007
      dxz     :     0.000002
      dyz     :     0.000001
      dx2y2   :     0.000000
      dxy     :     0.000003
  8 C s       :    -0.000000  s :    -0.000000
      pz      :     0.000002  p :     0.000002
      px      :     0.000000
      py      :    -0.000000
      dz2     :     0.000000  d :     0.000000
      dxz     :     0.000000
      dyz     :    -0.000000
      dx2y2   :     0.000000
      dxy     :     0.000000
  9 C s       :     0.000009  s :     0.000009
      pz      :     0.000106  p :     0.000257
      px      :     0.000025
      py      :     0.000126
      dz2     :     0.000011  d :     0.000012
      dxz     :     0.000000
      dyz     :    -0.000000
      dx2y2   :     0.000002
      dxy     :    -0.000000
 10 N s       :    -0.000007  s :    -0.000007
      pz      :    -0.000033  p :    -0.000113
      px      :    -0.000033
      py      :    -0.000046
      dz2     :     0.000002  d :     0.000044
      dxz     :     0.000018
      dyz     :     0.000002
      dx2y2   :     0.000011
      dxy     :     0.000012
 11 C s       :     0.000059  s :     0.000059
      pz      :     0.000701  p :     0.001459
      px      :     0.000091
      py      :     0.000667
      dz2     :    -0.000006  d :    -0.000001
      dxz     :     0.000010
      dyz     :    -0.000002
      dx2y2   :    -0.000004
      dxy     :     0.000001
 12 C s       :    -0.000033  s :    -0.000033
      pz      :    -0.000123  p :    -0.000186
      px      :    -0.000048
      py      :    -0.000014
      dz2     :     0.000046  d :     0.000095
      dxz     :     0.000012
      dyz     :     0.000004
      dx2y2   :     0.000003
      dxy     :     0.000031
 13 O s       :     0.000017  s :     0.000017
      pz      :     0.000177  p :     0.000421
      px      :     0.000045
      py      :     0.000199
      dz2     :     0.000000  d :    -0.000017
      dxz     :    -0.000008
      dyz     :    -0.000001
      dx2y2   :    -0.000002
      dxy     :    -0.000007
 14 C s       :    -0.000011  s :    -0.000011
      pz      :     0.000132  p :     0.000035
      px      :    -0.000043
      py      :    -0.000053
      dz2     :     0.000003  d :     0.000081
      dxz     :     0.000029
      dyz     :     0.000001
      dx2y2   :     0.000004
      dxy     :     0.000043
 15 C s       :     0.000028  s :     0.000028
      pz      :     0.000828  p :     0.001832
      px      :     0.000112
      py      :     0.000892
      dz2     :    -0.000021  d :    -0.000007
      dxz     :    -0.000004
      dyz     :    -0.000009
      dx2y2   :     0.000001
      dxy     :     0.000027
 16 C s       :     0.000062  s :     0.000062
      pz      :    -0.000240  p :    -0.000572
      px      :    -0.000135
      py      :    -0.000198
      dz2     :     0.000011  d :     0.000106
      dxz     :     0.000025
      dyz     :     0.000022
      dx2y2   :     0.000023
      dxy     :     0.000026
 17 C s       :     0.000069  s :     0.000069
      pz      :     0.000763  p :     0.001711
      px      :     0.000265
      py      :     0.000684
      dz2     :    -0.000004  d :    -0.000028
      dxz     :    -0.000008
      dyz     :    -0.000009
      dx2y2   :    -0.000008
      dxy     :     0.000001
 18 C s       :     0.000007  s :     0.000007
      pz      :     0.000013  p :     0.000018
      px      :     0.000002
      py      :     0.000003
      dz2     :    -0.000000  d :     0.000000
      dxz     :    -0.000000
      dyz     :     0.000000
      dx2y2   :     0.000000
      dxy     :     0.000000
 19 C s       :     0.000001  s :     0.000001
      pz      :     0.000002  p :     0.000004
      px      :     0.000001
      py      :     0.000001
      dz2     :     0.000000  d :     0.000001
      dxz     :    -0.000000
      dyz     :     0.000000
      dx2y2   :     0.000000
      dxy     :     0.000000
 20 C s       :    -0.000002  s :    -0.000002
      pz      :     0.000002  p :    -0.000003
      px      :    -0.000001
      py      :    -0.000004
      dz2     :     0.000000  d :     0.000002
      dxz     :     0.000000
      dyz     :     0.000000
      dx2y2   :     0.000001
      dxy     :     0.000001
 21 O s       :     0.000010  s :     0.000010
      pz      :     0.000055  p :     0.000639
      px      :     0.000558
      py      :     0.000027
      dz2     :    -0.000001  d :    -0.000003
      dxz     :     0.000001
      dyz     :    -0.000000
      dx2y2   :    -0.000003
      dxy     :     0.000001
 22 H s       :     0.000001  s :     0.000001
 23 H s       :     0.000000  s :     0.000000
 24 H s       :     0.000014  s :     0.000014
 25 H s       :     0.000002  s :     0.000002
 26 H s       :     0.000010  s :     0.000010
 27 H s       :    -0.000000  s :    -0.000000
 28 H s       :     0.000002  s :     0.000002
 29 H s       :    -0.000000  s :    -0.000000
 30 H s       :     0.000004  s :     0.000004
 31 H s       :     0.000003  s :     0.000003
 32 H s       :    -0.000000  s :    -0.000000
 33 H s       :     0.000000  s :     0.000000
 34 H s       :    -0.000100  s :    -0.000100
 35 H s       :    -0.000001  s :    -0.000001
 36 H s       :     0.000000  s :     0.000000
 37 H s       :     0.000002  s :     0.000002
 38 H s       :     0.000001  s :     0.000001
 39 C s       :     0.000006  s :     0.000006
      pz      :     0.000291  p :     0.001570
      px      :     0.000129
      py      :     0.001150
      dz2     :     0.000004  d :     0.000117
      dxz     :     0.000028
      dyz     :     0.000022
      dx2y2   :     0.000035
      dxy     :     0.000028
 40 H s       :     0.000092  s :     0.000092
 41 H s       :     0.000014  s :     0.000014
 42 H s       :     0.000001  s :     0.000001
 43 C s       :     0.000068  s :     0.000068
      pz      :    -0.000005  p :     0.001792
      px      :     0.001328
      py      :     0.000469
      dz2     :     0.000010  d :     0.000033
      dxz     :     0.000003
      dyz     :     0.000028
      dx2y2   :    -0.000003
      dxy     :    -0.000006
 44 C s       :    -0.000040  s :    -0.000040
      pz      :    -0.000042  p :    -0.000793
      px      :    -0.000442
      py      :    -0.000309
      dz2     :     0.000004  d :     0.000078
      dxz     :     0.000012
      dyz     :     0.000012
      dx2y2   :     0.000040
      dxy     :     0.000010
 45 C s       :     0.000085  s :     0.000085
      pz      :     0.000049  p :     0.002246
      px      :     0.001489
      py      :     0.000708
      dz2     :    -0.000003  d :    -0.000022
      dxz     :    -0.000001
      dyz     :    -0.000007
      dx2y2   :    -0.000005
      dxy     :    -0.000006
 46 C s       :    -0.000014  s :    -0.000014
      pz      :    -0.000029  p :    -0.000203
      px      :     0.000015
      py      :    -0.000189
      dz2     :     0.000001  d :     0.000068
      dxz     :     0.000008
      dyz     :     0.000014
      dx2y2   :     0.000035
      dxy     :     0.000009
 47 C s       :     0.000066  s :     0.000066
      pz      :     0.000048  p :     0.001398
      px      :     0.001105
      py      :     0.000245
      dz2     :     0.000008  d :     0.000033
      dxz     :    -0.000006
      dyz     :     0.000022
      dx2y2   :     0.000015
      dxy     :    -0.000006
 48 C s       :     0.000349  s :     0.000349
      pz      :     0.000176  p :     0.001215
      px      :    -0.000759
      py      :     0.001798
      dz2     :     0.000009  d :     0.000081
      dxz     :     0.000014
      dyz     :     0.000013
      dx2y2   :     0.000025
      dxy     :     0.000020
 49 H s       :     0.000032  s :     0.000032
 50 H s       :    -0.000073  s :    -0.000073
 51 H s       :     0.000024  s :     0.000024
 52 H s       :    -0.000029  s :    -0.000029
 53 H s       :     0.000429  s :     0.000429
 54 H s       :    -0.000066  s :    -0.000066
 55 O s       :     0.000018  s :     0.000018
      pz      :     0.000224  p :     0.001354
      px      :     0.000274
      py      :     0.000856
      dz2     :     0.000001  d :     0.000011
      dxz     :     0.000000
      dyz     :     0.000000
      dx2y2   :     0.000003
      dxy     :     0.000006
 56 C s       :     0.000054  s :     0.000054
      pz      :     0.000105  p :     0.001420
      px      :     0.000168
      py      :     0.001146
      dz2     :    -0.000005  d :    -0.000020
      dxz     :    -0.000003
      dyz     :    -0.000006
      dx2y2   :    -0.000007
      dxy     :    -0.000000
 57 C s       :     0.000129  s :     0.000129
      pz      :     0.000297  p :    -0.000031
      px      :     0.000058
      py      :    -0.000386
      dz2     :     0.000013  d :     0.000121
      dxz     :     0.000008
      dyz     :     0.000025
      dx2y2   :     0.000036
      dxy     :     0.000039
 58 C s       :     0.000066  s :     0.000066
      pz      :     0.000222  p :     0.001679
      px      :     0.000265
      py      :     0.001192
      dz2     :     0.000016  d :    -0.000005
      dxz     :     0.000012
      dyz     :    -0.000017
      dx2y2   :    -0.000008
      dxy     :    -0.000009
 59 C s       :    -0.000013  s :    -0.000013
      pz      :    -0.000086  p :    -0.000714
      px      :    -0.000038
      py      :    -0.000590
      dz2     :     0.000014  d :     0.000073
      dxz     :     0.000014
      dyz     :     0.000035
      dx2y2   :     0.000003
      dxy     :     0.000006
 60 C s       :     0.000071  s :     0.000071
      pz      :     0.000153  p :     0.001447
      px      :     0.000047
      py      :     0.001248
      dz2     :    -0.000003  d :    -0.000026
      dxz     :    -0.000002
      dyz     :    -0.000002
      dx2y2   :    -0.000004
      dxy     :    -0.000015
 61 C s       :    -0.000034  s :    -0.000034
      pz      :    -0.000044  p :    -0.000665
      px      :    -0.000042
      py      :    -0.000579
      dz2     :     0.000005  d :     0.000053
      dxz     :     0.000010
      dyz     :     0.000014
      dx2y2   :     0.000007
      dxy     :     0.000016
 62 C s       :    -0.000715  s :    -0.000715
      pz      :     0.000294  p :     0.000954
      px      :    -0.000415
      py      :     0.001075
      dz2     :     0.000031  d :     0.000404
      dxz     :     0.000026
      dyz     :     0.000079
      dx2y2   :    -0.000002
      dxy     :     0.000269
 63 C s       :     0.001157  s :     0.001157
      pz      :     0.000573  p :     0.018227
      px      :     0.012448
      py      :     0.005206
      dz2     :    -0.000180  d :     0.000790
      dxz     :     0.000276
      dyz     :     0.000158
      dx2y2   :     0.000383
      dxy     :     0.000153
 64 C s       :    -0.004693  s :    -0.004693
      pz      :     0.020736  p :     0.016115
      px      :    -0.007210
      py      :     0.002589
      dz2     :     0.009800  d :     0.022547
      dxz     :     0.001561
      dyz     :     0.001913
      dx2y2   :     0.002186
      dxy     :     0.007088
 65 C s       :    -0.001094  s :    -0.001094
      pz      :     0.076462  p :     0.157064
      px      :     0.001842
      py      :     0.078759
      dz2     :     0.005144  d :     0.024639
      dxz     :     0.004247
      dyz     :     0.003073
      dx2y2   :     0.010304
      dxy     :     0.001871
 66 C s       :     0.001702  s :     0.001702
      pz      :     0.003429  p :     0.024589
      px      :     0.014812
      py      :     0.006348
      dz2     :     0.001066  d :     0.006753
      dxz     :     0.000587
      dyz     :     0.001970
      dx2y2   :     0.000996
      dxy     :     0.002134
 67 N s       :     0.000704  s :     0.000704
      pz      :     0.014074  p :     0.035007
      px      :     0.001984
      py      :     0.018949
      dz2     :     0.000070  d :     0.000644
      dxz     :     0.000090
      dyz     :     0.000039
      dx2y2   :     0.000292
      dxy     :     0.000153
 68 N s       :     0.042614  s :     0.042614
      pz      :     0.235153  p :     0.509843
      px      :     0.034755
      py      :     0.239935
      dz2     :     0.000806  d :     0.001299
      dxz     :    -0.000791
      dyz     :    -0.000480
      dx2y2   :     0.001741
      dxy     :     0.000024
 69 C s       :     0.000109  s :     0.000109
      pz      :     0.064294  p :     0.137195
      px      :     0.004013
      py      :     0.068887
      dz2     :     0.004945  d :     0.018003
      dxz     :     0.003535
      dyz     :     0.001035
      dx2y2   :     0.007742
      dxy     :     0.000747
 70 C s       :    -0.003919  s :    -0.003919
      pz      :     0.039516  p :     0.073301
      px      :     0.002017
      py      :     0.031768
      dz2     :     0.009775  d :     0.024749
      dxz     :     0.002447
      dyz     :     0.002203
      dx2y2   :     0.002048
      dxy     :     0.008277
 71 N s       :     0.070747  s :     0.070747
      pz      :     0.350953  p :     0.717852
      px      :     0.042757
      py      :     0.324143
      dz2     :     0.001547  d :     0.002415
      dxz     :    -0.000848
      dyz     :    -0.000766
      dx2y2   :     0.002253
      dxy     :     0.000229
 72 O s       :     0.000957  s :     0.000957
      pz      :     0.007411  p :     0.050407
      px      :     0.030742
      py      :     0.012254
      dz2     :    -0.000003  d :     0.000202
      dxz     :     0.000081
      dyz     :     0.000024
      dx2y2   :     0.000062
      dxy     :     0.000038
 73 H s       :    -0.000665  s :    -0.000665
 74 H s       :     0.012523  s :     0.012523
 75 H s       :     0.016236  s :     0.016236
 76 H s       :    -0.000006  s :    -0.000006
 77 H s       :     0.000030  s :     0.000030
 78 H s       :    -0.000036  s :    -0.000036
 79 H s       :     0.000038  s :     0.000038
 80 H s       :     0.000164  s :     0.000164
 81 H s       :     0.001462  s :     0.001462
 82 H s       :    -0.000105  s :    -0.000105
 83 H s       :    -0.000593  s :    -0.000593


                      *****************************
                      * MAYER POPULATION ANALYSIS *
                      *****************************

  NA   - Mulliken gross atomic population
  ZA   - Total nuclear charge
  QA   - Mulliken gross atomic charge
  VA   - Mayer's total valence
  BVA  - Mayer's bonded valence
  FA   - Mayer's free valence

  ATOM       NA         ZA         QA         VA         BVA        FA
  0 C      6.2395     6.0000    -0.2395     3.6197     3.6197     0.0000
  1 C      6.1341     6.0000    -0.1341     3.8071     3.8071     0.0000
  2 C      6.3842     6.0000    -0.3842     3.5747     3.5747     0.0000
  3 C      6.2248     6.0000    -0.2248     3.7622     3.7622     0.0000
  4 C      5.4086     6.0000     0.5914     3.9184     3.9184     0.0000
  5 N      7.6496     7.0000    -0.6496     3.0374     3.0374     0.0000
  6 C      6.3848     6.0000    -0.3848     3.5900     3.5900     0.0000
  7 C      6.2533     6.0000    -0.2533     3.8203     3.8203     0.0000
  8 C      6.3713     6.0000    -0.3713     3.5976     3.5976     0.0000
  9 C      5.4357     6.0000     0.5643     3.6269     3.6269     0.0000
 10 N      7.4387     7.0000    -0.4387     3.0710     3.0710     0.0000
 11 C      5.8226     6.0000     0.1774     3.8985     3.8985     0.0000
 12 C      5.6578     6.0000     0.3422     3.6816     3.6816     0.0000
 13 O      8.4491     8.0000    -0.4491     2.2452     2.2452     0.0000
 14 C      6.3517     6.0000    -0.3517     3.7357     3.7357     0.0000
 15 C      6.0510     6.0000    -0.0510     3.6479     3.6479     0.0000
 16 C      6.2801     6.0000    -0.2801     3.8236     3.8236     0.0000
 17 C      6.3227     6.0000    -0.3227     3.7706     3.7706     0.0000
 18 C      6.6367     6.0000    -0.6367     3.6695     3.6695     0.0000
 19 C      6.6441     6.0000    -0.6441     3.6939     3.6939     0.0000
 20 C      6.6358     6.0000    -0.6358     3.7116     3.7116     0.0000
 21 O      8.5155     8.0000    -0.5155     2.1211     2.1211     0.0000
 22 H      0.7633     1.0000     0.2367     0.9066     0.9066     0.0000
 23 H      0.7509     1.0000     0.2491     0.9107     0.9107     0.0000
 24 H      0.7620     1.0000     0.2380     0.9109     0.9109     0.0000
 25 H      0.7582     1.0000     0.2418     0.9055     0.9055     0.0000
 26 H      0.7520     1.0000     0.2480     0.9037     0.9037     0.0000
 27 H      0.7423     1.0000     0.2577     0.9043     0.9043     0.0000
 28 H      0.7674     1.0000     0.2326     0.9112     0.9112     0.0000
 29 H      0.7634     1.0000     0.2366     0.9147     0.9147     0.0000
 30 H      0.7736     1.0000     0.2264     0.9113     0.9113     0.0000
 31 H      0.7695     1.0000     0.2305     0.9124     0.9124     0.0000
 32 H      0.7685     1.0000     0.2315     0.9098     0.9098     0.0000
 33 H      0.7695     1.0000     0.2305     0.9130     0.9130     0.0000
 34 H      0.5830     1.0000     0.4170     0.8374     0.8374     0.0000
 35 H      0.7570     1.0000     0.2430     0.9066     0.9066     0.0000
 36 H      0.7558     1.0000     0.2442     0.9066     0.9066     0.0000
 37 H      0.7585     1.0000     0.2415     0.9103     0.9103     0.0000
 38 H      0.7235     1.0000     0.2765     0.8933     0.8933     0.0000
 39 C      5.6383     6.0000     0.3617     3.9641     3.9641     0.0000
 40 H      0.7292     1.0000     0.2708     0.9040     0.9040     0.0000
 41 H      0.7460     1.0000     0.2540     0.9030     0.9030     0.0000
 42 H      0.7566     1.0000     0.2434     0.8959     0.8959     0.0000
 43 C      6.0357     6.0000    -0.0357     3.6323     3.6323     0.0000
 44 C      6.2712     6.0000    -0.2712     3.8121     3.8121     0.0000
 45 C      6.2397     6.0000    -0.2397     3.7833     3.7833     0.0000
 46 C      6.2449     6.0000    -0.2449     3.7898     3.7898     0.0000
 47 C      6.2384     6.0000    -0.2384     3.8027     3.8027     0.0000
 48 C      6.2816     6.0000    -0.2816     3.7500     3.7500     0.0000
 49 H      0.7405     1.0000     0.2595     0.9045     0.9045     0.0000
 50 H      0.7431     1.0000     0.2569     0.8976     0.8976     0.0000
 51 H      0.7415     1.0000     0.2585     0.8970     0.8970     0.0000
 52 H      0.7418     1.0000     0.2582     0.8974     0.8974     0.0000
 53 H      0.7273     1.0000     0.2727     0.9095     0.9095     0.0000
 54 H      0.7239     1.0000     0.2761     0.8930     0.8930     0.0000
 55 O      8.3838     8.0000    -0.3838     2.2123     2.2123     0.0000
 56 C      6.2930     6.0000    -0.2930     3.8030     3.8030     0.0000
 57 C      5.8704     6.0000     0.1296     3.6815     3.6815     0.0000
 58 C      6.2935     6.0000    -0.2935     3.8019     3.8019     0.0000
 59 C      6.2360     6.0000    -0.2360     3.7956     3.7956     0.0000
 60 C      6.2632     6.0000    -0.2632     3.8011     3.8011     0.0000
 61 C      6.2371     6.0000    -0.2371     3.7954     3.7954     0.0000
 62 C      6.5216     6.0000    -0.5216     3.6653     3.6653     0.0000
 63 C      6.0998     6.0000    -0.0998     3.6831     3.6824     0.0007
 64 C      5.7323     6.0000     0.2677     3.7014     3.6919     0.0095
 65 C      5.9593     6.0000     0.0407     3.7092     3.6831     0.0261
 66 C      5.4392     6.0000     0.5608     4.0643     4.0635     0.0008
 67 N      7.6954     7.0000    -0.6954     2.9733     2.9721     0.0012
 68 N      7.3703     7.0000    -0.3703     3.2516     3.0727     0.1789
 69 C      6.1597     6.0000    -0.1597     3.8366     3.8184     0.0182
 70 C      6.1414     6.0000    -0.1414     3.8090     3.8001     0.0089
 71 N      7.3124     7.0000    -0.3124     3.3336     2.9796     0.3539
 72 O      8.4757     8.0000    -0.4757     2.1833     2.1816     0.0017
 73 H      0.5651     1.0000     0.4349     0.8403     0.8403     0.0000
 74 H      0.7086     1.0000     0.2914     0.8845     0.8843     0.0002
 75 H      0.6986     1.0000     0.3014     0.8797     0.8793     0.0004
 76 H      0.7570     1.0000     0.2430     0.9120     0.9120     0.0000
 77 H      0.7522     1.0000     0.2478     0.9011     0.9011     0.0000
 78 H      0.7515     1.0000     0.2485     0.9013     0.9013     0.0000
 79 H      0.7523     1.0000     0.2477     0.9012     0.9012     0.0000
 80 H      0.7552     1.0000     0.2448     0.9105     0.9105     0.0000
 81 H      0.7268     1.0000     0.2732     0.8881     0.8881     0.0000
 82 H      0.7342     1.0000     0.2658     0.8924     0.8924     0.0000
 83 H      0.7043     1.0000     0.2957     0.8675     0.8675     0.0000

  Mayer bond orders larger than 0.100000
B(  0-C ,  1-C ) :   0.9601 B(  0-C ,  5-N ) :   0.9324 B(  0-C , 41-H ) :   0.8939 
B(  0-C , 42-H ) :   0.8984 B(  1-C ,  2-C ) :   0.9535 B(  1-C ,  8-C ) :   0.9718 
B(  1-C , 19-C ) :   1.0015 B(  2-C ,  3-C ) :   0.9519 B(  2-C , 24-H ) :   0.9121 
B(  2-C , 25-H ) :   0.9132 B(  3-C ,  4-C ) :   0.9036 B(  3-C ,  6-C ) :   0.9625 
B(  3-C , 20-C ) :   1.0054 B(  4-C ,  5-N ) :   1.2635 B(  4-C , 21-O ) :   1.7969 
B(  5-N , 34-H ) :   0.7170 B(  6-C ,  7-C ) :   0.9635 B(  6-C , 26-H ) :   0.9001 
B(  6-C , 27-H ) :   0.9004 B(  7-C ,  8-C ) :   0.9724 B(  7-C ,  9-C ) :   0.9187 
B(  7-C , 18-C ) :   1.0006 B(  8-C , 22-H ) :   0.9043 B(  8-C , 23-H ) :   0.9012 
B(  9-C , 10-N ) :   1.7177 B(  9-C , 13-O ) :   1.0400 B( 10-N , 11-C ) :   1.2318 
B( 11-C , 12-C ) :   1.2787 B( 11-C , 14-C ) :   1.3399 B( 12-C , 13-O ) :   1.0243 
B( 12-C , 17-C ) :   1.3297 B( 14-C , 15-C ) :   1.3830 B( 14-C , 38-H ) :   0.8963 
B( 15-C , 16-C ) :   1.3307 B( 15-C , 39-C ) :   0.9629 B( 16-C , 17-C ) :   1.4705 
B( 16-C , 40-H ) :   0.8946 B( 17-C , 54-H ) :   0.8952 B( 18-C , 35-H ) :   0.9151 
B( 18-C , 36-H ) :   0.9156 B( 18-C , 37-H ) :   0.9123 B( 19-C , 31-H ) :   0.9210 
B( 19-C , 32-H ) :   0.9208 B( 19-C , 33-H ) :   0.9203 B( 20-C , 28-H ) :   0.9240 
B( 20-C , 29-H ) :   0.9182 B( 20-C , 30-H ) :   0.9185 B( 21-O , 73-H ) :   0.1364 
B( 39-C , 43-C ) :   0.9424 B( 39-C , 55-O ) :   2.0717 B( 43-C , 44-C ) :   1.3693 
B( 43-C , 48-C ) :   1.3609 B( 44-C , 45-C ) :   1.4324 B( 44-C , 49-H ) :   0.9058 
B( 45-C , 46-C ) :   1.4062 B( 45-C , 50-H ) :   0.9068 B( 46-C , 47-C ) :   1.4195 
B( 46-C , 51-H ) :   0.9060 B( 47-C , 48-C ) :   1.4335 B( 47-C , 52-H ) :   0.9065 
B( 48-C , 53-H ) :   0.8811 B( 56-C , 57-C ) :   1.3912 B( 56-C , 61-C ) :   1.4267 
B( 56-C , 76-H ) :   0.9103 B( 57-C , 58-C ) :   1.3981 B( 57-C , 62-C ) :   0.9455 
B( 58-C , 59-C ) :   1.4252 B( 58-C , 80-H ) :   0.9078 B( 59-C , 60-C ) :   1.4214 
B( 59-C , 79-H ) :   0.9102 B( 60-C , 61-C ) :   1.4181 B( 60-C , 78-H ) :   0.9095 
B( 61-C , 77-H ) :   0.9101 B( 62-C , 63-C ) :   0.9547 B( 62-C , 81-H ) :   0.9007 
B( 62-C , 82-H ) :   0.8996 B( 63-C , 64-C ) :   0.9341 B( 63-C , 67-N ) :   0.9592 
B( 63-C , 83-H ) :   0.8609 B( 64-C , 65-C ) :   1.3257 B( 64-C , 68-N ) :   1.3944 
B( 65-C , 66-C ) :   0.9715 B( 65-C , 71-N ) :   1.2642 B( 66-C , 67-N ) :   1.2093 
B( 66-C , 72-O ) :   1.8485 B( 67-N , 73-H ) :   0.6621 B( 68-N , 69-C ) :   1.3529 
B( 68-N , 71-N ) :   0.1982 B( 69-C , 70-C ) :   1.4768 B( 69-C , 74-H ) :   0.8816 
B( 70-C , 71-N ) :   1.3536 B( 70-C , 75-H ) :   0.8744 

-------
TIMINGS
-------

Total SCF time: 0 days 0 hours 16 min 14 sec 

Total time                  ....     974.010 sec
Sum of individual times     ....     968.108 sec  ( 99.4%)

Fock matrix formation       ....     888.229 sec  ( 91.2%)
  Split-RI-J                ....      61.940 sec  (  7.0% of F)
  Chain of spheres X        ....     677.409 sec  ( 76.3% of F)
  XC integration            ....      45.156 sec  (  5.1% of F)
    Basis function eval.    ....       4.780 sec  ( 10.6% of XC)
    Density eval.           ....      18.564 sec  ( 41.1% of XC)
    XC-Functional eval.     ....       0.528 sec  (  1.2% of XC)
    XC-Potential eval.      ....       7.303 sec  ( 16.2% of XC)
Diagonalization             ....      49.259 sec  (  5.1%)
Density matrix formation    ....       0.998 sec  (  0.1%)
Population analysis         ....       1.292 sec  (  0.1%)
Initial guess               ....       0.622 sec  (  0.1%)
Orbital Transformation      ....       0.000 sec  (  0.0%)
Orbital Orthonormalization  ....       0.000 sec  (  0.0%)
DIIS solution               ....      21.157 sec  (  2.2%)
Grid generation             ....       6.550 sec  (  0.7%)

Maximum memory used throughout the entire SCF-calculation: 373.1 MB


-------------------------------------------------------------------------------
                          DFT DISPERSION CORRECTION                            
                                                                               
                              DFTD3 V3.1  Rev 1                                
                          USING Becke-Johnson damping                          
-------------------------------------------------------------------------------
The PBEh-3c composite method is recognized
Using three-body term ABC
Active option DFTDOPT                   ...         4   

molecular C6(AA) [au] = 77865.404791 


            DFT-D V3
 parameters
 s6 scaling factor         :     1.0000 
 a1 scaling factor         :     0.4860 
 s8 scaling factor         :     0.0000 
 a2 scaling factor         :     4.5000 
 Damping factor alpha9(ATM):    16.0000 
 ad hoc parameters k1-k3   :    16.0000     1.3333    -4.0000 

 Edisp/kcal,au: -49.190173947245  -0.078389523558 
 E6   /kcal   : -50.298062103 
 E8   /kcal   :  -0.000000000 
 E6(ABC)      :   1.107888156 
 % E8         :   0.000000000 
 % E6(ABC)    :  -2.252255007 

-------------------------   ----------------
Dispersion correction           -0.078389524
-------------------------   ----------------

------------------   -----------------
gCP correction             0.153317729
------------------   -----------------

-------------------------   --------------------
FINAL SINGLE POINT ENERGY     -2040.572752765149
-------------------------   --------------------


                            ***************************************
                            *     ORCA property calculations      *
                            ***************************************

                                    ---------------------
                                    Active property flags
                                    ---------------------
   (+) Dipole Moment


------------------------------------------------------------------------------
                       ORCA ELECTRIC PROPERTIES CALCULATION
------------------------------------------------------------------------------

Dipole Moment Calculation                       ... on
Quadrupole Moment Calculation                   ... off
Polarizability Calculation                      ... off
GBWName                                         ... orca.gbw
Electron density                                ... orca.scfp
The origin for moment calculation is the CENTER OF MASS  = (-0.000003, -0.000004 -0.000008)

-------------
DIPOLE MOMENT
-------------
                                X             Y             Z
Electronic contribution:     37.89395       7.28287      11.53699
Nuclear contribution   :    -40.07907      -7.63587     -12.09013
                        -----------------------------------------
Total Dipole Moment    :     -2.18513      -0.35300      -0.55314
                        -----------------------------------------
Magnitude (a.u.)       :      2.28152
Magnitude (Debye)      :      5.79917


--------------------
Rotational spectrum 
--------------------
 
Rotational constants in cm-1:     0.002763     0.002074     0.001483 
Rotational constants in MHz :    82.841423    62.165434    44.459095 

 Dipole components along the rotational axes: 
x,y,z [a.u.] :    -2.185124    -0.353011    -0.553138 
x,y,z [Debye]:    -5.554143    -0.897282    -1.405966 

 


           ************************************************************
           *        Program running with 12 parallel MPI-processes    *
           *              working on a common directory               *
           ************************************************************

-------------------------------------------------------------------------------
                               ORCA SCF HESSIAN
-------------------------------------------------------------------------------

                   --------- SHARK INITIALIZATION DONE ---------

Hessian of the Kohn-Sham DFT energy:
Kohn-Sham wavefunction type                      ... UKS
Hartree-Fock exchange scaling                    ...    0.420
Number of operators                              ...    2
Number of atoms                                  ...   84
Basis set dimensions                             ...  779
Integral neglect threshold                       ... 1.0e-12
Integral primitive cutoff                        ... 1.0e-14

Setting up DFT Hessian calculations              ... 

HESS GRID
---------

General Integration Accuracy     IntAcc      ... 4.388
Radial Grid Type                 RadialGrid  ... OptM3 with GC (2021)
Angular Grid (max. ang.)         AngularGrid ... 4 (Lebedev-302)
Angular grid pruning method      GridPruning ... 4 (adaptive)
Weight generation scheme         WeightScheme... Becke
Basis function cutoff            BFCut       ... 1.0000e-12
Integration weight cutoff        WCut        ... 1.0000e-14
Angular grids for H and He will be reduced by one unit
Partially contracted basis set               ... off
Rotationally invariant grid construction     ... off

Total number of grid points                  ...   394136
Total number of batches                      ...     6208
Average number of points per batch           ...       63
Average number of grid points per atom       ...     4692

Building densities                               ... done   (      0.2 sec)
Calculating rho(r) on the grid                   ... done   (      1.5 sec)
Building xc-kernel on the grid                   ... done   (      0.1 sec)
                                                     done   (      6.5 sec)

Nuclear repulsion Hessian  (SHARK)               ... done   (      0.0 sec)

----------------------------------------------
Forming right-hand sides of CP-SCF equations     ...
----------------------------------------------
One electron integral derivatives  (SHARK)       ... done   (      2.7 sec)
C-PCM contribution to the Fock matrix derivative ... done   (    144.1 sec)

Transforming the overlap derivative matrices     ... 
IBatch  1 (of  4):                                                40.5 sec
IBatch  2 (of  4):                                                39.9 sec
IBatch  3 (of  4):                                                39.6 sec
IBatch  4 (of  4):                                                20.8 sec
                                                 ... done   (    140.8 sec)
Adding tr(S(x)F(y) C-PCM term to the hessian     ... done   (      4.7 sec)

Making the Q(x) pseudodensities                  ... 
IBatch  1 (of  4):                                                 3.3 sec
IBatch  2 (of  4):                                                 3.3 sec
IBatch  3 (of  4):                                                 3.3 sec
IBatch  4 (of  4):                                                 1.7 sec
                                                 ... done   (     11.7 sec)

Adding the E*S(x)*S(y) terms to the Hessian      ... done   (      4.8 sec)

Calculating energy weighted overlap derivatives  ... done   (      0.6 sec)

Two electron integral derivatives (SHARK-RI)     ... 
IBatch  1 (of  3):                                               259.3 sec
IBatch  2 (of  3):                                               254.5 sec
IBatch  3 (of  3):                                                61.0 sec
                                                 ... done   (    574.8 sec)

Exchange-correlation integral derivatives        ... 
IBatch  1 (of  2):                                               336.7 sec
IBatch  2 (of  2):                                               160.0 sec
                                                 ... done   (    496.7 sec)

tr(F(y)Q(x)) contribution to the Hessian         ... done   (     11.4 sec)

Response fock operator R(S(x)) (SHARK-RI)        ... 
IBatch  1 (of  7):                                              1091.3 sec
IBatch  2 (of  7):                                              1123.2 sec
IBatch  3 (of  7):                                               944.9 sec
IBatch  4 (of  7):                                               996.1 sec
IBatch  5 (of  7):                                               895.3 sec
IBatch  6 (of  7):                                               941.6 sec
IBatch  7 (of  7):                                               803.7 sec
                                                 ... done   (   6796.1 sec)

XC Response fock operator R(S(x))                ... 
IBatch  1 (of  3):                                                99.2 sec
IBatch  2 (of  3):                                                87.5 sec
IBatch  3 (of  3):                                                93.3 sec
                                                 ... done   (    280.1 sec)

tr(F(y)S(x)) contribution to the Hessian         ... 
                                                 ... done   (      0.8 sec)

Transforming and finalizing RHSs                 ... done   (    137.7 sec)

----------------------------------------------
Solving the CP-SCF equations (RI)                ...
----------------------------------------------
IBatch 1 (of 14)
     CP-SCF ITERATION   0:   3.6028e-01 (  88.7 sec   0/ 19 done)
     CP-SCF ITERATION   1:   4.1476e-02 (  91.2 sec   0/ 19 done)
     CP-SCF ITERATION   2:   1.6760e-02 (  90.7 sec   0/ 19 done)
     CP-SCF ITERATION   3:   6.3604e-03 (  91.1 sec   0/ 19 done)
     CP-SCF ITERATION   4:   2.3032e-03 (  91.6 sec   0/ 19 done)
     CP-SCF ITERATION   5:   1.0155e-03 (  90.8 sec   0/ 19 done)
     CP-SCF ITERATION   6:   9.8452e-04 (  90.6 sec   0/ 19 done)
     CP-SCF ITERATION   7:   6.3907e-04 (  90.8 sec   1/ 19 done)
     CP-SCF ITERATION   8:   1.0473e-03 (  87.1 sec   3/ 19 done)
     CP-SCF ITERATION   9:   3.7956e-04 (  78.7 sec   4/ 19 done)
     CP-SCF ITERATION  10:   3.1137e-04 (  73.1 sec   5/ 19 done)
     CP-SCF ITERATION  11:   2.2528e-04 (  69.3 sec   8/ 19 done)
     CP-SCF ITERATION  12:   1.4094e-04 (  54.6 sec  12/ 19 done)
     CP-SCF ITERATION  13:   8.4373e-05 (  35.2 sec  13/ 19 done)
     CP-SCF ITERATION  14:   4.6970e-05 (  30.1 sec  15/ 19 done)
     CP-SCF ITERATION  15:   3.3345e-05 (  22.2 sec  17/ 19 done)
     CP-SCF ITERATION  16:   1.6148e-05 (  15.7 sec  19/ 19 done)
                    *** THE CP-SCF HAS CONVERGED ***
IBatch 2 (of 14)
     CP-SCF ITERATION   0:   2.8520e-01 (  90.4 sec   0/ 19 done)
     CP-SCF ITERATION   1:   5.3472e-02 (  88.7 sec   0/ 19 done)
     CP-SCF ITERATION   2:   3.1063e-02 (  87.9 sec   0/ 19 done)
     CP-SCF ITERATION   3:   1.0322e-02 (  91.3 sec   0/ 19 done)
     CP-SCF ITERATION   4:   4.3365e-03 (  89.8 sec   0/ 19 done)
     CP-SCF ITERATION   5:   1.5881e-03 (  89.4 sec   0/ 19 done)
     CP-SCF ITERATION   6:   1.5172e-03 (  88.6 sec   0/ 19 done)
     CP-SCF ITERATION   7:   9.8211e-04 (  90.2 sec   0/ 19 done)
     CP-SCF ITERATION   8:   9.0398e-04 (  92.5 sec   1/ 19 done)
     CP-SCF ITERATION   9:   3.9014e-04 (  87.7 sec   2/ 19 done)
     CP-SCF ITERATION  10:   2.1689e-04 (  82.0 sec   2/ 19 done)
     CP-SCF ITERATION  11:   1.6361e-04 (  80.8 sec   7/ 19 done)
     CP-SCF ITERATION  12:   1.6232e-04 (  56.4 sec  11/ 19 done)
     CP-SCF ITERATION  13:   1.2142e-04 (  39.6 sec  11/ 19 done)
     CP-SCF ITERATION  14:   7.4069e-05 (  39.2 sec  11/ 19 done)
     CP-SCF ITERATION  15:   5.8015e-05 (  39.5 sec  14/ 19 done)
     CP-SCF ITERATION  16:   3.9607e-05 (  26.7 sec  16/ 19 done)
     CP-SCF ITERATION  17:   2.7877e-05 (  18.9 sec  19/ 19 done)
                    *** THE CP-SCF HAS CONVERGED ***
IBatch 3 (of 14)
     CP-SCF ITERATION   0:   2.2472e-01 (  90.2 sec   0/ 19 done)
     CP-SCF ITERATION   1:   5.8796e-02 (  90.9 sec   0/ 19 done)
     CP-SCF ITERATION   2:   3.1884e-02 (  91.5 sec   0/ 19 done)
     CP-SCF ITERATION   3:   1.2459e-02 (  90.7 sec   0/ 19 done)
     CP-SCF ITERATION   4:   5.0930e-03 (  89.6 sec   0/ 19 done)
     CP-SCF ITERATION   5:   1.8837e-03 (  90.2 sec   0/ 19 done)
     CP-SCF ITERATION   6:   1.4732e-03 (  90.3 sec   0/ 19 done)
     CP-SCF ITERATION   7:   1.3372e-03 (  90.2 sec   0/ 19 done)
     CP-SCF ITERATION   8:   1.0492e-03 (  91.3 sec   0/ 19 done)
     CP-SCF ITERATION   9:   6.0641e-04 (  92.0 sec   0/ 19 done)
     CP-SCF ITERATION  10:   4.4144e-04 (  90.7 sec   0/ 19 done)
     CP-SCF ITERATION  11:   3.1982e-04 (  88.7 sec   2/ 19 done)
     CP-SCF ITERATION  12:   2.1805e-04 (  82.7 sec   4/ 19 done)
     CP-SCF ITERATION  13:   1.6578e-04 (  72.2 sec   4/ 19 done)
     CP-SCF ITERATION  14:   9.5259e-05 (  73.5 sec   7/ 19 done)
     CP-SCF ITERATION  15:   5.8957e-05 (  57.2 sec  12/ 19 done)
     CP-SCF ITERATION  16:   4.3190e-05 (  35.1 sec  14/ 19 done)
     CP-SCF ITERATION  17:   2.7695e-05 (  26.1 sec  19/ 19 done)
                    *** THE CP-SCF HAS CONVERGED ***
IBatch 4 (of 14)
     CP-SCF ITERATION   0:   1.9301e-01 (  87.8 sec   0/ 19 done)
     CP-SCF ITERATION   1:   3.5226e-02 (  88.5 sec   0/ 19 done)
     CP-SCF ITERATION   2:   1.2921e-02 (  85.0 sec   0/ 19 done)
     CP-SCF ITERATION   3:   4.1632e-03 (  83.1 sec   0/ 19 done)
     CP-SCF ITERATION   4:   2.0328e-03 (  95.1 sec   0/ 19 done)
     CP-SCF ITERATION   5:   1.2771e-03 (  96.4 sec   0/ 19 done)
     CP-SCF ITERATION   6:   2.0831e-03 (  96.4 sec   2/ 19 done)
     CP-SCF ITERATION   7:   8.1821e-04 (  86.2 sec   8/ 19 done)
     CP-SCF ITERATION   8:   1.0765e-03 (  57.1 sec  11/ 19 done)
     CP-SCF ITERATION   9:   5.3117e-04 (  41.5 sec  14/ 19 done)
     CP-SCF ITERATION  10:   4.8951e-04 (  26.4 sec  15/ 19 done)
     CP-SCF ITERATION  11:   2.8687e-04 (  22.6 sec  16/ 19 done)
     CP-SCF ITERATION  12:   2.1576e-04 (  18.7 sec  16/ 19 done)
     CP-SCF ITERATION  13:   1.4747e-04 (  18.8 sec  16/ 19 done)
     CP-SCF ITERATION  14:   6.3814e-05 (  18.8 sec  16/ 19 done)
     CP-SCF ITERATION  15:   3.1644e-05 (  19.0 sec  17/ 19 done)
     CP-SCF ITERATION  16:   1.7872e-05 (  15.5 sec  19/ 19 done)
                    *** THE CP-SCF HAS CONVERGED ***
IBatch 5 (of 14)
     CP-SCF ITERATION   0:   1.2939e-01 (  93.6 sec   0/ 19 done)
     CP-SCF ITERATION   1:   2.1664e-02 (  88.4 sec   0/ 19 done)
     CP-SCF ITERATION   2:   7.9935e-03 (  89.7 sec   0/ 19 done)
     CP-SCF ITERATION   3:   2.1117e-03 (  91.1 sec   0/ 19 done)
     CP-SCF ITERATION   4:   7.3749e-04 (  94.6 sec   0/ 19 done)
     CP-SCF ITERATION   5:   2.3996e-04 (  94.1 sec   0/ 19 done)
     CP-SCF ITERATION   6:   1.1364e-04 (  94.3 sec   3/ 19 done)
     CP-SCF ITERATION   7:   5.1929e-05 (  81.0 sec  14/ 19 done)
     CP-SCF ITERATION   8:   5.4456e-05 (  26.7 sec  16/ 19 done)
     CP-SCF ITERATION   9:   4.7688e-05 (  18.7 sec  18/ 19 done)
     CP-SCF ITERATION  10:   3.2448e-05 (  12.0 sec  18/ 19 done)
     CP-SCF ITERATION  11:   2.0356e-05 (  12.2 sec  19/ 19 done)
                    *** THE CP-SCF HAS CONVERGED ***
IBatch 6 (of 14)
     CP-SCF ITERATION   0:   2.6280e-01 (  96.2 sec   0/ 19 done)
     CP-SCF ITERATION   1:   3.3374e-02 (  93.4 sec   0/ 19 done)
     CP-SCF ITERATION   2:   1.1962e-02 (  95.7 sec   0/ 19 done)
     CP-SCF ITERATION   3:   3.7723e-03 (  95.1 sec   0/ 19 done)
     CP-SCF ITERATION   4:   2.7859e-03 (  97.8 sec   0/ 19 done)
     CP-SCF ITERATION   5:   1.5647e-03 (  96.9 sec   0/ 19 done)
     CP-SCF ITERATION   6:   1.1596e-03 (  98.4 sec   2/ 19 done)
     CP-SCF ITERATION   7:   7.3120e-04 (  85.6 sec  12/ 19 done)
     CP-SCF ITERATION   8:   7.7686e-04 (  37.0 sec  14/ 19 done)
     CP-SCF ITERATION   9:   6.3591e-04 (  27.6 sec  15/ 19 done)
     CP-SCF ITERATION  10:   3.7752e-04 (  23.6 sec  15/ 19 done)
     CP-SCF ITERATION  11:   2.2145e-04 (  23.0 sec  17/ 19 done)
     CP-SCF ITERATION  12:   1.9433e-04 (  15.4 sec  17/ 19 done)
     CP-SCF ITERATION  13:   1.2292e-04 (  15.3 sec  17/ 19 done)
     CP-SCF ITERATION  14:   6.1508e-05 (  15.4 sec  17/ 19 done)
     CP-SCF ITERATION  15:   3.0357e-05 (  15.5 sec  18/ 19 done)
     CP-SCF ITERATION  16:   1.4214e-05 (  12.4 sec  19/ 19 done)
                    *** THE CP-SCF HAS CONVERGED ***
IBatch 7 (of 14)
     CP-SCF ITERATION   0:   4.2524e-01 (  98.5 sec   0/ 19 done)
     CP-SCF ITERATION   1:   5.9347e-02 (  95.7 sec   0/ 19 done)
     CP-SCF ITERATION   2:   3.1893e-02 (  96.9 sec   0/ 19 done)
     CP-SCF ITERATION   3:   1.4609e-02 (  97.8 sec   0/ 19 done)
     CP-SCF ITERATION   4:   5.1832e-03 (  97.5 sec   0/ 19 done)
     CP-SCF ITERATION   5:   3.1854e-03 (  94.3 sec   0/ 19 done)
     CP-SCF ITERATION   6:   3.1718e-03 (  98.8 sec   0/ 19 done)
     CP-SCF ITERATION   7:   3.4075e-03 (  98.4 sec   1/ 19 done)
     CP-SCF ITERATION   8:   1.8268e-03 (  93.3 sec   2/ 19 done)
     CP-SCF ITERATION   9:   9.4066e-04 (  89.0 sec   2/ 19 done)
     CP-SCF ITERATION  10:   5.5324e-04 (  88.1 sec   4/ 19 done)
     CP-SCF ITERATION  11:   4.3062e-04 (  79.2 sec   8/ 19 done)
     CP-SCF ITERATION  12:   2.8633e-04 (  59.5 sec  10/ 19 done)
     CP-SCF ITERATION  13:   1.6578e-04 (  48.0 sec  10/ 19 done)
     CP-SCF ITERATION  14:   1.0104e-04 (  46.8 sec  13/ 19 done)
     CP-SCF ITERATION  15:   6.1957e-05 (  32.4 sec  16/ 19 done)
     CP-SCF ITERATION  16:   4.4011e-05 (  20.0 sec  17/ 19 done)
     CP-SCF ITERATION  17:   2.7476e-05 (  16.1 sec  19/ 19 done)
                    *** THE CP-SCF HAS CONVERGED ***
IBatch 8 (of 14)
     CP-SCF ITERATION   0:   2.2404e-01 (  93.6 sec   0/ 19 done)
     CP-SCF ITERATION   1:   6.0253e-02 (  96.4 sec   0/ 19 done)
     CP-SCF ITERATION   2:   3.2824e-02 (  96.7 sec   0/ 19 done)
     CP-SCF ITERATION   3:   1.0061e-02 (  97.8 sec   0/ 19 done)
     CP-SCF ITERATION   4:   4.3942e-03 (  95.7 sec   0/ 19 done)
     CP-SCF ITERATION   5:   3.6082e-03 (  96.6 sec   0/ 19 done)
     CP-SCF ITERATION   6:   3.6196e-03 (  97.8 sec   0/ 19 done)
     CP-SCF ITERATION   7:   2.0262e-03 (  95.2 sec   0/ 19 done)
     CP-SCF ITERATION   8:   1.3472e-03 (  98.0 sec   0/ 19 done)
     CP-SCF ITERATION   9:   6.8576e-04 (  97.5 sec   0/ 19 done)
     CP-SCF ITERATION  10:   4.8363e-04 (  97.3 sec   0/ 19 done)
     CP-SCF ITERATION  11:   3.6522e-04 (  97.2 sec   3/ 19 done)
     CP-SCF ITERATION  12:   1.8347e-04 (  83.0 sec   5/ 19 done)
     CP-SCF ITERATION  13:   1.2110e-04 (  73.4 sec   7/ 19 done)
     CP-SCF ITERATION  14:   6.5527e-05 (  63.6 sec   9/ 19 done)
     CP-SCF ITERATION  15:   3.3217e-05 (  52.9 sec  18/ 19 done)
     CP-SCF ITERATION  16:   1.6381e-05 (  12.1 sec  19/ 19 done)
                    *** THE CP-SCF HAS CONVERGED ***
IBatch 9 (of 14)
     CP-SCF ITERATION   0:   2.1638e-01 (  89.9 sec   0/ 19 done)
     CP-SCF ITERATION   1:   5.6281e-02 (  93.1 sec   0/ 19 done)
     CP-SCF ITERATION   2:   3.0622e-02 (  93.9 sec   0/ 19 done)
     CP-SCF ITERATION   3:   1.0541e-02 (  91.5 sec   0/ 19 done)
     CP-SCF ITERATION   4:   4.4283e-03 (  91.7 sec   0/ 19 done)
     CP-SCF ITERATION   5:   5.1967e-03 (  92.4 sec   0/ 19 done)
     CP-SCF ITERATION   6:   4.2829e-03 (  90.2 sec   0/ 19 done)
     CP-SCF ITERATION   7:   1.7302e-03 (  91.7 sec   0/ 19 done)
     CP-SCF ITERATION   8:   1.0478e-03 (  92.6 sec   1/ 19 done)
     CP-SCF ITERATION   9:   7.7995e-04 (  85.7 sec   2/ 19 done)
     CP-SCF ITERATION  10:   5.6659e-04 (  82.1 sec   2/ 19 done)
     CP-SCF ITERATION  11:   3.0341e-04 (  82.7 sec   4/ 19 done)
     CP-SCF ITERATION  12:   1.4446e-04 (  74.0 sec   7/ 19 done)
     CP-SCF ITERATION  13:   9.8862e-05 (  58.2 sec  11/ 19 done)
     CP-SCF ITERATION  14:   5.8199e-05 (  39.0 sec  12/ 19 done)
     CP-SCF ITERATION  15:   2.9639e-05 (  34.6 sec  19/ 19 done)
                    *** THE CP-SCF HAS CONVERGED ***
IBatch 10 (of 14)
     CP-SCF ITERATION   0:   2.3017e-01 (  87.7 sec   0/ 19 done)
     CP-SCF ITERATION   1:   5.3655e-02 (  89.1 sec   0/ 19 done)
     CP-SCF ITERATION   2:   3.3903e-02 (  88.8 sec   0/ 19 done)
     CP-SCF ITERATION   3:   2.8566e-02 (  88.4 sec   0/ 19 done)
     CP-SCF ITERATION   4:   1.9621e-02 (  89.5 sec   0/ 19 done)
     CP-SCF ITERATION   5:   1.4337e-02 (  89.7 sec   0/ 19 done)
     CP-SCF ITERATION   6:   9.0242e-03 (  90.2 sec   0/ 19 done)
     CP-SCF ITERATION   7:   6.0112e-03 (  87.5 sec   0/ 19 done)
     CP-SCF ITERATION   8:   4.7370e-03 (  90.0 sec   0/ 19 done)
     CP-SCF ITERATION   9:   3.8881e-03 (  90.1 sec   0/ 19 done)
     CP-SCF ITERATION  10:   2.7458e-03 (  91.0 sec   1/ 19 done)
     CP-SCF ITERATION  11:   1.9125e-03 (  84.5 sec   1/ 19 done)
     CP-SCF ITERATION  12:   1.2099e-03 (  84.6 sec   1/ 19 done)
     CP-SCF ITERATION  13:   8.7795e-04 (  85.5 sec   1/ 19 done)
     CP-SCF ITERATION  14:   7.1360e-04 (  86.0 sec   5/ 19 done)
     CP-SCF ITERATION  15:   4.1883e-04 (  67.6 sec   7/ 19 done)
     CP-SCF ITERATION  16:   2.4061e-04 (  58.9 sec  14/ 19 done)
     CP-SCF ITERATION  17:   1.2318e-04 (  25.9 sec  16/ 19 done)
     CP-SCF ITERATION  18:   6.7312e-05 (  18.5 sec  18/ 19 done)
     CP-SCF ITERATION  19:   4.2509e-05 (  12.3 sec  18/ 19 done)
     CP-SCF ITERATION  20:   2.3956e-05 (  12.2 sec  19/ 19 done)
                    *** THE CP-SCF HAS CONVERGED ***
IBatch 11 (of 14)
     CP-SCF ITERATION   0:   4.7574e-01 (  88.2 sec   0/ 19 done)
     CP-SCF ITERATION   1:   2.6321e-01 (  89.6 sec   0/ 19 done)
     CP-SCF ITERATION   2:   2.8153e-01 (  90.8 sec   0/ 19 done)
     CP-SCF ITERATION   3:   1.4777e-01 (  91.1 sec   0/ 19 done)
     CP-SCF ITERATION   4:   1.7609e-01 (  89.3 sec   0/ 19 done)
     CP-SCF ITERATION   5:   1.1455e-01 (  89.4 sec   0/ 19 done)
     CP-SCF ITERATION   6:   7.6763e-02 (  90.4 sec   0/ 19 done)
     CP-SCF ITERATION   7:   7.3543e-02 (  90.8 sec   0/ 19 done)
     CP-SCF ITERATION   8:   3.6097e-02 (  91.5 sec   0/ 19 done)
     CP-SCF ITERATION   9:   2.7258e-02 (  91.9 sec   0/ 19 done)
     CP-SCF ITERATION  10:   1.0226e-02 (  93.6 sec   0/ 19 done)
     CP-SCF ITERATION  11:   8.4496e-03 (  92.1 sec   0/ 19 done)
     CP-SCF ITERATION  12:   5.8094e-03 (  90.7 sec   0/ 19 done)
     CP-SCF ITERATION  13:   3.7691e-03 (  90.8 sec   0/ 19 done)
     CP-SCF ITERATION  14:   2.3732e-03 (  91.5 sec   0/ 19 done)
     CP-SCF ITERATION  15:   1.2896e-03 (  92.0 sec   0/ 19 done)
     CP-SCF ITERATION  16:   6.5169e-04 (  92.3 sec   0/ 19 done)
     CP-SCF ITERATION  17:   3.7837e-04 (  93.6 sec   0/ 19 done)
     CP-SCF ITERATION  18:   2.2419e-04 (  94.1 sec   0/ 19 done)
     CP-SCF ITERATION  19:   1.0265e-04 (  92.1 sec   5/ 19 done)
     CP-SCF ITERATION  20:   6.5184e-05 (  68.7 sec   7/ 19 done)
     CP-SCF ITERATION  21:   3.1123e-05 (  58.7 sec  18/ 19 done)
     CP-SCF ITERATION  22:   1.8784e-05 (  12.4 sec  19/ 19 done)
                    *** THE CP-SCF HAS CONVERGED ***
IBatch 12 (of 14)
     CP-SCF ITERATION   0:   3.7832e-01 (  90.0 sec   0/ 19 done)
     CP-SCF ITERATION   1:   2.2062e-01 (  90.8 sec   0/ 19 done)
     CP-SCF ITERATION   2:   2.5568e-01 (  91.9 sec   0/ 19 done)
     CP-SCF ITERATION   3:   1.4935e-01 (  92.5 sec   0/ 19 done)
     CP-SCF ITERATION   4:   1.2670e-01 (  92.7 sec   0/ 19 done)
     CP-SCF ITERATION   5:   9.1007e-02 (  92.5 sec   0/ 19 done)
     CP-SCF ITERATION   6:   6.1956e-02 (  90.4 sec   0/ 19 done)
     CP-SCF ITERATION   7:   5.2361e-02 (  88.2 sec   0/ 19 done)
     CP-SCF ITERATION   8:   3.0694e-02 (  87.8 sec   0/ 19 done)
     CP-SCF ITERATION   9:   1.7258e-02 (  88.3 sec   0/ 19 done)
     CP-SCF ITERATION  10:   8.5860e-03 (  88.5 sec   0/ 19 done)
     CP-SCF ITERATION  11:   5.8826e-03 (  89.1 sec   0/ 19 done)
     CP-SCF ITERATION  12:   3.2653e-03 (  89.4 sec   0/ 19 done)
     CP-SCF ITERATION  13:   2.4892e-03 (  89.4 sec   0/ 19 done)
     CP-SCF ITERATION  14:   2.1496e-03 (  90.5 sec   0/ 19 done)
     CP-SCF ITERATION  15:   1.0674e-03 (  90.3 sec   0/ 19 done)
     CP-SCF ITERATION  16:   6.4788e-04 (  90.5 sec   0/ 19 done)
     CP-SCF ITERATION  17:   3.0249e-04 (  91.3 sec   0/ 19 done)
     CP-SCF ITERATION  18:   1.9457e-04 (  90.3 sec   7/ 19 done)
     CP-SCF ITERATION  19:   1.1392e-04 (  59.0 sec  12/ 19 done)
     CP-SCF ITERATION  20:   6.8825e-05 (  34.9 sec  13/ 19 done)
     CP-SCF ITERATION  21:   3.5807e-05 (  30.0 sec  18/ 19 done)
     CP-SCF ITERATION  22:   2.0063e-05 (  12.2 sec  19/ 19 done)
                    *** THE CP-SCF HAS CONVERGED ***
IBatch 13 (of 14)
     CP-SCF ITERATION   0:   1.7482e-01 (  86.7 sec   0/ 19 done)
     CP-SCF ITERATION   1:   2.3826e-02 (  87.2 sec   0/ 19 done)
     CP-SCF ITERATION   2:   1.0453e-02 (  85.3 sec   0/ 19 done)
     CP-SCF ITERATION   3:   4.9556e-03 (  86.7 sec   0/ 19 done)
     CP-SCF ITERATION   4:   5.5414e-03 (  87.0 sec   0/ 19 done)
     CP-SCF ITERATION   5:   3.0921e-03 (  86.9 sec   0/ 19 done)
     CP-SCF ITERATION   6:   2.3122e-03 (  87.2 sec   0/ 19 done)
     CP-SCF ITERATION   7:   1.2376e-03 (  87.6 sec   0/ 19 done)
     CP-SCF ITERATION   8:   8.3393e-04 (  87.5 sec   3/ 19 done)
     CP-SCF ITERATION   9:   4.7135e-04 (  74.6 sec   3/ 19 done)
     CP-SCF ITERATION  10:   4.4391e-04 (  74.7 sec   5/ 19 done)
     CP-SCF ITERATION  11:   3.2575e-04 (  65.4 sec   9/ 19 done)
     CP-SCF ITERATION  12:   2.1049e-04 (  48.1 sec  11/ 19 done)
     CP-SCF ITERATION  13:   1.7085e-04 (  38.5 sec  13/ 19 done)
     CP-SCF ITERATION  14:   1.2336e-04 (  29.8 sec  16/ 19 done)
     CP-SCF ITERATION  15:   1.0785e-04 (  18.3 sec  18/ 19 done)
     CP-SCF ITERATION  16:   6.4943e-05 (  11.9 sec  18/ 19 done)
     CP-SCF ITERATION  17:   3.2608e-05 (  11.9 sec  18/ 19 done)
     CP-SCF ITERATION  18:   1.4807e-05 (  12.0 sec  19/ 19 done)
                    *** THE CP-SCF HAS CONVERGED ***
IBatch 14 (of 14)
     CP-SCF ITERATION   0:   1.3825e-01 (  24.1 sec   0/  5 done)
     CP-SCF ITERATION   1:   3.3206e-02 (  25.0 sec   0/  5 done)
     CP-SCF ITERATION   2:   1.5116e-02 (  25.2 sec   0/  5 done)
     CP-SCF ITERATION   3:   1.1373e-02 (  24.9 sec   0/  5 done)
     CP-SCF ITERATION   4:   8.6180e-03 (  25.0 sec   0/  5 done)
     CP-SCF ITERATION   5:   5.0679e-03 (  25.2 sec   0/  5 done)
     CP-SCF ITERATION   6:   3.5232e-03 (  25.2 sec   0/  5 done)
     CP-SCF ITERATION   7:   1.8267e-03 (  25.3 sec   0/  5 done)
     CP-SCF ITERATION   8:   1.0046e-03 (  25.3 sec   0/  5 done)
     CP-SCF ITERATION   9:   6.6537e-04 (  25.2 sec   0/  5 done)
     CP-SCF ITERATION  10:   5.1561e-04 (  25.3 sec   0/  5 done)
     CP-SCF ITERATION  11:   3.0905e-04 (  25.4 sec   0/  5 done)
     CP-SCF ITERATION  12:   1.8452e-04 (  25.6 sec   0/  5 done)
     CP-SCF ITERATION  13:   1.2993e-04 (  25.7 sec   0/  5 done)
     CP-SCF ITERATION  14:   1.3026e-04 (  25.8 sec   0/  5 done)
     CP-SCF ITERATION  15:   1.1344e-04 (  25.7 sec   3/  5 done)
     CP-SCF ITERATION  16:   6.2457e-05 (  15.2 sec   3/  5 done)
     CP-SCF ITERATION  17:   3.4394e-05 (  15.2 sec   3/  5 done)
     CP-SCF ITERATION  18:   1.8063e-05 (  15.4 sec   5/  5 done)
                    *** THE CP-SCF HAS CONVERGED ***

                                                 ... done   (  17642.8 sec)
Forming perturbed density Hessian contributions  ... done   (      8.2 sec)
Calculating [Q*(d^2 A/dXdY)*Q  ] C-PCM term      ... done   (      0.1 sec)
Calculating [d^2(V_N)/(dXdY)*Q ] C-PCM term      ... done   (      0.0 sec)
Calculating [d^2(V_el)/(dXdY)*Q] C-PCM term      ... done   (      4.6 sec)
Calculating C-PCM term that depends on dQ/dX     ... done   (      4.8 sec)
2nd integral derivative contribs (SHARK-RI)      ... done   (    782.8 sec)
Exchange-correlation Hessian                     ... done   (    161.1 sec)
Dispersion correction in the Hessian             ... done   (      2.4 sec)
gCP correction in the Hessian                    ... done   (      2.1 sec)
Dipole derivatives                               ... (center of mass: -0.000003, -0.000004 -0.000008)done   (      0.3 sec)

Total SCF Hessian time: 0 days 7 hours 34 min 30 sec 

Writing the Hessian file to the disk             ... done


Maximum memory used throughout the entire SCFHESS-calculation: 1080.6 MB

-----------------------
VIBRATIONAL FREQUENCIES
-----------------------

Scaling factor for frequencies =  1.000000000  (already applied!)

   0:         0.00 cm**-1
   1:         0.00 cm**-1
   2:         0.00 cm**-1
   3:         0.00 cm**-1
   4:         0.00 cm**-1
   5:         0.00 cm**-1
   6:      -600.06 cm**-1 ***imaginary mode***
   7:      -402.59 cm**-1 ***imaginary mode***
   8:       -59.45 cm**-1 ***imaginary mode***
   9:        15.34 cm**-1
  10:        17.59 cm**-1
  11:        21.84 cm**-1
  12:        29.30 cm**-1
  13:        31.84 cm**-1
  14:        35.66 cm**-1
  15:        43.25 cm**-1
  16:        49.87 cm**-1
  17:        61.82 cm**-1
  18:        64.31 cm**-1
  19:        73.93 cm**-1
  20:        80.42 cm**-1
  21:        91.64 cm**-1
  22:        97.26 cm**-1
  23:       111.99 cm**-1
  24:       122.26 cm**-1
  25:       133.94 cm**-1
  26:       143.46 cm**-1
  27:       160.00 cm**-1
  28:       164.34 cm**-1
  29:       169.38 cm**-1
  30:       190.05 cm**-1
  31:       212.64 cm**-1
  32:       213.60 cm**-1
  33:       230.99 cm**-1
  34:       237.33 cm**-1
  35:       245.71 cm**-1
  36:       255.02 cm**-1
  37:       256.28 cm**-1
  38:       262.04 cm**-1
  39:       265.14 cm**-1
  40:       273.44 cm**-1
  41:       286.36 cm**-1
  42:       296.11 cm**-1
  43:       306.20 cm**-1
  44:       317.97 cm**-1
  45:       323.15 cm**-1
  46:       324.62 cm**-1
  47:       343.83 cm**-1
  48:       362.34 cm**-1
  49:       382.21 cm**-1
  50:       384.24 cm**-1
  51:       394.59 cm**-1
  52:       401.22 cm**-1
  53:       410.24 cm**-1
  54:       427.87 cm**-1
  55:       429.41 cm**-1
  56:       443.89 cm**-1
  57:       453.05 cm**-1
  58:       455.29 cm**-1
  59:       459.68 cm**-1
  60:       472.44 cm**-1
  61:       475.86 cm**-1
  62:       490.52 cm**-1
  63:       502.91 cm**-1
  64:       515.95 cm**-1
  65:       532.40 cm**-1
  66:       545.45 cm**-1
  67:       564.65 cm**-1
  68:       585.53 cm**-1
  69:       590.84 cm**-1
  70:       600.06 cm**-1
  71:       608.60 cm**-1
  72:       613.34 cm**-1
  73:       632.96 cm**-1
  74:       641.75 cm**-1
  75:       643.63 cm**-1
  76:       646.85 cm**-1
  77:       660.95 cm**-1
  78:       672.39 cm**-1
  79:       691.65 cm**-1
  80:       697.08 cm**-1
  81:       734.89 cm**-1
  82:       737.02 cm**-1
  83:       746.91 cm**-1
  84:       755.20 cm**-1
  85:       759.52 cm**-1
  86:       760.28 cm**-1
  87:       767.02 cm**-1
  88:       776.17 cm**-1
  89:       778.26 cm**-1
  90:       786.88 cm**-1
  91:       799.78 cm**-1
  92:       800.64 cm**-1
  93:       811.81 cm**-1
  94:       827.51 cm**-1
  95:       843.00 cm**-1
  96:       858.21 cm**-1
  97:       874.17 cm**-1
  98:       883.32 cm**-1
  99:       887.77 cm**-1
 100:       899.96 cm**-1
 101:       907.04 cm**-1
 102:       913.12 cm**-1
 103:       917.47 cm**-1
 104:       927.52 cm**-1
 105:       932.09 cm**-1
 106:       936.56 cm**-1
 107:       940.01 cm**-1
 108:       952.56 cm**-1
 109:       963.34 cm**-1
 110:       965.00 cm**-1
 111:       970.85 cm**-1
 112:       976.05 cm**-1
 113:       981.43 cm**-1
 114:       999.12 cm**-1
 115:      1007.98 cm**-1
 116:      1016.97 cm**-1
 117:      1021.26 cm**-1
 118:      1028.34 cm**-1
 119:      1034.22 cm**-1
 120:      1040.97 cm**-1
 121:      1041.97 cm**-1
 122:      1042.47 cm**-1
 123:      1048.18 cm**-1
 124:      1048.32 cm**-1
 125:      1051.53 cm**-1
 126:      1056.08 cm**-1
 127:      1056.79 cm**-1
 128:      1068.46 cm**-1
 129:      1085.05 cm**-1
 130:      1085.53 cm**-1
 131:      1105.44 cm**-1
 132:      1109.74 cm**-1
 133:      1113.85 cm**-1
 134:      1130.06 cm**-1
 135:      1139.82 cm**-1
 136:      1142.98 cm**-1
 137:      1144.61 cm**-1
 138:      1152.70 cm**-1
 139:      1156.46 cm**-1
 140:      1161.34 cm**-1
 141:      1178.72 cm**-1
 142:      1188.36 cm**-1
 143:      1195.62 cm**-1
 144:      1204.02 cm**-1
 145:      1208.13 cm**-1
 146:      1222.85 cm**-1
 147:      1233.52 cm**-1
 148:      1236.88 cm**-1
 149:      1239.30 cm**-1
 150:      1243.26 cm**-1
 151:      1243.99 cm**-1
 152:      1267.34 cm**-1
 153:      1271.64 cm**-1
 154:      1283.60 cm**-1
 155:      1294.10 cm**-1
 156:      1294.77 cm**-1
 157:      1304.62 cm**-1
 158:      1313.11 cm**-1
 159:      1313.57 cm**-1
 160:      1329.84 cm**-1
 161:      1335.62 cm**-1
 162:      1344.73 cm**-1
 163:      1356.13 cm**-1
 164:      1367.85 cm**-1
 165:      1372.89 cm**-1
 166:      1385.70 cm**-1
 167:      1386.71 cm**-1
 168:      1389.72 cm**-1
 169:      1393.12 cm**-1
 170:      1401.58 cm**-1
 171:      1402.77 cm**-1
 172:      1410.11 cm**-1
 173:      1419.62 cm**-1
 174:      1420.52 cm**-1
 175:      1428.80 cm**-1
 176:      1434.05 cm**-1
 177:      1440.05 cm**-1
 178:      1446.45 cm**-1
 179:      1454.52 cm**-1
 180:      1455.03 cm**-1
 181:      1457.79 cm**-1
 182:      1461.16 cm**-1
 183:      1467.08 cm**-1
 184:      1501.07 cm**-1
 185:      1515.99 cm**-1
 186:      1521.87 cm**-1
 187:      1524.27 cm**-1
 188:      1524.48 cm**-1
 189:      1526.91 cm**-1
 190:      1532.65 cm**-1
 191:      1533.18 cm**-1
 192:      1534.07 cm**-1
 193:      1534.33 cm**-1
 194:      1535.53 cm**-1
 195:      1536.55 cm**-1
 196:      1538.43 cm**-1
 197:      1541.41 cm**-1
 198:      1550.48 cm**-1
 199:      1557.77 cm**-1
 200:      1568.08 cm**-1
 201:      1580.85 cm**-1
 202:      1584.07 cm**-1
 203:      1599.76 cm**-1
 204:      1661.62 cm**-1
 205:      1681.46 cm**-1
 206:      1693.38 cm**-1
 207:      1700.00 cm**-1
 208:      1713.65 cm**-1
 209:      1717.45 cm**-1
 210:      1723.53 cm**-1
 211:      1737.91 cm**-1
 212:      1782.93 cm**-1
 213:      1822.76 cm**-1
 214:      1825.69 cm**-1
 215:      3092.12 cm**-1
 216:      3094.73 cm**-1
 217:      3104.03 cm**-1
 218:      3108.00 cm**-1
 219:      3111.45 cm**-1
 220:      3114.72 cm**-1
 221:      3115.47 cm**-1
 222:      3119.26 cm**-1
 223:      3132.99 cm**-1
 224:      3141.81 cm**-1
 225:      3165.70 cm**-1
 226:      3167.87 cm**-1
 227:      3171.26 cm**-1
 228:      3185.59 cm**-1
 229:      3188.83 cm**-1
 230:      3194.86 cm**-1
 231:      3197.24 cm**-1
 232:      3204.82 cm**-1
 233:      3207.85 cm**-1
 234:      3217.72 cm**-1
 235:      3257.93 cm**-1
 236:      3259.27 cm**-1
 237:      3260.17 cm**-1
 238:      3269.52 cm**-1
 239:      3269.85 cm**-1
 240:      3276.44 cm**-1
 241:      3277.75 cm**-1
 242:      3281.67 cm**-1
 243:      3284.73 cm**-1
 244:      3284.93 cm**-1
 245:      3287.86 cm**-1
 246:      3287.89 cm**-1
 247:      3293.13 cm**-1
 248:      3294.05 cm**-1
 249:      3299.13 cm**-1
 250:      3371.62 cm**-1
 251:      3517.96 cm**-1


------------
NORMAL MODES
------------

These modes are the Cartesian displacements weighted by the diagonal matrix
M(i,i)=1/sqrt(m[i]) where m[i] is the mass of the displaced atom
Thus, these vectors are normalized but *not* orthogonal

                  0          1          2          3          4          5    
      0       0.000000   0.000000   0.000000   0.000000   0.000000   0.000000
      1       0.000000   0.000000   0.000000   0.000000   0.000000   0.000000
      2       0.000000   0.000000   0.000000   0.000000   0.000000   0.000000
      3       0.000000   0.000000   0.000000   0.000000   0.000000   0.000000
      4       0.000000   0.000000   0.000000   0.000000   0.000000   0.000000
      5       0.000000   0.000000   0.000000   0.000000   0.000000   0.000000
      6       0.000000   0.000000   0.000000   0.000000   0.000000   0.000000
      7       0.000000   0.000000   0.000000   0.000000   0.000000   0.000000
      8       0.000000   0.000000   0.000000   0.000000   0.000000   0.000000
      9       0.000000   0.000000   0.000000   0.000000   0.000000   0.000000
     10       0.000000   0.000000   0.000000   0.000000   0.000000   0.000000
     11       0.000000   0.000000   0.000000   0.000000   0.000000   0.000000
     12       0.000000   0.000000   0.000000   0.000000   0.000000   0.000000
     13       0.000000   0.000000   0.000000   0.000000   0.000000   0.000000
     14       0.000000   0.000000   0.000000   0.000000   0.000000   0.000000
     15       0.000000   0.000000   0.000000   0.000000   0.000000   0.000000
     16       0.000000   0.000000   0.000000   0.000000   0.000000   0.000000
     17       0.000000   0.000000   0.000000   0.000000   0.000000   0.000000
     18       0.000000   0.000000   0.000000   0.000000   0.000000   0.000000
     19       0.000000   0.000000   0.000000   0.000000   0.000000   0.000000
     20       0.000000   0.000000   0.000000   0.000000   0.000000   0.000000
     21       0.000000   0.000000   0.000000   0.000000   0.000000   0.000000
     22       0.000000   0.000000   0.000000   0.000000   0.000000   0.000000
     23       0.000000   0.000000   0.000000   0.000000   0.000000   0.000000
     24       0.000000   0.000000   0.000000   0.000000   0.000000   0.000000
     25       0.000000   0.000000   0.000000   0.000000   0.000000   0.000000
     26       0.000000   0.000000   0.000000   0.000000   0.000000   0.000000
     27       0.000000   0.000000   0.000000   0.000000   0.000000   0.000000
     28       0.000000   0.000000   0.000000   0.000000   0.000000   0.000000
     29       0.000000   0.000000   0.000000   0.000000   0.000000   0.000000
     30       0.000000   0.000000   0.000000   0.000000   0.000000   0.000000
     31       0.000000   0.000000   0.000000   0.000000   0.000000   0.000000
     32       0.000000   0.000000   0.000000   0.000000   0.000000   0.000000
     33       0.000000   0.000000   0.000000   0.000000   0.000000   0.000000
     34       0.000000   0.000000   0.000000   0.000000   0.000000   0.000000
     35       0.000000   0.000000   0.000000   0.000000   0.000000   0.000000
     36       0.000000   0.000000   0.000000   0.000000   0.000000   0.000000
     37       0.000000   0.000000   0.000000   0.000000   0.000000   0.000000
     38       0.000000   0.000000   0.000000   0.000000   0.000000   0.000000
     39       0.000000   0.000000   0.000000   0.000000   0.000000   0.000000
     40       0.000000   0.000000   0.000000   0.000000   0.000000   0.000000
     41       0.000000   0.000000   0.000000   0.000000   0.000000   0.000000
     42       0.000000   0.000000   0.000000   0.000000   0.000000   0.000000
     43       0.000000   0.000000   0.000000   0.000000   0.000000   0.000000
     44       0.000000   0.000000   0.000000   0.000000   0.000000   0.000000
     45       0.000000   0.000000   0.000000   0.000000   0.000000   0.000000
     46       0.000000   0.000000   0.000000   0.000000   0.000000   0.000000
     47       0.000000   0.000000   0.000000   0.000000   0.000000   0.000000
     48       0.000000   0.000000   0.000000   0.000000   0.000000   0.000000
     49       0.000000   0.000000   0.000000   0.000000   0.000000   0.000000
     50       0.000000   0.000000   0.000000   0.000000   0.000000   0.000000
     51       0.000000   0.000000   0.000000   0.000000   0.000000   0.000000
     52       0.000000   0.000000   0.000000   0.000000   0.000000   0.000000
     53       0.000000   0.000000   0.000000   0.000000   0.000000   0.000000
     54       0.000000   0.000000   0.000000   0.000000   0.000000   0.000000
     55       0.000000   0.000000   0.000000   0.000000   0.000000   0.000000
     56       0.000000   0.000000   0.000000   0.000000   0.000000   0.000000
     57       0.000000   0.000000   0.000000   0.000000   0.000000   0.000000
     58       0.000000   0.000000   0.000000   0.000000   0.000000   0.000000
     59       0.000000   0.000000   0.000000   0.000000   0.000000   0.000000
     60       0.000000   0.000000   0.000000   0.000000   0.000000   0.000000
     61       0.000000   0.000000   0.000000   0.000000   0.000000   0.000000
     62       0.000000   0.000000   0.000000   0.000000   0.000000   0.000000
     63       0.000000   0.000000   0.000000   0.000000   0.000000   0.000000
     64       0.000000   0.000000   0.000000   0.000000   0.000000   0.000000
     65       0.000000   0.000000   0.000000   0.000000   0.000000   0.000000
     66       0.000000   0.000000   0.000000   0.000000   0.000000   0.000000
     67       0.000000   0.000000   0.000000   0.000000   0.000000   0.000000
     68       0.000000   0.000000   0.000000   0.000000   0.000000   0.000000
     69       0.000000   0.000000   0.000000   0.000000   0.000000   0.000000
     70       0.000000   0.000000   0.000000   0.000000   0.000000   0.000000
     71       0.000000   0.000000   0.000000   0.000000   0.000000   0.000000
     72       0.000000   0.000000   0.000000   0.000000   0.000000   0.000000
     73       0.000000   0.000000   0.000000   0.000000   0.000000   0.000000
     74       0.000000   0.000000   0.000000   0.000000   0.000000   0.000000
     75       0.000000   0.000000   0.000000   0.000000   0.000000   0.000000
     76       0.000000   0.000000   0.000000   0.000000   0.000000   0.000000
     77       0.000000   0.000000   0.000000   0.000000   0.000000   0.000000
     78       0.000000   0.000000   0.000000   0.000000   0.000000   0.000000
     79       0.000000   0.000000   0.000000   0.000000   0.000000   0.000000
     80       0.000000   0.000000   0.000000   0.000000   0.000000   0.000000
     81       0.000000   0.000000   0.000000   0.000000   0.000000   0.000000
     82       0.000000   0.000000   0.000000   0.000000   0.000000   0.000000
     83       0.000000   0.000000   0.000000   0.000000   0.000000   0.000000
     84       0.000000   0.000000   0.000000   0.000000   0.000000   0.000000
     85       0.000000   0.000000   0.000000   0.000000   0.000000   0.000000
     86       0.000000   0.000000   0.000000   0.000000   0.000000   0.000000
     87       0.000000   0.000000   0.000000   0.000000   0.000000   0.000000
     88       0.000000   0.000000   0.000000   0.000000   0.000000   0.000000
     89       0.000000   0.000000   0.000000   0.000000   0.000000   0.000000
     90       0.000000   0.000000   0.000000   0.000000   0.000000   0.000000
     91       0.000000   0.000000   0.000000   0.000000   0.000000   0.000000
     92       0.000000   0.000000   0.000000   0.000000   0.000000   0.000000
     93       0.000000   0.000000   0.000000   0.000000   0.000000   0.000000
     94       0.000000   0.000000   0.000000   0.000000   0.000000   0.000000
     95       0.000000   0.000000   0.000000   0.000000   0.000000   0.000000
     96       0.000000   0.000000   0.000000   0.000000   0.000000   0.000000
     97       0.000000   0.000000   0.000000   0.000000   0.000000   0.000000
     98       0.000000   0.000000   0.000000   0.000000   0.000000   0.000000
     99       0.000000   0.000000   0.000000   0.000000   0.000000   0.000000
    100       0.000000   0.000000   0.000000   0.000000   0.000000   0.000000
    101       0.000000   0.000000   0.000000   0.000000   0.000000   0.000000
    102       0.000000   0.000000   0.000000   0.000000   0.000000   0.000000
    103       0.000000   0.000000   0.000000   0.000000   0.000000   0.000000
    104       0.000000   0.000000   0.000000   0.000000   0.000000   0.000000
    105       0.000000   0.000000   0.000000   0.000000   0.000000   0.000000
    106       0.000000   0.000000   0.000000   0.000000   0.000000   0.000000
    107       0.000000   0.000000   0.000000   0.000000   0.000000   0.000000
    108       0.000000   0.000000   0.000000   0.000000   0.000000   0.000000
    109       0.000000   0.000000   0.000000   0.000000   0.000000   0.000000
    110       0.000000   0.000000   0.000000   0.000000   0.000000   0.000000
    111       0.000000   0.000000   0.000000   0.000000   0.000000   0.000000
    112       0.000000   0.000000   0.000000   0.000000   0.000000   0.000000
    113       0.000000   0.000000   0.000000   0.000000   0.000000   0.000000
    114       0.000000   0.000000   0.000000   0.000000   0.000000   0.000000
    115       0.000000   0.000000   0.000000   0.000000   0.000000   0.000000
    116       0.000000   0.000000   0.000000   0.000000   0.000000   0.000000
    117       0.000000   0.000000   0.000000   0.000000   0.000000   0.000000
    118       0.000000   0.000000   0.000000   0.000000   0.000000   0.000000
    119       0.000000   0.000000   0.000000   0.000000   0.000000   0.000000
    120       0.000000   0.000000   0.000000   0.000000   0.000000   0.000000
    121       0.000000   0.000000   0.000000   0.000000   0.000000   0.000000
    122       0.000000   0.000000   0.000000   0.000000   0.000000   0.000000
    123       0.000000   0.000000   0.000000   0.000000   0.000000   0.000000
    124       0.000000   0.000000   0.000000   0.000000   0.000000   0.000000
    125       0.000000   0.000000   0.000000   0.000000   0.000000   0.000000
    126       0.000000   0.000000   0.000000   0.000000   0.000000   0.000000
    127       0.000000   0.000000   0.000000   0.000000   0.000000   0.000000
    128       0.000000   0.000000   0.000000   0.000000   0.000000   0.000000
    129       0.000000   0.000000   0.000000   0.000000   0.000000   0.000000
    130       0.000000   0.000000   0.000000   0.000000   0.000000   0.000000
    131       0.000000   0.000000   0.000000   0.000000   0.000000   0.000000
    132       0.000000   0.000000   0.000000   0.000000   0.000000   0.000000
    133       0.000000   0.000000   0.000000   0.000000   0.000000   0.000000
    134       0.000000   0.000000   0.000000   0.000000   0.000000   0.000000
    135       0.000000   0.000000   0.000000   0.000000   0.000000   0.000000
    136       0.000000   0.000000   0.000000   0.000000   0.000000   0.000000
    137       0.000000   0.000000   0.000000   0.000000   0.000000   0.000000
    138       0.000000   0.000000   0.000000   0.000000   0.000000   0.000000
    139       0.000000   0.000000   0.000000   0.000000   0.000000   0.000000
    140       0.000000   0.000000   0.000000   0.000000   0.000000   0.000000
    141       0.000000   0.000000   0.000000   0.000000   0.000000   0.000000
    142       0.000000   0.000000   0.000000   0.000000   0.000000   0.000000
    143       0.000000   0.000000   0.000000   0.000000   0.000000   0.000000
    144       0.000000   0.000000   0.000000   0.000000   0.000000   0.000000
    145       0.000000   0.000000   0.000000   0.000000   0.000000   0.000000
    146       0.000000   0.000000   0.000000   0.000000   0.000000   0.000000
    147       0.000000   0.000000   0.000000   0.000000   0.000000   0.000000
    148       0.000000   0.000000   0.000000   0.000000   0.000000   0.000000
    149       0.000000   0.000000   0.000000   0.000000   0.000000   0.000000
    150       0.000000   0.000000   0.000000   0.000000   0.000000   0.000000
    151       0.000000   0.000000   0.000000   0.000000   0.000000   0.000000
    152       0.000000   0.000000   0.000000   0.000000   0.000000   0.000000
    153       0.000000   0.000000   0.000000   0.000000   0.000000   0.000000
    154       0.000000   0.000000   0.000000   0.000000   0.000000   0.000000
    155       0.000000   0.000000   0.000000   0.000000   0.000000   0.000000
    156       0.000000   0.000000   0.000000   0.000000   0.000000   0.000000
    157       0.000000   0.000000   0.000000   0.000000   0.000000   0.000000
    158       0.000000   0.000000   0.000000   0.000000   0.000000   0.000000
    159       0.000000   0.000000   0.000000   0.000000   0.000000   0.000000
    160       0.000000   0.000000   0.000000   0.000000   0.000000   0.000000
    161       0.000000   0.000000   0.000000   0.000000   0.000000   0.000000
    162       0.000000   0.000000   0.000000   0.000000   0.000000   0.000000
    163       0.000000   0.000000   0.000000   0.000000   0.000000   0.000000
    164       0.000000   0.000000   0.000000   0.000000   0.000000   0.000000
    165       0.000000   0.000000   0.000000   0.000000   0.000000   0.000000
    166       0.000000   0.000000   0.000000   0.000000   0.000000   0.000000
    167       0.000000   0.000000   0.000000   0.000000   0.000000   0.000000
    168       0.000000   0.000000   0.000000   0.000000   0.000000   0.000000
    169       0.000000   0.000000   0.000000   0.000000   0.000000   0.000000
    170       0.000000   0.000000   0.000000   0.000000   0.000000   0.000000
    171       0.000000   0.000000   0.000000   0.000000   0.000000   0.000000
    172       0.000000   0.000000   0.000000   0.000000   0.000000   0.000000
    173       0.000000   0.000000   0.000000   0.000000   0.000000   0.000000
    174       0.000000   0.000000   0.000000   0.000000   0.000000   0.000000
    175       0.000000   0.000000   0.000000   0.000000   0.000000   0.000000
    176       0.000000   0.000000   0.000000   0.000000   0.000000   0.000000
    177       0.000000   0.000000   0.000000   0.000000   0.000000   0.000000
    178       0.000000   0.000000   0.000000   0.000000   0.000000   0.000000
    179       0.000000   0.000000   0.000000   0.000000   0.000000   0.000000
    180       0.000000   0.000000   0.000000   0.000000   0.000000   0.000000
    181       0.000000   0.000000   0.000000   0.000000   0.000000   0.000000
    182       0.000000   0.000000   0.000000   0.000000   0.000000   0.000000
    183       0.000000   0.000000   0.000000   0.000000   0.000000   0.000000
    184       0.000000   0.000000   0.000000   0.000000   0.000000   0.000000
    185       0.000000   0.000000   0.000000   0.000000   0.000000   0.000000
    186       0.000000   0.000000   0.000000   0.000000   0.000000   0.000000
    187       0.000000   0.000000   0.000000   0.000000   0.000000   0.000000
    188       0.000000   0.000000   0.000000   0.000000   0.000000   0.000000
    189       0.000000   0.000000   0.000000   0.000000   0.000000   0.000000
    190       0.000000   0.000000   0.000000   0.000000   0.000000   0.000000
    191       0.000000   0.000000   0.000000   0.000000   0.000000   0.000000
    192       0.000000   0.000000   0.000000   0.000000   0.000000   0.000000
    193       0.000000   0.000000   0.000000   0.000000   0.000000   0.000000
    194       0.000000   0.000000   0.000000   0.000000   0.000000   0.000000
    195       0.000000   0.000000   0.000000   0.000000   0.000000   0.000000
    196       0.000000   0.000000   0.000000   0.000000   0.000000   0.000000
    197       0.000000   0.000000   0.000000   0.000000   0.000000   0.000000
    198       0.000000   0.000000   0.000000   0.000000   0.000000   0.000000
    199       0.000000   0.000000   0.000000   0.000000   0.000000   0.000000
    200       0.000000   0.000000   0.000000   0.000000   0.000000   0.000000
    201       0.000000   0.000000   0.000000   0.000000   0.000000   0.000000
    202       0.000000   0.000000   0.000000   0.000000   0.000000   0.000000
    203       0.000000   0.000000   0.000000   0.000000   0.000000   0.000000
    204       0.000000   0.000000   0.000000   0.000000   0.000000   0.000000
    205       0.000000   0.000000   0.000000   0.000000   0.000000   0.000000
    206       0.000000   0.000000   0.000000   0.000000   0.000000   0.000000
    207       0.000000   0.000000   0.000000   0.000000   0.000000   0.000000
    208       0.000000   0.000000   0.000000   0.000000   0.000000   0.000000
    209       0.000000   0.000000   0.000000   0.000000   0.000000   0.000000
    210       0.000000   0.000000   0.000000   0.000000   0.000000   0.000000
    211       0.000000   0.000000   0.000000   0.000000   0.000000   0.000000
    212       0.000000   0.000000   0.000000   0.000000   0.000000   0.000000
    213       0.000000   0.000000   0.000000   0.000000   0.000000   0.000000
    214       0.000000   0.000000   0.000000   0.000000   0.000000   0.000000
    215       0.000000   0.000000   0.000000   0.000000   0.000000   0.000000
    216       0.000000   0.000000   0.000000   0.000000   0.000000   0.000000
    217       0.000000   0.000000   0.000000   0.000000   0.000000   0.000000
    218       0.000000   0.000000   0.000000   0.000000   0.000000   0.000000
    219       0.000000   0.000000   0.000000   0.000000   0.000000   0.000000
    220       0.000000   0.000000   0.000000   0.000000   0.000000   0.000000
    221       0.000000   0.000000   0.000000   0.000000   0.000000   0.000000
    222       0.000000   0.000000   0.000000   0.000000   0.000000   0.000000
    223       0.000000   0.000000   0.000000   0.000000   0.000000   0.000000
    224       0.000000   0.000000   0.000000   0.000000   0.000000   0.000000
    225       0.000000   0.000000   0.000000   0.000000   0.000000   0.000000
    226       0.000000   0.000000   0.000000   0.000000   0.000000   0.000000
    227       0.000000   0.000000   0.000000   0.000000   0.000000   0.000000
    228       0.000000   0.000000   0.000000   0.000000   0.000000   0.000000
    229       0.000000   0.000000   0.000000   0.000000   0.000000   0.000000
    230       0.000000   0.000000   0.000000   0.000000   0.000000   0.000000
    231       0.000000   0.000000   0.000000   0.000000   0.000000   0.000000
    232       0.000000   0.000000   0.000000   0.000000   0.000000   0.000000
    233       0.000000   0.000000   0.000000   0.000000   0.000000   0.000000
    234       0.000000   0.000000   0.000000   0.000000   0.000000   0.000000
    235       0.000000   0.000000   0.000000   0.000000   0.000000   0.000000
    236       0.000000   0.000000   0.000000   0.000000   0.000000   0.000000
    237       0.000000   0.000000   0.000000   0.000000   0.000000   0.000000
    238       0.000000   0.000000   0.000000   0.000000   0.000000   0.000000
    239       0.000000   0.000000   0.000000   0.000000   0.000000   0.000000
    240       0.000000   0.000000   0.000000   0.000000   0.000000   0.000000
    241       0.000000   0.000000   0.000000   0.000000   0.000000   0.000000
    242       0.000000   0.000000   0.000000   0.000000   0.000000   0.000000
    243       0.000000   0.000000   0.000000   0.000000   0.000000   0.000000
    244       0.000000   0.000000   0.000000   0.000000   0.000000   0.000000
    245       0.000000   0.000000   0.000000   0.000000   0.000000   0.000000
    246       0.000000   0.000000   0.000000   0.000000   0.000000   0.000000
    247       0.000000   0.000000   0.000000   0.000000   0.000000   0.000000
    248       0.000000   0.000000   0.000000   0.000000   0.000000   0.000000
    249       0.000000   0.000000   0.000000   0.000000   0.000000   0.000000
    250       0.000000   0.000000   0.000000   0.000000   0.000000   0.000000
    251       0.000000   0.000000   0.000000   0.000000   0.000000   0.000000
                  6          7          8          9         10         11    
      0       0.000688   0.000102  -0.010552   0.009247   0.042286  -0.019121
      1      -0.001069   0.000110   0.009590  -0.037143  -0.065323   0.006225
      2       0.000681   0.000275   0.009586   0.010396  -0.011099   0.009092
      3       0.000297   0.000099  -0.007881   0.004611   0.038019  -0.018882
      4       0.000117   0.000279   0.014611  -0.017081  -0.069254   0.000567
      5      -0.000559   0.000375   0.017471  -0.020137  -0.026671   0.013319
      6      -0.000574  -0.000005  -0.010415  -0.011249   0.042885  -0.014206
      7       0.000472   0.000366   0.016905  -0.003388  -0.066514  -0.002740
      8      -0.000303   0.000468   0.021691   0.004133  -0.011155   0.008586
      9      -0.000822   0.000059  -0.005295  -0.036686   0.035706  -0.010318
     10       0.000455   0.000329   0.015289   0.022592  -0.043902  -0.005700
     11      -0.000599   0.000459   0.018250   0.029497   0.001954   0.005051
     12      -0.001567   0.000098  -0.007303  -0.032023   0.038030  -0.010511
     13      -0.000491  -0.000447   0.006928   0.005324  -0.037924   0.000943
     14      -0.000453  -0.000088   0.007102   0.056804   0.015497   0.002832
     15       0.001853   0.000223  -0.008829  -0.012897   0.040050  -0.014647
     16       0.000502  -0.000040   0.006656  -0.019838  -0.047124   0.004565
     17       0.000254   0.000121   0.005435   0.043681   0.008185   0.004096
     18      -0.000288   0.000277   0.004522  -0.053636   0.020925  -0.011400
     19      -0.000091   0.000355   0.017390   0.053552  -0.028366  -0.011649
     20      -0.000400   0.000465   0.018484  -0.001138  -0.014705   0.010032
     21       0.000282   0.000550   0.008047  -0.034020   0.014245  -0.017131
     22      -0.000139   0.000240   0.015530   0.042563  -0.030188  -0.008724
     23      -0.000450   0.000331   0.014952  -0.029823  -0.033030   0.015892
     24       0.000339   0.000379   0.001748  -0.006019   0.023079  -0.019756
     25       0.000171   0.000337   0.016420   0.013370  -0.053723  -0.004837
     26      -0.000536   0.000379   0.017637  -0.049009  -0.043313   0.018033
     27       0.000264   0.000685   0.009612  -0.032656   0.011660  -0.017919
     28       0.000172   0.000181   0.008752   0.026067  -0.018165  -0.003542
     29      -0.000698   0.000738   0.005914  -0.010575  -0.022859   0.016031
     30       0.000631   0.000964   0.008937  -0.011331   0.010855  -0.018433
     31       0.000922   0.000397   0.008225   0.011888  -0.019804  -0.007704
     32      -0.000313   0.000747   0.004600  -0.006900  -0.026122   0.009752
     33      -0.000633   0.001037   0.011682  -0.018656   0.006397  -0.018465
     34       0.000693  -0.000793   0.001169  -0.008216  -0.001526  -0.002091
     35      -0.001273  -0.000483  -0.003958   0.006979  -0.010254   0.011472
     36       0.000100   0.001020   0.014339  -0.046148   0.004377  -0.018416
     37      -0.000525  -0.001342  -0.003365  -0.004376   0.010207   0.006992
     38       0.000147  -0.000063  -0.008149   0.010225   0.001220   0.020486
     39       0.002452   0.000550   0.012896  -0.055128   0.007709  -0.017970
     40       0.000897  -0.000054   0.001801   0.020459  -0.000539   0.005254
     41      -0.000093   0.000479  -0.001626   0.001243  -0.007158   0.022490
     42      -0.002582   0.001150   0.011569  -0.003247   0.004368  -0.017539
     43       0.000371  -0.000435  -0.000803  -0.031645   0.005359  -0.008172
     44      -0.002005   0.000111  -0.007597   0.016327  -0.004779   0.002504
     45      -0.000788   0.002172   0.013830  -0.015623  -0.000010  -0.017970
     46      -0.000822  -0.004737  -0.004840  -0.055219   0.023669  -0.002303
     47       0.000515  -0.004023  -0.013157   0.024283   0.012025   0.005703
     48       0.000773   0.003373   0.016463  -0.043723  -0.002479  -0.018545
     49      -0.002913  -0.007330  -0.008354  -0.052569   0.034768   0.010593
     50       0.001002  -0.004928  -0.016763   0.025526   0.022406   0.017673
     51       0.000008   0.001223   0.017271  -0.059667  -0.000077  -0.018686
     52      -0.001788  -0.002427  -0.009860  -0.025942   0.027791   0.014017
     53      -0.000410  -0.001205  -0.015888   0.019578   0.016968   0.024328
     54       0.000821   0.000640   0.018217  -0.042377  -0.001078  -0.020383
     55       0.000427   0.000450   0.019390   0.076303  -0.018774  -0.016249
     56      -0.000166   0.000416   0.017870  -0.063769  -0.051947   0.020293
     57       0.000193  -0.000044  -0.012630   0.029011   0.044949  -0.022996
     58       0.000395   0.000333   0.015935  -0.042384  -0.092172   0.003676
     59      -0.000280   0.000458   0.020840  -0.045307  -0.040447   0.017054
     60      -0.000789  -0.000213  -0.009034  -0.053764   0.040724  -0.004642
     61       0.000496   0.000417   0.018141   0.036516  -0.041112  -0.009478
     62      -0.000411   0.000429   0.023098   0.053600   0.017971  -0.000069
     63      -0.005061  -0.000516  -0.007370  -0.046590   0.037690  -0.006831
     64      -0.001218  -0.001815  -0.000381   0.016077  -0.024368   0.002313
     65      -0.000977  -0.001506  -0.002294   0.085912   0.033088   0.000619
     66       0.000421   0.000423   0.002789  -0.006423   0.021526  -0.020012
     67      -0.000043   0.000409   0.020416   0.026760  -0.058273  -0.008350
     68       0.000355   0.000697   0.023469  -0.070892  -0.053981   0.019883
     69      -0.000367   0.000358   0.003814   0.008549   0.019869  -0.022987
     70       0.000576   0.000324   0.014730   0.002520  -0.055563  -0.002548
     71      -0.000474   0.000296   0.014680  -0.066290  -0.054557   0.021426
     72      -0.000843   0.000014  -0.009009  -0.014466   0.040787  -0.014011
     73       0.000854   0.000456   0.021012   0.008231  -0.069956  -0.006750
     74      -0.001378   0.000562   0.027580  -0.016606  -0.020945   0.010973
     75      -0.000232  -0.000136  -0.017553  -0.001404   0.053795  -0.013633
     76       0.000403   0.000335   0.015807  -0.023996  -0.077854   0.001011
     77      -0.000247   0.000476   0.021642   0.023668   0.000392   0.005367
     78      -0.000139   0.000300   0.005470  -0.058000   0.019517  -0.010964
     79       0.001926   0.000662   0.021225   0.068165  -0.032106  -0.016379
     80       0.000510   0.000600   0.024085  -0.025130  -0.022943   0.012261
     81      -0.000181   0.000295   0.007989  -0.077683   0.015873  -0.008112
     82      -0.000416   0.000294   0.016711   0.072893  -0.012063  -0.014167
     83      -0.000547   0.000431   0.016452   0.018513  -0.005826   0.007381
     84      -0.000360  -0.000369  -0.017026  -0.045014   0.051855  -0.003252
     85       0.000543   0.000431   0.016273   0.015996  -0.051754  -0.005345
     86      -0.000382   0.000380   0.023084   0.075116   0.030641  -0.003697
     87      -0.000191  -0.000220  -0.005267  -0.072511   0.035146  -0.001811
     88       0.000481   0.000273   0.017316   0.056038  -0.024484  -0.011916
     89      -0.000773   0.000376   0.020929   0.070501   0.027223  -0.002425
     90      -0.000877  -0.000200  -0.007798  -0.056167   0.038994  -0.004607
     91      -0.000302   0.000557   0.023309   0.047630  -0.045386  -0.014058
     92      -0.000183   0.000480   0.029394   0.032984   0.007927   0.001975
     93       0.000127  -0.000004  -0.010821   0.026470   0.042041  -0.023026
     94       0.000384   0.000412   0.020195  -0.029529  -0.095945  -0.000422
     95      -0.000496   0.000606   0.026399  -0.067431  -0.051759   0.020013
     96       0.000073  -0.000020  -0.010859   0.041475   0.041550  -0.026551
     97       0.000470   0.000290   0.013943  -0.053676  -0.094343   0.006382
     98      -0.000465   0.000373   0.017462  -0.061537  -0.050838   0.020224
     99       0.000101  -0.000213  -0.019801   0.038141   0.056629  -0.022652
    100       0.000362   0.000305   0.014733  -0.063178  -0.103910   0.007410
    101      -0.000284   0.000470   0.021310  -0.026781  -0.029467   0.013881
    102       0.007443   0.000192  -0.010826  -0.009793   0.041781  -0.014747
    103       0.007244  -0.001951  -0.004270  -0.029194  -0.037767   0.010980
    104       0.009830  -0.001255  -0.007737   0.060362   0.019985   0.005380
    105       0.000094   0.000455   0.023577  -0.060446  -0.007968  -0.019841
    106       0.000094   0.000354   0.019385   0.099205  -0.001524  -0.020042
    107      -0.000041   0.000442   0.016050  -0.051780  -0.045231   0.019124
    108       0.000364   0.000687   0.021198  -0.029341  -0.006650  -0.024023
    109       0.000564   0.000429   0.018239   0.069314  -0.019951  -0.014512
    110       0.000002   0.000424   0.015026  -0.087571  -0.065600   0.025604
    111       0.001022   0.000678   0.017565  -0.043136  -0.000002  -0.019956
    112      -0.000187   0.000432   0.023544   0.085940  -0.026545  -0.019779
    113      -0.001103   0.000128   0.024839  -0.077552  -0.059410   0.019403
    114      -0.006101   0.000968   0.009901   0.017249   0.006237  -0.015503
    115       0.006173   0.001180   0.001723  -0.032052  -0.003879  -0.018765
    116       0.003457   0.001783  -0.005184   0.016607  -0.013930  -0.008118
    117      -0.007338   0.001530   0.014215   0.003435  -0.001641  -0.015246
    118       0.009776  -0.000632  -0.008581  -0.090208   0.029978  -0.012545
    119       0.011414  -0.001686  -0.018821   0.033945   0.018631  -0.006752
    120      -0.001226   0.004297   0.018200  -0.052980  -0.005731  -0.018357
    121      -0.007387  -0.008928  -0.010968  -0.070765   0.048115   0.015151
    122       0.003689  -0.006490  -0.020790   0.032221   0.034279   0.019603
    123      -0.000657   0.000204  -0.007448   0.016713   0.036520  -0.021829
    124       0.000082   0.000055   0.007831  -0.041388  -0.062411   0.007682
    125      -0.001520   0.000006   0.006896  -0.004418  -0.020721   0.011912
    126      -0.000951  -0.000186  -0.017410   0.023325   0.053930  -0.020228
    127       0.000048   0.000153   0.009495  -0.061362  -0.079889   0.010180
    128      -0.000351   0.000238   0.009274   0.021208  -0.004348   0.007393
    129       0.003632   0.000242   0.011644   0.028538   0.014977   0.004253
    130      -0.005391   0.000502  -0.013645  -0.076117   0.007262  -0.076316
    131       0.004266  -0.000826  -0.021511   0.044570   0.012423  -0.029449
    132       0.002384   0.000134   0.018216   0.086241   0.023013   0.046797
    133      -0.002851   0.000325  -0.018621  -0.113004   0.001083  -0.109230
    134       0.000981  -0.000461  -0.027708   0.071005   0.002813  -0.076313
    135      -0.001741   0.000441   0.016015   0.119462   0.042986   0.073668
    136      -0.004195   0.000257  -0.023185  -0.102770  -0.022240  -0.175705
    137       0.001806  -0.000501  -0.030224   0.083687  -0.002166  -0.097989
    138      -0.001532   0.000325   0.007143   0.092931   0.054524   0.056625
    139      -0.005653   0.000460  -0.022936  -0.055772  -0.039385  -0.209888
    140      -0.000046  -0.000424  -0.026897   0.068546   0.002598  -0.072941
    141       0.006572  -0.000277   0.000355   0.032827   0.045749   0.012081
    142      -0.008793   0.000772  -0.017995  -0.018319  -0.032748  -0.176627
    143      -0.002521  -0.000409  -0.020975   0.041353   0.012489  -0.025906
    144       0.002840  -0.000049   0.002576   0.001090   0.026088  -0.013724
    145      -0.006545   0.000801  -0.013232  -0.027983  -0.009474  -0.109786
    146       0.002607  -0.000650  -0.018399   0.028947   0.017111  -0.004629
    147      -0.001065   0.000357   0.025031   0.107265   0.014424   0.060661
    148      -0.001896   0.000065  -0.018699  -0.149530   0.014160  -0.083230
    149       0.000993  -0.000381  -0.030390   0.082386  -0.000898  -0.096025
    150      -0.005996   0.001053   0.021222   0.165979   0.049636   0.108096
    151      -0.001870  -0.000137  -0.026956  -0.131702  -0.027194  -0.201133
    152       0.000636  -0.000451  -0.034781   0.105403  -0.009779  -0.134613
    153      -0.008606   0.000819   0.005445   0.118740   0.070277   0.077914
    154      -0.001777   0.000219  -0.026599  -0.048539  -0.057802  -0.262095
    155       0.000524  -0.000422  -0.028875   0.078137  -0.001220  -0.089676
    156      -0.002014  -0.000312  -0.006638   0.010807   0.054310  -0.002372
    157      -0.003877   0.000765  -0.017940   0.017789  -0.045993  -0.203411
    158      -0.001082  -0.000422  -0.018354   0.029563   0.016637  -0.005513
    159      -0.100653   0.003233  -0.002700  -0.044513   0.019912  -0.047423
    160       0.044623  -0.000785  -0.009576  -0.000183  -0.004933  -0.085603
    161      -0.022784  -0.000268  -0.014196   0.005960   0.024671   0.031259
    162       0.003445   0.000455   0.019887  -0.081500  -0.001050  -0.018075
    163      -0.005725  -0.001483  -0.014051  -0.023214   0.034556   0.019889
    164      -0.004976  -0.000474  -0.019733   0.021143   0.023532   0.030107
    165       0.002896  -0.000674   0.017171   0.004143  -0.014168  -0.026055
    166      -0.000811   0.000769  -0.008125  -0.130715   0.050937   0.023575
    167      -0.000609  -0.000134  -0.021541   0.036923   0.029421   0.001105
    168       0.001680  -0.002771   0.018477   0.056643  -0.147950   0.053174
    169       0.001252   0.001111  -0.078310  -0.028133   0.007099   0.151003
    170       0.001147   0.001758  -0.029069   0.045243   0.051595  -0.092505
    171       0.000649  -0.006013   0.025595   0.083481  -0.067339   0.014397
    172       0.004445   0.000058  -0.049170   0.017000   0.033345   0.068133
    173       0.001578   0.003593  -0.040125   0.014378  -0.021964  -0.045028
    174       0.000989  -0.004937   0.028436   0.083090  -0.080530   0.020890
    175       0.000294  -0.005112  -0.009410   0.061491   0.081182   0.062835
    176      -0.001951   0.003251  -0.052933  -0.025719  -0.134797  -0.005312
    177      -0.001094  -0.003403   0.024709   0.056450  -0.172511   0.065570
    178      -0.002672  -0.002301  -0.003595   0.061837   0.101401   0.143356
    179      -0.000662   0.003935  -0.056249  -0.035294  -0.173878  -0.013042
    180      -0.000860  -0.002432   0.018020   0.029716  -0.252691   0.104452
    181      -0.001686   0.000962  -0.033973   0.017130   0.073875   0.230161
    182      -0.002687   0.001091  -0.045035  -0.004528  -0.099368  -0.061465
    183       0.000261  -0.001255   0.014603   0.029948  -0.240483   0.098148
    184      -0.001374   0.000869  -0.070428  -0.028243   0.026630   0.232210
    185      -0.000854   0.000707  -0.032021   0.035833   0.013392  -0.100826
    186       0.026387  -0.013040   0.025809   0.111102   0.025754  -0.028265
    187       0.040152   0.003787  -0.056096   0.018773   0.015607   0.002878
    188       0.002065   0.004944  -0.039720   0.023669   0.016957  -0.038249
    189       0.120132  -0.002674  -0.010055   0.062711   0.034411  -0.028498
    190       0.060228   0.023089  -0.062270   0.015814   0.014787   0.000574
    191      -0.037211   0.023938  -0.053450   0.006091   0.040447   0.019344
    192       0.208377   0.061578  -0.029248   0.028209   0.031023  -0.021377
    193       0.144898  -0.167696  -0.000783   0.057277   0.019260  -0.007217
    194      -0.120043  -0.138422   0.013133  -0.054758   0.036147   0.036466
    195      -0.307621   0.068854  -0.022645  -0.043302   0.022625  -0.002406
    196      -0.032875  -0.173856   0.021727   0.031974   0.027145   0.001008
    197      -0.123361  -0.150287   0.029900  -0.062175   0.043860   0.039142
    198      -0.078447  -0.009217   0.004168  -0.054248   0.021561  -0.004924
    199       0.023910   0.049633  -0.046307  -0.022214   0.019448   0.026789
    200      -0.059962   0.044589  -0.043242  -0.004961   0.047372   0.037351
    201       0.000703  -0.002173   0.007075   0.004767   0.024450  -0.020668
    202       0.011664   0.019634  -0.082446  -0.028653   0.027499   0.032211
    203      -0.002395   0.018273  -0.079960   0.029624   0.057059   0.031617
    204       0.077730  -0.019731  -0.039955   0.061369   0.036213  -0.030145
    205      -0.209362   0.044245   0.011499   0.117189   0.021269  -0.017286
    206       0.281630   0.029680   0.035137  -0.105148   0.027496   0.048336
    207      -0.261029  -0.037585  -0.090190   0.008445   0.025884  -0.009684
    208       0.034462   0.111596   0.159477   0.153450   0.040067  -0.042226
    209      -0.152023   0.091383   0.174096  -0.156995   0.037209   0.050273
    210       0.291722  -0.052602  -0.090778  -0.072453   0.014214   0.006919
    211       0.152651   0.111896   0.194872   0.128197   0.046781  -0.038064
    212      -0.029246   0.090965   0.201554  -0.165178   0.043946   0.050759
    213       0.021111  -0.009190  -0.036940  -0.097902   0.015949   0.010500
    214      -0.216528   0.033154   0.074685   0.063206   0.032201  -0.009211
    215       0.272907   0.011192   0.086014  -0.124355   0.038671   0.048370
    216      -0.089647  -0.003560   0.011136  -0.105254   0.018785   0.005503
    217       0.027376   0.019379  -0.039470  -0.049116   0.011906   0.034471
    218      -0.061270   0.019669  -0.042222   0.005822   0.043843   0.036463
    219       0.014215   0.013324   0.002736   0.007210   0.028078  -0.019275
    220      -0.018563  -0.042616  -0.063432  -0.042310   0.010086   0.027652
    221      -0.000502  -0.033139  -0.072117   0.078853   0.049163   0.013637
    222      -0.171389   0.183534  -0.173678   0.026301   0.020215  -0.002955
    223       0.123361  -0.474552   0.360800   0.211874   0.063650  -0.086981
    224      -0.256560  -0.393539   0.354825  -0.187035   0.050291   0.032972
    225       0.061866   0.176140  -0.173047  -0.113864   0.001414   0.029463
    226       0.251784  -0.475231   0.421147   0.166630   0.074968  -0.077902
    227      -0.285250  -0.392535   0.400730  -0.197068   0.062512   0.034443
    228       0.001282  -0.003217   0.016353   0.056718  -0.138730   0.048486
    229       0.001502   0.001102  -0.107207  -0.063577  -0.026018   0.153774
    230       0.001003  -0.000677  -0.017148   0.076782   0.139279  -0.124626
    231      -0.000907  -0.001394   0.010087   0.009430  -0.302382   0.127915
    232      -0.002762   0.001105  -0.093089  -0.063573   0.006117   0.297973
    233      -0.000342   0.000831  -0.024147   0.060076   0.071843  -0.138454
    234      -0.001345  -0.001337   0.015625   0.009021  -0.323908   0.139350
    235      -0.000408   0.002416  -0.028932   0.017347   0.089625   0.295145
    236      -0.003674   0.001043  -0.047381  -0.011924  -0.129289  -0.068412
    237      -0.000432  -0.003222   0.027223   0.056680  -0.181048   0.069994
    238      -0.002350  -0.002718   0.025558   0.097040   0.138907   0.139707
    239      -0.001448   0.005337  -0.067704  -0.066764  -0.262517   0.018131
    240      -0.008162  -0.003845   0.033191   0.104060  -0.017872  -0.008916
    241       0.046995  -0.007877   0.016611   0.096375   0.101987  -0.001578
    242      -0.004789   0.002885  -0.061145  -0.049822  -0.193312   0.031295
    243       0.017693  -0.022199   0.037744   0.133061   0.039334  -0.035397
    244       0.064359   0.017762  -0.078770  -0.011601   0.014415  -0.005528
    245       0.019411  -0.005461  -0.031867   0.061301   0.074313  -0.086088
    246       0.026482  -0.023340   0.038171   0.148046   0.075673  -0.050684
    247       0.026916  -0.004426  -0.035122   0.052937   0.004255  -0.031244
    248      -0.010501   0.009397  -0.041244   0.006422  -0.031078  -0.033619
    249       0.158509   0.042070  -0.052365   0.092233   0.047942  -0.031077
    250       0.069326   0.032750  -0.066948   0.020814   0.004007  -0.030825
    251      -0.025063   0.029878  -0.065998   0.015133   0.047935   0.025684
                 12         13         14         15         16         17    
      0       0.002461  -0.099802   0.017767  -0.039373  -0.072173  -0.034569
      1       0.102580  -0.068996   0.020751  -0.028150   0.026617   0.046885
      2      -0.001895  -0.032442   0.040542  -0.011040  -0.014482   0.015779
      3       0.000214  -0.081030   0.004036  -0.039642  -0.067017  -0.039464
      4       0.064452  -0.052332  -0.009308  -0.062819   0.009552   0.017949
      5       0.012303   0.030873   0.003208   0.003851   0.016705   0.017863
      6       0.020956  -0.078736   0.027329   0.005945  -0.042116  -0.018965
      7       0.035684  -0.044170  -0.015658  -0.068425   0.003076   0.000994
      8      -0.055346   0.061130   0.013925   0.047292   0.028963  -0.011058
      9       0.030867  -0.029189   0.011750   0.031147  -0.013273  -0.008602
     10      -0.015966  -0.047528   0.021589  -0.008659   0.015247  -0.016998
     11      -0.081841   0.031005   0.038110   0.056307   0.017119  -0.024121
     12       0.031916  -0.040825   0.017949   0.032534  -0.015342  -0.008672
     13       0.021038  -0.059818   0.044114   0.035108   0.035713   0.002942
     14      -0.084783  -0.030350   0.064000   0.043571  -0.009371  -0.029191
     15       0.017534  -0.070119   0.018805  -0.003695  -0.043317  -0.019641
     16       0.065133  -0.070286   0.052770   0.016064   0.036027   0.039593
     17      -0.049679  -0.057101   0.071257   0.003596  -0.027090  -0.001137
     18       0.018561   0.032821  -0.034622  -0.009489  -0.015860  -0.009520
     19      -0.079185  -0.040305   0.037846   0.014572   0.013212  -0.041527
     20      -0.029850   0.038034   0.014112   0.026960   0.018018  -0.002469
     21      -0.008996   0.037211  -0.057631  -0.041188  -0.030628  -0.037268
     22      -0.056706  -0.045738   0.039572   0.015507   0.015905  -0.027562
     23       0.043041   0.015353  -0.003886  -0.010331   0.011881   0.023781
     24      -0.016651  -0.014486  -0.044741  -0.046870  -0.052435  -0.060061
     25       0.002977  -0.044090   0.005018  -0.033209   0.010731  -0.010060
     26       0.063691   0.035756  -0.018964  -0.022937   0.018839   0.038580
     27      -0.013808   0.042456  -0.062397  -0.044175  -0.029565  -0.039555
     28      -0.032821  -0.053141   0.061987   0.030179   0.015315  -0.001390
     29       0.050901  -0.030945   0.007828  -0.005056  -0.005412   0.004117
     30      -0.025623   0.033078  -0.078933  -0.027953  -0.025142  -0.063929
     31      -0.017066  -0.060930   0.097843   0.004675   0.004066   0.026777
     32       0.059816  -0.052689   0.038062  -0.022177  -0.016233   0.014268
     33      -0.022926   0.034866  -0.072648  -0.030937  -0.021241  -0.047157
     34      -0.008157  -0.030358   0.090451  -0.003523  -0.008273   0.021698
     35       0.054300  -0.046777   0.020903  -0.011544  -0.025923  -0.024558
     36      -0.009956   0.045971  -0.052095  -0.053649  -0.025762  -0.016844
     37      -0.015346  -0.010880   0.045310   0.020869  -0.003265  -0.008425
     38       0.047371  -0.027369  -0.022215   0.011932  -0.020824  -0.053064
     39      -0.003985   0.053769  -0.047607  -0.060428  -0.029513  -0.010354
     40      -0.033261  -0.030451   0.032252   0.045969   0.012538  -0.020946
     41       0.043850  -0.022715  -0.026810   0.018154  -0.008104  -0.033421
     42      -0.028850   0.024157  -0.081782  -0.014216  -0.014892  -0.054691
     43      -0.000340  -0.003097   0.118548  -0.037688  -0.021278   0.033278
     44       0.047358  -0.038084   0.040102  -0.021041  -0.031768  -0.039783
     45      -0.021902   0.021046  -0.076143  -0.023774  -0.018089  -0.034451
     46       0.003636   0.045051   0.106430  -0.051325  -0.026294   0.010555
     47       0.037272  -0.006768   0.023911  -0.011615  -0.028630  -0.083127
     48      -0.010401   0.031247  -0.053208  -0.049619  -0.023762  -0.009597
     49       0.004364   0.056131   0.054953  -0.027809  -0.023983  -0.016778
     50       0.038671   0.004354  -0.024906   0.009908  -0.026778  -0.106711
     51      -0.004122   0.044526  -0.041292  -0.065593  -0.028095   0.001085
     52      -0.004990   0.028147   0.017231   0.011407  -0.012586  -0.026011
     53       0.043706  -0.006009  -0.053861   0.024826  -0.022798  -0.091697
     54      -0.025981   0.085639  -0.087194  -0.062608  -0.020988  -0.041219
     55      -0.124432  -0.035683   0.047060   0.032484   0.013181  -0.065812
     56       0.089848   0.037833  -0.029128  -0.038322   0.019850   0.053322
     57      -0.009003  -0.131475   0.019352  -0.074121  -0.101296  -0.046695
     58       0.117119  -0.049606  -0.048685  -0.120777  -0.001342   0.032896
     59       0.039955   0.061989  -0.022475  -0.000397   0.032185   0.028425
     60       0.053852  -0.024329   0.030377   0.086251   0.015912   0.005058
     61      -0.045828  -0.040828   0.018797  -0.018065   0.006896  -0.030031
     62      -0.152170   0.060277   0.053053   0.098700   0.028055  -0.050505
     63       0.044229  -0.020305   0.019897   0.066185   0.007932  -0.000893
     64       0.007061  -0.058273   0.054639   0.079248   0.049744  -0.009630
     65      -0.114900  -0.050662   0.073532   0.060799  -0.019755  -0.054638
     66      -0.019192  -0.007788  -0.049928  -0.047869  -0.051220  -0.062991
     67      -0.022709  -0.024889  -0.020402  -0.041563   0.007680  -0.040680
     68       0.070480   0.081655  -0.040548  -0.023498   0.035530   0.048351
     69      -0.035475  -0.009740  -0.063495  -0.058294  -0.059830  -0.087022
     70       0.024545  -0.052183   0.010362  -0.036830   0.011518   0.006140
     71       0.112629   0.013699  -0.027724  -0.053536   0.010189   0.056282
     72       0.020226  -0.068739   0.021151   0.005366  -0.039321  -0.019544
     73       0.009222  -0.030382  -0.037499  -0.096782  -0.010786  -0.018707
     74      -0.049843   0.108738  -0.010869   0.053781   0.048385  -0.006889
     75       0.030460  -0.123810   0.062184   0.022346  -0.047461  -0.010720
     76       0.078170  -0.048644  -0.026384  -0.087096   0.003912   0.020557
     77      -0.091423   0.058681   0.028331   0.066127   0.027491  -0.027143
     78       0.019808   0.040992  -0.038966  -0.011955  -0.014668  -0.007201
     79      -0.107881  -0.027264   0.019696  -0.008729   0.002810  -0.060828
     80      -0.024164   0.085261  -0.011523   0.011602   0.024341   0.010090
     81       0.030411   0.068965  -0.049783  -0.013563  -0.006898   0.006256
     82      -0.117814  -0.042263   0.064184   0.051980   0.019321  -0.052618
     83      -0.050774   0.018863   0.031973   0.043098   0.015618  -0.014710
     84       0.065182  -0.066452   0.060282   0.108229   0.013261   0.008589
     85      -0.002138  -0.045356   0.007160  -0.033680   0.008956  -0.011642
     86      -0.191264   0.055021   0.070971   0.118597   0.025486  -0.067258
     87       0.061009   0.013635   0.018914   0.107139   0.038891   0.012353
     88      -0.086465  -0.041644   0.045163   0.025781   0.015195  -0.045999
     89      -0.171619   0.041241   0.069052   0.105564   0.019985  -0.060345
     90       0.052976  -0.016590   0.025988   0.085090   0.017840   0.005124
     91      -0.071913  -0.029719   0.000901  -0.054217  -0.010073  -0.043411
     92      -0.147603   0.108380   0.030434   0.105274   0.048015  -0.044577
     93      -0.011062  -0.119712   0.010439  -0.076121  -0.098599  -0.049545
     94       0.090995  -0.037208  -0.070590  -0.148502  -0.015588   0.010785
     95       0.049855   0.109913  -0.049270   0.010767   0.056126   0.031539
     96      -0.023016  -0.136609   0.003932  -0.109422  -0.121877  -0.062175
     97       0.140407  -0.055670  -0.044304  -0.116981   0.004090   0.047386
     98       0.087928   0.038545  -0.029480  -0.033910   0.021736   0.049822
     99      -0.000159  -0.177246   0.055405  -0.063666  -0.110488  -0.034798
    100       0.160448  -0.053941  -0.061593  -0.142511  -0.001292   0.052373
    101       0.003525   0.062103  -0.008582   0.019073   0.031431   0.012659
    102       0.017433  -0.074209   0.020008  -0.007307  -0.047709  -0.018561
    103       0.081579  -0.067236   0.059563   0.039074   0.039723   0.050739
    104      -0.052879  -0.087311   0.079354  -0.016152  -0.049733   0.005293
    105      -0.024110   0.119783  -0.091654  -0.059935  -0.005550  -0.024313
    106      -0.172438  -0.035934   0.073691   0.069516   0.016747  -0.084978
    107       0.077005   0.026069  -0.020759  -0.029918   0.015448   0.042753
    108      -0.043609   0.088907  -0.106266  -0.084053  -0.029938  -0.062990
    109      -0.110627  -0.038395   0.047868   0.031827   0.014325  -0.056920
    110       0.146738   0.026209  -0.047591  -0.068903   0.015164   0.077369
    111      -0.023843   0.083461  -0.084433  -0.059954  -0.020622  -0.039278
    112      -0.141141  -0.025321   0.024457   0.009082   0.006589  -0.085218
    113       0.080891   0.078057  -0.037596  -0.037564   0.035055   0.063329
    114      -0.037886   0.017116  -0.090465   0.005433  -0.007852  -0.075214
    115       0.000402  -0.013049   0.150539  -0.054543  -0.024065   0.056855
    116       0.047686  -0.048491   0.070889  -0.037014  -0.034495  -0.017495
    117      -0.023798   0.006771  -0.093674  -0.001169  -0.015228  -0.024982
    118       0.001618   0.093826   0.160543  -0.099905  -0.024878  -0.002932
    119       0.021084   0.035343   0.062778  -0.017290  -0.012249  -0.079661
    120      -0.005890   0.028930  -0.045822  -0.056945  -0.025518   0.003818
    121       0.010344   0.090603   0.042126  -0.037240  -0.027490  -0.029720
    122       0.033978   0.024681  -0.043268   0.017292  -0.025675  -0.136103
    123      -0.010152  -0.091417  -0.005452  -0.068068  -0.084450  -0.049561
    124       0.110544  -0.074270   0.033494  -0.013210   0.032961   0.055366
    125       0.045278  -0.059008   0.036002  -0.040380  -0.025973   0.033214
    126       0.004242  -0.146445   0.051374  -0.037708  -0.088013  -0.029237
    127       0.154311  -0.074879   0.005619  -0.052738   0.025616   0.067101
    128      -0.023546  -0.032394   0.048675  -0.000398  -0.014789   0.007476
    129      -0.018176   0.063220  -0.039983   0.003723   0.002699   0.006480
    130      -0.041173   0.065092   0.074541  -0.057104  -0.011850   0.035746
    131       0.004228   0.035319   0.039337   0.001359  -0.002630  -0.057002
    132       0.027317   0.088826  -0.000694   0.026148  -0.004298   0.144947
    133      -0.075069   0.049599   0.043746  -0.068696  -0.004953  -0.051997
    134      -0.031859   0.047228  -0.011831   0.044484   0.021291  -0.002412
    135       0.042809   0.166659   0.064740   0.034252   0.020548   0.210300
    136      -0.121418   0.011903  -0.055259  -0.025900   0.003203  -0.026357
    137      -0.047729   0.050925  -0.037553   0.064845   0.031082   0.025935
    138       0.010805   0.216914   0.088888   0.019209   0.052977   0.124579
    139      -0.133857  -0.009457  -0.123618   0.028580   0.004191   0.091952
    140      -0.028638   0.042674  -0.010334   0.041191   0.017849  -0.005314
    141      -0.037000   0.186834   0.045398  -0.002504   0.058827  -0.017674
    142      -0.099296   0.009714  -0.090498   0.039405  -0.001524   0.181064
    143       0.006905   0.031593   0.042269  -0.002217  -0.005078  -0.062450
    144      -0.050714   0.109988  -0.019096  -0.009507   0.032862  -0.069362
    145      -0.052887   0.046851   0.008565  -0.003898  -0.009527   0.148564
    146       0.022753   0.027275   0.066822  -0.021996  -0.015053  -0.088428
    147       0.052776   0.051944  -0.018361   0.037716  -0.028187   0.208799
    148      -0.065547   0.064325   0.094689  -0.110546  -0.006994  -0.142870
    149      -0.047261   0.053761  -0.032572   0.062599   0.031920   0.021145
    150       0.080006   0.188730   0.097271   0.052101   0.015215   0.325492
    151      -0.147971  -0.001942  -0.079884  -0.034991   0.008077  -0.098617
    152      -0.075187   0.059889  -0.079604   0.099276   0.048963   0.071571
    153       0.023126   0.278990   0.141470   0.024805   0.073449   0.171145
    154      -0.170329  -0.040576  -0.201674   0.062001   0.009638   0.112123
    155      -0.040979   0.045193  -0.030104   0.056753   0.025327   0.014996
    156      -0.063075   0.224226   0.062904  -0.013545   0.083937  -0.080991
    157      -0.109637  -0.005764  -0.142675   0.080758   0.000012   0.269691
    158       0.022532   0.026116   0.064785  -0.021147  -0.015450  -0.087901
    159      -0.085669   0.090233  -0.048440  -0.024533   0.038910  -0.155989
    160      -0.028416   0.058811   0.030176   0.003539  -0.014558   0.199949
    161       0.047779   0.017168   0.108238  -0.056096  -0.031544  -0.133584
    162       0.005155   0.051360  -0.024770  -0.087156  -0.034851   0.022502
    163      -0.004916   0.041431  -0.026567   0.030673  -0.008167  -0.046857
    164       0.044210   0.007282  -0.095706   0.042548  -0.018856  -0.111031
    165      -0.026442  -0.040891  -0.151201   0.018145  -0.025730  -0.021393
    166       0.026797   0.150257   0.255959  -0.167304  -0.031167  -0.054968
    167       0.021827   0.078130   0.111287  -0.030361  -0.001426  -0.078044
    168      -0.028274  -0.012386   0.040205  -0.016984   0.003821   0.009842
    169      -0.032066   0.030898  -0.075055   0.102539  -0.175184   0.034872
    170       0.060088  -0.025835  -0.059532  -0.072555   0.056705   0.041206
    171      -0.010912  -0.039895   0.045221  -0.040050   0.019893   0.030198
    172       0.019447   0.020392  -0.082548   0.031767   0.008074  -0.023937
    173       0.036338  -0.000347  -0.062247  -0.039779   0.009733   0.034239
    174      -0.014988  -0.037354   0.040555  -0.050156   0.041557   0.020248
    175       0.007277  -0.013645  -0.113731  -0.095375   0.202004  -0.058941
    176       0.024822   0.043009  -0.062672   0.013926  -0.038071   0.009796
    177      -0.036059  -0.007524   0.030653  -0.036621   0.044275  -0.008768
    178      -0.058960  -0.037766  -0.140350  -0.157629   0.218622  -0.034298
    179       0.036856   0.060906  -0.058568   0.036859  -0.041443  -0.008221
    180      -0.053487   0.020054   0.025384  -0.012901   0.025670  -0.028069
    181      -0.113714  -0.027275  -0.135412  -0.088236   0.029828   0.029080
    182       0.061218   0.035142  -0.054763   0.004862   0.005752  -0.001809
    183      -0.049431   0.017755   0.030245  -0.002979   0.005039  -0.018881
    184      -0.098725   0.007713  -0.101030   0.045425  -0.171413   0.063726
    185       0.072476  -0.008386  -0.055454  -0.050478   0.055449   0.023026
    186       0.008863  -0.068705   0.054039  -0.051269   0.006646   0.060118
    187       0.074267   0.041388  -0.078927   0.070450   0.012179  -0.042912
    188       0.024815  -0.017746  -0.059499  -0.056626   0.003777   0.050755
    189       0.019794  -0.061436   0.059724   0.003008  -0.005934   0.048074
    190       0.076968   0.042923  -0.080227   0.074203   0.014216  -0.044904
    191      -0.022041  -0.037581  -0.043260  -0.068820  -0.015034   0.065599
    192       0.020727  -0.058037   0.057653   0.027167   0.008512   0.038106
    193       0.072005   0.036582  -0.075569   0.042274  -0.005367  -0.029837
    194      -0.029515  -0.035858  -0.041916  -0.030595   0.012346   0.049880
    195       0.023007  -0.048691   0.043262   0.073320   0.057140   0.006908
    196       0.067389   0.029519  -0.037662   0.071889  -0.025543  -0.014925
    197      -0.033558  -0.042766  -0.010658  -0.016252  -0.010983   0.066955
    198       0.024932  -0.046293   0.036873   0.080609   0.058286   0.002700
    199       0.055208   0.026635  -0.022867   0.100384   0.004419  -0.024952
    200      -0.039916  -0.053603   0.006281  -0.060468  -0.034821   0.086658
    201       0.025124  -0.052893   0.051060   0.044097   0.030470   0.025071
    202       0.058419   0.035720  -0.062838   0.099306   0.003701  -0.040442
    203      -0.037135  -0.048335  -0.026399  -0.087457  -0.053118   0.086369
    204       0.022660  -0.061827   0.064149   0.008500  -0.014250   0.053218
    205       0.078655   0.037576  -0.086983  -0.003798  -0.015083  -0.030833
    206      -0.032392  -0.028612  -0.056269  -0.005016   0.051690   0.025142
    207       0.021783  -0.054867   0.055350   0.034821   0.029583   0.032483
    208       0.079313   0.027074  -0.063324  -0.001040  -0.077857  -0.010242
    209      -0.032188  -0.031045  -0.036638   0.056490   0.042046   0.015068
    210       0.016845  -0.047029   0.039752   0.082369   0.078456   0.005433
    211       0.074642   0.021250  -0.033391   0.028555  -0.097858   0.003190
    212      -0.035520  -0.036689  -0.011435   0.072654   0.019153   0.029666
    213       0.019043  -0.043593   0.039002   0.107285   0.082488  -0.009364
    214       0.068353   0.022548  -0.029906   0.056278  -0.040179  -0.001921
    215      -0.040185  -0.043186  -0.008988   0.028335   0.018039   0.055498
    216       0.025961  -0.038480   0.020480   0.109532   0.083965  -0.015856
    217       0.047085   0.016583   0.017645   0.118787   0.012305  -0.017669
    218      -0.046163  -0.064432   0.042677  -0.064048  -0.042691   0.103172
    219       0.028087  -0.049442   0.042769   0.035750   0.026613   0.029141
    220       0.045564   0.017427  -0.027122   0.131601   0.028450  -0.048513
    221      -0.051787  -0.063280   0.007123  -0.087032  -0.063278   0.082062
    222       0.017640  -0.056911   0.056127   0.007476   0.041785   0.039735
    223       0.092900   0.024662  -0.064052  -0.002701  -0.162364   0.003042
    224      -0.023110  -0.027272  -0.038408   0.109791   0.010781   0.002357
    225       0.012337  -0.042982   0.032615   0.092920   0.129182  -0.010562
    226       0.085768   0.016018  -0.014365   0.049845  -0.194778   0.023097
    227      -0.027233  -0.036349   0.004234   0.135056  -0.029397   0.026754
    228      -0.025279  -0.014200   0.043544  -0.009925  -0.010541   0.016540
    229      -0.021234   0.056149  -0.052436   0.198429  -0.317031   0.059815
    230       0.069678  -0.059600  -0.059196  -0.114444   0.095719   0.059856
    231      -0.062612   0.039146   0.025898   0.015093  -0.008706  -0.034104
    232      -0.139762   0.016085  -0.096279   0.101432  -0.319123   0.112412
    233       0.091176  -0.028803  -0.052419  -0.076095   0.092844   0.028242
    234      -0.070068   0.043016   0.017267  -0.002960   0.028553  -0.050411
    235      -0.167119  -0.046181  -0.157913  -0.137102   0.039062   0.051057
    236       0.071221   0.048902  -0.050958   0.022905   0.004025  -0.016259
    237      -0.039024  -0.006131   0.026917  -0.045063   0.061534  -0.016088
    238      -0.068964  -0.064839  -0.166348  -0.260504   0.376288  -0.062629
    239       0.027664   0.095002  -0.057706   0.080195  -0.080824  -0.027650
    240      -0.001874  -0.059128   0.044589  -0.069277   0.056903   0.035199
    241       0.047110  -0.021607  -0.120454  -0.149205   0.341248  -0.103624
    242       0.006908   0.063503  -0.065085   0.039567  -0.074206   0.003798
    243       0.008152  -0.076622   0.053351  -0.073257   0.009301   0.070004
    244       0.088907   0.050709  -0.076005   0.111200   0.004214  -0.054750
    245       0.050313  -0.034217  -0.056607  -0.073426  -0.001945   0.071803
    246       0.013961  -0.088726   0.055605  -0.082542   0.003683   0.083331
    247       0.095732   0.046280  -0.087417   0.049583   0.028196  -0.042616
    248       0.029730   0.001673  -0.064428  -0.038573   0.013527   0.030655
    249       0.018308  -0.066886   0.069278  -0.012974  -0.040034   0.064633
    250       0.104265   0.054600  -0.090987   0.088064   0.023952  -0.056773
    251      -0.028984  -0.042294  -0.036907  -0.077225  -0.029879   0.074486
                 18         19         20         21         22         23    
      0      -0.083477  -0.092460  -0.041913   0.063142   0.008439  -0.000492
      1       0.027778  -0.061257  -0.003663  -0.050944   0.039449  -0.001572
      2      -0.037792  -0.092865  -0.032041   0.082342   0.016839   0.063615
      3      -0.072837  -0.071137  -0.036095   0.056801   0.000411  -0.015582
      4       0.041699  -0.016401  -0.007414   0.025391  -0.005849  -0.029433
      5       0.001533  -0.036457  -0.006977   0.013206   0.008190   0.014240
      6      -0.074231  -0.092851  -0.024964  -0.029590   0.039550  -0.023998
      7       0.042828   0.005779  -0.002460   0.050782  -0.020595  -0.025652
      8       0.003071   0.008351   0.026064  -0.019880   0.015943   0.020289
      9      -0.050561  -0.056469  -0.000367  -0.110128   0.048051  -0.020900
     10       0.027448   0.004088   0.019059   0.002656   0.009886  -0.040095
     11      -0.016216  -0.013504   0.020532   0.010755   0.022605   0.013689
     12      -0.052102  -0.064315  -0.005258  -0.099838   0.048116  -0.036832
     13       0.023327  -0.026873   0.010027  -0.084768   0.047919  -0.133262
     14      -0.040536  -0.058915  -0.019172   0.076010   0.018718  -0.058855
     15      -0.068747  -0.079595  -0.022624  -0.023406   0.030258  -0.013035
     16       0.016223  -0.051981   0.010694  -0.092446   0.069168   0.003376
     17      -0.059164  -0.094156  -0.032303   0.107882   0.028899   0.078871
     18      -0.029684   0.007206   0.008529  -0.088785   0.012798   0.055780
     19       0.018535   0.027652   0.038820   0.012281   0.017670  -0.004587
     20      -0.004340  -0.019927   0.005265   0.007994   0.008628   0.005740
     21      -0.016787   0.044715   0.013534  -0.015952   0.005644  -0.001585
     22       0.016145   0.010336   0.029301  -0.005979   0.014393   0.009934
     23       0.001201  -0.052549  -0.022673   0.021435  -0.004810  -0.014661
     24      -0.035702   0.019144  -0.005183   0.033919  -0.018858  -0.038778
     25       0.035203   0.010362   0.013669   0.021674  -0.001416  -0.017035
     26       0.014751  -0.043703  -0.020545   0.011483  -0.000046  -0.006658
     27      -0.011602   0.051433   0.016604  -0.008678   0.009811  -0.011751
     28      -0.010439  -0.020369   0.009352  -0.057105  -0.001369   0.082282
     29      -0.022908  -0.064803  -0.034471   0.021020  -0.030614  -0.006655
     30       0.003011   0.059849   0.011153  -0.015955  -0.011204  -0.047922
     31      -0.041122  -0.012770   0.055447  -0.050226   0.081799   0.190204
     32      -0.048578  -0.044859   0.022920   0.023515   0.059116   0.097230
     33       0.001705   0.044535   0.012556  -0.008368   0.010299  -0.039076
     34      -0.051728   0.007473   0.021641  -0.070694  -0.001930   0.191122
     35      -0.048341  -0.000490   0.012396  -0.011221  -0.011084   0.092575
     36      -0.013649   0.030587   0.020380   0.009783   0.040798  -0.011854
     37      -0.025797   0.001316  -0.053214  -0.090306  -0.138371   0.085401
     38      -0.023090  -0.007575  -0.061092  -0.030715  -0.144458  -0.008915
     39      -0.020736   0.035517   0.022285   0.005919   0.041436   0.011958
     40      -0.002672  -0.020410  -0.060471  -0.085858  -0.136871   0.018467
     41      -0.010634  -0.052073  -0.090975  -0.010834  -0.156939  -0.073702
     42       0.009434   0.040937   0.007203  -0.022440   0.006287  -0.032771
     43      -0.070242   0.034661   0.059086  -0.052109   0.030681   0.210145
     44      -0.054881   0.047618   0.070032  -0.021359   0.037952   0.131522
     45      -0.003940   0.031120   0.009301  -0.010073   0.019493  -0.019457
     46      -0.050285   0.038653   0.011666  -0.045239  -0.065937   0.113495
     47      -0.023282   0.066598   0.042785  -0.042511  -0.035758   0.066090
     48      -0.017656   0.016188   0.017070   0.014506   0.047836  -0.011687
     49      -0.027631   0.034718  -0.063878  -0.066130  -0.195788   0.036858
     50      -0.002883   0.061359  -0.030234  -0.059969  -0.159243  -0.007782
     51      -0.022936   0.014515   0.019793   0.026904   0.055039  -0.011061
     52      -0.018286   0.017673  -0.097474  -0.088945  -0.238860   0.020608
     53      -0.004822   0.025759  -0.084401  -0.055400  -0.221186  -0.047759
     54       0.017117   0.095306   0.040998   0.010541   0.031398  -0.037187
     55       0.016836   0.049326   0.058216   0.020631   0.027503  -0.015732
     56       0.021413  -0.052483  -0.030017   0.014365  -0.001923  -0.011757
     57      -0.101116  -0.115364  -0.068073   0.160267  -0.016255   0.009029
     58       0.060891  -0.016124  -0.032726   0.077606  -0.040932  -0.060977
     59       0.025942  -0.010456   0.001031  -0.025492   0.003810  -0.013003
     60      -0.049346  -0.074665   0.009640  -0.224997   0.091271  -0.100050
     61       0.025969   0.023427   0.026594   0.038694  -0.001536   0.007718
     62      -0.020042   0.026723   0.059172  -0.019590   0.039441   0.070352
     63      -0.038648  -0.052377   0.008548  -0.154444   0.062890  -0.060623
     64       0.031742  -0.015373   0.000236  -0.119689   0.053419  -0.303890
     65      -0.047989  -0.060583  -0.049322   0.090310   0.009502  -0.246400
     66      -0.031841   0.029416  -0.001348   0.032493  -0.020579  -0.040786
     67       0.050247   0.065364   0.030783   0.039341  -0.022041  -0.042803
     68       0.036200  -0.007203  -0.002690  -0.025637   0.009950   0.005123
     69      -0.026874   0.056629   0.004027   0.061667  -0.038927  -0.065254
     70       0.031738  -0.013583   0.003548   0.016578   0.004480  -0.010657
     71       0.015225  -0.074170  -0.043868   0.036501  -0.010060  -0.025046
     72      -0.069096  -0.082242  -0.021104  -0.034718   0.036285  -0.021696
     73       0.048947   0.040153  -0.000719   0.104302  -0.051349  -0.009075
     74       0.028215   0.052352   0.045503  -0.065605   0.009305   0.027036
     75      -0.098303  -0.148468  -0.039735  -0.031101   0.065690  -0.040345
     76       0.049160  -0.009235  -0.014389   0.048110  -0.021707  -0.027894
     77      -0.005933   0.013667   0.034496  -0.017736   0.020623   0.019893
     78      -0.027658   0.012303   0.008914  -0.093002   0.008740   0.066722
     79       0.027645   0.062885   0.044691   0.063238   0.008703  -0.019494
     80       0.007948   0.010950   0.007665  -0.013501  -0.014728   0.067618
     81      -0.022092   0.022459   0.008740  -0.123144  -0.003515   0.106875
     82       0.007165   0.026367   0.052903  -0.012006   0.033454   0.010734
     83      -0.012670  -0.028313   0.010312   0.016742   0.022692  -0.014361
     84      -0.070131  -0.126392  -0.008924  -0.246252   0.115388  -0.178781
     85       0.033962   0.008674   0.010425   0.030210  -0.006752  -0.029029
     86      -0.032459   0.028973   0.070478  -0.016263   0.049928   0.088028
     87      -0.030672  -0.044762   0.031670  -0.290898   0.102879  -0.093994
     88       0.013242   0.024182   0.045805   0.000152   0.025956   0.003258
     89      -0.034195   0.012331   0.055885  -0.001949   0.044431   0.066070
     90      -0.045591  -0.066381   0.013467  -0.227014   0.089224  -0.089871
     91       0.029457   0.052806   0.029889   0.116796  -0.034213   0.087901
     92       0.004330   0.071449   0.083845  -0.065055   0.038685   0.106666
     93      -0.093856  -0.100873  -0.063630   0.158475  -0.022112   0.002363
     94       0.067325   0.013573  -0.035075   0.147551  -0.076404  -0.066248
     95       0.056506   0.037639   0.024392  -0.087785   0.002356  -0.041172
     96      -0.102473  -0.107790  -0.081945   0.244041  -0.049550   0.008028
     97       0.061151  -0.031936  -0.036386   0.051314  -0.029026  -0.064372
     98       0.024991  -0.045381  -0.026551   0.005313  -0.004319  -0.023663
     99      -0.129719  -0.172895  -0.084418   0.162459   0.008877   0.035289
    100       0.069516  -0.030701  -0.047485   0.078378  -0.045924  -0.078600
    101       0.016298  -0.002527   0.012398  -0.025961   0.010029   0.004161
    102      -0.071213  -0.080175  -0.030100  -0.025295   0.033467  -0.021872
    103       0.010500  -0.039847  -0.024491  -0.140492   0.099621  -0.057054
    104      -0.064397  -0.084505  -0.079567   0.123692   0.036838   0.022751
    105       0.030551   0.113073   0.062653  -0.017747   0.065156  -0.012855
    106       0.002287   0.060430   0.081771  -0.002547   0.046561   0.009216
    107       0.013071  -0.055744  -0.031340   0.018271  -0.008378  -0.013568
    108       0.030602   0.119907   0.043114   0.065971   0.021006  -0.093001
    109       0.014951   0.039246   0.052051   0.010232   0.025114  -0.005574
    110       0.026924  -0.079679  -0.061952   0.024233  -0.027169  -0.021997
    111       0.014621   0.091233   0.039738   0.004784   0.031124  -0.031005
    112       0.034642   0.078568   0.062975   0.074636   0.020857  -0.072055
    113       0.039512  -0.022960  -0.002667  -0.003756   0.034177   0.000616
    114       0.024476   0.046392   0.001976  -0.047059  -0.000541  -0.019515
    115      -0.091603   0.044721   0.124582  -0.034340   0.128304   0.261557
    116      -0.075738   0.058559   0.135157  -0.004560   0.133882   0.181596
    117      -0.013825   0.041371   0.004256  -0.034867   0.003722   0.028937
    118      -0.024416   0.012696   0.036033   0.015181  -0.019562  -0.015242
    119       0.000365   0.051620   0.071581  -0.022447   0.010839   0.001899
    120      -0.025668   0.006381   0.017922   0.022836   0.059825  -0.001915
    121      -0.013114   0.038559  -0.096209  -0.058292  -0.258826  -0.027596
    122       0.017657   0.079988  -0.046686  -0.069921  -0.208940  -0.055803
    123      -0.074629  -0.071187  -0.048731   0.116399  -0.022461  -0.019836
    124       0.022531  -0.073470   0.000200  -0.079741   0.056816   0.009925
    125      -0.046671  -0.135311  -0.051793   0.107067   0.013328   0.084914
    126      -0.115647  -0.141020  -0.055211   0.082915   0.030500   0.043941
    127       0.032170  -0.086194  -0.014858  -0.050473   0.034630   0.005836
    128      -0.041374  -0.085075  -0.027946   0.083071   0.020072   0.062374
    129      -0.008961   0.020263   0.005787  -0.020937  -0.001084  -0.024113
    130      -0.018052  -0.019429  -0.001004   0.012942  -0.010173   0.036430
    131       0.004267   0.033698   0.058708  -0.021473   0.016233   0.013816
    132      -0.133414   0.079474   0.078584   0.008013  -0.057672  -0.073454
    133       0.067029  -0.064825  -0.055004  -0.004886   0.026143   0.067527
    134       0.018396  -0.018281   0.011844  -0.011950   0.006338   0.006470
    135      -0.125251   0.006432   0.022049   0.036130  -0.064948  -0.037745
    136       0.067681  -0.068432  -0.064761  -0.009390   0.012261   0.025305
    137       0.020223  -0.038366  -0.006324  -0.006486  -0.001799  -0.003583
    138       0.019362  -0.133462  -0.118734   0.028910  -0.004794   0.069036
    139      -0.021869  -0.022676  -0.014487   0.008081  -0.044221  -0.062620
    140       0.012665  -0.008553   0.021200  -0.013390   0.005121   0.002267
    141       0.141690  -0.182560  -0.181616  -0.004425   0.047663   0.103034
    142      -0.103424   0.013661   0.030549   0.029314  -0.077728  -0.083703
    143       0.002172   0.040308   0.065035  -0.024215   0.017980   0.016450
    144       0.118386  -0.097020  -0.108666  -0.025997   0.040538   0.038995
    145      -0.097246   0.011816   0.032509   0.030005  -0.055347  -0.024652
    146      -0.001398   0.060781   0.083442  -0.029082   0.024827   0.024611
    147      -0.238340   0.176531   0.173090   0.012601  -0.097808  -0.130851
    148       0.131427  -0.091772  -0.084853  -0.017014   0.063914   0.116627
    149       0.025467  -0.042342  -0.009716  -0.007375   0.002052   0.003258
    150      -0.227197   0.052620   0.080084   0.062620  -0.113176  -0.078218
    151       0.135315  -0.101764  -0.105727  -0.026089   0.043026   0.050988
    152       0.028034  -0.077267  -0.042553   0.002921  -0.014238  -0.016276
    153       0.033353  -0.200538  -0.174582   0.049444  -0.002189   0.120202
    154      -0.025358  -0.017708  -0.013140   0.004778  -0.058366  -0.109653
    155       0.014731  -0.023424   0.007652  -0.009620  -0.000229  -0.004682
    156       0.250032  -0.286297  -0.283854  -0.010579   0.089133   0.176795
    157      -0.167507   0.043179   0.062929   0.042373  -0.116062  -0.143930
    158      -0.003102   0.063083   0.085749  -0.029180   0.023647   0.022083
    159       0.196187  -0.130796  -0.143590  -0.042830   0.062201   0.053299
    160      -0.147068   0.036339   0.057199   0.040228  -0.067790  -0.032859
    161      -0.004613   0.095522   0.111857  -0.039626   0.041140   0.043283
    162      -0.035657   0.004076   0.018800   0.047949   0.064936  -0.008832
    163      -0.001066   0.011915  -0.148333  -0.095839  -0.332101  -0.055204
    164       0.011358   0.019700  -0.134368  -0.061146  -0.312054  -0.121849
    165      -0.030887   0.054000  -0.022099  -0.066085  -0.015508   0.144668
    166       0.003022   0.010862   0.074206   0.072446  -0.003274  -0.219512
    167       0.014525   0.039669   0.094156   0.003795   0.027923  -0.096611
    168       0.023357   0.029774  -0.021302  -0.000303  -0.023164   0.007853
    169       0.083430  -0.042188   0.070221   0.028568  -0.002560   0.019097
    170       0.035903  -0.018159   0.067556  -0.014742   0.013464  -0.008266
    171       0.058178   0.039326  -0.006547  -0.001132  -0.036092   0.012734
    172      -0.006413   0.001723  -0.003285   0.048593   0.010734   0.026506
    173       0.022387  -0.033884   0.067534  -0.017436   0.021593  -0.013465
    174       0.038786   0.039232  -0.015232  -0.002156  -0.031065   0.010525
    175      -0.090182   0.009195  -0.032973   0.032562   0.026008   0.014068
    176      -0.012298  -0.045006   0.051181  -0.009193   0.039455  -0.016146
    177      -0.013608   0.027445  -0.035278  -0.003203  -0.011786   0.002178
    178      -0.086584  -0.035033   0.020959  -0.012705   0.029945  -0.016586
    179      -0.032882  -0.036281   0.027846   0.003854   0.045899  -0.010214
    180      -0.046886   0.016052  -0.047059  -0.003120   0.001652  -0.003609
    181       0.008632  -0.089785   0.111330  -0.041049   0.015747  -0.032433
    182      -0.019446  -0.017395   0.023364   0.008516   0.036574  -0.002574
    183      -0.028535   0.017594  -0.040785  -0.001340  -0.003800  -0.000284
    184       0.095684  -0.090043   0.131941  -0.017004  -0.002056  -0.010424
    185       0.014804  -0.008823   0.043810  -0.001665   0.020197  -0.002479
    186       0.110363   0.043999   0.017685  -0.003257  -0.048402   0.016104
    187      -0.013321  -0.004741   0.013310   0.065333   0.020738   0.022113
    188       0.043112  -0.028071   0.067149  -0.023626   0.011416  -0.009851
    189       0.096718   0.039560   0.017926   0.015465  -0.025062   0.005286
    190      -0.014759  -0.008912   0.018816   0.065248   0.019985   0.019577
    191       0.048037   0.015322  -0.000880  -0.025133  -0.001822   0.007387
    192       0.085016   0.036129   0.023858   0.027624  -0.026042   0.004298
    193      -0.000047  -0.002276   0.007524   0.048546   0.023541   0.022378
    194       0.024711   0.019304  -0.004528   0.000671  -0.002039   0.015116
    195       0.058050   0.014214   0.061913   0.066306  -0.047464   0.017742
    196      -0.004679   0.065725  -0.076012   0.051411   0.072838   0.005678
    197       0.026330   0.075874  -0.076253  -0.004498   0.040183  -0.000557
    198       0.054395   0.001316   0.076169   0.070379  -0.051754   0.020238
    199      -0.028924   0.096166  -0.112923   0.069612   0.085298   0.004860
    200       0.039460   0.102738  -0.118501  -0.035111   0.057995  -0.010279
    201       0.071083   0.024652   0.041785   0.041548  -0.028892   0.008177
    202      -0.017626   0.026598  -0.025815   0.076022   0.025613   0.026658
    203       0.066191   0.046530  -0.046926  -0.041429   0.006025   0.007977
    204       0.099872   0.048925   0.005975   0.011296  -0.011827  -0.004844
    205       0.016330  -0.032598   0.043831   0.027341  -0.000729   0.037707
    206       0.002523  -0.008231   0.032328   0.023083  -0.030271   0.031042
    207       0.071854   0.054439   0.008036   0.045107  -0.016582   0.012455
    208       0.053306  -0.043527   0.049475  -0.005356   0.002020   0.005105
    209       0.004347  -0.013385   0.045131   0.042206  -0.034738   0.013689
    210       0.040510   0.033222   0.037944   0.080533  -0.036502   0.022864
    211       0.051581   0.007078  -0.014439  -0.003780   0.042459  -0.015240
    212       0.007747   0.028602  -0.009132   0.037163  -0.000085  -0.004402
    213       0.039025   0.009511   0.070805   0.092459  -0.053020   0.024379
    214       0.005913   0.075660  -0.088563   0.036795   0.073909  -0.002583
    215       0.004438   0.081377  -0.079492   0.020989   0.033755  -0.003387
    216       0.040615  -0.021537   0.107125   0.090002  -0.073596   0.031316
    217      -0.051149   0.156096  -0.191772   0.068098   0.148195  -0.016918
    218       0.035312   0.158190  -0.188243  -0.044446   0.111266  -0.029983
    219       0.077472   0.031731   0.042806   0.051612  -0.036603   0.036747
    220      -0.023042   0.012784  -0.020013   0.055767   0.042906  -0.073537
    221       0.068393   0.035150  -0.057149  -0.043893   0.020044  -0.069157
    222       0.064308   0.084574  -0.030857   0.037275  -0.009320   0.020278
    223       0.110090  -0.125013   0.141818  -0.038058  -0.009271  -0.025113
    224       0.024096  -0.079531   0.129082   0.054251  -0.049785  -0.004628
    225       0.009506   0.052223   0.021554   0.105646  -0.045186   0.042008
    226       0.106729  -0.039584   0.034745  -0.032712   0.059727  -0.057824
    227       0.030159  -0.008018   0.037332   0.045583   0.009699  -0.033597
    228       0.036457   0.030164  -0.015713   0.000527  -0.026375   0.009301
    229       0.143921  -0.046446   0.090328   0.042441  -0.011630   0.030497
    230       0.062154  -0.010642   0.082619  -0.020926   0.001663  -0.008224
    231      -0.054916   0.008524  -0.049629  -0.000975   0.007758  -0.004792
    232       0.170050  -0.129966   0.198684  -0.036340  -0.013761  -0.019503
    233       0.025551   0.006029   0.040314   0.001323   0.011929   0.003103
    234      -0.087466   0.006063  -0.061096  -0.004355   0.016575  -0.010567
    235       0.015084  -0.130796   0.163674  -0.080371   0.018106  -0.060138
    236      -0.035744  -0.008749   0.002845   0.019775   0.041170   0.003206
    237      -0.028141   0.026937  -0.041107  -0.004416  -0.007879  -0.000001
    238      -0.155368  -0.031662   0.000127  -0.028586   0.043427  -0.030528
    239      -0.059673  -0.042695   0.010903   0.011198   0.057882  -0.010757
    240       0.064728   0.048094  -0.006169  -0.002720  -0.042850   0.014856
    241      -0.158117   0.041477  -0.087580   0.048878   0.036701   0.021284
    242      -0.024107  -0.058051   0.052058  -0.011278   0.047998  -0.021021
    243       0.124642   0.046473   0.021898  -0.010978  -0.058582   0.019945
    244      -0.025308  -0.012115   0.019213   0.079684   0.038728   0.013492
    245       0.083589  -0.031215   0.097056  -0.029562   0.001370  -0.009082
    246       0.146673   0.046346   0.033751  -0.014737  -0.064278   0.020282
    247      -0.005794  -0.018694   0.043713   0.057669   0.014777   0.020303
    248       0.014792  -0.035933   0.066084  -0.016963   0.022583  -0.014274
    249       0.116399   0.053328  -0.001610  -0.000235  -0.016483   0.000608
    250      -0.017783  -0.041138   0.063455   0.066371   0.021883   0.004819
    251       0.055729   0.028383  -0.019385  -0.031222   0.001334   0.008781
                 24         25         26         27         28         29    
      0       0.005608  -0.048828  -0.006063   0.007943   0.016897  -0.032703
      1       0.025526  -0.089862   0.008512   0.048492   0.049495  -0.071631
      2       0.009001  -0.103589   0.005452   0.105067   0.046998  -0.030087
      3       0.002567  -0.023698  -0.008282  -0.018354   0.002978  -0.021827
      4       0.006920  -0.020143   0.002934   0.008749   0.019864  -0.024164
      5       0.009441  -0.046638   0.003407   0.032768   0.020477  -0.010495
      6       0.018623  -0.054297  -0.003089   0.008853   0.027694  -0.048293
      7       0.000140  -0.002701  -0.000608  -0.019797   0.002087  -0.010866
      8       0.009725  -0.041139  -0.001529  -0.026734  -0.000946  -0.018110
      9       0.023622  -0.056985  -0.001340  -0.024484   0.009349  -0.039504
     10       0.010797  -0.011134  -0.002704  -0.036367   0.014078  -0.041526
     11       0.010544  -0.044965  -0.003396  -0.012543   0.016500  -0.037772
     12       0.022018  -0.041921  -0.000687  -0.014900   0.014270  -0.036250
     13       0.023521   0.061534   0.002362   0.005626   0.028538  -0.019156
     14       0.002967   0.043941  -0.000340   0.068578   0.033680   0.018639
     15       0.014968  -0.048957  -0.002440  -0.001036   0.013570  -0.031896
     16       0.026014  -0.071012   0.010497   0.060853   0.026379  -0.059111
     17       0.002772  -0.085319   0.005985   0.129466   0.030085  -0.015753
     18       0.009009  -0.068748   0.000293  -0.011016  -0.025694   0.019967
     19       0.009274  -0.037254  -0.004744  -0.044698   0.013155  -0.059226
     20       0.008473  -0.030955  -0.001204  -0.003968   0.008219  -0.013232
     21      -0.000727   0.016934  -0.001942  -0.000718   0.002570  -0.009043
     22       0.010845  -0.057408  -0.003315  -0.040898  -0.001594  -0.033497
     23       0.006686  -0.013604  -0.000093  -0.004408  -0.002628   0.007421
     24      -0.008558   0.058600  -0.014103  -0.110369  -0.046987   0.000877
     25       0.005578  -0.021376  -0.001510  -0.031791   0.003581  -0.029443
     26       0.008628  -0.025565   0.006157   0.051280   0.025294   0.001788
     27      -0.000233   0.024246  -0.001276   0.006622   0.008114  -0.012308
     28       0.006693  -0.073981  -0.001566  -0.024852  -0.054891   0.074398
     29      -0.003201   0.027028  -0.012947  -0.129467  -0.082930   0.040518
     30       0.002084  -0.010090  -0.004104  -0.014877  -0.000958  -0.032859
     31       0.003605   0.009131   0.002343  -0.007696  -0.046479   0.113242
     32      -0.004675   0.102094  -0.011712  -0.140022  -0.080112   0.057537
     33       0.005925  -0.012915  -0.001876  -0.004785  -0.006224  -0.008052
     34      -0.014674   0.048360   0.001336   0.028760  -0.036276   0.124492
     35      -0.018336   0.114295  -0.015184  -0.132301  -0.069580   0.030681
     36       0.004713   0.029623   0.000050  -0.001321  -0.003683   0.009800
     37      -0.019783  -0.031950  -0.001936   0.035515  -0.040374   0.093106
     38      -0.023440   0.037273  -0.018219  -0.123159  -0.072370   0.001129
     39       0.001241   0.050207   0.001982   0.022067   0.009912   0.015001
     40      -0.007122  -0.108594  -0.004883  -0.005905  -0.070331   0.084844
     41      -0.015147  -0.014507  -0.019095  -0.139744  -0.101132   0.022773
     42       0.008520  -0.041942  -0.000854   0.002351  -0.021012   0.020227
     43      -0.020098   0.124270   0.003121   0.058897   0.012522   0.087287
     44      -0.018703   0.150438  -0.010921  -0.074842  -0.016975   0.002597
     45       0.006750  -0.010765  -0.002691  -0.022599  -0.039250   0.038910
     46      -0.026242   0.096808   0.001729   0.095378   0.058983   0.012388
     47      -0.019205   0.084353  -0.007114   0.001982   0.038851  -0.053721
     48       0.005049   0.033233  -0.003708  -0.052196  -0.048497   0.040458
     49      -0.030757   0.024477  -0.000296   0.125653   0.082094  -0.033347
     50      -0.024023   0.020510  -0.009087   0.023810   0.058906  -0.099535
     51       0.003538   0.057342  -0.002867  -0.044246  -0.032454   0.029056
     52      -0.028672  -0.035505  -0.002880   0.090530   0.028396   0.006620
     53      -0.027209  -0.002455  -0.015647  -0.041059   0.002017  -0.076054
     54       0.003813   0.028046   0.009118   0.128318   0.128478  -0.120176
     55       0.010398  -0.034243  -0.008754  -0.082919   0.029986  -0.126996
     56       0.009211  -0.025952   0.011159   0.108853   0.046304   0.019941
     57      -0.005478  -0.051550  -0.009970   0.041187   0.023952  -0.021948
     58      -0.004037   0.027572   0.004005   0.022579   0.019957   0.009180
     59       0.009674  -0.011041   0.004856   0.005536   0.008971   0.002903
     60       0.044814  -0.024308   0.000878  -0.034869   0.028160  -0.061660
     61       0.003819  -0.043645  -0.004661  -0.047976   0.005071  -0.051526
     62       0.014865  -0.110117  -0.007640  -0.067049   0.009428  -0.096117
     63       0.025267  -0.027600   0.000713  -0.024097   0.014251  -0.040072
     64       0.019476   0.249508   0.003625   0.033882   0.032742   0.068888
     65      -0.004277   0.259063  -0.001067   0.113160   0.037888   0.131437
     66      -0.009862   0.067658  -0.014873  -0.121551  -0.052460   0.001916
     67      -0.006387   0.051605  -0.011669  -0.148075  -0.051410  -0.018806
     68       0.010760  -0.025879   0.011842   0.091051   0.043252  -0.003980
     69      -0.019499   0.122896  -0.023843  -0.215774  -0.095505   0.009364
     70       0.009889  -0.046352   0.002939   0.016544   0.025808  -0.031939
     71       0.007463  -0.017324   0.007292   0.065071   0.031832   0.005796
     72       0.017432  -0.050957  -0.003409  -0.001449   0.020489  -0.042794
     73      -0.012889   0.018143  -0.005535  -0.061724  -0.028091   0.010924
     74       0.007826  -0.031136  -0.001318  -0.066347  -0.028938   0.003786
     75       0.028962  -0.075710  -0.000261   0.065327   0.069086  -0.080337
     76       0.001183  -0.006793   0.002910   0.005620   0.009347  -0.005874
     77       0.010273  -0.040515  -0.004232  -0.041061  -0.001416  -0.027029
     78       0.008087  -0.074550   0.000798  -0.008657  -0.031184   0.030031
     79       0.000108   0.011705  -0.005083  -0.023300   0.026692  -0.060020
     80       0.002817  -0.062565   0.001898   0.012276  -0.021295   0.043197
     81       0.007376  -0.106578   0.003144  -0.000977  -0.051396   0.065802
     82       0.014732  -0.069531  -0.005702  -0.055056   0.016021  -0.076466
     83       0.011294  -0.023921  -0.003020  -0.012790   0.022504  -0.043232
     84       0.057348   0.020663   0.001371  -0.003268   0.060221  -0.067708
     85       0.003403  -0.002466  -0.001296  -0.022237   0.004947  -0.013071
     86       0.018143  -0.139824  -0.010775  -0.084679   0.016874  -0.134708
     87       0.049974  -0.037284   0.002436  -0.068227   0.016360  -0.073729
     88       0.014960  -0.068967  -0.007658  -0.076451   0.019023  -0.106400
     89       0.016615  -0.114081  -0.009590  -0.061817   0.020674  -0.111903
     90       0.043696  -0.031040   0.000907  -0.041075   0.023547  -0.062133
     91      -0.012831  -0.085574  -0.007121  -0.056525  -0.016507  -0.043374
     92       0.013909  -0.138251  -0.006385  -0.106176  -0.013453  -0.102369
     93      -0.007711  -0.036317  -0.011103   0.023689   0.016045  -0.014693
     94      -0.019388   0.065121  -0.003370  -0.011234   0.001032   0.035447
     95       0.010514   0.034268   0.005083  -0.053480  -0.015129   0.018290
     96      -0.019622  -0.028382  -0.015581   0.037090   0.017541  -0.000728
     97       0.001938   0.016282   0.008170   0.044087   0.030923   0.001576
     98       0.008790  -0.013678   0.009576   0.061061   0.031742   0.008210
     99       0.004200  -0.113147  -0.005367   0.109896   0.055968  -0.052575
    100      -0.003590   0.037610   0.008261   0.050090   0.031606   0.016626
    101       0.010059  -0.024550   0.001567  -0.012600   0.001578  -0.005904
    102       0.014643  -0.041111  -0.001542   0.005113   0.010267  -0.029112
    103       0.020295  -0.016278   0.011063   0.106382  -0.004781  -0.035126
    104      -0.008877  -0.020339   0.011921   0.168538   0.002783   0.011549
    105       0.012550  -0.002298   0.019780   0.224673   0.195408  -0.160238
    106       0.014183  -0.052715  -0.014439  -0.156787   0.011025  -0.167186
    107       0.007183  -0.020041   0.006087   0.057266   0.018628   0.023617
    108      -0.001509   0.072979   0.007175   0.137593   0.170308  -0.180239
    109       0.010792  -0.042501  -0.007718  -0.077314   0.017791  -0.100423
    110       0.004898  -0.016185   0.014707   0.153140   0.028863   0.098157
    111       0.004055   0.023877   0.008803   0.121964   0.119525  -0.110247
    112       0.006175   0.007385  -0.008564  -0.051870   0.087463  -0.197010
    113       0.017760  -0.048561   0.022135   0.214583   0.133344  -0.047869
    114       0.010071  -0.077098   0.001439   0.033036  -0.018463   0.036039
    115      -0.013420   0.171029   0.006120   0.047691   0.013376   0.102615
    116      -0.011953   0.194912  -0.007905  -0.085340  -0.015504   0.016430
    117       0.001759  -0.001377   0.000061   0.034324  -0.029387   0.082766
    118      -0.007529   0.040063  -0.000230  -0.002144   0.014754  -0.023592
    119       0.001135  -0.008036   0.003340   0.037079   0.014476   0.005156
    120       0.003977   0.052989  -0.004817  -0.074548  -0.062863   0.052672
    121      -0.032914   0.000684   0.000157   0.166746   0.133263  -0.101153
    122      -0.023062  -0.024241  -0.007237   0.079687   0.106991  -0.152804
    123      -0.004953  -0.011710  -0.009907  -0.013331   0.006257  -0.008920
    124       0.031374  -0.109898   0.010519   0.059378   0.055693  -0.084831
    125       0.014923  -0.156832   0.006094   0.131838   0.082524  -0.062681
    126       0.011115  -0.104522  -0.004085   0.060450   0.039640  -0.063326
    127       0.031849  -0.127376   0.009325   0.054970   0.077949  -0.095847
    128       0.006737  -0.090435   0.005198   0.105315   0.036632  -0.021468
    129       0.014734  -0.089077   0.008884   0.074882  -0.068379   0.179000
    130      -0.017576   0.110305  -0.004578  -0.027018   0.044639  -0.096319
    131       0.000466  -0.000761   0.004596   0.043165   0.020019  -0.000286
    132       0.016619  -0.072836   0.010798   0.059434  -0.047721   0.123452
    133      -0.018890   0.098465  -0.005916  -0.020861   0.028016  -0.058897
    134       0.001508  -0.017372   0.004702   0.018945   0.010114  -0.008129
    135       0.001749   0.027830  -0.001151  -0.025154   0.007679  -0.037777
    136      -0.007397   0.011679   0.001088  -0.002814  -0.022636   0.035293
    137       0.002840  -0.030196   0.004943   0.004822   0.001892  -0.008734
    138      -0.017899   0.118760  -0.014793  -0.080904   0.035548  -0.115818
    139       0.007043  -0.067330   0.009211   0.000416  -0.053436   0.075368
    140       0.002808  -0.023506   0.005772   0.024744   0.007761   0.000276
    141      -0.014787   0.061561  -0.009935  -0.026642  -0.014012   0.019389
    142       0.004641  -0.027084   0.005989  -0.032998  -0.019239  -0.014234
    143       0.000989  -0.001944   0.005490   0.052145   0.020856   0.005973
    144       0.004259  -0.052837   0.003092   0.051689  -0.065711   0.162462
    145      -0.009223   0.068501  -0.001955  -0.046600   0.030348  -0.097505
    146      -0.000192   0.009395   0.005439   0.064073   0.026845   0.007701
    147       0.026037  -0.108968   0.017339   0.088425  -0.055637   0.153634
    148      -0.026580   0.137634  -0.010487  -0.017860   0.041919  -0.071328
    149       0.001866  -0.023843   0.004560   0.006119   0.005921  -0.013346
    150       0.002232   0.054793  -0.001989  -0.054599   0.037986  -0.120843
    151      -0.007642  -0.007170   0.001558   0.014446  -0.043422   0.089388
    152       0.003935  -0.045827   0.004188  -0.022475  -0.009548  -0.015403
    153      -0.034334   0.227085  -0.027497  -0.159109   0.092939  -0.272032
    154       0.019146  -0.154973   0.017234   0.026353  -0.101291   0.169652
    155       0.003769  -0.033212   0.005979   0.015993   0.002043   0.000678
    156      -0.027299   0.116169  -0.017022  -0.055149  -0.001333  -0.015462
    157       0.014348  -0.079591   0.010693  -0.038181  -0.038558   0.003453
    158       0.000320   0.006638   0.005600   0.065877   0.026844   0.009320
    159       0.008304  -0.078317   0.005983   0.074263  -0.080821   0.210738
    160      -0.011820   0.085333  -0.004137  -0.058558   0.041006  -0.127357
    161      -0.001843   0.026887   0.005817   0.091359   0.033912   0.018929
    162       0.000080   0.100705  -0.004363  -0.075456  -0.043349   0.032260
    163      -0.030591  -0.092594  -0.008286   0.106038   0.042459  -0.037561
    164      -0.029378  -0.056036  -0.021196  -0.027562   0.015038  -0.119188
    165      -0.024058   0.135173  -0.005396   0.039398   0.034236  -0.009911
    166       0.026272  -0.134805  -0.004049  -0.101240  -0.082812   0.037136
    167       0.023730  -0.129300   0.009223   0.040885  -0.040151   0.091490
    168       0.062351   0.009684  -0.043310   0.011926  -0.018080  -0.005393
    169       0.109498   0.016053  -0.010761  -0.009220   0.018380   0.017054
    170      -0.061406   0.001910  -0.124691   0.030732  -0.052851  -0.018399
    171       0.095340   0.017746  -0.107494   0.028303  -0.045141  -0.014098
    172       0.131720   0.011793   0.048979  -0.025691   0.045458   0.027804
    173      -0.090903  -0.004155  -0.079812   0.019281  -0.033559  -0.012640
    174       0.079449   0.014501  -0.087373   0.023489  -0.037619  -0.011778
    175       0.053737   0.000621   0.086981  -0.032986   0.054905   0.029353
    176      -0.123185  -0.013314  -0.002631  -0.001162  -0.000751  -0.001047
    177       0.019182   0.001682  -0.001953   0.002187  -0.003262  -0.001408
    178      -0.115345  -0.013364   0.034276  -0.008835   0.013310   0.004949
    179      -0.097487  -0.014375   0.047159  -0.017153   0.025780   0.010632
    180      -0.021436  -0.007196   0.059040  -0.013037   0.021815   0.006088
    181      -0.188814  -0.012539  -0.070349   0.025699  -0.042738  -0.021677
    182      -0.049820  -0.006747   0.010893  -0.009577   0.013243   0.008562
    183       0.001422  -0.003396   0.042406  -0.009587   0.016521   0.005056
    184      -0.048962   0.004897  -0.083834   0.020689  -0.032184  -0.010614
    185      -0.036338   0.000947  -0.077880   0.015712  -0.028105  -0.007283
    186       0.108900   0.020855  -0.134570   0.032368  -0.051872  -0.016338
    187       0.061026   0.006681   0.003802  -0.006928   0.015179   0.014391
    188      -0.053271  -0.000927  -0.070212   0.013469  -0.023251  -0.008434
    189      -0.058284  -0.007876   0.054421  -0.012092   0.013670   0.004565
    190       0.043567   0.005303   0.003582  -0.006149   0.015941   0.013659
    191       0.074051   0.000298   0.078596  -0.035186   0.052193   0.018662
    192      -0.086018  -0.009677   0.070649  -0.016133   0.025030   0.009233
    193       0.098716   0.009876  -0.031015   0.002915  -0.011613   0.001009
    194       0.127429   0.012103   0.017270  -0.015860   0.015017   0.004235
    195      -0.038867   0.013967   0.034889   0.008484  -0.013686  -0.003333
    196      -0.025351  -0.034901  -0.051288  -0.021676   0.041828   0.020403
    197       0.023589  -0.027332   0.007693  -0.039689   0.062775   0.021697
    198      -0.040280   0.008295   0.013114  -0.001024   0.014520   0.007932
    199      -0.026265  -0.015832  -0.019480   0.018899  -0.060147  -0.022679
    200       0.026211  -0.017410   0.070694  -0.018197  -0.004840  -0.009319
    201      -0.060746  -0.001791  -0.004465   0.003764  -0.002439  -0.001232
    202       0.034910  -0.002730   0.117016  -0.029427   0.035264   0.018443
    203       0.076207  -0.008989   0.197553  -0.063421   0.080400   0.027662
    204      -0.124046  -0.026455   0.088401  -0.039954   0.072065   0.030444
    205       0.179438   0.036455   0.017106   0.033056  -0.093458  -0.042413
    206       0.201254   0.043159   0.003815   0.026137  -0.077498  -0.039498
    207      -0.056933  -0.015844   0.030627  -0.025140   0.052884   0.022895
    208       0.015210   0.022727   0.103092   0.020401  -0.073123  -0.029377
    209       0.070819   0.041651   0.018635   0.036115  -0.082840  -0.032589
    210      -0.008983   0.008268  -0.002245   0.004665  -0.006431  -0.000605
    211      -0.120299  -0.025066   0.075109  -0.021575   0.030683   0.016396
    212      -0.042443   0.000710   0.003113  -0.001077   0.005916   0.006262
    213      -0.031317   0.032193   0.053714   0.045207  -0.108490  -0.044494
    214      -0.042749  -0.070439  -0.166345  -0.094109   0.263612   0.122522
    215       0.011352  -0.048632  -0.134221  -0.084223   0.226557   0.101751
    216      -0.020595   0.007015   0.008437  -0.019310   0.060450   0.027349
    217      -0.088428  -0.005727  -0.072970   0.094075  -0.239537  -0.096727
    218      -0.027621  -0.010327   0.038606   0.041612  -0.151088  -0.069276
    219      -0.056102  -0.025059   0.010797  -0.010898   0.012675  -0.002082
    220       0.007158   0.089090   0.056154   0.028579  -0.028556   0.021834
    221       0.043636   0.062558   0.162515  -0.011202   0.031553   0.038343
    222       0.001014  -0.035562  -0.042267  -0.057553   0.149816   0.058934
    223      -0.142255   0.062735   0.357963   0.081456  -0.298153  -0.117052
    224      -0.056860   0.083389   0.184017   0.104340  -0.291619  -0.110623
    225       0.089994   0.008282  -0.113536  -0.003518   0.051509   0.021389
    226      -0.372487  -0.016939   0.319684   0.015838  -0.138487  -0.046090
    227      -0.247960   0.014649   0.165911   0.044255  -0.151110  -0.050496
    228       0.074209   0.012334  -0.057000   0.015275  -0.023513  -0.006769
    229       0.175686   0.024350  -0.021453  -0.010397   0.019896   0.020820
    230      -0.047320   0.009742  -0.195292   0.051021  -0.086045  -0.029860
    231      -0.032652  -0.010595   0.092278  -0.022262   0.036856   0.011520
    232      -0.085972   0.007273  -0.153430   0.042343  -0.067560  -0.026545
    233       0.000181   0.006916  -0.110363   0.023289  -0.040159  -0.010316
    234      -0.071252  -0.017097   0.120059  -0.027749   0.045520   0.012854
    235      -0.343806  -0.024553  -0.134121   0.053339  -0.089484  -0.048184
    236      -0.021450  -0.006693   0.051494  -0.023008   0.035529   0.018835
    237       0.004222  -0.001112   0.012978  -0.001288   0.002246   0.000032
    238      -0.204246  -0.025370   0.059773  -0.011207   0.015295   0.001919
    239      -0.108531  -0.020730   0.117479  -0.036840   0.058594   0.022551
    240       0.112927   0.021835  -0.137121   0.036473  -0.058399  -0.018469
    241       0.081807  -0.001258   0.139610  -0.050282   0.083319   0.042587
    242      -0.156662  -0.019313   0.033117  -0.009631   0.012434   0.002441
    243       0.164780   0.030923  -0.204061   0.049124  -0.078032  -0.024566
    244      -0.060376  -0.012436   0.114690  -0.032832   0.055200   0.026459
    245      -0.042199   0.005743  -0.160461   0.036502  -0.059991  -0.021263
    246       0.171348   0.032990  -0.221367   0.052085  -0.082100  -0.025609
    247       0.081274   0.020189  -0.173803   0.042223  -0.061006  -0.011787
    248      -0.098508  -0.005520  -0.070897   0.017580  -0.030078  -0.011764
    249      -0.114115  -0.022170   0.171521  -0.040168   0.048146   0.016733
    250      -0.071458  -0.003470  -0.038864   0.014480  -0.008928   0.003775
    251       0.079591  -0.003353   0.130432  -0.049777   0.069306   0.024777
                 30         31         32         33         34         35    
      0       0.046625   0.017325  -0.010203   0.022706   0.031045  -0.005195
      1      -0.049610   0.023274  -0.016181   0.092512   0.129032   0.012473
      2      -0.038848  -0.002064  -0.004532   0.037162   0.070123  -0.016438
      3       0.065559   0.012401  -0.005590   0.002653  -0.014898  -0.005900
      4       0.030762   0.002592   0.000928   0.006761  -0.004107   0.007976
      5       0.043929   0.002240   0.000799   0.007614  -0.008265  -0.020352
      6       0.025501   0.023825  -0.012755   0.042010   0.059669  -0.010241
      7       0.047428  -0.007829   0.006847  -0.024444  -0.048044   0.003145
      8       0.052533  -0.007533   0.006526  -0.027612  -0.068517  -0.011776
      9       0.056643   0.007141  -0.005529  -0.008180  -0.013172  -0.005695
     10       0.027409   0.012590  -0.002141   0.020016  -0.001953   0.015685
     11       0.034312   0.012931  -0.001365   0.020466  -0.021015  -0.009056
     12       0.044869   0.007557  -0.003296  -0.010405  -0.018932  -0.006704
     13      -0.063434  -0.001644   0.002079   0.009549  -0.013849   0.020757
     14      -0.034951  -0.008339   0.008609  -0.006541  -0.008550  -0.013651
     15       0.024004  -0.000078  -0.002320  -0.017394  -0.024208  -0.005929
     16      -0.298122  -0.074002   0.023346  -0.065535  -0.094227   0.023168
     17      -0.263943  -0.083793   0.028351  -0.084917  -0.092471  -0.011924
     18       0.082810  -0.037269   0.006109  -0.100597  -0.016764  -0.001775
     19       0.009664   0.015600  -0.003818   0.017064   0.011333   0.024172
     20       0.048244   0.003737   0.001496   0.005645  -0.033264  -0.042448
     21      -0.002831   0.009729  -0.003692  -0.070364   0.000099  -0.009245
     22       0.025902  -0.010134   0.002976   0.004349   0.008549   0.014294
     23       0.044524  -0.002071   0.003382   0.032032  -0.017746  -0.015953
     24       0.030519  -0.000524   0.005910  -0.042462  -0.108559  -0.004622
     25       0.025313  -0.005775   0.004875  -0.018318  -0.029593   0.035117
     26       0.047803   0.007634  -0.000877   0.012921   0.007360  -0.024326
     27      -0.025029   0.005051  -0.002146  -0.040482   0.008281  -0.002547
     28       0.046868  -0.063947   0.016952  -0.052025   0.023231   0.009434
     29      -0.014988  -0.018243   0.008645   0.058189  -0.022751  -0.006711
     30      -0.035575  -0.043675   0.010021  -0.036700   0.032340   0.009752
     31       0.017666   0.056175  -0.016064  -0.060926   0.012834   0.012363
     32      -0.067700   0.099110  -0.025215   0.050706  -0.012278   0.009701
     33      -0.032023  -0.050878   0.013222  -0.008736   0.017510   0.013195
     34       0.031114   0.069475  -0.019055  -0.083241   0.026931  -0.020557
     35      -0.075564   0.102607  -0.029073  -0.013460   0.041260  -0.002687
     36      -0.025834  -0.015937   0.005559   0.011556  -0.013284   0.004916
     37       0.040664  -0.018890   0.004181  -0.098191   0.045824  -0.036942
     38      -0.064754   0.018750  -0.006458  -0.027498   0.056785  -0.020121
     39      -0.018702   0.023542  -0.005006   0.005445  -0.023637   0.000904
     40       0.061013  -0.143733   0.038216  -0.110420   0.066185  -0.032876
     41      -0.026814  -0.094758   0.027380  -0.000664   0.039006  -0.036102
     42      -0.037512  -0.064672   0.016062  -0.024622   0.037414   0.017468
     43       0.044963   0.081789  -0.020642  -0.026773  -0.009072  -0.018342
     44      -0.053459   0.085989  -0.025704  -0.019068   0.041989   0.013452
     45      -0.054612  -0.060866   0.015581   0.002892   0.041961   0.013160
     46       0.024478   0.054352  -0.008319   0.073907  -0.056770  -0.000080
     47      -0.035583   0.053263  -0.014120   0.003536   0.007916   0.030451
     48      -0.046028  -0.051674   0.013313  -0.000001   0.029187  -0.004346
     49      -0.003241   0.094072  -0.016948   0.096136  -0.087874   0.017480
     50      -0.066745   0.092804  -0.023065   0.029968  -0.018874   0.049177
     51      -0.042270  -0.026800   0.009201   0.035435  -0.002724  -0.004144
     52       0.001820   0.032365  -0.007045   0.006317  -0.020615  -0.006179
     53      -0.074608   0.058290  -0.016946  -0.000536   0.014381   0.014598
     54      -0.016203   0.138187  -0.043628  -0.165642   0.082648  -0.056696
     55      -0.025616   0.077950  -0.021011   0.061553  -0.008781  -0.154514
     56       0.080981   0.002688  -0.000960  -0.074437   0.050031   0.096431
     57       0.100442   0.016014  -0.009753  -0.012348  -0.042281   0.031554
     58       0.129372   0.019394   0.001946   0.016627  -0.101387  -0.039789
     59       0.064081   0.007221   0.003527   0.020650  -0.033827  -0.066038
     60       0.039911   0.027336  -0.014199   0.020781  -0.065932  -0.015568
     61       0.043926   0.010760  -0.002440   0.019164   0.023320   0.062559
     62       0.077297   0.036002  -0.014829   0.062726  -0.002923   0.129232
     63       0.046422   0.013618  -0.003301  -0.005571  -0.020493  -0.000041
     64      -0.001927   0.010008   0.004334  -0.005662   0.021018   0.034039
     65       0.046677  -0.001289   0.009638  -0.030195   0.037514  -0.006727
     66       0.024155  -0.001563   0.007119  -0.048002  -0.120558  -0.003128
     67       0.004197  -0.017312   0.017258  -0.050767  -0.161888   0.047413
     68       0.003334   0.015631  -0.005819  -0.000728   0.063773  -0.032782
     69       0.021615  -0.010160   0.017144  -0.069518  -0.236959   0.010749
     70       0.034421  -0.000858   0.000070  -0.003924   0.020347   0.026406
     71       0.069319   0.011126  -0.001123   0.023960  -0.009286  -0.032511
     72       0.035746   0.017939  -0.009879   0.024936   0.035016  -0.010414
     73       0.087281  -0.024032   0.015434  -0.073719  -0.128357   0.005243
     74       0.091344  -0.034318   0.019367  -0.102594  -0.172597  -0.013294
     75      -0.029638   0.055641  -0.028579   0.132700   0.190477  -0.009293
     76       0.040442  -0.009310   0.006704  -0.021471  -0.033566   0.003085
     77       0.051279  -0.001679   0.004383  -0.017515  -0.063068  -0.011397
     78       0.093649  -0.046544   0.008371  -0.116617  -0.020180  -0.003377
     79      -0.045235   0.034548  -0.007173   0.013948   0.035692   0.025417
     80       0.105754  -0.047342   0.014019  -0.085734  -0.048919  -0.049502
     81       0.145116  -0.083649   0.017151  -0.175522  -0.037703  -0.013763
     82       0.025084   0.011444  -0.002883   0.011315  -0.005889   0.031675
     83       0.021650   0.025777  -0.003729   0.042081  -0.029326  -0.033307
     84      -0.018899   0.050281  -0.023428   0.134037  -0.048600  -0.052260
     85       0.023853  -0.007840   0.007561  -0.037957  -0.009915  -0.034802
     86       0.083070   0.059143  -0.026579   0.143665   0.032877   0.214504
     87       0.079838   0.025531  -0.013509  -0.050131  -0.127760   0.002300
     88       0.052451   0.046154  -0.019733   0.119474   0.041688   0.165283
     89       0.060840   0.050769  -0.021924   0.137334   0.035025   0.161113
     90       0.050074   0.024624  -0.013148   0.002522  -0.072395  -0.009231
     91       0.075016  -0.005979   0.003781  -0.022109   0.064092   0.103984
     92       0.133023   0.024114  -0.009990  -0.044748  -0.063122   0.156128
     93       0.128779   0.018962  -0.008565  -0.035246  -0.087162   0.055977
     94       0.280693   0.034851   0.002730  -0.106333  -0.320171   0.127697
     95       0.084958   0.009313   0.008843   0.003396  -0.083542  -0.076037
     96       0.230465   0.030785  -0.010730  -0.099842  -0.216289   0.154290
     97       0.074863   0.015693   0.001637   0.084068  -0.011469  -0.140166
     98       0.071941   0.014946   0.001520   0.100688   0.002410  -0.195119
     99      -0.014398   0.005366  -0.015004   0.083827   0.141704  -0.070251
    100       0.134655   0.025495   0.001939   0.082457  -0.076067  -0.155189
    101       0.051015   0.001266   0.003078  -0.027972  -0.040997   0.024607
    102       0.019201  -0.002436  -0.002009  -0.021107  -0.023691  -0.005222
    103      -0.331530  -0.096262   0.030538  -0.103867  -0.100300   0.024392
    104      -0.293682  -0.097197   0.034535  -0.103568  -0.080111  -0.004895
    105      -0.004170   0.213465  -0.071400  -0.219063   0.154289  -0.274572
    106      -0.061882   0.119708  -0.034328   0.175786  -0.046424  -0.514756
    107       0.067669  -0.012267   0.005106  -0.027511   0.016098   0.080208
    108      -0.044109   0.186663  -0.054102  -0.206824   0.089456   0.127197
    109      -0.011934   0.052508  -0.014154   0.055007  -0.007355  -0.131732
    110       0.125312  -0.081930   0.025076  -0.163299   0.066411   0.459367
    111      -0.013000   0.128136  -0.040875  -0.157726   0.078018  -0.069303
    112      -0.053518   0.140508  -0.036402   0.005710   0.012979   0.008264
    113       0.080975   0.106215  -0.036842  -0.136769   0.131540  -0.133087
    114      -0.024780  -0.063075   0.014554  -0.070351   0.051491   0.021510
    115       0.061851   0.070659  -0.019631  -0.040768  -0.002646  -0.018605
    116      -0.035853   0.073531  -0.024457  -0.036185   0.049212   0.013377
    117      -0.044662  -0.043332   0.014556   0.057017   0.020772   0.011101
    118      -0.003837  -0.042924   0.011370   0.042449  -0.005018   0.002774
    119       0.011731  -0.042282   0.010154   0.017389   0.000803   0.003454
    120      -0.041009  -0.049644   0.012311  -0.010855   0.032353  -0.017870
    121      -0.014734   0.127688  -0.022562   0.161949  -0.151118   0.039264
    122      -0.082145   0.105024  -0.023953   0.079590  -0.053053   0.083121
    123       0.139543   0.025876  -0.008968   0.009006   0.007074  -0.013682
    124      -0.096080   0.022478  -0.018430   0.105925   0.150492   0.017383
    125       0.097859   0.090413  -0.048727   0.227630   0.358155  -0.019677
    126      -0.053058   0.025393  -0.022253   0.086731   0.148076   0.000092
    127       0.128015   0.117246  -0.057869   0.263914   0.380334   0.010504
    128      -0.117349  -0.040450   0.012011  -0.030303  -0.027066  -0.015606
    129      -0.040439   0.031016  -0.001408   0.113919  -0.012808  -0.001325
    130       0.017953  -0.185705   0.045489   0.052218   0.018493  -0.006864
    131       0.033865  -0.094952   0.022939   0.023876  -0.001792  -0.009480
    132      -0.031343   0.004137   0.004249   0.118553  -0.014738  -0.001367
    133       0.007703  -0.160480   0.039821   0.050967   0.020837  -0.005518
    134       0.031789   0.008360  -0.004939  -0.046228  -0.009057  -0.007212
    135      -0.010425  -0.032491   0.006922   0.016970   0.006694   0.002879
    136      -0.023442   0.004547   0.000407   0.040704   0.003233   0.002331
    137       0.024292   0.075614  -0.022705  -0.082362  -0.011956  -0.002796
    138      -0.002686  -0.017755   0.000608  -0.057029   0.020610   0.006117
    139      -0.044465   0.116327  -0.027698   0.024588  -0.008161   0.009965
    140       0.032277   0.012589  -0.005949  -0.046667  -0.011376  -0.007796
    141      -0.026987   0.073392  -0.017286   0.015130  -0.003418   0.005891
    142      -0.027414   0.042766  -0.012251  -0.015261   0.008441   0.009469
    143       0.040780  -0.105571   0.025468   0.024114  -0.005211  -0.013269
    144      -0.046455   0.079878  -0.015166   0.104432  -0.017344   0.002858
    145       0.003307  -0.110691   0.026042   0.006858   0.022054   0.000464
    146       0.045291  -0.159169   0.039919   0.055446  -0.002549  -0.016139
    147      -0.035363  -0.027146   0.014233   0.169367  -0.018607  -0.002483
    148       0.014942  -0.232780   0.058171   0.078140   0.028855  -0.008460
    149       0.029671   0.058810  -0.018560  -0.080301  -0.011874  -0.005296
    150       0.003496  -0.089632   0.018133  -0.010844   0.016777   0.003395
    151      -0.033797   0.050025  -0.009060   0.055139  -0.003518   0.002684
    152       0.009494   0.181322  -0.050686  -0.136066  -0.014040   0.005987
    153       0.022019  -0.074729   0.009176  -0.156245   0.044949   0.007913
    154      -0.070050   0.251236  -0.059284   0.032884  -0.027516   0.014812
    155       0.027746   0.055237  -0.017124  -0.068265  -0.013439  -0.005310
    156      -0.023657   0.106743  -0.027562  -0.018400  -0.004118   0.007383
    157      -0.038141   0.122968  -0.032786  -0.053608   0.004103   0.013938
    158       0.045602  -0.163265   0.040911   0.058275  -0.002529  -0.016388
    159      -0.054886   0.087660  -0.020979   0.132645  -0.023698   0.002790
    160       0.010104  -0.123527   0.031450  -0.007519   0.026020  -0.000282
    161       0.058974  -0.248805   0.062921   0.104847  -0.002255  -0.024942
    162      -0.060161  -0.008353   0.007311   0.084893  -0.016128  -0.010868
    163      -0.011973   0.011537  -0.003081   0.028718  -0.035079   0.003009
    164      -0.089463   0.038887  -0.013036   0.024011  -0.000242   0.023386
    165      -0.041809  -0.080053   0.024700   0.066009   0.021629   0.025898
    166      -0.083282   0.088898  -0.026532  -0.063238   0.042492   0.025810
    167       0.015482  -0.017232   0.003155   0.016338  -0.004203  -0.012931
    168       0.000687  -0.015595  -0.063577   0.001385  -0.001310   0.000329
    169      -0.003937  -0.052446  -0.167456  -0.002281  -0.006007  -0.001423
    170       0.002349  -0.014642  -0.065868   0.001991  -0.001079   0.000141
    171       0.001662  -0.027235  -0.111571   0.002331  -0.002260   0.000359
    172      -0.004996  -0.048612  -0.152241  -0.002117  -0.004858  -0.001108
    173       0.001687  -0.003517  -0.020422   0.001068  -0.000258   0.000078
    174       0.001436  -0.025192  -0.103102   0.002158  -0.002155   0.000334
    175      -0.004992  -0.047892  -0.147590  -0.002654  -0.005563  -0.001410
    176       0.000364   0.008918   0.033381  -0.000363   0.000848  -0.000243
    177       0.000477  -0.003876  -0.018647   0.000810  -0.000166   0.000251
    178      -0.000425  -0.002058  -0.004319  -0.000483  -0.000537  -0.000244
    179      -0.001465   0.003353   0.023280  -0.001604   0.000088  -0.000666
    180      -0.000241   0.013072   0.047775  -0.000144   0.001453   0.000255
    181       0.003772   0.034463   0.106473   0.001697   0.003862   0.000808
    182      -0.001544  -0.017348  -0.052234  -0.001196  -0.002041  -0.000861
    183      -0.000331   0.005973   0.022037  -0.000012   0.000684   0.000201
    184       0.000810  -0.006899  -0.026006  -0.000118  -0.001172  -0.000343
    185       0.000685  -0.022059  -0.083505   0.000904  -0.001998  -0.000261
    186       0.001477  -0.016384  -0.068612   0.001510  -0.000745   0.000191
    187      -0.002263  -0.020210  -0.065426  -0.000497  -0.000886  -0.000529
    188       0.000584  -0.007257  -0.027849   0.000394  -0.000820   0.000022
    189      -0.001610   0.012971   0.048929   0.000158   0.002206  -0.000042
    190      -0.001928  -0.011878  -0.038446  -0.000212   0.000096  -0.000219
    191      -0.003441  -0.004332  -0.004874   0.000289   0.000286   0.000906
    192      -0.002306   0.007815   0.028836   0.000867   0.001507   0.000291
    193       0.000148   0.021348   0.089610  -0.002401   0.003947  -0.000740
    194      -0.000288   0.020875   0.093473  -0.002595   0.003393   0.000043
    195      -0.001920   0.001284   0.002456  -0.001442   0.001271  -0.000068
    196       0.001884   0.011466   0.056793   0.000812   0.002646  -0.001515
    197       0.001084   0.013452   0.068982   0.000912   0.002383  -0.000403
    198      -0.005004   0.007960   0.035356  -0.002617   0.001191  -0.000259
    199       0.009749   0.001190  -0.007556   0.004354   0.000858  -0.000580
    200       0.007306   0.004003   0.013167   0.003283   0.000229   0.000658
    201      -0.001130   0.015746   0.063013  -0.002035   0.001265  -0.000698
    202      -0.002458  -0.016532  -0.066600   0.003002   0.001345   0.000852
    203      -0.003943  -0.011693  -0.039330   0.003122   0.001342   0.001845
    204      -0.005294  -0.000655   0.005943   0.001195   0.001512   0.000609
    205       0.007071   0.072585   0.265177  -0.002106   0.006285  -0.000643
    206       0.006688   0.051601   0.189905  -0.002003   0.005009  -0.000150
    207      -0.003730   0.008259   0.040738  -0.000607   0.002430  -0.000459
    208       0.003029   0.026719   0.087654   0.000355   0.002347   0.000835
    209       0.003202  -0.009063  -0.042660  -0.001831   0.000302  -0.000134
    210      -0.001187   0.016235   0.059787  -0.001217   0.003698  -0.000407
    211      -0.001338  -0.005863  -0.017221   0.002872  -0.000447   0.000168
    212      -0.000344  -0.034286  -0.123312   0.000523  -0.001908  -0.000593
    213       0.004882  -0.002233  -0.025402   0.000487   0.001145  -0.000539
    214      -0.016929   0.006535   0.069862  -0.005023   0.002587  -0.001185
    215      -0.014328   0.000266   0.043088  -0.003810   0.002482  -0.000586
    216      -0.007646   0.008087   0.038871  -0.000491   0.001691   0.000242
    217       0.023924   0.007690   0.001204   0.004417  -0.000511  -0.001226
    218       0.018263   0.008043   0.017403   0.002919  -0.000331  -0.000028
    219      -0.005048   0.016995   0.069302   0.000349  -0.000736  -0.002179
    220       0.002923  -0.021524  -0.084463  -0.005567   0.009789   0.007981
    221       0.001555  -0.016345  -0.047662  -0.006335   0.009918   0.003785
    222      -0.006979   0.028994   0.124244   0.000926   0.002246  -0.000008
    223       0.010897  -0.008351  -0.055828  -0.002328   0.003883   0.000736
    224       0.010281  -0.051961  -0.215939  -0.004961   0.000910  -0.000988
    225      -0.003408   0.032062   0.119931  -0.001711   0.003361  -0.000384
    226       0.004864  -0.063464  -0.235543   0.002516  -0.000912  -0.000683
    227       0.005316  -0.096190  -0.357785  -0.001055  -0.003439  -0.001971
    228       0.000856  -0.019855  -0.079540   0.001490  -0.001709   0.000308
    229      -0.004686  -0.070514  -0.225864  -0.002917  -0.007992  -0.001893
    230       0.004082  -0.024200  -0.110242   0.003338  -0.001665   0.000385
    231      -0.000999   0.017234   0.068094  -0.000986   0.001656   0.000035
    232       0.002970   0.006264   0.012472   0.000685   0.000047  -0.000061
    233       0.000901  -0.034353  -0.131164   0.001634  -0.003076  -0.000164
    234      -0.000793   0.030397   0.114722  -0.001016   0.003100   0.000249
    235       0.008710   0.086873   0.270335   0.004294   0.010006   0.002237
    236      -0.003210  -0.026791  -0.077232  -0.002279  -0.003284  -0.001290
    237       0.000400   0.000183  -0.003293   0.000661   0.000220   0.000273
    238       0.000704   0.014964   0.051710  -0.000006   0.001178   0.000122
    239      -0.003033   0.013016   0.067795  -0.003030   0.000904  -0.000887
    240       0.002126  -0.036385  -0.148987   0.003104  -0.003151   0.000507
    241      -0.006984  -0.062295  -0.189795  -0.003633  -0.007305  -0.001873
    242       0.000126   0.021414   0.081679  -0.001039   0.002034  -0.000319
    243       0.002384  -0.030850  -0.125169   0.002189  -0.002134   0.000251
    244      -0.003582   0.013462   0.062897  -0.001862   0.002681  -0.000670
    245       0.001989  -0.004021  -0.022016   0.000774   0.000087   0.000008
    246       0.002294  -0.028910  -0.116595   0.001823  -0.001757   0.000185
    247       0.001492  -0.038216  -0.149367   0.001569  -0.002501  -0.000470
    248       0.001532  -0.004095  -0.022329   0.001037  -0.000601   0.000070
    249      -0.003862  -0.004160  -0.020698   0.003279   0.001377   0.000851
    250      -0.002149  -0.020807  -0.072318  -0.000977  -0.002640  -0.000817
    251      -0.003981  -0.008016  -0.020165   0.001540   0.000698   0.001315
                 36         37         38         39         40         41    
      0       0.010406  -0.015792   0.027813   0.026854  -0.000001  -0.018025
      1      -0.033672  -0.004055  -0.002634   0.020889  -0.004202  -0.000228
      2      -0.028357  -0.006341  -0.016968   0.023178  -0.001626   0.043891
      3       0.018840  -0.012114   0.032169   0.023889   0.001156  -0.024513
      4      -0.000986  -0.005157   0.010045   0.035052  -0.002621  -0.010072
      5      -0.008055  -0.001605  -0.000378   0.030532  -0.001397   0.025140
      6       0.021750  -0.016968   0.031015   0.013212  -0.002453  -0.019417
      7      -0.008621  -0.005903   0.022594   0.076490  -0.002384  -0.019658
      8      -0.019528  -0.000611   0.014665   0.076223  -0.000792   0.013693
      9       0.006683  -0.009919   0.007591   0.022656  -0.001207  -0.007395
     10      -0.002332   0.002825   0.018908   0.030042  -0.000681  -0.019260
     11      -0.007823   0.001909   0.011809   0.025780  -0.000082   0.016021
     12       0.005179  -0.010616   0.012191   0.013442  -0.002400  -0.008010
     13      -0.008242   0.012001   0.007490  -0.006106   0.004356  -0.021286
     14       0.005912  -0.006720   0.001395   0.013490   0.001011   0.019884
     15       0.011500  -0.009194   0.017941   0.016986   0.001107  -0.015095
     16       0.004149   0.009486  -0.001402  -0.045231   0.008528  -0.038141
     17       0.017564  -0.006280  -0.005836  -0.022552   0.008266   0.005680
     18      -0.005183  -0.041871  -0.044478   0.038315  -0.001229  -0.025069
     19       0.008107   0.002981   0.020887   0.010531  -0.000328   0.001420
     20      -0.023838  -0.001780  -0.000849   0.043661  -0.000240   0.011440
     21       0.011083  -0.003486   0.001976  -0.007285   0.002291  -0.017468
     22       0.001473  -0.006028   0.006984   0.035632  -0.001429   0.014323
     23      -0.007956   0.004338   0.010924   0.022069  -0.000588  -0.007810
     24       0.043109  -0.005880   0.057516   0.026874   0.004804  -0.045062
     25       0.007974   0.000421   0.039059   0.063814  -0.001567  -0.013420
     26      -0.010198   0.002170  -0.011123   0.005446  -0.001625   0.008337
     27       0.006274  -0.004158  -0.005394  -0.002016   0.001871  -0.005482
     28       0.001650  -0.025117  -0.035863   0.036501  -0.000171   0.026449
     29      -0.004054   0.008405   0.027040   0.010894   0.000939  -0.030052
     30       0.001238  -0.012303  -0.025852   0.003843  -0.001821   0.014177
     31       0.002532  -0.026514  -0.035105   0.034365   0.005982   0.020906
     32      -0.009042   0.000618   0.012471   0.011202   0.005117  -0.026125
     33      -0.000811  -0.019589  -0.029957   0.018407  -0.000383   0.014110
     34       0.010197   0.013039   0.001487  -0.019657   0.004114   0.009010
     35      -0.006812   0.023260   0.010890  -0.036363   0.000707  -0.008635
     36       0.002646  -0.014041  -0.008396   0.019533   0.002736  -0.009751
     37       0.011481   0.028387   0.011335  -0.038194   0.002073   0.005533
     38      -0.004910   0.039535   0.023700  -0.055504  -0.001472  -0.015047
     39       0.004968  -0.012345  -0.002662   0.016984   0.004350  -0.016825
     40       0.009203   0.018648  -0.006466  -0.022638  -0.002775   0.022893
     41      -0.002139   0.047408   0.044215  -0.048543  -0.003623  -0.028097
     42      -0.003219  -0.026151  -0.052668   0.021360   0.000974   0.037536
     43       0.011654   0.017330   0.024524  -0.020257  -0.000833  -0.004507
     44      -0.006188   0.002732  -0.022389  -0.021239  -0.005747   0.031306
     45      -0.006987  -0.011898  -0.039194   0.004995   0.001322   0.031007
     46       0.004070   0.003642   0.031161   0.006557  -0.008345  -0.019928
     47      -0.005549  -0.027531  -0.043459   0.019834  -0.011196   0.039598
     48      -0.001428   0.005295  -0.007506  -0.009732   0.003685  -0.000230
     49       0.001674  -0.021048   0.017958   0.040511  -0.009955  -0.030451
     50      -0.009490  -0.050592  -0.057397   0.050677  -0.012098   0.032386
     51      -0.000323   0.005830   0.011939  -0.002437   0.003331  -0.022771
     52       0.004342   0.000959   0.009954   0.002878  -0.002517  -0.013154
     53      -0.007216  -0.006687  -0.014761  -0.000931  -0.005569  -0.000607
     54       0.003279   0.078565   0.069630  -0.067851   0.003945  -0.027045
     55      -0.023260   0.030455   0.026800   0.002915   0.000185   0.061115
     56       0.006452   0.025919   0.038163   0.016190  -0.001241  -0.051516
     57      -0.049302   0.033089  -0.039779  -0.066003   0.006534   0.010845
     58       0.042125  -0.010701  -0.094542  -0.152212   0.005006   0.064553
     59       0.051274  -0.032086  -0.000622   0.007207  -0.001180   0.037386
     60      -0.005123   0.052561  -0.012906  -0.031463   0.013912   0.081984
     61       0.013856  -0.025712   0.014067  -0.002406  -0.005323  -0.078789
     62       0.034566  -0.002346  -0.043571  -0.160285   0.004647  -0.051835
     63      -0.007049  -0.014516   0.011508  -0.008329  -0.004986  -0.012552
     64      -0.019590  -0.011267  -0.012411  -0.024527   0.001217  -0.035451
     65       0.005499  -0.031847  -0.022327   0.017430   0.000376   0.010112
     66       0.046427  -0.004926   0.063059   0.029833   0.005293  -0.048434
     67       0.048121   0.001509   0.102155   0.103023   0.003462  -0.055273
     68      -0.028426   0.009453  -0.040562  -0.022221  -0.003026   0.017980
     69       0.080532  -0.004946   0.123005   0.071593   0.009414  -0.086531
     70      -0.010253  -0.000811   0.011377   0.049068  -0.003863  -0.000310
     71      -0.017452  -0.000485  -0.008734   0.019700  -0.002720  -0.009058
     72       0.020077  -0.016512   0.029084   0.025887  -0.002275  -0.019671
     73      -0.013094  -0.007135   0.030920   0.128599  -0.000498  -0.035434
     74      -0.028754   0.001074   0.003041   0.126854  -0.000707   0.017610
     75       0.031873  -0.016145   0.030666  -0.066803  -0.003149  -0.010952
     76      -0.004241  -0.005638   0.020605   0.070405  -0.003438  -0.012505
     77      -0.022505  -0.000793   0.016168   0.070037   0.000071   0.008935
     78      -0.009161  -0.048084  -0.056479   0.046741  -0.001447  -0.027671
     79       0.017328   0.017292   0.041238  -0.023614   0.001955   0.011264
     80      -0.042636  -0.032179  -0.065614   0.089872  -0.001417   0.002912
     81      -0.025757  -0.069705  -0.102898   0.087903  -0.002649  -0.032775
     82       0.006173  -0.001967   0.024570   0.034327  -0.000895   0.019055
     83      -0.014030   0.010645   0.031035   0.027060   0.000302   0.021929
     84       0.280850   0.443470  -0.276491   0.255773  -0.009450   0.093336
     85      -0.100334  -0.110258   0.118959   0.038946   0.002828   0.006692
     86       0.209707   0.168289  -0.204595  -0.134361  -0.008533  -0.131743
     87      -0.253021  -0.217288   0.186632  -0.317751   0.046525   0.162353
     88       0.194751   0.172419  -0.166617  -0.024007  -0.012205  -0.133325
     89       0.228714   0.209116  -0.213535  -0.027016  -0.014348  -0.113817
     90      -0.056404  -0.012992   0.032133  -0.087009   0.019040   0.086025
     91      -0.041667  -0.172185   0.088292  -0.060306  -0.010471  -0.171393
     92      -0.292069  -0.389788   0.233675  -0.514497   0.041480   0.011499
     93      -0.111220   0.089460  -0.062529  -0.049830  -0.000830   0.019769
     94      -0.330580   0.304626  -0.253748  -0.133359  -0.025631   0.122721
     95       0.035744   0.000160   0.011144   0.073096  -0.013709   0.036214
     96      -0.323193   0.264972  -0.188848  -0.113124  -0.011283   0.072613
     97       0.249085  -0.178411  -0.038292  -0.209606   0.023012   0.055536
     98       0.291610  -0.214344  -0.027681  -0.211589   0.027148   0.088499
     99       0.206581  -0.198901   0.053659  -0.132838   0.036647  -0.024668
    100       0.250906  -0.164284  -0.103840  -0.309522   0.025612   0.101577
    101      -0.107095   0.080954   0.014493   0.136263  -0.016416   0.003196
    102       0.011987  -0.011196   0.017072   0.015151  -0.000760  -0.017607
    103       0.004889  -0.004302  -0.019423  -0.061917  -0.005115  -0.043901
    104       0.020467  -0.018890  -0.012139  -0.037918  -0.008160  -0.012550
    105      -0.101238   0.060112  -0.151877  -0.106636  -0.009773  -0.406323
    106      -0.141791  -0.030449  -0.231369  -0.012648  -0.012873  -0.216158
    107       0.012262   0.016902   0.048734   0.025501   0.000167   0.007542
    108       0.108425   0.186759   0.386306  -0.088298   0.021258   0.371940
    109      -0.026776   0.011684  -0.006018   0.013351  -0.001716   0.015882
    110       0.117536   0.052491   0.244569   0.051241   0.009476   0.184608
    111      -0.005058   0.065411   0.039783  -0.063047   0.002396  -0.059938
    112       0.072221   0.143484   0.328652  -0.025995   0.016361   0.426167
    113      -0.093704   0.031284  -0.147225  -0.036988  -0.013160  -0.395563
    114      -0.000566  -0.040575  -0.081233   0.032143   0.000679   0.063613
    115       0.013576   0.015985   0.018714  -0.020723   0.001239   0.006059
    116      -0.004061   0.000441  -0.029716  -0.020848  -0.003641   0.042788
    117      -0.009218  -0.002236  -0.020945  -0.001001  -0.001159   0.025713
    118      -0.003377   0.003338   0.006102  -0.001195  -0.002815  -0.001006
    119      -0.002391  -0.002722  -0.006656   0.002828  -0.001174   0.010017
    120       0.001644   0.020565   0.012169  -0.026278   0.006014  -0.016057
    121      -0.000298  -0.049713   0.017452   0.086742  -0.013294  -0.053737
    122      -0.015932  -0.090565  -0.092355   0.100845  -0.017758   0.049463
    123       0.031837  -0.025289   0.041014   0.048963  -0.001603  -0.021448
    124      -0.047439   0.000879  -0.010529   0.009888  -0.003604   0.002833
    125      -0.090308  -0.018649  -0.032625   0.068137  -0.013646   0.088318
    126      -0.016268  -0.021374   0.018007   0.021372  -0.000271  -0.005182
    127      -0.094839  -0.011048  -0.019724   0.067598  -0.016649   0.042828
    128      -0.003883  -0.004409  -0.010136   0.003981   0.003614   0.026742
    129      -0.010311   0.023486   0.026646  -0.021797  -0.000681  -0.006367
    130      -0.009172   0.018052   0.013801  -0.017020   0.003605  -0.005884
    131      -0.001201   0.009713   0.011958  -0.006168   0.003223  -0.006819
    132      -0.011461   0.025572   0.031658  -0.023408  -0.001222  -0.010378
    133      -0.009305   0.016827   0.009772  -0.016835   0.003585  -0.001893
    134       0.008731  -0.007291  -0.001697   0.010579   0.001535  -0.006110
    135      -0.004046   0.002041  -0.001101  -0.002856   0.000369   0.002441
    136      -0.005832   0.008757   0.006598  -0.010328  -0.001598   0.001016
    137       0.013226  -0.018522  -0.012860   0.020643  -0.000407  -0.001505
    138       0.002151  -0.014076  -0.023984   0.009896   0.000572   0.012825
    139      -0.003451  -0.000449   0.000394  -0.002362  -0.005231   0.004500
    140       0.009772  -0.008100  -0.001516   0.012140   0.001367  -0.006884
    141      -0.002488   0.001921   0.002582  -0.004503  -0.002986   0.001919
    142      -0.001458  -0.008802  -0.015112   0.005110  -0.002501   0.011062
    143       0.000581   0.011057   0.015856  -0.005583   0.003994  -0.011424
    144      -0.010115   0.020421   0.025771  -0.019912  -0.002461  -0.005888
    145      -0.005548   0.004025  -0.004503  -0.006340   0.001763   0.004598
    146      -0.003401   0.020006   0.024289  -0.013817   0.005176  -0.014142
    147      -0.017110   0.036916   0.044951  -0.033758  -0.001459  -0.014641
    148      -0.013814   0.025431   0.015188  -0.025329   0.005661  -0.002009
    149       0.013312  -0.016137  -0.009532   0.018987   0.000554  -0.004546
    150      -0.003027  -0.004448  -0.011271   0.003392   0.001959   0.005728
    151      -0.006140   0.011775   0.011900  -0.013435  -0.002898  -0.000395
    152       0.018640  -0.035667  -0.031452   0.034784  -0.003698   0.008026
    153       0.009626  -0.035399  -0.055627   0.028356   0.003215   0.025055
    154      -0.001775  -0.002496   0.005346  -0.000391  -0.009393   0.002292
    155       0.012386  -0.014361  -0.007406   0.017660   0.000280  -0.004755
    156       0.001386  -0.005057  -0.003243   0.001565  -0.004016   0.002491
    157       0.003730  -0.021291  -0.027423   0.016727  -0.004506   0.015876
    158      -0.003777   0.020724   0.025011  -0.014395   0.005540  -0.014401
    159      -0.012498   0.024774   0.032354  -0.022720  -0.001407  -0.008949
    160      -0.004302   0.002476  -0.007236  -0.005474   0.001486   0.005688
    161      -0.007822   0.036531   0.043058  -0.027586   0.006361  -0.023991
    162      -0.002853   0.025672   0.046185  -0.019910   0.004295  -0.051724
    163       0.001468  -0.011128   0.003362   0.020481  -0.008466  -0.018505
    164      -0.010238  -0.017555  -0.019715   0.015349  -0.011612  -0.007061
    165      -0.011330  -0.019512  -0.045537   0.015633  -0.006985   0.047933
    166      -0.002092  -0.030603  -0.060727   0.018760  -0.005550   0.046963
    167      -0.000235   0.016463   0.022259  -0.014470   0.004937  -0.015350
    168      -0.000143   0.000069  -0.000267   0.001599   0.055890  -0.000664
    169       0.001544  -0.001066   0.003565  -0.004415  -0.216207   0.001258
    170      -0.000128   0.000442  -0.000276   0.002082   0.073352  -0.000617
    171      -0.000151   0.000228  -0.000258   0.002526   0.084929  -0.000891
    172       0.001137  -0.000831   0.002351  -0.002886  -0.129709   0.000691
    173      -0.000080   0.000256  -0.000149   0.000978   0.033498  -0.000315
    174      -0.000122   0.000196  -0.000180   0.002279   0.074720  -0.000808
    175       0.001534  -0.001102   0.003555  -0.004869  -0.229759   0.001402
    176       0.000111   0.000129   0.000065  -0.000388  -0.012643   0.000255
    177      -0.000150   0.000070  -0.000341   0.000914   0.033384  -0.000270
    178       0.000254  -0.000220   0.000695  -0.001218  -0.057116   0.000470
    179       0.000521  -0.000193   0.000943  -0.002189  -0.088281   0.000837
    180      -0.000232  -0.000001  -0.000634   0.000177   0.016912  -0.000024
    181      -0.000961   0.000701  -0.002285   0.003130   0.149308  -0.000789
    182       0.000809  -0.000297   0.001718  -0.002353  -0.111659   0.000864
    183      -0.000137  -0.000046  -0.000372   0.000141   0.010025  -0.000054
    184       0.000363  -0.000183   0.000888  -0.000811  -0.048875   0.000312
    185       0.000262   0.000142   0.000569   0.000526   0.006622  -0.000128
    186      -0.000142   0.000230  -0.000240   0.000740   0.022891   0.000130
    187       0.000210  -0.000099  -0.000474   0.001227   0.059825   0.000013
    188       0.000081   0.000016   0.000442  -0.000570  -0.030097   0.000044
    189      -0.000076   0.000469  -0.000487  -0.000767  -0.035351   0.001459
    190      -0.000093  -0.000061  -0.001128   0.001850   0.091922  -0.000244
    191      -0.000619   0.000609  -0.000383  -0.000508   0.021294  -0.000885
    192      -0.000134   0.000463  -0.000358  -0.000601  -0.041788   0.000882
    193      -0.000115   0.000607  -0.000911  -0.000673   0.036398   0.000290
    194      -0.000366   0.000877   0.000093  -0.002606  -0.035104  -0.001020
    195       0.000160  -0.000190  -0.001250  -0.000479  -0.019391   0.001180
    196       0.000122   0.001475   0.000068   0.002261   0.071623   0.001555
    197      -0.000305   0.001865   0.001204  -0.000399  -0.015057  -0.000376
    198       0.000548   0.000131  -0.000238  -0.001326  -0.047247  -0.000010
    199      -0.000031   0.001176  -0.000155   0.004563   0.109343   0.000559
    200      -0.000633   0.000824   0.000616   0.001499   0.026830  -0.000646
    201       0.000497  -0.000378   0.000531  -0.002505  -0.111187   0.001632
    202      -0.001179   0.001945  -0.003054   0.006184   0.306880  -0.001785
    203      -0.001717   0.001852  -0.002388   0.003284   0.212584  -0.001580
    204      -0.000409   0.000951  -0.000031  -0.001845  -0.063701   0.000057
    205      -0.000054   0.001180  -0.000147  -0.001649  -0.033309   0.000966
    206      -0.000336   0.000593  -0.000148  -0.001489  -0.037129   0.000281
    207       0.000056   0.000946  -0.000646  -0.000736  -0.024687   0.001625
    208      -0.000381   0.000209  -0.000239  -0.001656  -0.046119  -0.000569
    209       0.000119  -0.001086  -0.001726   0.001057   0.033479   0.001393
    210      -0.000034   0.000242  -0.001642  -0.000360  -0.007850   0.002045
    211      -0.000150   0.001053   0.000931   0.000541   0.000989  -0.000584
    212       0.000214  -0.000281  -0.000627   0.002618   0.066171   0.001261
    213       0.000366  -0.000285  -0.001898   0.002912   0.043204   0.003031
    214       0.000170   0.000615  -0.000248  -0.003584  -0.005396  -0.000587
    215      -0.000228   0.000594  -0.000072  -0.003848  -0.029807  -0.000897
    216       0.000446   0.001962   0.000657  -0.000203  -0.010194  -0.003031
    217       0.001101   0.000326   0.002180   0.002298  -0.060671   0.000257
    218       0.000066  -0.000357   0.001552  -0.000773  -0.110532   0.001224
    219       0.001554   0.002221   0.002045  -0.000740  -0.083267   0.003462
    220      -0.005504  -0.005762  -0.009231  -0.003461   0.182765  -0.008850
    221      -0.002091  -0.005686  -0.008194  -0.000049   0.108838  -0.002813
    222      -0.000199   0.001030   0.000093  -0.000830  -0.042577   0.000780
    223      -0.000306   0.000817  -0.000705  -0.004035  -0.081451  -0.000508
    224       0.000581  -0.001167  -0.003197   0.000967   0.063404   0.003015
    225       0.000066  -0.000637  -0.002161   0.000480   0.010682   0.002292
    226       0.000165   0.002534   0.001331   0.000397   0.011817   0.000061
    227       0.000941   0.000255  -0.001075   0.004268   0.126629   0.002845
    228      -0.000107   0.000032  -0.000153   0.001620   0.053956  -0.000707
    229       0.001978  -0.001377   0.004754  -0.005968  -0.291457   0.001671
    230      -0.000293   0.000614  -0.000703   0.003825   0.135723  -0.001181
    231      -0.000041  -0.000157  -0.000240  -0.000988  -0.030242   0.000406
    232       0.000059   0.000073   0.000299   0.000127  -0.010509   0.000063
    233       0.000232   0.000200   0.000554   0.001374   0.035984  -0.000492
    234      -0.000310  -0.000037  -0.000912  -0.000517   0.000991   0.000251
    235      -0.002588   0.001842  -0.006124   0.008190   0.395078  -0.002214
    236       0.001266  -0.000648   0.002762  -0.004103  -0.190389   0.001387
    237      -0.000185   0.000061  -0.000417   0.000762   0.029689  -0.000212
    238      -0.000132  -0.000023  -0.000044  -0.000664  -0.028110   0.000375
    239       0.000677  -0.000429   0.001175  -0.003708  -0.140624   0.001325
    240      -0.000209   0.000285  -0.000309   0.003376   0.112632  -0.001253
    241       0.002045  -0.001523   0.004880  -0.006986  -0.326133   0.001943
    242       0.000102   0.000123  -0.000042  -0.001004  -0.030158   0.000562
    243      -0.000128   0.000211   0.000006   0.001099   0.033281  -0.000204
    244       0.000115   0.000015  -0.001224   0.000363   0.037387   0.000979
    245      -0.000046   0.000198   0.000051  -0.000622  -0.026317   0.000496
    246      -0.000098   0.000114   0.000114   0.000129  -0.002939   0.000272
    247       0.000140   0.000050  -0.000824   0.003923   0.153268  -0.000801
    248      -0.000006   0.000192  -0.000050   0.001160   0.034819  -0.000449
    249      -0.000781   0.001299  -0.001876   0.002512   0.101839   0.001453
    250       0.000875  -0.001369  -0.000037   0.000756  -0.026772   0.001087
    251      -0.001097   0.001234  -0.001113   0.000905   0.097748  -0.001175
                 42         43         44         45         46         47    
      0       0.022736  -0.019839   0.009154   0.005909  -0.003886   0.044407
      1       0.059172   0.061244  -0.011330  -0.008966  -0.006663   0.126673
      2       0.013241   0.025230   0.014921  -0.021429   0.003338   0.105906
      3       0.013809  -0.031008   0.010195   0.014932  -0.005000   0.003648
      4      -0.013106  -0.004676   0.027508   0.006792  -0.009095   0.047358
      5      -0.003697  -0.013512   0.020754  -0.000212   0.003472   0.014088
      6       0.076488  -0.101316   0.021333   0.018790  -0.004036  -0.053237
      7      -0.055259   0.037048   0.005524   0.035703  -0.019543   0.062456
      8      -0.067191   0.051376  -0.010833   0.045830  -0.017438   0.048174
      9       0.002358  -0.040705  -0.010042   0.044805  -0.016289  -0.010794
     10      -0.017106   0.011081   0.008173   0.015474  -0.004028  -0.042743
     11      -0.015442   0.014834   0.002708   0.022679  -0.005717  -0.019018
     12       0.004788  -0.048604  -0.010967   0.053838  -0.018583  -0.024489
     13      -0.000089   0.036674  -0.004484   0.007478  -0.003691  -0.027721
     14       0.002157  -0.030251   0.025597  -0.004380   0.007037   0.003915
     15       0.000317  -0.040434   0.000901   0.031471  -0.004453  -0.009391
     16       0.025628   0.018511  -0.025529   0.042027  -0.014201  -0.011183
     17       0.012304  -0.033370   0.016260   0.010416   0.000627   0.029957
     18       0.001998   0.039936  -0.144842   0.118124  -0.043341   0.059597
     19      -0.013573  -0.029270   0.046923  -0.034960   0.012503  -0.030781
     20      -0.015162   0.064719  -0.067547   0.075129  -0.021613  -0.041714
     21       0.030578   0.006872  -0.032991  -0.008028  -0.000036   0.049834
     22      -0.026349  -0.029929   0.035952  -0.028189   0.010630  -0.039762
     23       0.007720   0.017242  -0.001744   0.000497   0.004876  -0.086881
     24       0.014048  -0.025796   0.040429  -0.046333   0.008505   0.094096
     25      -0.055477  -0.025427   0.086069  -0.046422   0.006784   0.081725
     26       0.016579   0.003043  -0.012432   0.018252  -0.001071  -0.047051
     27       0.031552   0.022848  -0.010002  -0.021167   0.005317   0.034663
     28      -0.016102  -0.032376  -0.011497  -0.048674   0.020002  -0.051548
     29       0.026469   0.032209  -0.010453  -0.049982   0.016815  -0.069479
     30       0.009286   0.010916   0.026395   0.020918  -0.007544   0.036552
     31      -0.023127  -0.057261  -0.107803  -0.148952   0.050900  -0.041985
     32      -0.007892  -0.012130  -0.109999  -0.133111   0.041661  -0.050964
     33       0.018575   0.016866   0.013040  -0.023841   0.008940  -0.004051
     34       0.009677  -0.007275  -0.031712  -0.057448   0.018637   0.021548
     35      -0.033392  -0.023078  -0.048532  -0.002711  -0.002160   0.034338
     36       0.056394   0.055585   0.001137  -0.060788   0.020135  -0.018349
     37       0.023308   0.012367   0.005493  -0.026075   0.008387   0.030352
     38      -0.016137  -0.000123  -0.011244   0.027946  -0.012239   0.042658
     39       0.061515   0.055444  -0.025326  -0.079428   0.025103   0.000161
     40       0.016312   0.012947   0.070671   0.034367  -0.009026  -0.019326
     41       0.029464   0.053856   0.063813   0.053037  -0.019299  -0.029616
     42      -0.003610  -0.014368  -0.008002  -0.054166   0.021134  -0.021017
     43       0.036367   0.046203   0.081656   0.077668  -0.027221   0.037325
     44      -0.046944  -0.025112   0.064590   0.140043  -0.045043   0.038017
     45      -0.010084  -0.011333  -0.003210  -0.043279   0.016374  -0.024060
     46       0.044016   0.065059   0.100553   0.079882  -0.028254  -0.020764
     47      -0.034056  -0.020292   0.078036   0.122882  -0.037039  -0.008302
     48       0.041274   0.051152   0.021321  -0.039332   0.013380  -0.017101
     49       0.043947   0.042426  -0.011257  -0.063348   0.018183  -0.038411
     50      -0.045683  -0.052346  -0.029767   0.001784   0.002607  -0.019143
     51       0.065003   0.080303   0.026562  -0.042008   0.012447  -0.026122
     52       0.025519   0.011110  -0.049422  -0.097011   0.030004   0.009749
     53      -0.031831  -0.036755  -0.075283  -0.038666   0.011170   0.037868
     54      -0.043099  -0.030823  -0.042151  -0.012049   0.003013  -0.008889
     55       0.019184   0.007642  -0.042386   0.014816  -0.001123  -0.080830
     56      -0.081360  -0.039603   0.064272  -0.044408   0.019737  -0.117568
     57      -0.081990   0.113152  -0.031681   0.005887  -0.002096  -0.065012
     58       0.027786  -0.046895  -0.019316   0.011414  -0.003476   0.011528
     59       0.073197  -0.120062   0.026790   0.008707   0.004223   0.041775
     60      -0.090127   0.042160   0.100114  -0.139351   0.044598   0.055145
     61       0.032436  -0.022284  -0.035020   0.081971  -0.027880  -0.050297
     62       0.028475   0.021133   0.003611  -0.016858   0.002511   0.064822
     63       0.016276  -0.037230  -0.040210   0.089800  -0.041486  -0.045685
     64       0.015228   0.050477  -0.057342   0.033166  -0.017016  -0.005643
     65       0.007164  -0.029300  -0.004896  -0.010418   0.011603   0.057899
     66       0.011478  -0.025815   0.050424  -0.059061   0.011071   0.118356
     67      -0.105919  -0.038807   0.197489  -0.154802   0.028875   0.268678
     68       0.048903   0.025023  -0.053608   0.024275  -0.002621  -0.056229
     69      -0.042767  -0.039151   0.150494  -0.141563   0.026936   0.271514
     70      -0.033198  -0.013679   0.035478   0.005313  -0.005790   0.012483
     71       0.010974   0.025162  -0.026907   0.059913  -0.017893  -0.031581
     72       0.050339  -0.078904   0.011484   0.030817  -0.009591  -0.028263
     73      -0.143792   0.144603  -0.033337   0.071567  -0.038175   0.167612
     74      -0.175372   0.132762  -0.049170   0.098227  -0.042044   0.146722
     75       0.216155  -0.229206   0.072447  -0.045215   0.028072  -0.203047
     76      -0.036596  -0.003389   0.039917   0.005439  -0.010418   0.085915
     77      -0.064502   0.069897  -0.034041   0.063467  -0.020933   0.008050
     78      -0.001639   0.062594  -0.182499   0.148264  -0.054199   0.073605
     79       0.009146  -0.058022   0.112173  -0.127041   0.044100  -0.034479
     80      -0.033065   0.189946  -0.278694   0.239964  -0.081496   0.032907
     81      -0.020791   0.157066  -0.339953   0.284765  -0.102979   0.122566
     82      -0.043521  -0.032580   0.053832  -0.012607   0.002124   0.008662
     83      -0.014446   0.003777   0.035845  -0.002298   0.005076  -0.059020
     84      -0.144407   0.113939   0.078812  -0.153381   0.040806   0.059740
     85      -0.020195  -0.022471   0.012472   0.040412  -0.007956  -0.091875
     86       0.066804   0.037909  -0.047238   0.020507  -0.017625   0.105660
     87      -0.134771   0.055054   0.229085  -0.311689   0.105120   0.126200
     88       0.039492   0.028251  -0.038653   0.036158  -0.022175   0.037277
     89       0.054070   0.034303  -0.062664   0.052067  -0.025919   0.063619
     90      -0.086662   0.034685   0.111769  -0.150057   0.049445   0.060605
     91       0.131897  -0.102519  -0.127103   0.241380  -0.076543  -0.100922
     92       0.012826   0.002816   0.119249  -0.152644   0.053960   0.121405
     93       0.006414   0.025133  -0.021346   0.010967  -0.001940  -0.040250
     94       0.329787  -0.283548  -0.013149   0.027091  -0.004151   0.047254
     95       0.273580  -0.368535   0.072657   0.021617   0.004943   0.137265
     96       0.093198   0.003539  -0.052088   0.015491  -0.001701  -0.076978
     97      -0.120852   0.064000  -0.033923   0.006021  -0.002298  -0.012200
     98      -0.125230   0.053504  -0.039137   0.005482   0.008310  -0.039624
     99      -0.438798   0.468024  -0.073296  -0.015187  -0.002141  -0.160950
    100      -0.087790   0.030452  -0.058456   0.011544  -0.000306  -0.028608
    101       0.143667  -0.158095   0.056941   0.006969   0.001558   0.068695
    102       0.003128  -0.040454  -0.002719   0.032207  -0.015594  -0.003505
    103       0.038103   0.005162  -0.054584   0.069643  -0.031888   0.016805
    104       0.033770  -0.022196  -0.006690   0.009658  -0.040309   0.075177
    105      -0.224794  -0.140416   0.171279  -0.132292   0.039114  -0.038745
    106      -0.008313  -0.006737   0.067176  -0.022966   0.007318  -0.047998
    107      -0.026555  -0.005893   0.019058  -0.013511   0.009715  -0.099633
    108       0.074294   0.044294  -0.292809   0.098942  -0.026643  -0.072684
    109      -0.000563  -0.005852  -0.001319  -0.004419   0.004098  -0.067843
    110      -0.049585  -0.023828  -0.011532  -0.017663   0.013301  -0.122188
    111      -0.049407  -0.034956  -0.020589  -0.020439   0.005076   0.000875
    112       0.113930   0.068687  -0.272290   0.112818  -0.026728  -0.152481
    113      -0.256947  -0.143265   0.247452  -0.152472   0.052732  -0.166520
    114      -0.013602  -0.037472  -0.015028  -0.066176   0.028083  -0.022923
    115       0.038783   0.053561   0.123646   0.126953  -0.042793   0.045502
    116      -0.044394  -0.018507   0.105094   0.186912  -0.059621   0.046134
    117      -0.019167  -0.013738   0.016201  -0.011271   0.003395  -0.030009
    118      -0.000100   0.011255   0.039054   0.039514  -0.010718  -0.016784
    119      -0.015561  -0.014512   0.013780   0.034675  -0.011096   0.002423
    120       0.062766   0.078798   0.033664  -0.030634   0.008724  -0.003087
    121       0.065743   0.054325  -0.072253  -0.157254   0.047677  -0.075754
    122      -0.073084  -0.094560  -0.078415  -0.056164   0.024251  -0.061693
    123      -0.001981  -0.068530   0.039408   0.009729  -0.004070   0.010682
    124       0.074793   0.091676  -0.029830  -0.014538  -0.006303   0.151751
    125       0.094966   0.130591  -0.005188  -0.094153   0.012461   0.347590
    126       0.077099   0.052089  -0.015252  -0.030180   0.000103   0.189394
    127       0.116542   0.155116  -0.031073  -0.070696  -0.001910   0.318059
    128      -0.008831  -0.008955   0.021777   0.002343   0.002060   0.034847
    129      -0.037961  -0.029529  -0.016563   0.018784  -0.010096   0.009195
    130      -0.042229  -0.044691  -0.052073  -0.010056   0.003147   0.013270
    131      -0.002889  -0.005954  -0.017700  -0.015587   0.003478  -0.000098
    132      -0.047377  -0.034943  -0.008143   0.052420  -0.019061   0.009181
    133      -0.043422  -0.048501  -0.061363  -0.026640   0.007269   0.016565
    134       0.051836   0.049490   0.024400  -0.040357   0.012812  -0.027430
    135      -0.019550  -0.019005  -0.012625   0.005086  -0.001707   0.000649
    136      -0.028710  -0.025073  -0.011818   0.020395  -0.008475   0.012119
    137       0.074128   0.073273   0.052920  -0.036747   0.012469  -0.038576
    138       0.003433  -0.003012  -0.007429  -0.020146   0.004503   0.005114
    139      -0.024483  -0.017172   0.015124   0.056375  -0.017569   0.010901
    140       0.064113   0.064054   0.038446  -0.045550   0.014393  -0.040023
    141      -0.018850  -0.011537   0.016133   0.052434  -0.019751   0.011171
    142      -0.015352  -0.017375  -0.006370   0.008799  -0.001429   0.009109
    143       0.018155   0.017091  -0.005472  -0.037505   0.010280  -0.020037
    144      -0.048743  -0.037934  -0.007856   0.056391  -0.022044   0.014343
    145      -0.034628  -0.040691  -0.044135  -0.008635   0.002971   0.021604
    146      -0.001534  -0.003041  -0.025620  -0.035044   0.009367  -0.010772
    147      -0.075246  -0.058463  -0.016514   0.084696  -0.029046   0.018100
    148      -0.069155  -0.078265  -0.095948  -0.035897   0.009034   0.032017
    149       0.076048   0.074060   0.045379  -0.047994   0.015686  -0.038534
    150      -0.017093  -0.022069  -0.025418  -0.015505   0.007581  -0.003682
    151      -0.029384  -0.022114  -0.001337   0.035660  -0.015090   0.015113
    152       0.091500   0.090847   0.083552  -0.017506   0.007053  -0.039542
    153       0.035228   0.015765  -0.016967  -0.081558   0.024847   0.000546
    154      -0.017847  -0.002283   0.050825   0.099599  -0.030319   0.006842
    155       0.075104   0.075253   0.051215  -0.042940   0.014205  -0.043022
    156      -0.001388   0.008227   0.040830   0.065072  -0.024272   0.004868
    157       0.012321   0.010317   0.018865  -0.002894   0.003553  -0.005107
    158      -0.003781  -0.005734  -0.028991  -0.036103   0.009279  -0.009852
[truncated: 713,732 more chars]
