# Supplementary material for: Correction to “Photochemical Deracemization of 4,7-Diaza-1-isoindolinones by Unidirectional Hydrogen Atom Shuttling”
Source: J Am Chem Soc. 2025 Sep 9;147(37):34181–2. doi: 10.1021/jacs.5c12600 (PMC12447476; doi:10.1021/jacs.5c12600)
Supplement: Supplementary file 2 [file ja5c12600_si_002.zip › CORRECTED_ZIP/ent2b_1a/thermodynamics/s0min/spe.out]

                                 *****************
                                 * O   R   C   A *
                                 *****************

                                            #,                                       
                                            ###                                      
                                            ####                                     
                                            #####                                    
                                            ######                                   
                                           ########,                                 
                                     ,,################,,,,,                         
                               ,,#################################,,                 
                          ,,##########################################,,             
                       ,#########################################, ''#####,          
                    ,#############################################,,   '####,        
                  ,##################################################,,,,####,       
                ,###########''''           ''''###############################       
              ,#####''   ,,,,##########,,,,          '''####'''          '####       
            ,##' ,,,,###########################,,,                        '##       
           ' ,,###''''                  '''############,,,                           
         ,,##''                                '''############,,,,        ,,,,,,###''
      ,#''                                            '''#######################'''  
     '                                                          ''''####''''         
             ,#######,   #######,   ,#######,      ##                                
            ,#'     '#,  ##    ##  ,#'     '#,    #''#        ######   ,####,        
            ##       ##  ##   ,#'  ##            #'  '#       #        #'  '#        
            ##       ##  #######   ##           ,######,      #####,   #    #        
            '#,     ,#'  ##    ##  '#,     ,#' ,#      #,         ##   #,  ,#        
             '#######'   ##     ##  '#######'  #'      '#     #####' # '####'        


                  #######################################################
                  #                        -***-                        #
                  #          Department of theory and spectroscopy      #
                  #    Directorship and core code : Frank Neese         #
                  #        Max Planck Institute fuer Kohlenforschung    #
                  #                Kaiser Wilhelm Platz 1               #
                  #                 D-45470 Muelheim/Ruhr               #
                  #                      Germany                        #
                  #                                                     #
                  #                  All rights reserved                #
                  #                        -***-                        #
                  #######################################################


                         Program Version 5.0.3 -  RELEASE  -


 With contributions from (in alphabetic order):
   Daniel Aravena         : Magnetic Suceptibility
   Michael Atanasov       : Ab Initio Ligand Field Theory (pilot matlab implementation)
   Alexander A. Auer      : GIAO ZORA, VPT2 properties, NMR spectrum
   Ute Becker             : Parallelization
   Giovanni Bistoni       : ED, misc. LED, open-shell LED, HFLD
   Martin Brehm           : Molecular dynamics
   Dmytro Bykov           : SCF Hessian
   Vijay G. Chilkuri      : MRCI spin determinant printing, contributions to CSF-ICE
   Dipayan Datta          : RHF DLPNO-CCSD density
   Achintya Kumar Dutta   : EOM-CC, STEOM-CC
   Dmitry Ganyushin       : Spin-Orbit,Spin-Spin,Magnetic field MRCI
   Miquel Garcia          : C-PCM and meta-GGA Hessian, CC/C-PCM, Gaussian charge scheme
   Yang Guo               : DLPNO-NEVPT2, F12-NEVPT2, CIM, IAO-localization
   Andreas Hansen         : Spin unrestricted coupled pair/coupled cluster methods
   Benjamin Helmich-Paris : MC-RPA, TRAH-SCF, COSX integrals
   Lee Huntington         : MR-EOM, pCC
   Robert Izsak           : Overlap fitted RIJCOSX, COSX-SCS-MP3, EOM
   Marcus Kettner         : VPT2
   Christian Kollmar      : KDIIS, OOCD, Brueckner-CCSD(T), CCSD density, CASPT2, CASPT2-K
   Simone Kossmann        : Meta GGA functionals, TD-DFT gradient, OOMP2, MP2 Hessian
   Martin Krupicka        : Initial AUTO-CI
   Lucas Lang             : DCDCAS
   Marvin Lechner         : AUTO-CI (C++ implementation), FIC-MRCC
   Dagmar Lenk            : GEPOL surface, SMD
   Dimitrios Liakos       : Extrapolation schemes; Compound Job, initial MDCI parallelization
   Dimitrios Manganas     : Further ROCIS development; embedding schemes
   Dimitrios Pantazis     : SARC Basis sets
   Anastasios Papadopoulos: AUTO-CI, single reference methods and gradients
   Taras Petrenko         : DFT Hessian,TD-DFT gradient, ASA, ECA, R-Raman, ABS, FL, XAS/XES, NRVS
   Peter Pinski           : DLPNO-MP2, DLPNO-MP2 Gradient
   Christoph Reimann      : Effective Core Potentials
   Marius Retegan         : Local ZFS, SOC
   Christoph Riplinger    : Optimizer, TS searches, QM/MM, DLPNO-CCSD(T), (RO)-DLPNO pert. Triples
   Tobias Risthaus        : Range-separated hybrids, TD-DFT gradient, RPA, STAB
   Michael Roemelt        : Original ROCIS implementation
   Masaaki Saitow         : Open-shell DLPNO-CCSD energy and density
   Barbara Sandhoefer     : DKH picture change effects
   Avijit Sen             : IP-ROCIS
   Kantharuban Sivalingam : CASSCF convergence, NEVPT2, FIC-MRCI
   Bernardo de Souza      : ESD, SOC TD-DFT
   Georgi Stoychev        : AutoAux, RI-MP2 NMR, DLPNO-MP2 response
   Willem Van den Heuvel  : Paramagnetic NMR
   Boris Wezisla          : Elementary symmetry handling
   Frank Wennmohs         : Technical directorship


 We gratefully acknowledge several colleagues who have allowed us to
 interface, adapt or use parts of their codes:
   Stefan Grimme, W. Hujo, H. Kruse, P. Pracht,  : VdW corrections, initial TS optimization,
                  C. Bannwarth, S. Ehlert          DFT functionals, gCP, sTDA/sTD-DF
   Ed Valeev, F. Pavosevic, A. Kumar             : LibInt (2-el integral package), F12 methods
   Garnet Chan, S. Sharma, J. Yang, R. Olivares  : DMRG
   Ulf Ekstrom                                   : XCFun DFT Library
   Mihaly Kallay                                 : mrcc  (arbitrary order and MRCC methods)
   Jiri Pittner, Ondrej Demel                    : Mk-CCSD
   Frank Weinhold                                : gennbo (NPA and NBO analysis)
   Christopher J. Cramer and Donald G. Truhlar   : smd solvation model
   Lars Goerigk                                  : TD-DFT with DH, B97 family of functionals
   V. Asgeirsson, H. Jonsson                     : NEB implementation
   FAccTs GmbH                                   : IRC, NEB, NEB-TS, DLPNO-Multilevel, CI-OPT
                                                   MM, QMMM, 2- and 3-layer-ONIOM, Crystal-QMMM,
                                                   LR-CPCM, SF, NACMEs, symmetry and pop. for TD-DFT,
                                                   nearIR, NL-DFT gradient (VV10), updates on ESD,
                                                   ML-optimized integration grids
   S Lehtola, MJT Oliveira, MAL Marques          : LibXC Library
   Liviu Ungur et al                             : ANISO software


 Your calculation uses the libint2 library for the computation of 2-el integrals
 For citations please refer to: http://libint.valeyev.net

 Your ORCA version has been built with support for libXC version: 5.1.0
 For citations please refer to: https://tddft.org/programs/libxc/

 This ORCA versions uses:
   CBLAS   interface :  Fast vector & matrix operations
   LAPACKE interface :  Fast linear algebra routines
   SCALAPACK package :  Parallel linear algebra routines
   Shared memory     :  Shared parallel matrices
   BLAS/LAPACK       :  OpenBLAS 0.3.15  USE64BITINT DYNAMIC_ARCH NO_AFFINITY Prescott SINGLE_THREADED
        Core in use  :  Prescott
   Copyright (c) 2011-2014, The OpenBLAS Project


***************************************
The coordinates will be read from file: coord.xyz
***************************************


Your calculation utilizes the atom-pairwise dispersion correction
based on tight binding partial charges (D4)
Cite in your paper:
E.Caldeweyher, C.Bannwarth, S.Grimme, J.Chem.Phys., (2017), 147, 034112.
E.Caldeweyher, S.Ehlert, A.Hansen, H.Neugebauer, S.Grimme, J.Chem.Phys., (2018), in progress.
   

================================================================================

----- Orbital basis set information -----
Your calculation utilizes the basis: def2-QZVPP
   F. Weigend and R. Ahlrichs, Phys. Chem. Chem. Phys. 7, 3297 (2005).

----- AuxJ basis set information -----
Your calculation utilizes the auxiliary basis: def2/J
   F. Weigend, Phys. Chem. Chem. Phys. 8, 1057 (2006).

================================================================================
                                        WARNINGS
                       Please study these warnings very carefully!
================================================================================


INFO   : the flag for use of the SHARK integral package has been found!

================================================================================
                                       INPUT FILE
================================================================================
NAME = orca.inp
|  1> ! RKS PW6B95 D4 def2-QZVPP RIJCOSX def2/J defgrid3 SP
|  2> %maxcore 2500
|  3> %scf
|  4> autotrah false
|  5> end
|  6> %pal
|  7>   nprocs 8
|  8> end
|  9> *xyzfile 0 1 coord.xyz
| 10> 
| 11>                          ****END OF INPUT****
================================================================================

                       ****************************
                       * Single Point Calculation *
                       ****************************

---------------------------------
CARTESIAN COORDINATES (ANGSTROEM)
---------------------------------
  C     -3.283449    0.361905   -2.046643
  C     -4.751631    0.563319   -1.675619
  C     -5.301822   -0.794761   -1.259978
  C     -4.586431   -1.296370   -0.007593
  C     -3.087263   -1.375560   -0.255071
  N     -2.570185   -0.520339   -1.141132
  C     -4.837378   -0.299629    1.140633
  C     -4.450327    1.160758    0.851767
  C     -4.970253    1.567913   -0.534087
  C     -2.975439    1.414065    0.956554
  N     -2.277008    2.286406    0.322432
  C     -1.000399    2.161021    0.837109
  C     -1.020472    1.186511    1.825973
  O     -2.286114    0.722395    1.900570
  C      0.186606    2.795530    0.508210
  C      1.331284    2.421663    1.207462
  C      1.267880    1.458326    2.230688
  C      0.089302    0.812207    2.557917
  C     -5.102588    2.061801    1.917951
  C     -5.481968    1.086827   -2.909576
  C     -5.124616   -2.664894    0.396273
  O     -2.382234   -2.161452    0.383353
  H     -6.052467    1.701853   -0.433476
  H     -4.566666    2.544482   -0.811534
  H     -6.375244   -0.722778   -1.055799
  H     -5.185227   -1.515404   -2.077224
  H     -5.915712   -0.308404    1.329096
  H     -4.370304   -0.656459    2.061191
  H     -4.947785   -3.407712   -0.382934
  H     -4.671110   -3.025755    1.318103
  H     -6.202282   -2.600726    0.554512
  H     -6.538593    1.252015   -2.693151
  H     -5.059250    2.035729   -3.246809
  H     -5.416906    0.377898   -3.736899
  H     -1.558868   -0.537306   -1.254359
  H     -4.760288    1.807777    2.922062
  H     -4.874981    3.112445    1.734630
  H     -6.185938    1.938599    1.890868
  H      0.209540    3.557134   -0.259402
  C      2.644502    3.061819    0.932635
  H      2.172370    1.201255    2.765911
  H     -2.760596    1.319316   -2.075262
  H     -3.229761   -0.062879   -3.054633
  C      2.911182    3.627497   -0.419091
  C      3.695860    4.776426   -0.519569
  C      4.001960    5.307795   -1.761465
  C      3.551831    4.679173   -2.916282
  C      2.791056    3.522037   -2.823979
  C      2.462791    3.000252   -1.581125
  H      4.053734    5.264318    0.377938
  H      4.595207    6.210178   -1.830351
  H      3.797372    5.090195   -3.887036
  H      2.451672    3.021752   -3.721412
  H      1.884084    2.087709   -1.522261
  H      0.049335    0.057443    3.331485
  O      3.494118    3.129080    1.798529
  C      1.026913   -4.554011   -0.950149
  C      1.925758   -4.373979    0.099292
  C      3.282267   -4.579241   -0.142766
  C      3.731725   -4.952135   -1.402330
  C      2.827277   -5.125320   -2.441142
  C      1.472302   -4.926636   -2.210743
  C      1.444444   -3.929176    1.450331
  C      1.322523   -2.401261    1.563763
  C      2.600595   -1.678797    1.275939
  C      2.430583   -0.837379    0.192873
  C      1.018821   -0.935229   -0.261295
  N      0.447089   -1.828672    0.563202
  N      3.745965   -1.790223    1.920593
  C      4.718903   -1.019859    1.445064
  C      4.543797   -0.171502    0.349065
  N      3.388358   -0.073902   -0.295177
  O      0.491698   -0.323975   -1.179182
  H     -0.556548   -2.033460    0.523652
  H      5.679469   -1.067680    1.943061
  H      5.366769    0.437701   -0.003194
  H     -0.032544   -4.402848   -0.779157
  H      0.759520   -5.063601   -3.013919
  H      3.175479   -5.417178   -3.423591
  H      4.789336   -5.109962   -1.570865
  H      3.994692   -4.450008    0.663549
  H      0.466514   -4.362254    1.671234
  H      2.124151   -4.267093    2.235012
  H      0.966283   -2.155648    2.570155

----------------------------
CARTESIAN COORDINATES (A.U.)
----------------------------
  NO LB      ZA    FRAG     MASS         X           Y           Z
   0 C     6.0000    0    12.011   -6.204819    0.683901   -3.867594
   1 C     6.0000    0    12.011   -8.979281    1.064518   -3.166462
   2 C     6.0000    0    12.011  -10.018992   -1.501881   -2.381014
   3 C     6.0000    0    12.011   -8.667099   -2.449784   -0.014348
   4 C     6.0000    0    12.011   -5.834082   -2.599431   -0.482015
   5 N     7.0000    0    14.007   -4.856945   -0.983298   -2.156427
   6 C     6.0000    0    12.011   -9.141319   -0.566216    2.155484
   7 C     6.0000    0    12.011   -8.409898    2.193514    1.609607
   8 C     6.0000    0    12.011   -9.392417    2.962926   -1.009278
   9 C     6.0000    0    12.011   -5.622764    2.672195    1.807626
  10 N     7.0000    0    14.007   -4.302921    4.320681    0.609308
  11 C     6.0000    0    12.011   -1.890480    4.083738    1.581907
  12 C     6.0000    0    12.011   -1.928412    2.242181    3.450589
  13 O     8.0000    0    15.999   -4.320129    1.365129    3.591558
  14 C     6.0000    0    12.011    0.352635    5.282787    0.960377
  15 C     6.0000    0    12.011    2.515763    4.576280    2.281772
  16 C     6.0000    0    12.011    2.395945    2.755837    4.215389
  17 C     6.0000    0    12.011    0.168757    1.534849    4.833762
  18 C     6.0000    0    12.011   -9.642494    3.896240    3.624402
  19 C     6.0000    0    12.011  -10.359419    2.053806   -5.498302
  20 C     6.0000    0    12.011   -9.684121   -5.035920    0.748848
  21 O     8.0000    0    15.999   -4.501769   -4.084551    0.724432
  22 H     1.0000    0     1.008  -11.437505    3.216035   -0.819152
  23 H     1.0000    0     1.008   -8.629749    4.808374   -1.533577
  24 H     1.0000    0     1.008  -12.047465   -1.365853   -1.995171
  25 H     1.0000    0     1.008   -9.798659   -2.863699   -3.925384
  26 H     1.0000    0     1.008  -11.179076   -0.582798    2.511627
  27 H     1.0000    0     1.008   -8.258677   -1.240528    3.895087
  28 H     1.0000    0     1.008   -9.349959   -6.439642   -0.723640
  29 H     1.0000    0     1.008   -8.827119   -5.717849    2.490853
  30 H     1.0000    0     1.008  -11.720614   -4.914660    1.047875
  31 H     1.0000    0     1.008  -12.356150    2.365965   -5.089317
  32 H     1.0000    0     1.008   -9.560597    3.846971   -6.135580
  33 H     1.0000    0     1.008  -10.236469    0.714123   -7.061715
  34 H     1.0000    0     1.008   -2.945834   -1.015362   -2.370394
  35 H     1.0000    0     1.008   -8.995641    3.416204    5.521897
  36 H     1.0000    0     1.008   -9.212379    5.881669    3.277976
  37 H     1.0000    0     1.008  -11.689729    3.663420    3.573223
  38 H     1.0000    0     1.008    0.395974    6.722009   -0.490198
  39 C     6.0000    0    12.011    4.997385    5.786000    1.762425
  40 H     1.0000    0     1.008    4.105184    2.270043    5.226814
  41 H     1.0000    0     1.008   -5.216770    2.493145   -3.921676
  42 H     1.0000    0     1.008   -6.103364   -0.118824   -5.772419
  43 C     6.0000    0    12.011    5.501336    6.854977   -0.791967
  44 C     6.0000    0    12.011    6.984164    9.026137   -0.981843
  45 C     6.0000    0    12.011    7.562609   10.030278   -3.328686
  46 C     6.0000    0    12.011    6.711987    8.842356   -5.510975
  47 C     6.0000    0    12.011    5.274332    6.655684   -5.336546
  48 C     6.0000    0    12.011    4.654000    5.669655   -2.987893
  49 H     1.0000    0     1.008    7.660447    9.948119    0.714200
  50 H     1.0000    0     1.008    8.683683   11.735536   -3.458862
  51 H     1.0000    0     1.008    7.175994    9.619074   -7.345433
  52 H     1.0000    0     1.008    4.632989    5.710284   -7.032450
  53 H     1.0000    0     1.008    3.560403    3.945198   -2.876657
  54 H     1.0000    0     1.008    0.093230    0.108552    6.295594
  55 O     8.0000    0    15.999    6.602925    5.913105    3.398727
  56 C     6.0000    0    12.011    1.940584   -8.605833   -1.795520
  57 C     6.0000    0    12.011    3.639156   -8.265622    0.187635
  58 C     6.0000    0    12.011    6.202586   -8.653512   -0.269789
  59 C     6.0000    0    12.011    7.051937   -9.358179   -2.650019
  60 C     6.0000    0    12.011    5.342778   -9.685451   -4.613090
  61 C     6.0000    0    12.011    2.782247   -9.309992   -4.177699
  62 C     6.0000    0    12.011    2.729603   -7.425066    2.740729
  63 C     6.0000    0    12.011    2.499206   -4.537725    2.955084
  64 C     6.0000    0    12.011    4.914411   -3.172466    2.411175
  65 C     6.0000    0    12.011    4.593137   -1.582416    0.364477
  66 C     6.0000    0    12.011    1.925292   -1.767328   -0.493777
  67 N     7.0000    0    14.007    0.844875   -3.455689    1.064298
  68 N     7.0000    0    14.007    7.078848   -3.383032    3.629395
  69 C     6.0000    0    12.011    8.917434   -1.927254    2.730776
  70 C     6.0000    0    12.011    8.586533   -0.324092    0.659637
  71 N     7.0000    0    14.007    6.403068   -0.139655   -0.557804
  72 O     8.0000    0    15.999    0.929174   -0.612224   -2.228330
  73 H     1.0000    0     1.008   -1.051722   -3.842682    0.989560
  74 H     1.0000    0     1.008   10.732640   -2.017622    3.671853
  75 H     1.0000    0     1.008   10.141724    0.827135   -0.006035
  76 H     1.0000    0     1.008   -0.061500   -8.320177   -1.472393
  77 H     1.0000    0     1.008    1.435284   -9.568820   -5.695482
  78 H     1.0000    0     1.008    6.000786  -10.236983   -6.469650
  79 H     1.0000    0     1.008    9.050534   -9.656430   -2.968505
  80 H     1.0000    0     1.008    7.548874   -8.409297    1.253925
  81 H     1.0000    0     1.008    0.881584   -8.243465    3.158174
  82 H     1.0000    0     1.008    4.014063   -8.063637    4.223561
  83 H     1.0000    0     1.008    1.826010   -4.073585    4.856890

--------------------------------
INTERNAL COORDINATES (ANGSTROEM)
--------------------------------
 C      0   0   0     0.000000000000     0.00000000     0.00000000
 C      1   0   0     1.527673069031     0.00000000     0.00000000
 C      2   1   0     1.523104769275   107.21036500     0.00000000
 C      3   2   1     1.527044539932   110.33273219    63.67794609
 C      4   3   2     1.521519509201   110.19998006   302.58118972
 N      5   4   3     1.335618243562   117.13167491    28.99765841
 C      4   3   2     1.541067802000   108.80363051    61.27862802
 C      7   4   3     1.538174252198   115.66933827   304.85691150
 C      8   7   4     1.535151768624   109.64067168    45.82562200
 C      8   7   4     1.500146316989   113.24049262   281.82890798
 N     10   8   7     1.284872004877   127.92252870   150.61026688
 C     11  10   8     1.382151739666   104.87455754   176.53007856
 C     12  11  10     1.388497055258   108.39190321   358.57963525
 O     13  12  11     1.350118028474   107.10764355     0.48354792
 C     12  11  10     1.385553327789   131.40257100   177.04694568
 C     15  12  11     1.392486266679   117.52182947   181.34093724
 C     16  15  12     1.406779892716   120.80078320   358.46630953
 C     13  12  11     1.381102207187   123.78187313   180.46671203
 C      8   7   4     1.540802451621   108.58695945   164.86591985
 C      2   1   3     1.526467607789   107.98122505   240.68079786
 C      4   3   2     1.524994980823   110.28233203   180.78809283
 O      5   4   3     1.233806228494   120.79851986   206.00734145
 H      9   8   7     1.095102234502   106.51076836    74.23568686
 H      9   8   7     1.092495549092   109.95140435   188.89749837
 H      3   2   1     1.095036618283   110.26539904   184.31439268
 H      3   2   1     1.095815209875   110.14674021   301.75760139
 H      7   4   3     1.094714627423   106.46860059    63.21997078
 H      7   4   3     1.092206124191   110.30657684   177.64597027
 H     21   4   3     1.090967760321   111.38694851    61.81038305
 H     21   4   3     1.088878970069   112.00094579   183.07938596
 H     21   4   3     1.091109319731   109.52342984   302.80207779
 H     20   2   1     1.091138437521   110.78704404   180.27082416
 H     20   2   1     1.092168538812   111.24706802   300.07727645
 H     20   2   1     1.091456197516   111.19038723    60.35869098
 H      6   5   4     1.017776174082   116.60373323   175.99915289
 H     19   8   7     1.090842103942   111.58814746    60.62865003
 H     19   8   7     1.090533873985   111.02185533   181.51678683
 H     19   8   7     1.090669150916   109.70908929   301.03338325
 H     15  12  11     1.081569630658   120.60438447     1.82093543
 C     16  15  12     1.486562929454   121.17993467   180.77948324
 H     17  16  15     1.081966826377   119.00122415   180.97600991
 H      1   2   3     1.091251384842   110.55885002   196.25827253
 H      1   2   3     1.095156287684   108.77121192    79.02510344
 C     40  16  15     1.489387253998   119.30874223   332.87325418
 C     44  40  16     1.394938529922   118.61471565   145.45069856
 C     45  44  40     1.385046951205   120.32413523   177.91442584
 C     46  45  44     1.389742813778   119.99721553   358.56155712
 C     47  46  45     1.387898628026   119.96032435     0.26254241
 C     48  47  46     1.387336648161   120.18883604     0.87437864
 H     45  44  40     1.082419088541   119.83516097   356.90844210
 H     46  45  44     1.082119663141   119.87855402   178.81673550
 H     47  46  45     1.082400818795   120.00047443   180.46567555
 H     48  47  46     1.082059573200   120.14818624   180.92930956
 H     49  48  47     1.082174218594   119.49928805   181.08869260
 H     18  13  12     1.081514566655   122.58238989   179.33920039
 O     40  16  15     1.214965873268   120.65257414   152.68077586
 C     22   5   4     4.373196276602   129.50592532   141.74731897
 C     57  22   5     1.393434913603   101.68453849   136.40110974
 C     58  57  22     1.393140894228   118.56809437   202.28730819
 C     59  58  57     1.388366446032   120.82531689     0.14798105
 C     60  59  58     1.388218635420   120.09756784     0.00000000
 C     57  22   5     1.387919046779   132.37640047   342.75698048
 C     58  57  22     1.501605666288   120.60552371    20.51696221
 C     63  58  57     1.536963293650   112.72465980   274.61121694
 C     64  63  58     1.496082604773   113.45921135   302.74391350
 C     65  64  63     1.381999000443   109.85805643   119.27794152
 C     66  65  64     1.486242654139   108.43638342     1.63724637
 N     67  66  65     1.343470506328   105.09875853   359.43513907
 N     65  64  63     1.319040879603   127.37169099   299.44923530
 C     69  65  64     1.328983185239   114.32172835   180.16679871
 C     70  69  65     1.396991651091   122.74981932   359.57156009
 N     66  65  64     1.318491825740   123.59230953   180.21678752
 O     67  66  65     1.222295394723   127.31508013   178.81657484
 H     68  67  66     1.025079392497   121.72483891   174.91438797
 H     70  69  65     1.083039488651   117.33432390   179.58172040
 H     71  70  69     1.082818842933   120.10702173   180.03040400
 H     57  22   5     1.083761033194    27.56431916   270.29953738
 H     62  57  22     1.082547710290   119.77156947   329.49936244
 H     61  60  59     1.082419380076   120.21497124   180.07396328
 H     60  59  58     1.082523150795   119.78086115   180.17689499
 H     59  58  57     1.083694765724   119.55570332   180.39824750
 H     63  58  57     1.092108587265   110.58188362    35.55909851
 H     63  58  57     1.091748313937   110.81950864   153.82004251
 H     64  63  58     1.095471904733   108.45044868   179.87505969

---------------------------
INTERNAL COORDINATES (A.U.)
---------------------------
 C      0   0   0     0.000000000000     0.00000000     0.00000000
 C      1   0   0     2.886883722636     0.00000000     0.00000000
 C      2   1   0     2.878250887199   107.21036500     0.00000000
 C      3   2   1     2.885695974770   110.33273219    63.67794609
 C      4   3   2     2.875255179808   110.19998006   302.58118972
 N      5   4   3     2.523952699801   117.13167491    28.99765841
 C      4   3   2     2.912196099585   108.80363051    61.27862802
 C      7   4   3     2.906728082902   115.66933827   304.85691150
 C      8   7   4     2.901016416704   109.64067168    45.82562200
 C      8   7   4     2.834865699919   113.24049262   281.82890798
 N     10   8   7     2.428056206361   127.92252870   150.61026688
 C     11  10   8     2.611888263492   104.87455754   176.53007856
 C     12  11  10     2.623879172194   108.39190321   358.57963525
 O     13  12  11     2.551353322286   107.10764355     0.48354792
 C     12  11  10     2.618316333464   131.40257100   177.04694568
 C     15  12  11     2.631417689269   117.52182947   181.34093724
 C     16  15  12     2.658428727940   120.80078320   358.46630953
 C     13  12  11     2.609904934538   123.78187313   180.46671203
 C      8   7   4     2.911694660038   108.58695945   164.86591985
 C      2   1   3     2.884605731023   107.98122505   240.68079786
 C      4   3   2     2.881822869360   110.28233203   180.78809283
 O      5   4   3     2.331555874179   120.79851986   206.00734145
 H      9   8   7     2.069443311855   106.51076836    74.23568686
 H      9   8   7     2.064517390312   109.95140435   188.89749837
 H      3   2   1     2.069319315170   110.26539904   184.31439268
 H      3   2   1     2.070790640049   110.14674021   301.75760139
 H      7   4   3     2.068710840627   106.46860059    63.21997078
 H      7   4   3     2.063970456512   110.30657684   177.64597027
 H     21   4   3     2.061630287944   111.38694851    61.81038305
 H     21   4   3     2.057683046417   112.00094579   183.07938596
 H     21   4   3     2.061897796461   109.52342984   302.80207779
 H     20   2   1     2.061952821109   110.78704404   180.27082416
 H     20   2   1     2.063899430439   111.24706802   300.07727645
 H     20   2   1     2.062553300475   111.19038723    60.35869098
 H      6   5   4     1.923318234645   116.60373323   175.99915289
 H     19   8   7     2.061392831801   111.58814746    60.62865003
 H     19   8   7     2.060810361596   111.02185533   181.51678683
 H     19   8   7     2.061065997947   109.70908929   301.03338325
 H     15  12  11     2.043870396711   120.60438447     1.82093543
 C     16  15  12     2.809196817508   121.17993467   180.77948324
 H     17  16  15     2.044620987841   119.00122415   180.97600991
 H      1   2   3     2.062166260614   110.55885002   196.25827253
 H      1   2   3     2.069545457564   108.77121192    79.02510344
 C     40  16  15     2.814534017408   119.30874223   332.87325418
 C     44  40  16     2.636051795207   118.61471565   145.45069856
 C     45  44  40     2.617359420400   120.32413523   177.91442584
 C     46  45  44     2.626233314626   119.99721553   358.56155712
 C     47  46  45     2.622748308614   119.96032435     0.26254241
 C     48  47  46     2.621686320577   120.18883604     0.87437864
 H     45  44  40     2.045475639471   119.83516097   356.90844210
 H     46  45  44     2.044909807467   119.87855402   178.81673550
 H     47  46  45     2.045441114654   120.00047443   180.46567555
 H     48  47  46     2.044796253936   120.14818624   180.92930956
 H     49  48  47     2.045012902334   119.49928805   181.08869260
 H     18  13  12     2.043766340825   122.58238989   179.33920039
 O     40  16  15     2.295952762537   120.65257414   152.68077586
 C     22   5   4     8.264143292662   129.50592532   141.74731897
 C     57  22   5     2.633210372154   101.68453849   136.40110974
 C     58  57  22     2.632654756058   118.56809437   202.28730819
 C     59  58  57     2.623632356526   120.82531689     0.14798105
 C     60  59  58     2.623353034950   120.09756784     0.00000000
 C     57  22   5     2.622786894465   132.37640047   342.75698048
 C     58  57  22     2.837623470429   120.60552371    20.51696221
 C     63  58  57     2.904439702889   112.72465980   274.61121694
 C     64  63  58     2.827186396744   113.45921135   302.74391350
 C     65  64  63     2.611599628191   109.85805643   119.27794152
 C     66  65  64     2.808591584874   108.43638342     1.63724637
 N     67  66  65     2.538791325960   105.09875853   359.43513907
 N     65  64  63     2.492626021896   127.37169099   299.44923530
 C     69  65  64     2.511414256689   114.32172835   180.16679871
 C     70  69  65     2.639931631937   122.74981932   359.57156009
 N     66  65  64     2.491588460463   123.59230953   180.21678752
 O     67  66  65     2.309803550779   127.31508013   178.81657484
 H     68  67  66     1.937119317345   121.72483891   174.91438797
 H     70  69  65     2.046648025773   117.33432390   179.58172040
 H     71  70  69     2.046231065794   120.10702173   180.03040400
 H     57  22   5     2.048011547353    27.56431916   270.29953738
 H     62  57  22     2.045718699352   119.77156947   329.49936244
 H     61  60  59     2.045476190392   120.21497124   180.07396328
 H     60  59  58     2.045672288633   119.78086115   180.17689499
 H     59  58  57     2.047886319982   119.55570332   180.39824750
 H     63  58  57     2.063786138435   110.58188362    35.55909851
 H     63  58  57     2.063105320511   110.81950864   153.82004251
 H     64  63  58     2.070141887350   108.45044868   179.87505969

---------------------
BASIS SET INFORMATION
---------------------
There are 4 groups of distinct atoms

 Group   1 Type C   : 15s8p3d2f1g contracted to 7s4p3d2f1g pattern {8211111/5111/111/11/1}
 Group   2 Type N   : 15s8p3d2f1g contracted to 7s4p3d2f1g pattern {8211111/5111/111/11/1}
 Group   3 Type O   : 15s8p3d2f1g contracted to 7s4p3d2f1g pattern {8211111/5111/111/11/1}
 Group   4 Type H   : 7s3p2d1f contracted to 4s3p2d1f pattern {4111/111/11/1}

Atom   0C    basis set group =>   1
Atom   1C    basis set group =>   1
Atom   2C    basis set group =>   1
Atom   3C    basis set group =>   1
Atom   4C    basis set group =>   1
Atom   5N    basis set group =>   2
Atom   6C    basis set group =>   1
Atom   7C    basis set group =>   1
Atom   8C    basis set group =>   1
Atom   9C    basis set group =>   1
Atom  10N    basis set group =>   2
Atom  11C    basis set group =>   1
Atom  12C    basis set group =>   1
Atom  13O    basis set group =>   3
Atom  14C    basis set group =>   1
Atom  15C    basis set group =>   1
Atom  16C    basis set group =>   1
Atom  17C    basis set group =>   1
Atom  18C    basis set group =>   1
Atom  19C    basis set group =>   1
Atom  20C    basis set group =>   1
Atom  21O    basis set group =>   3
Atom  22H    basis set group =>   4
Atom  23H    basis set group =>   4
Atom  24H    basis set group =>   4
Atom  25H    basis set group =>   4
Atom  26H    basis set group =>   4
Atom  27H    basis set group =>   4
Atom  28H    basis set group =>   4
Atom  29H    basis set group =>   4
Atom  30H    basis set group =>   4
Atom  31H    basis set group =>   4
Atom  32H    basis set group =>   4
Atom  33H    basis set group =>   4
Atom  34H    basis set group =>   4
Atom  35H    basis set group =>   4
Atom  36H    basis set group =>   4
Atom  37H    basis set group =>   4
Atom  38H    basis set group =>   4
Atom  39C    basis set group =>   1
Atom  40H    basis set group =>   4
Atom  41H    basis set group =>   4
Atom  42H    basis set group =>   4
Atom  43C    basis set group =>   1
Atom  44C    basis set group =>   1
Atom  45C    basis set group =>   1
Atom  46C    basis set group =>   1
Atom  47C    basis set group =>   1
Atom  48C    basis set group =>   1
Atom  49H    basis set group =>   4
Atom  50H    basis set group =>   4
Atom  51H    basis set group =>   4
Atom  52H    basis set group =>   4
Atom  53H    basis set group =>   4
Atom  54H    basis set group =>   4
Atom  55O    basis set group =>   3
Atom  56C    basis set group =>   1
Atom  57C    basis set group =>   1
Atom  58C    basis set group =>   1
Atom  59C    basis set group =>   1
Atom  60C    basis set group =>   1
Atom  61C    basis set group =>   1
Atom  62C    basis set group =>   1
Atom  63C    basis set group =>   1
Atom  64C    basis set group =>   1
Atom  65C    basis set group =>   1
Atom  66C    basis set group =>   1
Atom  67N    basis set group =>   2
Atom  68N    basis set group =>   2
Atom  69C    basis set group =>   1
Atom  70C    basis set group =>   1
Atom  71N    basis set group =>   2
Atom  72O    basis set group =>   3
Atom  73H    basis set group =>   4
Atom  74H    basis set group =>   4
Atom  75H    basis set group =>   4
Atom  76H    basis set group =>   4
Atom  77H    basis set group =>   4
Atom  78H    basis set group =>   4
Atom  79H    basis set group =>   4
Atom  80H    basis set group =>   4
Atom  81H    basis set group =>   4
Atom  82H    basis set group =>   4
Atom  83H    basis set group =>   4
---------------------------------
AUXILIARY/J BASIS SET INFORMATION
---------------------------------
There are 4 groups of distinct atoms

 Group   1 Type C   : 12s5p4d2f1g contracted to 6s4p3d1f1g pattern {711111/2111/211/2/1}
 Group   2 Type N   : 12s5p4d2f1g contracted to 6s4p3d1f1g pattern {711111/2111/211/2/1}
 Group   3 Type O   : 12s5p4d2f1g contracted to 6s4p3d1f1g pattern {711111/2111/211/2/1}
 Group   4 Type H   : 5s2p1d contracted to 3s1p1d pattern {311/2/1}

Atom   0C    basis set group =>   1
Atom   1C    basis set group =>   1
Atom   2C    basis set group =>   1
Atom   3C    basis set group =>   1
Atom   4C    basis set group =>   1
Atom   5N    basis set group =>   2
Atom   6C    basis set group =>   1
Atom   7C    basis set group =>   1
Atom   8C    basis set group =>   1
Atom   9C    basis set group =>   1
Atom  10N    basis set group =>   2
Atom  11C    basis set group =>   1
Atom  12C    basis set group =>   1
Atom  13O    basis set group =>   3
Atom  14C    basis set group =>   1
Atom  15C    basis set group =>   1
Atom  16C    basis set group =>   1
Atom  17C    basis set group =>   1
Atom  18C    basis set group =>   1
Atom  19C    basis set group =>   1
Atom  20C    basis set group =>   1
Atom  21O    basis set group =>   3
Atom  22H    basis set group =>   4
Atom  23H    basis set group =>   4
Atom  24H    basis set group =>   4
Atom  25H    basis set group =>   4
Atom  26H    basis set group =>   4
Atom  27H    basis set group =>   4
Atom  28H    basis set group =>   4
Atom  29H    basis set group =>   4
Atom  30H    basis set group =>   4
Atom  31H    basis set group =>   4
Atom  32H    basis set group =>   4
Atom  33H    basis set group =>   4
Atom  34H    basis set group =>   4
Atom  35H    basis set group =>   4
Atom  36H    basis set group =>   4
Atom  37H    basis set group =>   4
Atom  38H    basis set group =>   4
Atom  39C    basis set group =>   1
Atom  40H    basis set group =>   4
Atom  41H    basis set group =>   4
Atom  42H    basis set group =>   4
Atom  43C    basis set group =>   1
Atom  44C    basis set group =>   1
Atom  45C    basis set group =>   1
Atom  46C    basis set group =>   1
Atom  47C    basis set group =>   1
Atom  48C    basis set group =>   1
Atom  49H    basis set group =>   4
Atom  50H    basis set group =>   4
Atom  51H    basis set group =>   4
Atom  52H    basis set group =>   4
Atom  53H    basis set group =>   4
Atom  54H    basis set group =>   4
Atom  55O    basis set group =>   3
Atom  56C    basis set group =>   1
Atom  57C    basis set group =>   1
Atom  58C    basis set group =>   1
Atom  59C    basis set group =>   1
Atom  60C    basis set group =>   1
Atom  61C    basis set group =>   1
Atom  62C    basis set group =>   1
Atom  63C    basis set group =>   1
Atom  64C    basis set group =>   1
Atom  65C    basis set group =>   1
Atom  66C    basis set group =>   1
Atom  67N    basis set group =>   2
Atom  68N    basis set group =>   2
Atom  69C    basis set group =>   1
Atom  70C    basis set group =>   1
Atom  71N    basis set group =>   2
Atom  72O    basis set group =>   3
Atom  73H    basis set group =>   4
Atom  74H    basis set group =>   4
Atom  75H    basis set group =>   4
Atom  76H    basis set group =>   4
Atom  77H    basis set group =>   4
Atom  78H    basis set group =>   4
Atom  79H    basis set group =>   4
Atom  80H    basis set group =>   4
Atom  81H    basis set group =>   4
Atom  82H    basis set group =>   4
Atom  83H    basis set group =>   4


           ************************************************************
           *        Program running with 8 parallel MPI-processes     *
           *              working on a common directory               *
           ************************************************************
------------------------------------------------------------------------------
                           ORCA GTO INTEGRAL CALCULATION
                           -- RI-GTO INTEGRALS CHOSEN --
------------------------------------------------------------------------------
------------------------------------------------------------------------------
                   ___                                                        
                  /   \      - P O W E R E D   B Y -                         
                 /     \                                                     
                 |  |  |   _    _      __       _____    __    __             
                 |  |  |  | |  | |    /  \     |  _  \  |  |  /  |          
                  \  \/   | |  | |   /    \    | | | |  |  | /  /          
                 / \  \   | |__| |  /  /\  \   | |_| |  |  |/  /          
                |  |  |   |  __  | /  /__\  \  |    /   |      \           
                |  |  |   | |  | | |   __   |  |    \   |  |\   \          
                \     /   | |  | | |  |  |  |  | |\  \  |  | \   \       
                 \___/    |_|  |_| |__|  |__|  |_| \__\ |__|  \__/        
                                                                              
                      - O R C A' S   B I G   F R I E N D -                    
                                      &                                       
                       - I N T E G R A L  F E E D E R -                       
                                                                              
 v1 FN, 2020, v2 2021                                                         
------------------------------------------------------------------------------


Reading SHARK input file orca.SHARKINP.tmp ... ok
----------------------
SHARK INTEGRAL PACKAGE
----------------------

Number of atoms                             ...     84
Number of basis functions                   ...   3789
Number of shells                            ...   1169
Maximum angular momentum                    ...      4
Integral batch strategy                     ... SHARK/LIBINT Hybrid
RI-J (if used) integral strategy            ... SPLIT-RIJ (Revised 2003 algorithm where possible)
Printlevel                                  ...      1
Contraction scheme used                     ... SEGMENTED contraction
Coulomb Range Separation                    ... NOT USED
Exchange Range Separation                   ... NOT USED
Finite Nucleus Model                        ... NOT USED
Auxiliary Coulomb fitting basis             ... AVAILABLE
   # of basis functions in Aux-J            ...   2710
   # of shells in Aux-J                     ...    890
   Maximum angular momentum in Aux-J        ...      4
Auxiliary J/K fitting basis                 ... NOT available
Auxiliary Correlation fitting basis         ... NOT available
Auxiliary 'external' fitting basis          ... NOT available
Integral threshold                          ...     1.000000e-10
Primitive cut-off                           ...     1.000000e-11
Primitive pair pre-selection threshold      ...     1.000000e-11

Calculating pre-screening integrals         ... done (  2.8 sec) Dimension = 1169
Organizing shell pair data                  ... done (  7.3 sec)
Shell pair information
Total number of shell pairs                 ...    683865
Shell pairs after pre-screening             ...    296744
Total number of primitive shell pairs       ...   1703145
Primitive shell pairs kept                  ...    485982
          la=0 lb=0:  47514 shell pairs
          la=1 lb=0:  70993 shell pairs
          la=1 lb=1:  25571 shell pairs
          la=2 lb=0:  40057 shell pairs
          la=2 lb=1:  30800 shell pairs
          la=2 lb=2:   8581 shell pairs
          la=3 lb=0:  22755 shell pairs
          la=3 lb=1:  17834 shell pairs
          la=3 lb=2:   9452 shell pairs
          la=3 lb=3:   2698 shell pairs
          la=4 lb=0:   8262 shell pairs
          la=4 lb=1:   6536 shell pairs
          la=4 lb=2:   3418 shell pairs
          la=4 lb=3:   1896 shell pairs
          la=4 lb=4:    377 shell pairs

Calculating one electron integrals          ... done (  1.5 sec)
Calculating RI/J V-Matrix + Cholesky decomp.... done (  0.6 sec)
Calculating Nuclear repulsion               ... done (  0.0 sec) ENN=   6172.428133055758 Eh

SHARK setup successfully completed in  22.1 seconds

Maximum memory used throughout the entire GTOINT-calculation: 550.3 MB


           ************************************************************
           *        Program running with 8 parallel MPI-processes     *
           *              working on a common directory               *
           ************************************************************
-------------------------------------------------------------------------------
                                 ORCA SCF
-------------------------------------------------------------------------------

------------
SCF SETTINGS
------------
Hamiltonian:
 Density Functional     Method          .... DFT(GTOs)
 Exchange Functional    Exchange        .... PW6
 Correlation Functional Correlation     .... B95
 Gradients option       PostSCFGGA      .... off
 Hybrid DFT is turned on
   Fraction HF Exchange ScalHFX         ....  0.280000
   Scaling of DF-GGA-X  ScalDFX         ....  0.720000
   Scaling of DF-GGA-C  ScalDFC         ....  1.000000
   Scaling of DF-LDA-C  ScalLDAC        ....  1.000000
   Perturbative correction              ....  0.000000
   Density functional embedding theory  .... OFF
   NL short-range parameter             ....  9.000000
 RI-approximation to the Coulomb term is turned on
   Number of AuxJ basis functions       .... 2710
   RIJ-COSX (HFX calculated with COS-X)).... on


General Settings:
 Integral files         IntName         .... orca
 Hartree-Fock type      HFTyp           .... RHF
 Total Charge           Charge          ....    0
 Multiplicity           Mult            ....    1
 Number of Electrons    NEL             ....  332
 Basis Dimension        Dim             .... 3789
 Nuclear Repulsion      ENuc            ....   6172.4281330558 Eh

Convergence Acceleration:
 DIIS                   CNVDIIS         .... on
   Start iteration      DIISMaxIt       ....    12
   Startup error        DIISStart       ....  0.200000
   # of expansion vecs  DIISMaxEq       ....     5
   Bias factor          DIISBfac        ....   1.050
   Max. coefficient     DIISMaxC        ....  10.000
 Trust-Rad. Augm. Hess. CNVTRAH         .... off
 SOSCF                  CNVSOSCF        .... on
   Start iteration      SOSCFMaxIt      ....   150
   Startup grad/error   SOSCFStart      ....  0.003300
 Level Shifting         CNVShift        .... on
   Level shift para.    LevelShift      ....    0.2500
   Turn off err/grad.   ShiftErr        ....    0.0010
 Zerner damping         CNVZerner       .... off
 Static damping         CNVDamp         .... on
   Fraction old density DampFac         ....    0.7000
   Max. Damping (<1)    DampMax         ....    0.9800
   Min. Damping (>=0)   DampMin         ....    0.0000
   Turn off err/grad.   DampErr         ....    0.1000
 Fernandez-Rico         CNVRico         .... off

SCF Procedure:
 Maximum # iterations   MaxIter         ....   125
 SCF integral mode      SCFMode         .... Direct
   Integral package                     .... SHARK and LIBINT hybrid scheme
 Reset frequency        DirectResetFreq ....    20
 Integral Threshold     Thresh          ....  1.000e-10 Eh
 Primitive CutOff       TCut            ....  1.000e-11 Eh

Convergence Tolerance:
 Convergence Check Mode ConvCheckMode   .... Total+1el-Energy
 Convergence forced     ConvForced      .... 0
 Energy Change          TolE            ....  1.000e-06 Eh
 1-El. energy change                    ....  1.000e-03 Eh
 Orbital Gradient       TolG            ....  5.000e-05
 Orbital Rotation angle TolX            ....  5.000e-05
 DIIS Error             TolErr          ....  1.000e-06


Diagonalization of the overlap matrix:
Smallest eigenvalue                        ... 3.269e-06
Time for diagonalization                   ...    7.302 sec
Threshold for overlap eigenvalues          ... 1.000e-08
Number of eigenvalues below threshold      ... 0
Time for construction of square roots      ...    5.983 sec
Total time needed                          ...   13.378 sec

Time for model grid setup =    3.233 sec

------------------------------
INITIAL GUESS: MODEL POTENTIAL
------------------------------
Loading Hartree-Fock densities                     ... done
Calculating cut-offs                               ... done
Initializing the effective Hamiltonian             ... done
Setting up the integral package (SHARK)            ... done
Starting the Coulomb interaction                   ... done (  16.8 sec)
Reading the grid                                   ... done
Mapping shells                                     ... done
Starting the XC term evaluation                    ... done (   6.2 sec)
  promolecular density results
     # of electrons  =    332.001243065
     EX              =   -276.786418093
     EC              =    -21.319006794
     EX+EC           =   -298.105424887
Transforming the Hamiltonian                       ... done (   5.9 sec)
Diagonalizing the Hamiltonian                      ... done (   7.7 sec)
Back transforming the eigenvectors                 ... done (   2.9 sec)
Now organizing SCF variables                       ... done
                      ------------------
                      INITIAL GUESS DONE (  43.5 sec)
                      ------------------
-------------------
DFT GRID GENERATION
-------------------

General Integration Accuracy     IntAcc      ... 4.959
Radial Grid Type                 RadialGrid  ... OptM3 with GC (2021)
Angular Grid (max. ang.)         AngularGrid ... 6 (Lebedev-590)
Angular grid pruning method      GridPruning ... 4 (adaptive)
Weight generation scheme         WeightScheme... Becke
Basis function cutoff            BFCut       ... 1.0000e-10
Integration weight cutoff        WCut        ... 1.0000e-14
Angular grids for H and He will be reduced by one unit
Partially contracted basis set               ... off
Rotationally invariant grid construction     ... off

Total number of grid points                  ...   985514
Total number of batches                      ...    15439
Average number of points per batch           ...       63
Average number of grid points per atom       ...    11732
Time for grid setup =   29.363 sec

--------------------
COSX GRID GENERATION
--------------------

GRIDX 1
-------
General Integration Accuracy     IntAcc      ... 4.020
Radial Grid Type                 RadialGrid  ... OptM3 with GC (2021)
Angular Grid (max. ang.)         AngularGrid ... 2 (Lebedev-110)
Angular grid pruning method      GridPruning ... 4 (adaptive)
Weight generation scheme         WeightScheme... Becke
Basis function cutoff            BFCut       ... 1.0000e-10
Integration weight cutoff        WCut        ... 1.0000e-14
Angular grids for H and He will be reduced by one unit
Partially contracted basis set               ... on
Rotationally invariant grid construction     ... off

Total number of grid points                  ...   115728
Total number of batches                      ...     1846
Average number of points per batch           ...       62
Average number of grid points per atom       ...     1378
UseSFitting                                  ... on

GRIDX 2
-------
General Integration Accuracy     IntAcc      ... 4.338
Radial Grid Type                 RadialGrid  ... OptM3 with GC (2021)
Angular Grid (max. ang.)         AngularGrid ... 3 (Lebedev-194)
Angular grid pruning method      GridPruning ... 4 (adaptive)
Weight generation scheme         WeightScheme... Becke
Basis function cutoff            BFCut       ... 1.0000e-10
Integration weight cutoff        WCut        ... 1.0000e-14
Angular grids for H and He will be reduced by one unit
Partially contracted basis set               ... on
Rotationally invariant grid construction     ... off

Total number of grid points                  ...   249581
Total number of batches                      ...     3946
Average number of points per batch           ...       63
Average number of grid points per atom       ...     2971
UseSFitting                                  ... on

GRIDX 3
-------
General Integration Accuracy     IntAcc      ... 4.871
Radial Grid Type                 RadialGrid  ... OptM3 with GC (2021)
Angular Grid (max. ang.)         AngularGrid ... 4 (Lebedev-302)
Angular grid pruning method      GridPruning ... 4 (adaptive)
Weight generation scheme         WeightScheme... Becke
Basis function cutoff            BFCut       ... 1.0000e-10
Integration weight cutoff        WCut        ... 1.0000e-14
Angular grids for H and He will be reduced by one unit
Partially contracted basis set               ... on
Rotationally invariant grid construction     ... off

Total number of grid points                  ...   459376
Total number of batches                      ...     7223
Average number of points per batch           ...       63
Average number of grid points per atom       ...     5469
UseSFitting                                  ... on

Time for X-Grid setup             =  109.193 sec

--------------
SCF ITERATIONS
--------------
ITER       Energy         Delta-E        Max-DP      RMS-DP      [F,P]     Damp
               ***  Starting incremental Fock matrix formation  ***
  0  -2046.9351718950   0.000000000000 0.06044612  0.00024094  0.3787743 0.7000
  1  -2047.6511188435  -0.715946948483 0.06092891  0.00020833  0.1531561 0.7000
                               ***Turning on DIIS***
  2  -2047.9580728315  -0.306953988014 0.08737575  0.00040701  0.0571452 0.0000
  3  -2048.4548549512  -0.496782119743 0.06452759  0.00018344  0.0748777 0.0000
  4  -2048.5471988231  -0.092343871826 0.01783400  0.00006073  0.0217453 0.0000
  5  -2048.5510953520  -0.003896528919 0.00881839  0.00002834  0.0137517 0.0000
                      *** Initiating the SOSCF procedure ***
                           *** Shutting down DIIS ***
                      *** Re-Reading the Fockian *** 
                      *** Removing any level shift *** 
ITER      Energy       Delta-E        Grad      Rot      Max-DP    RMS-DP
  6  -2048.55190378  -0.0008084311  0.000331  0.000331  0.002766  0.000012
               *** Restarting incremental Fock matrix formation ***
  7  -2048.55194524  -0.0000414562  0.000185  0.000821  0.002944  0.000017
  8  -2048.55193937   0.0000058676  0.000390  0.000607  0.000956  0.000004
  9  -2048.55195308  -0.0000137055  0.000049  0.000134  0.002078  0.000007
 10  -2048.55195177   0.0000013120  0.000057  0.000059  0.001173  0.000004
                  ***Gradient check signals convergence***
              ***Rediagonalizing the Fockian in SOSCF/NRSCF***

               *****************************************************
               *                     SUCCESS                       *
               *           SCF CONVERGED AFTER  11 CYCLES          *
               *****************************************************

Old exchange energy                            =    -77.516514889 Eh
New exchange energy                            =    -77.516515563 Eh
Exchange energy change after final integration =     -0.000000674 Eh
Total energy after final integration           =  -2048.551953664 Eh
Final COS-X integration done in                =  1621.694 sec

----------------
TOTAL SCF ENERGY
----------------

Total Energy       :        -2048.55195366 Eh          -55743.93263 eV

Components:
Nuclear Repulsion  :         6172.42813306 Eh          167960.30844 eV
Electronic Energy  :        -8220.98008672 Eh         -223704.24106 eV
One Electron Energy:       -15071.69108509 Eh         -410121.56460 eV
Two Electron Energy:         6850.71099837 Eh          186417.32354 eV
Max COSX asymmetry :            0.00000038 Eh               0.00001 eV

Virial components:
Potential Energy   :        -4088.68738618 Eh         -111258.84007 eV
Kinetic Energy     :         2040.13543252 Eh           55514.90744 eV
Virial Ratio       :            2.00412547


DFT components:
N(Alpha)           :      166.000044000075 electrons
N(Beta)            :      166.000044000075 electrons
N(Total)           :      332.000088000150 electrons
E(X)               :     -203.194062200796 Eh       
E(C)               :      -11.860607089757 Eh       
E(XC)              :     -215.054669290553 Eh       
DFET-embed. en.    :        0.000000000000 Eh       

---------------
SCF CONVERGENCE
---------------

  Last Energy change         ...   -1.2249e-06  Tolerance :   1.0000e-06
  Last MAX-Density change    ...    1.6653e-15  Tolerance :   1.0000e-05
  Last RMS-Density change    ...    3.8700e-18  Tolerance :   1.0000e-06
  Last Orbital Gradient      ...    6.9309e-06  Tolerance :   5.0000e-05
  Last Orbital Rotation      ...    2.1352e-05  Tolerance :   5.0000e-05

             **** THE GBW FILE WAS UPDATED (orca.gbw) ****
             **** DENSITY orca.scfp WAS UPDATED ****
             **** ENERGY FILE WAS UPDATED (orca.en.tmp) ****
             **** THE GBW FILE WAS UPDATED (orca.gbw) ****
             **** DENSITY orca.scfp WAS UPDATED ****
----------------
ORBITAL ENERGIES
----------------

  NO   OCC          E(Eh)            E(eV) 
   0   2.0000     -19.377084      -527.2773 
   1   2.0000     -19.274033      -524.4731 
   2   2.0000     -19.264117      -524.2033 
   3   2.0000     -19.263152      -524.1770 
   4   2.0000     -14.489639      -394.2831 
   5   2.0000     -14.487034      -394.2122 
   6   2.0000     -14.486818      -394.2064 
   7   2.0000     -14.482628      -394.0923 
   8   2.0000     -14.463364      -393.5681 
   9   2.0000     -10.400001      -282.9984 
  10   2.0000     -10.398679      -282.9624 
  11   2.0000     -10.397980      -282.9434 
  12   2.0000     -10.378319      -282.4084 
  13   2.0000     -10.365345      -282.0554 
  14   2.0000     -10.357512      -281.8422 
  15   2.0000     -10.351780      -281.6863 
  16   2.0000     -10.350794      -281.6594 
  17   2.0000     -10.347151      -281.5603 
  18   2.0000     -10.343591      -281.4634 
  19   2.0000     -10.340060      -281.3673 
  20   2.0000     -10.335549      -281.2446 
  21   2.0000     -10.332422      -281.1595 
  22   2.0000     -10.324489      -280.9436 
  23   2.0000     -10.324166      -280.9348 
  24   2.0000     -10.315299      -280.6936 
  25   2.0000     -10.312405      -280.6148 
  26   2.0000     -10.311331      -280.5856 
  27   2.0000     -10.311102      -280.5793 
  28   2.0000     -10.310199      -280.5548 
  29   2.0000     -10.309907      -280.5468 
  30   2.0000     -10.306919      -280.4655 
  31   2.0000     -10.305475      -280.4262 
  32   2.0000     -10.304789      -280.4076 
  33   2.0000     -10.302947      -280.3574 
  34   2.0000     -10.302216      -280.3375 
  35   2.0000     -10.300675      -280.2956 
  36   2.0000     -10.299048      -280.2513 
  37   2.0000     -10.297179      -280.2005 
  38   2.0000     -10.297144      -280.1995 
  39   2.0000     -10.296750      -280.1888 
  40   2.0000     -10.296667      -280.1865 
  41   2.0000     -10.296176      -280.1732 
  42   2.0000     -10.295994      -280.1682 
  43   2.0000     -10.295877      -280.1651 
  44   2.0000     -10.295717      -280.1607 
  45   2.0000     -10.295438      -280.1531 
  46   2.0000     -10.288905      -279.9753 
  47   2.0000      -1.179636       -32.0995 
  48   2.0000      -1.075571       -29.2678 
  49   2.0000      -1.071516       -29.1574 
  50   2.0000      -1.067436       -29.0464 
  51   2.0000      -1.029009       -28.0008 
  52   2.0000      -0.979346       -26.6493 
  53   2.0000      -0.968823       -26.3630 
  54   2.0000      -0.962067       -26.1792 
  55   2.0000      -0.952863       -25.9287 
  56   2.0000      -0.905090       -24.6288 
  57   2.0000      -0.889799       -24.2127 
  58   2.0000      -0.886680       -24.1278 
  59   2.0000      -0.883892       -24.0519 
  60   2.0000      -0.844706       -22.9856 
  61   2.0000      -0.835845       -22.7445 
  62   2.0000      -0.824893       -22.4465 
  63   2.0000      -0.812608       -22.1122 
  64   2.0000      -0.804073       -21.8799 
  65   2.0000      -0.777057       -21.1448 
  66   2.0000      -0.775839       -21.1116 
  67   2.0000      -0.769775       -20.9466 
  68   2.0000      -0.769463       -20.9381 
  69   2.0000      -0.759550       -20.6684 
  70   2.0000      -0.732449       -19.9309 
  71   2.0000      -0.723352       -19.6834 
  72   2.0000      -0.720805       -19.6141 
  73   2.0000      -0.719662       -19.5830 
  74   2.0000      -0.716739       -19.5035 
  75   2.0000      -0.697052       -18.9677 
  76   2.0000      -0.696491       -18.9525 
  77   2.0000      -0.667545       -18.1648 
  78   2.0000      -0.662629       -18.0310 
  79   2.0000      -0.657490       -17.8912 
  80   2.0000      -0.639279       -17.3957 
  81   2.0000      -0.637011       -17.3340 
  82   2.0000      -0.627403       -17.0725 
  83   2.0000      -0.624360       -16.9897 
  84   2.0000      -0.611445       -16.6383 
  85   2.0000      -0.604321       -16.4444 
  86   2.0000      -0.602439       -16.3932 
  87   2.0000      -0.597411       -16.2564 
  88   2.0000      -0.583509       -15.8781 
  89   2.0000      -0.563522       -15.3342 
  90   2.0000      -0.553032       -15.0488 
  91   2.0000      -0.547115       -14.8878 
  92   2.0000      -0.540404       -14.7052 
  93   2.0000      -0.537803       -14.6344 
  94   2.0000      -0.535510       -14.5720 
  95   2.0000      -0.530153       -14.4262 
  96   2.0000      -0.526692       -14.3320 
  97   2.0000      -0.522446       -14.2165 
  98   2.0000      -0.517215       -14.0741 
  99   2.0000      -0.513504       -13.9731 
 100   2.0000      -0.511064       -13.9067 
 101   2.0000      -0.501874       -13.6567 
 102   2.0000      -0.491497       -13.3743 
 103   2.0000      -0.490647       -13.3512 
 104   2.0000      -0.484392       -13.1810 
 105   2.0000      -0.480629       -13.0786 
 106   2.0000      -0.480097       -13.0641 
 107   2.0000      -0.474372       -12.9083 
 108   2.0000      -0.472455       -12.8561 
 109   2.0000      -0.470702       -12.8085 
 110   2.0000      -0.464989       -12.6530 
 111   2.0000      -0.458145       -12.4667 
 112   2.0000      -0.453784       -12.3481 
 113   2.0000      -0.453020       -12.3273 
 114   2.0000      -0.448937       -12.2162 
 115   2.0000      -0.445907       -12.1337 
 116   2.0000      -0.444709       -12.1011 
 117   2.0000      -0.439698       -11.9648 
 118   2.0000      -0.438220       -11.9246 
 119   2.0000      -0.436004       -11.8643 
 120   2.0000      -0.433054       -11.7840 
 121   2.0000      -0.429716       -11.6932 
 122   2.0000      -0.428073       -11.6485 
 123   2.0000      -0.423908       -11.5351 
 124   2.0000      -0.422958       -11.5093 
 125   2.0000      -0.421159       -11.4603 
 126   2.0000      -0.416563       -11.3353 
 127   2.0000      -0.412977       -11.2377 
 128   2.0000      -0.412293       -11.2191 
 129   2.0000      -0.410929       -11.1819 
 130   2.0000      -0.405765       -11.0414 
 131   2.0000      -0.399282       -10.8650 
 132   2.0000      -0.395832       -10.7711 
 133   2.0000      -0.393173       -10.6988 
 134   2.0000      -0.391671       -10.6579 
 135   2.0000      -0.388168       -10.5626 
 136   2.0000      -0.382239       -10.4013 
 137   2.0000      -0.379986       -10.3399 
 138   2.0000      -0.378453       -10.2982 
 139   2.0000      -0.375097       -10.2069 
 140   2.0000      -0.372936       -10.1481 
 141   2.0000      -0.367604       -10.0030 
 142   2.0000      -0.360593        -9.8122 
 143   2.0000      -0.358517        -9.7558 
 144   2.0000      -0.355385        -9.6705 
 145   2.0000      -0.353999        -9.6328 
 146   2.0000      -0.353580        -9.6214 
 147   2.0000      -0.350922        -9.5491 
 148   2.0000      -0.349332        -9.5058 
 149   2.0000      -0.345160        -9.3923 
 150   2.0000      -0.330009        -8.9800 
 151   2.0000      -0.328588        -8.9413 
 152   2.0000      -0.313765        -8.5380 
 153   2.0000      -0.300321        -8.1722 
 154   2.0000      -0.293711        -7.9923 
 155   2.0000      -0.284181        -7.7330 
 156   2.0000      -0.282167        -7.6781 
 157   2.0000      -0.276851        -7.5335 
 158   2.0000      -0.276272        -7.5178 
 159   2.0000      -0.270882        -7.3711 
 160   2.0000      -0.268718        -7.3122 
 161   2.0000      -0.265680        -7.2295 
 162   2.0000      -0.264170        -7.1884 
 163   2.0000      -0.261633        -7.1194 
 164   2.0000      -0.258918        -7.0455 
 165   2.0000      -0.252171        -6.8619 
 166   0.0000      -0.067973        -1.8496 
 167   0.0000      -0.051460        -1.4003 
 168   0.0000      -0.037438        -1.0187 
 169   0.0000      -0.029338        -0.7983 
 170   0.0000      -0.008007        -0.2179 
 171   0.0000      -0.005847        -0.1591 
 172   0.0000      -0.003114        -0.0847 
 173   0.0000      -0.000759        -0.0206 
 174   0.0000       0.005238         0.1425 
 175   0.0000       0.013215         0.3596 
 176   0.0000       0.020604         0.5607 
 177   0.0000       0.025504         0.6940 
 178   0.0000       0.028651         0.7796 
 179   0.0000       0.028860         0.7853 
 180   0.0000       0.033077         0.9001 
 181   0.0000       0.034212         0.9310 
 182   0.0000       0.035934         0.9778 
 183   0.0000       0.044503         1.2110 
 184   0.0000       0.047381         1.2893 
 185   0.0000       0.048956         1.3322 
 186   0.0000       0.051791         1.4093 
 187   0.0000       0.053573         1.4578 
 188   0.0000       0.056001         1.5239 
 189   0.0000       0.059110         1.6085 
 190   0.0000       0.061857         1.6832 
 191   0.0000       0.065469         1.7815 
 192   0.0000       0.066294         1.8040 
 193   0.0000       0.067877         1.8470 
 194   0.0000       0.068296         1.8584 
 195   0.0000       0.070958         1.9309 
 196   0.0000       0.074830         2.0362 
 197   0.0000       0.077584         2.1112 
 198   0.0000       0.078349         2.1320 
 199   0.0000       0.080493         2.1903 
 200   0.0000       0.084033         2.2866 
 201   0.0000       0.085811         2.3350 
 202   0.0000       0.086756         2.3607 
 203   0.0000       0.089583         2.4377 
 204   0.0000       0.095692         2.6039 
 205   0.0000       0.099267         2.7012 
 206   0.0000       0.099430         2.7056 
 207   0.0000       0.102698         2.7945 
 208   0.0000       0.103945         2.8285 
 209   0.0000       0.107842         2.9345 
 210   0.0000       0.109811         2.9881 
 211   0.0000       0.110004         2.9934 
 212   0.0000       0.113567         3.0903 
 213   0.0000       0.116615         3.1733 
 214   0.0000       0.117813         3.2058 
 215   0.0000       0.121488         3.3059 
 216   0.0000       0.123562         3.3623 
 217   0.0000       0.127746         3.4762 
 218   0.0000       0.131014         3.5651 
 219   0.0000       0.134558         3.6615 
 220   0.0000       0.134953         3.6723 
 221   0.0000       0.136681         3.7193 
 222   0.0000       0.138958         3.7813 
 223   0.0000       0.140134         3.8132 
 224   0.0000       0.141879         3.8607 
 225   0.0000       0.142406         3.8751 
 226   0.0000       0.144783         3.9397 
 227   0.0000       0.146624         3.9899 
 228   0.0000       0.148518         4.0414 
 229   0.0000       0.149878         4.0784 
 230   0.0000       0.151899         4.1334 
 231   0.0000       0.153786         4.1847 
 232   0.0000       0.154098         4.1932 
 233   0.0000       0.156437         4.2569 
 234   0.0000       0.159351         4.3362 
 235   0.0000       0.162806         4.4302 
 236   0.0000       0.163522         4.4497 
 237   0.0000       0.166404         4.5281 
 238   0.0000       0.168372         4.5816 
 239   0.0000       0.170926         4.6511 
 240   0.0000       0.172491         4.6937 
 241   0.0000       0.174617         4.7516 
 242   0.0000       0.177893         4.8407 
 243   0.0000       0.180465         4.9107 
 244   0.0000       0.182883         4.9765 
 245   0.0000       0.185365         5.0440 
 246   0.0000       0.186571         5.0768 
 247   0.0000       0.189487         5.1562 
 248   0.0000       0.191511         5.2113 
 249   0.0000       0.192530         5.2390 
 250   0.0000       0.195724         5.3259 
 251   0.0000       0.197694         5.3795 
 252   0.0000       0.198886         5.4120 
 253   0.0000       0.200835         5.4650 
 254   0.0000       0.204218         5.5570 
 255   0.0000       0.205648         5.5960 
 256   0.0000       0.207638         5.6501 
 257   0.0000       0.209072         5.6891 
 258   0.0000       0.212681         5.7873 
 259   0.0000       0.213736         5.8161 
 260   0.0000       0.218202         5.9376 
 261   0.0000       0.219297         5.9674 
 262   0.0000       0.223911         6.0929 
 263   0.0000       0.225015         6.1230 
 264   0.0000       0.226804         6.1717 
 265   0.0000       0.228433         6.2160 
 266   0.0000       0.229159         6.2357 
 267   0.0000       0.231485         6.2990 
 268   0.0000       0.232124         6.3164 
 269   0.0000       0.235194         6.3999 
 270   0.0000       0.236633         6.4391 
 271   0.0000       0.239672         6.5218 
 272   0.0000       0.241266         6.5652 
 273   0.0000       0.241824         6.5804 
 274   0.0000       0.245496         6.6803 
 275   0.0000       0.246549         6.7089 
 276   0.0000       0.248417         6.7598 
 277   0.0000       0.250694         6.8217 
 278   0.0000       0.253321         6.8932 
 279   0.0000       0.254467         6.9244 
 280   0.0000       0.256244         6.9727 
 281   0.0000       0.259602         7.0641 
 282   0.0000       0.260794         7.0966 
 283   0.0000       0.262309         7.1378 
 284   0.0000       0.263882         7.1806 
 285   0.0000       0.264816         7.2060 
 286   0.0000       0.266698         7.2572 
 287   0.0000       0.267714         7.2849 
 288   0.0000       0.269107         7.3228 
 289   0.0000       0.270231         7.3534 
 290   0.0000       0.272543         7.4163 
 291   0.0000       0.273632         7.4459 
 292   0.0000       0.275848         7.5062 
 293   0.0000       0.277382         7.5479 
 294   0.0000       0.279078         7.5941 
 295   0.0000       0.280652         7.6369 
 296   0.0000       0.281750         7.6668 
 297   0.0000       0.282784         7.6949 
 298   0.0000       0.283952         7.7267 
 299   0.0000       0.286670         7.8007 
 300   0.0000       0.287003         7.8097 
 301   0.0000       0.287802         7.8315 
 302   0.0000       0.289665         7.8822 
 303   0.0000       0.290339         7.9005 
 304   0.0000       0.291841         7.9414 
 305   0.0000       0.292247         7.9524 
 306   0.0000       0.293340         7.9822 
 307   0.0000       0.293892         7.9972 
 308   0.0000       0.296987         8.0814 
 309   0.0000       0.300400         8.1743 
 310   0.0000       0.301172         8.1953 
 311   0.0000       0.302805         8.2397 
 312   0.0000       0.304942         8.2979 
 313   0.0000       0.306419         8.3381 
 314   0.0000       0.308306         8.3894 
 315   0.0000       0.308573         8.3967 
 316   0.0000       0.309933         8.4337 
 317   0.0000       0.311715         8.4822 
 318   0.0000       0.313107         8.5201 
 319   0.0000       0.313713         8.5366 
 320   0.0000       0.315693         8.5905 
 321   0.0000       0.316415         8.6101 
 322   0.0000       0.317362         8.6358 
 323   0.0000       0.319541         8.6952 
 324   0.0000       0.320746         8.7279 
 325   0.0000       0.324236         8.8229 
 326   0.0000       0.326170         8.8755 
 327   0.0000       0.328257         8.9323 
 328   0.0000       0.328978         8.9520 
 329   0.0000       0.329996         8.9797 
 330   0.0000       0.331802         9.0288 
 331   0.0000       0.334121         9.0919 
 332   0.0000       0.336555         9.1581 
 333   0.0000       0.338163         9.2019 
 334   0.0000       0.339706         9.2439 
 335   0.0000       0.341071         9.2810 
 336   0.0000       0.342635         9.3236 
 337   0.0000       0.343815         9.3557 
 338   0.0000       0.345920         9.4130 
 339   0.0000       0.347451         9.4546 
 340   0.0000       0.349035         9.4977 
 341   0.0000       0.349815         9.5189 
 342   0.0000       0.350214         9.5298 
 343   0.0000       0.354600         9.6492 
 344   0.0000       0.354852         9.6560 
 345   0.0000       0.356698         9.7062 
 346   0.0000       0.359845         9.7919 
 347   0.0000       0.360777         9.8172 
 348   0.0000       0.362116         9.8537 
 349   0.0000       0.363386         9.8882 
 350   0.0000       0.365827         9.9547 
 351   0.0000       0.369004        10.0411 
 352   0.0000       0.370652        10.0860 
 353   0.0000       0.371218        10.1014 
 354   0.0000       0.372859        10.1460 
 355   0.0000       0.375969        10.2306 
 356   0.0000       0.376749        10.2519 
 357   0.0000       0.378197        10.2913 
 358   0.0000       0.379742        10.3333 
 359   0.0000       0.381256        10.3745 
 360   0.0000       0.382987        10.4216 
 361   0.0000       0.385281        10.4840 
 362   0.0000       0.387336        10.5400 
 363   0.0000       0.389792        10.6068 
 364   0.0000       0.392446        10.6790 
 365   0.0000       0.394125        10.7247 
 366   0.0000       0.396409        10.7868 
 367   0.0000       0.399447        10.8695 
 368   0.0000       0.400273        10.8920 
 369   0.0000       0.402729        10.9588 
 370   0.0000       0.405090        11.0231 
 371   0.0000       0.408597        11.1185 
 372   0.0000       0.411310        11.1923 
 373   0.0000       0.412588        11.2271 
 374   0.0000       0.414077        11.2676 
 375   0.0000       0.416587        11.3359 
 376   0.0000       0.416962        11.3461 
 377   0.0000       0.418773        11.3954 
 378   0.0000       0.422430        11.4949 
 379   0.0000       0.425151        11.5689 
 380   0.0000       0.427426        11.6308 
 381   0.0000       0.429620        11.6906 
 382   0.0000       0.430921        11.7259 
 383   0.0000       0.434587        11.8257 
 384   0.0000       0.436077        11.8662 
 385   0.0000       0.439187        11.9509 
 386   0.0000       0.440531        11.9874 
 387   0.0000       0.444092        12.0844 
 388   0.0000       0.445460        12.1216 
 389   0.0000       0.445901        12.1336 
 390   0.0000       0.450083        12.2474 
 391   0.0000       0.451085        12.2746 
 392   0.0000       0.454574        12.3696 
 393   0.0000       0.456027        12.4091 
 394   0.0000       0.456708        12.4276 
 395   0.0000       0.458516        12.4769 
 396   0.0000       0.460332        12.5263 
 397   0.0000       0.461929        12.5697 
 398   0.0000       0.463792        12.6204 
 399   0.0000       0.464794        12.6477 
 400   0.0000       0.467358        12.7175 
 401   0.0000       0.472119        12.8470 
 402   0.0000       0.473002        12.8711 
 403   0.0000       0.475464        12.9380 
 404   0.0000       0.476037        12.9536 
 405   0.0000       0.477675        12.9982 
 406   0.0000       0.480327        13.0704 
 407   0.0000       0.482048        13.1172 
 408   0.0000       0.484805        13.1922 
 409   0.0000       0.485554        13.2126 
 410   0.0000       0.487288        13.2598 
 411   0.0000       0.488925        13.3043 
 412   0.0000       0.490470        13.3464 
 413   0.0000       0.493521        13.4294 
 414   0.0000       0.496330        13.5058 
 415   0.0000       0.499411        13.5897 
 416   0.0000       0.500898        13.6301 
 417   0.0000       0.502609        13.6767 
 418   0.0000       0.505318        13.7504 
 419   0.0000       0.506489        13.7823 
 420   0.0000       0.506951        13.7948 
 421   0.0000       0.509157        13.8549 
 422   0.0000       0.511427        13.9166 
 423   0.0000       0.514084        13.9889 
 424   0.0000       0.515318        14.0225 
 425   0.0000       0.518266        14.1027 
 426   0.0000       0.521528        14.1915 
 427   0.0000       0.524200        14.2642 
 428   0.0000       0.526491        14.3266 
 429   0.0000       0.529187        14.3999 
 430   0.0000       0.530794        14.4436 
 431   0.0000       0.532301        14.4847 
 432   0.0000       0.533519        14.5178 
 433   0.0000       0.535294        14.5661 
 434   0.0000       0.538890        14.6639 
 435   0.0000       0.542114        14.7517 
 436   0.0000       0.542588        14.7646 
 437   0.0000       0.546640        14.8748 
 438   0.0000       0.548921        14.9369 
 439   0.0000       0.550901        14.9908 
 440   0.0000       0.552203        15.0262 
 441   0.0000       0.554371        15.0852 
 442   0.0000       0.554838        15.0979 
 443   0.0000       0.558578        15.1997 
 444   0.0000       0.559087        15.2135 
 445   0.0000       0.562940        15.3184 
 446   0.0000       0.564012        15.3475 
 447   0.0000       0.566461        15.4142 
 448   0.0000       0.569173        15.4880 
 449   0.0000       0.571569        15.5532 
 450   0.0000       0.574237        15.6258 
 451   0.0000       0.576821        15.6961 
 452   0.0000       0.579802        15.7772 
 453   0.0000       0.580920        15.8076 
 454   0.0000       0.583196        15.8696 
 455   0.0000       0.584129        15.8949 
 456   0.0000       0.588938        16.0258 
 457   0.0000       0.589700        16.0465 
 458   0.0000       0.590816        16.0769 
 459   0.0000       0.593918        16.1613 
 460   0.0000       0.594953        16.1895 
 461   0.0000       0.598602        16.2888 
 462   0.0000       0.600272        16.3342 
 463   0.0000       0.601656        16.3719 
 464   0.0000       0.604079        16.4378 
 465   0.0000       0.606313        16.4986 
 466   0.0000       0.608431        16.5563 
 467   0.0000       0.611744        16.6464 
 468   0.0000       0.612837        16.6762 
 469   0.0000       0.614467        16.7205 
 470   0.0000       0.618480        16.8297 
 471   0.0000       0.620075        16.8731 
 472   0.0000       0.621257        16.9053 
 473   0.0000       0.624010        16.9802 
 474   0.0000       0.624298        16.9880 
 475   0.0000       0.627712        17.0809 
 476   0.0000       0.630028        17.1439 
 477   0.0000       0.630471        17.1560 
 478   0.0000       0.633815        17.2470 
 479   0.0000       0.635218        17.2852 
 480   0.0000       0.636253        17.3133 
 481   0.0000       0.640143        17.4192 
 482   0.0000       0.642329        17.4787 
 483   0.0000       0.644271        17.5315 
 484   0.0000       0.647164        17.6102 
 485   0.0000       0.648273        17.6404 
 486   0.0000       0.650633        17.7046 
 487   0.0000       0.650960        17.7135 
 488   0.0000       0.653797        17.7907 
 489   0.0000       0.657722        17.8975 
 490   0.0000       0.659716        17.9518 
 491   0.0000       0.662111        18.0169 
 492   0.0000       0.663033        18.0420 
 493   0.0000       0.666674        18.1411 
 494   0.0000       0.671454        18.2712 
 495   0.0000       0.673131        18.3168 
 496   0.0000       0.675908        18.3924 
 497   0.0000       0.676528        18.4093 
 498   0.0000       0.678791        18.4708 
 499   0.0000       0.682233        18.5645 
 500   0.0000       0.683253        18.5923 
 501   0.0000       0.685126        18.6432 
 502   0.0000       0.686884        18.6911 
 503   0.0000       0.688449        18.7336 
 504   0.0000       0.690584        18.7917 
 505   0.0000       0.692470        18.8431 
 506   0.0000       0.694119        18.8879 
 507   0.0000       0.697295        18.9744 
 508   0.0000       0.699141        19.0246 
 509   0.0000       0.702226        19.1085 
 510   0.0000       0.703175        19.1344 
 511   0.0000       0.705635        19.2013 
 512   0.0000       0.706832        19.2339 
 513   0.0000       0.711470        19.3601 
 514   0.0000       0.713414        19.4130 
 515   0.0000       0.714964        19.4551 
 516   0.0000       0.717426        19.5222 
 517   0.0000       0.719100        19.5677 
 518   0.0000       0.720339        19.6014 
 519   0.0000       0.722588        19.6626 
 520   0.0000       0.725328        19.7372 
 521   0.0000       0.726228        19.7617 
 522   0.0000       0.729273        19.8445 
 523   0.0000       0.729803        19.8589 
 524   0.0000       0.732771        19.9397 
 525   0.0000       0.734238        19.9796 
 526   0.0000       0.735009        20.0006 
 527   0.0000       0.737113        20.0579 
 528   0.0000       0.737485        20.0680 
 529   0.0000       0.738130        20.0855 
 530   0.0000       0.741518        20.1777 
 531   0.0000       0.744706        20.2645 
 532   0.0000       0.748220        20.3601 
 533   0.0000       0.749000        20.3813 
 534   0.0000       0.751310        20.4442 
 535   0.0000       0.754519        20.5315 
 536   0.0000       0.756249        20.5786 
 537   0.0000       0.757519        20.6132 
 538   0.0000       0.759101        20.6562 
 539   0.0000       0.761654        20.7257 
 540   0.0000       0.763319        20.7710 
 541   0.0000       0.767010        20.8714 
 542   0.0000       0.767795        20.8928 
 543   0.0000       0.768876        20.9222 
 544   0.0000       0.773739        21.0545 
 545   0.0000       0.775009        21.0891 
 546   0.0000       0.776320        21.1248 
 547   0.0000       0.779123        21.2010 
 548   0.0000       0.780708        21.2441 
 549   0.0000       0.781292        21.2600 
 550   0.0000       0.782935        21.3047 
 551   0.0000       0.785990        21.3879 
 552   0.0000       0.787363        21.4252 
 553   0.0000       0.788396        21.4533 
 554   0.0000       0.790602        21.5134 
 555   0.0000       0.794827        21.6284 
 556   0.0000       0.796875        21.6841 
 557   0.0000       0.800054        21.7706 
 558   0.0000       0.801935        21.8218 
 559   0.0000       0.804712        21.8973 
 560   0.0000       0.805757        21.9258 
 561   0.0000       0.808606        22.0033 
 562   0.0000       0.808983        22.0136 
 563   0.0000       0.811426        22.0800 
 564   0.0000       0.813805        22.1448 
 565   0.0000       0.815658        22.1952 
 566   0.0000       0.818779        22.2801 
 567   0.0000       0.819930        22.3114 
 568   0.0000       0.822573        22.3833 
 569   0.0000       0.823712        22.4143 
 570   0.0000       0.824833        22.4448 
 571   0.0000       0.825851        22.4726 
 572   0.0000       0.830363        22.5953 
 573   0.0000       0.831025        22.6133 
 574   0.0000       0.834978        22.7209 
 575   0.0000       0.836614        22.7654 
 576   0.0000       0.839731        22.8502 
 577   0.0000       0.841153        22.8889 
 578   0.0000       0.844773        22.9874 
 579   0.0000       0.845598        23.0099 
 580   0.0000       0.847005        23.0482 
 581   0.0000       0.849603        23.1189 
 582   0.0000       0.851534        23.1714 
 583   0.0000       0.853374        23.2215 
 584   0.0000       0.855010        23.2660 
 585   0.0000       0.855741        23.2859 
 586   0.0000       0.858519        23.3615 
 587   0.0000       0.858911        23.3721 
 588   0.0000       0.862240        23.4627 
 589   0.0000       0.863599        23.4997 
 590   0.0000       0.864612        23.5273 
 591   0.0000       0.868881        23.6435 
 592   0.0000       0.870100        23.6766 
 593   0.0000       0.872524        23.7426 
 594   0.0000       0.873519        23.7697 
 595   0.0000       0.874828        23.8053 
 596   0.0000       0.875835        23.8327 
 597   0.0000       0.877054        23.8659 
 598   0.0000       0.881457        23.9857 
 599   0.0000       0.882715        24.0199 
 600   0.0000       0.883913        24.0525 
 601   0.0000       0.885793        24.1036 
 602   0.0000       0.886975        24.1358 
 603   0.0000       0.889123        24.1943 
 604   0.0000       0.892566        24.2879 
 605   0.0000       0.893557        24.3149 
 606   0.0000       0.896140        24.3852 
 607   0.0000       0.898165        24.4403 
 608   0.0000       0.901562        24.5327 
 609   0.0000       0.902050        24.5460 
 610   0.0000       0.903203        24.5774 
 611   0.0000       0.904882        24.6231 
 612   0.0000       0.907395        24.6915 
 613   0.0000       0.910601        24.7787 
 614   0.0000       0.910922        24.7874 
 615   0.0000       0.913738        24.8641 
 616   0.0000       0.914902        24.8957 
 617   0.0000       0.915924        24.9235 
 618   0.0000       0.918240        24.9866 
 619   0.0000       0.919491        25.0206 
 620   0.0000       0.921056        25.0632 
 621   0.0000       0.921769        25.0826 
 622   0.0000       0.923637        25.1334 
 623   0.0000       0.925817        25.1928 
 624   0.0000       0.929335        25.2885 
 625   0.0000       0.930091        25.3091 
 626   0.0000       0.933763        25.4090 
 627   0.0000       0.934019        25.4160 
 628   0.0000       0.938107        25.5272 
 629   0.0000       0.940995        25.6058 
 630   0.0000       0.941287        25.6137 
 631   0.0000       0.941894        25.6302 
 632   0.0000       0.942900        25.6576 
 633   0.0000       0.944291        25.6955 
 634   0.0000       0.947693        25.7880 
 635   0.0000       0.949013        25.8239 
 636   0.0000       0.949794        25.8452 
 637   0.0000       0.952682        25.9238 
 638   0.0000       0.953808        25.9544 
 639   0.0000       0.955859        26.0102 
 640   0.0000       0.956570        26.0296 
 641   0.0000       0.958774        26.0896 
 642   0.0000       0.960610        26.1395 
 643   0.0000       0.963377        26.2148 
 644   0.0000       0.964609        26.2483 
 645   0.0000       0.965638        26.2763 
 646   0.0000       0.967716        26.3329 
 647   0.0000       0.969281        26.3755 
 648   0.0000       0.970971        26.4215 
 649   0.0000       0.974555        26.5190 
 650   0.0000       0.977738        26.6056 
 651   0.0000       0.978556        26.6279 
 652   0.0000       0.980240        26.6737 
 653   0.0000       0.982717        26.7411 
 654   0.0000       0.986970        26.8568 
 655   0.0000       0.988737        26.9049 
 656   0.0000       0.990581        26.9551 
 657   0.0000       0.991282        26.9742 
 658   0.0000       0.996539        27.1172 
 659   0.0000       0.996913        27.1274 
 660   0.0000       0.997541        27.1445 
 661   0.0000       0.998743        27.1772 
 662   0.0000       1.002309        27.2742 
 663   0.0000       1.003945        27.3187 
 664   0.0000       1.007221        27.4079 
 665   0.0000       1.009918        27.4813 
 666   0.0000       1.011804        27.5326 
 667   0.0000       1.013365        27.5751 
 668   0.0000       1.015048        27.6208 
 669   0.0000       1.016033        27.6477 
 670   0.0000       1.016561        27.6620 
 671   0.0000       1.021401        27.7937 
 672   0.0000       1.021608        27.7994 
 673   0.0000       1.024860        27.8879 
 674   0.0000       1.026362        27.9287 
 675   0.0000       1.028198        27.9787 
 676   0.0000       1.028851        27.9965 
 677   0.0000       1.032544        28.0970 
 678   0.0000       1.035501        28.1774 
 679   0.0000       1.038173        28.2501 
 680   0.0000       1.040787        28.3213 
 681   0.0000       1.041912        28.3519 
 682   0.0000       1.044249        28.4155 
 683   0.0000       1.046290        28.4710 
 684   0.0000       1.048434        28.5293 
 685   0.0000       1.051248        28.6059 
 686   0.0000       1.053115        28.6567 
 687   0.0000       1.054705        28.7000 
 688   0.0000       1.056672        28.7535 
 689   0.0000       1.059162        28.8213 
 690   0.0000       1.061225        28.8774 
 691   0.0000       1.062497        28.9120 
 692   0.0000       1.065823        29.0025 
 693   0.0000       1.067953        29.0605 
 694   0.0000       1.070565        29.1316 
 695   0.0000       1.073711        29.2172 
 696   0.0000       1.078157        29.3382 
 697   0.0000       1.079950        29.3869 
 698   0.0000       1.081740        29.4356 
 699   0.0000       1.082262        29.4498 
 700   0.0000       1.083862        29.4934 
 701   0.0000       1.086585        29.5675 
 702   0.0000       1.087863        29.6022 
 703   0.0000       1.089150        29.6373 
 704   0.0000       1.089979        29.6598 
 705   0.0000       1.091393        29.6983 
 706   0.0000       1.096210        29.8294 
 707   0.0000       1.099694        29.9242 
 708   0.0000       1.101969        29.9861 
 709   0.0000       1.105540        30.0833 
 710   0.0000       1.107615        30.1397 
 711   0.0000       1.108675        30.1686 
 712   0.0000       1.112540        30.2738 
 713   0.0000       1.112682        30.2776 
 714   0.0000       1.114399        30.3244 
 715   0.0000       1.116579        30.3837 
 716   0.0000       1.118626        30.4393 
 717   0.0000       1.119171        30.4542 
 718   0.0000       1.122321        30.5399 
 719   0.0000       1.123453        30.5707 
 720   0.0000       1.126979        30.6666 
 721   0.0000       1.130173        30.7536 
 722   0.0000       1.131926        30.8013 
 723   0.0000       1.134210        30.8634 
 724   0.0000       1.137523        30.9536 
 725   0.0000       1.138797        30.9882 
 726   0.0000       1.141439        31.0601 
 727   0.0000       1.143777        31.1238 
 728   0.0000       1.144331        31.1388 
 729   0.0000       1.146638        31.2016 
 730   0.0000       1.151670        31.3385 
 731   0.0000       1.154966        31.4282 
 732   0.0000       1.155947        31.4549 
 733   0.0000       1.156763        31.4771 
 734   0.0000       1.158905        31.5354 
 735   0.0000       1.161397        31.6032 
 736   0.0000       1.165005        31.7014 
 737   0.0000       1.169107        31.8130 
 738   0.0000       1.171142        31.8684 
 739   0.0000       1.171995        31.8916 
 740   0.0000       1.174232        31.9525 
 741   0.0000       1.176546        32.0154 
 742   0.0000       1.178145        32.0590 
 743   0.0000       1.179992        32.1092 
 744   0.0000       1.182636        32.1812 
 745   0.0000       1.185693        32.2643 
 746   0.0000       1.187535        32.3145 
 747   0.0000       1.190079        32.3837 
 748   0.0000       1.192483        32.4491 
 749   0.0000       1.194078        32.4925 
 750   0.0000       1.196098        32.5475 
 751   0.0000       1.196799        32.5666 
 752   0.0000       1.199421        32.6379 
 753   0.0000       1.201315        32.6894 
 754   0.0000       1.203134        32.7389 
 755   0.0000       1.205478        32.8027 
 756   0.0000       1.209554        32.9136 
 757   0.0000       1.212612        32.9969 
 758   0.0000       1.215239        33.0683 
 759   0.0000       1.215370        33.0719 
 760   0.0000       1.218499        33.1570 
 761   0.0000       1.220250        33.2047 
 762   0.0000       1.220403        33.2089 
 763   0.0000       1.222127        33.2558 
 764   0.0000       1.223405        33.2905 
 765   0.0000       1.225658        33.3519 
 766   0.0000       1.232014        33.5248 
 767   0.0000       1.235388        33.6166 
 768   0.0000       1.238517        33.7018 
 769   0.0000       1.240139        33.7459 
 770   0.0000       1.242502        33.8102 
 771   0.0000       1.243706        33.8430 
 772   0.0000       1.244176        33.8557 
 773   0.0000       1.248368        33.9698 
 774   0.0000       1.249441        33.9990 
 775   0.0000       1.251236        34.0479 
 776   0.0000       1.254068        34.1249 
 777   0.0000       1.256310        34.1859 
 778   0.0000       1.257834        34.2274 
 779   0.0000       1.261529        34.3279 
 780   0.0000       1.264372        34.4053 
 781   0.0000       1.266300        34.4578 
 782   0.0000       1.271961        34.6118 
 783   0.0000       1.273124        34.6435 
 784   0.0000       1.278580        34.7919 
 785   0.0000       1.280734        34.8505 
 786   0.0000       1.281839        34.8806 
 787   0.0000       1.284628        34.9565 
 788   0.0000       1.285711        34.9860 
 789   0.0000       1.288026        35.0490 
 790   0.0000       1.290461        35.1152 
 791   0.0000       1.294082        35.2138 
 792   0.0000       1.297183        35.2982 
 793   0.0000       1.297963        35.3194 
 794   0.0000       1.300710        35.3941 
 795   0.0000       1.302435        35.4411 
 796   0.0000       1.305224        35.5169 
 797   0.0000       1.308614        35.6092 
 798   0.0000       1.309291        35.6276 
 799   0.0000       1.310286        35.6547 
 800   0.0000       1.313944        35.7542 
 801   0.0000       1.318133        35.8682 
 802   0.0000       1.320842        35.9419 
 803   0.0000       1.321760        35.9669 
 804   0.0000       1.324322        36.0366 
 805   0.0000       1.329393        36.1746 
 806   0.0000       1.329911        36.1887 
 807   0.0000       1.334526        36.3143 
 808   0.0000       1.336816        36.3766 
 809   0.0000       1.337569        36.3971 
 810   0.0000       1.341442        36.5025 
 811   0.0000       1.345430        36.6110 
 812   0.0000       1.347975        36.6803 
 813   0.0000       1.351547        36.7775 
 814   0.0000       1.352687        36.8085 
 815   0.0000       1.355802        36.8933 
 816   0.0000       1.358320        36.9618 
 817   0.0000       1.359101        36.9830 
 818   0.0000       1.363149        37.0932 
 819   0.0000       1.364358        37.1261 
 820   0.0000       1.368552        37.2402 
 821   0.0000       1.370619        37.2964 
 822   0.0000       1.371377        37.3171 
 823   0.0000       1.376097        37.4455 
 824   0.0000       1.377750        37.4905 
 825   0.0000       1.380604        37.5681 
 826   0.0000       1.383640        37.6508 
 827   0.0000       1.387432        37.7539 
 828   0.0000       1.391652        37.8688 
 829   0.0000       1.392151        37.8824 
 830   0.0000       1.394793        37.9542 
 831   0.0000       1.397155        38.0185 
 832   0.0000       1.397934        38.0397 
 833   0.0000       1.402663        38.1684 
 834   0.0000       1.406010        38.2595 
 835   0.0000       1.407927        38.3116 
 836   0.0000       1.410964        38.3943 
 837   0.0000       1.415353        38.5137 
 838   0.0000       1.417692        38.5774 
 839   0.0000       1.420974        38.6667 
 840   0.0000       1.422879        38.7185 
 841   0.0000       1.425241        38.7828 
 842   0.0000       1.428673        38.8762 
 843   0.0000       1.431851        38.9627 
 844   0.0000       1.434122        39.0244 
 845   0.0000       1.438066        39.1318 
 846   0.0000       1.442415        39.2501 
 847   0.0000       1.442657        39.2567 
 848   0.0000       1.444641        39.3107 
 849   0.0000       1.448086        39.4044 
 850   0.0000       1.449510        39.4432 
 851   0.0000       1.453611        39.5548 
 852   0.0000       1.454792        39.5869 
 853   0.0000       1.457736        39.6670 
 854   0.0000       1.461085        39.7582 
 855   0.0000       1.462894        39.8074 
 856   0.0000       1.466796        39.9135 
 857   0.0000       1.471022        40.0285 
 858   0.0000       1.472840        40.0780 
 859   0.0000       1.475295        40.1448 
 860   0.0000       1.476257        40.1710 
 861   0.0000       1.478471        40.2312 
 862   0.0000       1.481478        40.3131 
 863   0.0000       1.483027        40.3552 
 864   0.0000       1.486061        40.4378 
 865   0.0000       1.494890        40.6780 
 866   0.0000       1.497387        40.7460 
 867   0.0000       1.500136        40.8208 
 868   0.0000       1.505191        40.9583 
 869   0.0000       1.506652        40.9981 
 870   0.0000       1.507339        41.0168 
 871   0.0000       1.510770        41.1101 
 872   0.0000       1.513477        41.1838 
 873   0.0000       1.516556        41.2676 
 874   0.0000       1.520506        41.3751 
 875   0.0000       1.521742        41.4087 
 876   0.0000       1.524778        41.4913 
 877   0.0000       1.528411        41.5902 
 878   0.0000       1.529306        41.6145 
 879   0.0000       1.531155        41.6648 
 880   0.0000       1.533828        41.7376 
 881   0.0000       1.537947        41.8497 
 882   0.0000       1.542041        41.9611 
 883   0.0000       1.544169        42.0190 
 884   0.0000       1.545299        42.0497 
 885   0.0000       1.549435        42.1623 
 886   0.0000       1.550593        42.1938 
 887   0.0000       1.553111        42.2623 
 888   0.0000       1.556445        42.3530 
 889   0.0000       1.558395        42.4061 
 890   0.0000       1.560677        42.4682 
 891   0.0000       1.564909        42.5833 
 892   0.0000       1.566480        42.6261 
 893   0.0000       1.569091        42.6971 
 894   0.0000       1.572470        42.7891 
 895   0.0000       1.573898        42.8280 
 896   0.0000       1.576325        42.8940 
 897   0.0000       1.577542        42.9271 
 898   0.0000       1.581534        43.0357 
 899   0.0000       1.582936        43.0739 
 900   0.0000       1.584774        43.1239 
 901   0.0000       1.589262        43.2460 
 902   0.0000       1.590862        43.2895 
 903   0.0000       1.595139        43.4059 
 904   0.0000       1.596371        43.4395 
 905   0.0000       1.598358        43.4935 
 906   0.0000       1.600848        43.5613 
 907   0.0000       1.602427        43.6043 
 908   0.0000       1.604897        43.6715 
 909   0.0000       1.608809        43.7779 
 910   0.0000       1.614072        43.9211 
 911   0.0000       1.616258        43.9806 
 912   0.0000       1.619347        44.0647 
 913   0.0000       1.622135        44.1405 
 914   0.0000       1.625331        44.2275 
 915   0.0000       1.631522        44.3960 
 916   0.0000       1.632745        44.4292 
 917   0.0000       1.635643        44.5081 
 918   0.0000       1.636103        44.5206 
 919   0.0000       1.639460        44.6120 
 920   0.0000       1.641957        44.6799 
 921   0.0000       1.645057        44.7643 
 922   0.0000       1.648494        44.8578 
 923   0.0000       1.649358        44.8813 
 924   0.0000       1.653077        44.9825 
 925   0.0000       1.654234        45.0140 
 926   0.0000       1.655898        45.0593 
 927   0.0000       1.657655        45.1071 
 928   0.0000       1.659994        45.1707 
 929   0.0000       1.663979        45.2792 
 930   0.0000       1.666643        45.3517 
 931   0.0000       1.671198        45.4756 
 932   0.0000       1.675094        45.5816 
 933   0.0000       1.677547        45.6484 
 934   0.0000       1.680883        45.7392 
 935   0.0000       1.681175        45.7471 
 936   0.0000       1.682485        45.7828 
 937   0.0000       1.685372        45.8613 
 938   0.0000       1.687870        45.9293 
 939   0.0000       1.688493        45.9462 
 940   0.0000       1.689596        45.9762 
 941   0.0000       1.694935        46.1215 
 942   0.0000       1.695791        46.1448 
 943   0.0000       1.697671        46.1960 
 944   0.0000       1.699935        46.2576 
 945   0.0000       1.703699        46.3600 
 946   0.0000       1.707884        46.4739 
 947   0.0000       1.710930        46.5568 
 948   0.0000       1.713134        46.6167 
 949   0.0000       1.713858        46.6364 
 950   0.0000       1.718677        46.7676 
 951   0.0000       1.721258        46.8378 
 952   0.0000       1.723418        46.8966 
 953   0.0000       1.725405        46.9507 
 954   0.0000       1.728692        47.0401 
 955   0.0000       1.730600        47.0920 
 956   0.0000       1.733682        47.1759 
 957   0.0000       1.734321        47.1933 
 958   0.0000       1.736870        47.2626 
 959   0.0000       1.739610        47.3372 
 960   0.0000       1.741004        47.3751 
 961   0.0000       1.744036        47.4576 
 962   0.0000       1.745507        47.4977 
 963   0.0000       1.746686        47.5297 
 964   0.0000       1.748968        47.5918 
 965   0.0000       1.754524        47.7430 
 966   0.0000       1.755947        47.7817 
 967   0.0000       1.760894        47.9163 
 968   0.0000       1.764347        48.0103 
 969   0.0000       1.766578        48.0710 
 970   0.0000       1.767519        48.0966 
 971   0.0000       1.772852        48.2417 
 972   0.0000       1.775997        48.3273 
 973   0.0000       1.778460        48.3943 
 974   0.0000       1.780187        48.4413 
 975   0.0000       1.783515        48.5319 
 976   0.0000       1.783927        48.5431 
 977   0.0000       1.787329        48.6357 
 978   0.0000       1.788155        48.6582 
 979   0.0000       1.793166        48.7945 
 980   0.0000       1.794844        48.8402 
 981   0.0000       1.796449        48.8839 
 982   0.0000       1.800318        48.9892 
 983   0.0000       1.802450        49.0471 
 984   0.0000       1.803580        49.0779 
 985   0.0000       1.806785        49.1651 
 986   0.0000       1.810141        49.2564 
 987   0.0000       1.811112        49.2829 
 988   0.0000       1.816346        49.4253 
 989   0.0000       1.818016        49.4707 
 990   0.0000       1.819009        49.4978 
 991   0.0000       1.821028        49.5527 
 992   0.0000       1.822331        49.5881 
 993   0.0000       1.831274        49.8315 
 994   0.0000       1.833688        49.8972 
 995   0.0000       1.834145        49.9096 
 996   0.0000       1.839105        50.0446 
 997   0.0000       1.840257        50.0759 
 998   0.0000       1.843392        50.1612 
 999   0.0000       1.847159        50.2638 
 1000   0.0000       1.850447        50.3532 
 1001   0.0000       1.852095        50.3981 
 1002   0.0000       1.856675        50.5227 
 1003   0.0000       1.858074        50.5608 
 1004   0.0000       1.860998        50.6403 
 1005   0.0000       1.863191        50.7000 
 1006   0.0000       1.864648        50.7397 
 1007   0.0000       1.868693        50.8497 
 1008   0.0000       1.871043        50.9137 
 1009   0.0000       1.873750        50.9873 
 1010   0.0000       1.874505        51.0079 
 1011   0.0000       1.876351        51.0581 
 1012   0.0000       1.879464        51.1428 
 1013   0.0000       1.884531        51.2807 
 1014   0.0000       1.885285        51.3012 
 1015   0.0000       1.887255        51.3548 
 1016   0.0000       1.891019        51.4572 
 1017   0.0000       1.893057        51.5127 
 1018   0.0000       1.895581        51.5814 
 1019   0.0000       1.897868        51.6436 
 1020   0.0000       1.899361        51.6843 
 1021   0.0000       1.900967        51.7279 
 1022   0.0000       1.903589        51.7993 
 1023   0.0000       1.904501        51.8241 
 1024   0.0000       1.909048        51.9478 
 1025   0.0000       1.910380        51.9841 
 1026   0.0000       1.913269        52.0627 
 1027   0.0000       1.914438        52.0945 
 1028   0.0000       1.916722        52.1567 
 1029   0.0000       1.917912        52.1890 
 1030   0.0000       1.919935        52.2441 
 1031   0.0000       1.920994        52.2729 
 1032   0.0000       1.927367        52.4463 
 1033   0.0000       1.929096        52.4934 
 1034   0.0000       1.931163        52.5496 
 1035   0.0000       1.931840        52.5680 
 1036   0.0000       1.935331        52.6630 
 1037   0.0000       1.936731        52.7011 
 1038   0.0000       1.939040        52.7640 
 1039   0.0000       1.940080        52.7923 
 1040   0.0000       1.941042        52.8184 
 1041   0.0000       1.942781        52.8658 
 1042   0.0000       1.946802        52.9752 
 1043   0.0000       1.950604        53.0786 
 1044   0.0000       1.953467        53.1565 
 1045   0.0000       1.955881        53.2222 
 1046   0.0000       1.957383        53.2631 
 1047   0.0000       1.960960        53.3604 
 1048   0.0000       1.961375        53.3717 
 1049   0.0000       1.964268        53.4504 
 1050   0.0000       1.965607        53.4869 
 1051   0.0000       1.968320        53.5607 
 1052   0.0000       1.972404        53.6718 
 1053   0.0000       1.974557        53.7304 
 1054   0.0000       1.975317        53.7511 
 1055   0.0000       1.976116        53.7728 
 1056   0.0000       1.977721        53.8165 
 1057   0.0000       1.981498        53.9193 
 1058   0.0000       1.984255        53.9943 
 1059   0.0000       1.985732        54.0345 
 1060   0.0000       1.988281        54.1039 
 1061   0.0000       1.990191        54.1559 
 1062   0.0000       1.991952        54.2038 
 1063   0.0000       1.994300        54.2677 
 1064   0.0000       1.998098        54.3710 
 1065   0.0000       2.000445        54.4349 
 1066   0.0000       2.001512        54.4639 
 1067   0.0000       2.005954        54.5848 
 1068   0.0000       2.007512        54.6272 
 1069   0.0000       2.008733        54.6604 
 1070   0.0000       2.013723        54.7962 
 1071   0.0000       2.015462        54.8435 
 1072   0.0000       2.017163        54.8898 
 1073   0.0000       2.018941        54.9382 
 1074   0.0000       2.020647        54.9846 
 1075   0.0000       2.023224        55.0547 
 1076   0.0000       2.025160        55.1074 
 1077   0.0000       2.027523        55.1717 
 1078   0.0000       2.032215        55.2994 
 1079   0.0000       2.032827        55.3160 
 1080   0.0000       2.035036        55.3761 
 1081   0.0000       2.036419        55.4138 
 1082   0.0000       2.038888        55.4810 
 1083   0.0000       2.041357        55.5481 
 1084   0.0000       2.044830        55.6427 
 1085   0.0000       2.046671        55.6928 
 1086   0.0000       2.048434        55.7407 
 1087   0.0000       2.051440        55.8225 
 1088   0.0000       2.052078        55.8399 
 1089   0.0000       2.052972        55.8642 
 1090   0.0000       2.058400        56.0119 
 1091   0.0000       2.059548        56.0432 
 1092   0.0000       2.061052        56.0841 
 1093   0.0000       2.063215        56.1429 
 1094   0.0000       2.065070        56.1934 
 1095   0.0000       2.066513        56.2327 
 1096   0.0000       2.071732        56.3747 
 1097   0.0000       2.073353        56.4188 
 1098   0.0000       2.074679        56.4549 
 1099   0.0000       2.076662        56.5088 
 1100   0.0000       2.080159        56.6040 
 1101   0.0000       2.082399        56.6649 
 1102   0.0000       2.084325        56.7174 
 1103   0.0000       2.087652        56.8079 
 1104   0.0000       2.090151        56.8759 
 1105   0.0000       2.091785        56.9204 
 1106   0.0000       2.094898        57.0051 
 1107   0.0000       2.098526        57.1038 
 1108   0.0000       2.102072        57.2003 
 1109   0.0000       2.103414        57.2368 
 1110   0.0000       2.105462        57.2925 
 1111   0.0000       2.106847        57.3302 
 1112   0.0000       2.108336        57.3707 
 1113   0.0000       2.109350        57.3983 
 1114   0.0000       2.112734        57.4904 
 1115   0.0000       2.115714        57.5715 
 1116   0.0000       2.116531        57.5937 
 1117   0.0000       2.118932        57.6591 
 1118   0.0000       2.121479        57.7284 
 1119   0.0000       2.122720        57.7621 
 1120   0.0000       2.125157        57.8285 
 1121   0.0000       2.129136        57.9367 
 1122   0.0000       2.129735        57.9530 
 1123   0.0000       2.133586        58.0578 
 1124   0.0000       2.136761        58.1442 
 1125   0.0000       2.140383        58.2428 
 1126   0.0000       2.141777        58.2807 
 1127   0.0000       2.142663        58.3048 
 1128   0.0000       2.146280        58.4033 
 1129   0.0000       2.147078        58.4250 
 1130   0.0000       2.149711        58.4966 
 1131   0.0000       2.151170        58.5363 
 1132   0.0000       2.151967        58.5580 
 1133   0.0000       2.153701        58.6052 
 1134   0.0000       2.157219        58.7009 
 1135   0.0000       2.159398        58.7602 
 1136   0.0000       2.160924        58.8017 
 1137   0.0000       2.162780        58.8522 
 1138   0.0000       2.164912        58.9103 
 1139   0.0000       2.166973        58.9663 
 1140   0.0000       2.169910        59.0463 
 1141   0.0000       2.172736        59.1232 
 1142   0.0000       2.174086        59.1599 
 1143   0.0000       2.174397        59.1683 
 1144   0.0000       2.177453        59.2515 
 1145   0.0000       2.179016        59.2940 
 1146   0.0000       2.181102        59.3508 
 1147   0.0000       2.183688        59.4212 
 1148   0.0000       2.185551        59.4719 
 1149   0.0000       2.189339        59.5749 
 1150   0.0000       2.190025        59.5936 
 1151   0.0000       2.191952        59.6461 
 1152   0.0000       2.195500        59.7426 
 1153   0.0000       2.196985        59.7830 
 1154   0.0000       2.199740        59.8580 
 1155   0.0000       2.201947        59.9180 
 1156   0.0000       2.202596        59.9357 
 1157   0.0000       2.205292        60.0090 
 1158   0.0000       2.205755        60.0216 
 1159   0.0000       2.209757        60.1305 
 1160   0.0000       2.210492        60.1505 
 1161   0.0000       2.213530        60.2332 
 1162   0.0000       2.215736        60.2932 
 1163   0.0000       2.218577        60.3705 
 1164   0.0000       2.220523        60.4235 
 1165   0.0000       2.221227        60.4427 
 1166   0.0000       2.224021        60.5187 
 1167   0.0000       2.225868        60.5690 
 1168   0.0000       2.230767        60.7023 
 1169   0.0000       2.231608        60.7251 
 1170   0.0000       2.232813        60.7579 
 1171   0.0000       2.233390        60.7736 
 1172   0.0000       2.235229        60.8237 
 1173   0.0000       2.238664        60.9171 
 1174   0.0000       2.239976        60.9528 
 1175   0.0000       2.242216        61.0138 
 1176   0.0000       2.243058        61.0367 
 1177   0.0000       2.245922        61.1146 
 1178   0.0000       2.249178        61.2032 
 1179   0.0000       2.253729        61.3271 
 1180   0.0000       2.254531        61.3489 
 1181   0.0000       2.256382        61.3993 
 1182   0.0000       2.259358        61.4802 
 1183   0.0000       2.261610        61.5415 
 1184   0.0000       2.261960        61.5511 
 1185   0.0000       2.263333        61.5884 
 1186   0.0000       2.266888        61.6852 
 1187   0.0000       2.267292        61.6962 
 1188   0.0000       2.269232        61.7490 
 1189   0.0000       2.270515        61.7839 
 1190   0.0000       2.273996        61.8786 
 1191   0.0000       2.276443        61.9452 
 1192   0.0000       2.279287        62.0226 
 1193   0.0000       2.280863        62.0654 
 1194   0.0000       2.282171        62.1010 
 1195   0.0000       2.283489        62.1369 
 1196   0.0000       2.285022        62.1786 
 1197   0.0000       2.286767        62.2261 
 1198   0.0000       2.289379        62.2972 
 1199   0.0000       2.292605        62.3849 
 1200   0.0000       2.293135        62.3994 
 1201   0.0000       2.297145        62.5085 
 1202   0.0000       2.298941        62.5574 
 1203   0.0000       2.301398        62.6242 
 1204   0.0000       2.302931        62.6659 
 1205   0.0000       2.305559        62.7375 
 1206   0.0000       2.306536        62.7640 
 1207   0.0000       2.310869        62.8819 
 1208   0.0000       2.314447        62.9793 
 1209   0.0000       2.316145        63.0255 
 1210   0.0000       2.317397        63.0596 
 1211   0.0000       2.319860        63.1266 
 1212   0.0000       2.322694        63.2037 
 1213   0.0000       2.323199        63.2175 
 1214   0.0000       2.325483        63.2796 
 1215   0.0000       2.329510        63.3892 
 1216   0.0000       2.330166        63.4070 
 1217   0.0000       2.332578        63.4727 
 1218   0.0000       2.335566        63.5540 
 1219   0.0000       2.337141        63.5968 
 1220   0.0000       2.338584        63.6361 
 1221   0.0000       2.340845        63.6976 
 1222   0.0000       2.341951        63.7277 
 1223   0.0000       2.344905        63.8081 
 1224   0.0000       2.347619        63.8820 
 1225   0.0000       2.351110        63.9770 
 1226   0.0000       2.352866        64.0247 
 1227   0.0000       2.355022        64.0834 
 1228   0.0000       2.357672        64.1555 
 1229   0.0000       2.360699        64.2379 
 1230   0.0000       2.363992        64.3275 
 1231   0.0000       2.365793        64.3765 
 1232   0.0000       2.368575        64.4522 
 1233   0.0000       2.372699        64.5644 
 1234   0.0000       2.373485        64.5858 
 1235   0.0000       2.375261        64.6341 
 1236   0.0000       2.378259        64.7157 
 1237   0.0000       2.379928        64.7611 
 1238   0.0000       2.382605        64.8340 
 1239   0.0000       2.383943        64.8704 
 1240   0.0000       2.384840        64.8948 
 1241   0.0000       2.385322        64.9079 
 1242   0.0000       2.389204        65.0136 
 1243   0.0000       2.390386        65.0457 
 1244   0.0000       2.391436        65.0743 
 1245   0.0000       2.392410        65.1008 
 1246   0.0000       2.395880        65.1952 
 1247   0.0000       2.398753        65.2734 
 1248   0.0000       2.402243        65.3684 
 1249   0.0000       2.403748        65.4093 
 1250   0.0000       2.406541        65.4853 
 1251   0.0000       2.408748        65.5454 
 1252   0.0000       2.411862        65.6301 
 1253   0.0000       2.415061        65.7172 
 1254   0.0000       2.415334        65.7246 
 1255   0.0000       2.418709        65.8164 
 1256   0.0000       2.421253        65.8856 
 1257   0.0000       2.423178        65.9380 
 1258   0.0000       2.426305        66.0231 
 1259   0.0000       2.427987        66.0689 
 1260   0.0000       2.430469        66.1364 
 1261   0.0000       2.433362        66.2151 
 1262   0.0000       2.434588        66.2485 
 1263   0.0000       2.438564        66.3567 
 1264   0.0000       2.441009        66.4232 
 1265   0.0000       2.441949        66.4488 
 1266   0.0000       2.444866        66.5282 
 1267   0.0000       2.446317        66.5677 
 1268   0.0000       2.448492        66.6268 
 1269   0.0000       2.450341        66.6772 
 1270   0.0000       2.452777        66.7434 
 1271   0.0000       2.453972        66.7760 
 1272   0.0000       2.454945        66.8025 
 1273   0.0000       2.458162        66.8900 
 1274   0.0000       2.460667        66.9582 
 1275   0.0000       2.462745        67.0147 
 1276   0.0000       2.464650        67.0665 
 1277   0.0000       2.466075        67.1053 
 1278   0.0000       2.468283        67.1654 
 1279   0.0000       2.471284        67.2471 
 1280   0.0000       2.472630        67.2837 
 1281   0.0000       2.476070        67.3773 
 1282   0.0000       2.477315        67.4112 
 1283   0.0000       2.480550        67.4992 
 1284   0.0000       2.483301        67.5741 
 1285   0.0000       2.485482        67.6334 
 1286   0.0000       2.485838        67.6431 
 1287   0.0000       2.490326        67.7652 
 1288   0.0000       2.493116        67.8411 
 1289   0.0000       2.493691        67.8568 
 1290   0.0000       2.496039        67.9207 
 1291   0.0000       2.498510        67.9879 
 1292   0.0000       2.502859        68.1063 
 1293   0.0000       2.507166        68.2235 
 1294   0.0000       2.509420        68.2848 
 1295   0.0000       2.511156        68.3320 
 1296   0.0000       2.513079        68.3844 
 1297   0.0000       2.514192        68.4146 
 1298   0.0000       2.520635        68.5900 
 1299   0.0000       2.521875        68.6237 
 1300   0.0000       2.523747        68.6746 
 1301   0.0000       2.526193        68.7412 
 1302   0.0000       2.528475        68.8033 
 1303   0.0000       2.529992        68.8446 
 1304   0.0000       2.531310        68.8805 
 1305   0.0000       2.536820        69.0304 
 1306   0.0000       2.538462        69.0750 
 1307   0.0000       2.539764        69.1105 
 1308   0.0000       2.543450        69.2108 
 1309   0.0000       2.543877        69.2224 
 1310   0.0000       2.547969        69.3338 
 1311   0.0000       2.549487        69.3751 
 1312   0.0000       2.552161        69.4478 
 1313   0.0000       2.554019        69.4984 
 1314   0.0000       2.556037        69.5533 
 1315   0.0000       2.557730        69.5994 
 1316   0.0000       2.561244        69.6950 
 1317   0.0000       2.562210        69.7213 
 1318   0.0000       2.564754        69.7905 
 1319   0.0000       2.566195        69.8297 
 1320   0.0000       2.570556        69.9484 
 1321   0.0000       2.572328        69.9966 
 1322   0.0000       2.573852        70.0381 
 1323   0.0000       2.575784        70.0907 
 1324   0.0000       2.578287        70.1588 
 1325   0.0000       2.578786        70.1723 
 1326   0.0000       2.580354        70.2150 
 1327   0.0000       2.583498        70.3006 
 1328   0.0000       2.585426        70.3530 
 1329   0.0000       2.588316        70.4317 
 1330   0.0000       2.590526        70.4918 
 1331   0.0000       2.592302        70.5401 
 1332   0.0000       2.594900        70.6108 
 1333   0.0000       2.598087        70.6975 
 1334   0.0000       2.599445        70.7345 
 1335   0.0000       2.600195        70.7549 
 1336   0.0000       2.602135        70.8077 
 1337   0.0000       2.604479        70.8715 
 1338   0.0000       2.608702        70.9864 
 1339   0.0000       2.609775        71.0156 
 1340   0.0000       2.611467        71.0616 
 1341   0.0000       2.613540        71.1180 
 1342   0.0000       2.618701        71.2585 
 1343   0.0000       2.623371        71.3856 
 1344   0.0000       2.624283        71.4104 
 1345   0.0000       2.626452        71.4694 
 1346   0.0000       2.627881        71.5083 
 1347   0.0000       2.628629        71.5286 
 1348   0.0000       2.630432        71.5777 
 1349   0.0000       2.631354        71.6028 
 1350   0.0000       2.634197        71.6801 
 1351   0.0000       2.634975        71.7013 
 1352   0.0000       2.638396        71.7944 
 1353   0.0000       2.640802        71.8599 
 1354   0.0000       2.643250        71.9265 
 1355   0.0000       2.644586        71.9629 
 1356   0.0000       2.646060        72.0030 
 1357   0.0000       2.648358        72.0655 
 1358   0.0000       2.649581        72.0988 
 1359   0.0000       2.651684        72.1560 
 1360   0.0000       2.653892        72.2161 
 1361   0.0000       2.656423        72.2850 
 1362   0.0000       2.657518        72.3147 
 1363   0.0000       2.660198        72.3877 
 1364   0.0000       2.663707        72.4832 
 1365   0.0000       2.664368        72.5011 
 1366   0.0000       2.668338        72.6092 
 1367   0.0000       2.669759        72.6478 
 1368   0.0000       2.670905        72.6790 
 1369   0.0000       2.674942        72.7889 
 1370   0.0000       2.675474        72.8033 
 1371   0.0000       2.677265        72.8521 
 1372   0.0000       2.680825        72.9490 
 1373   0.0000       2.683265        73.0154 
 1374   0.0000       2.685878        73.0865 
 1375   0.0000       2.690157        73.2029 
 1376   0.0000       2.690704        73.2178 
 1377   0.0000       2.691389        73.2364 
 1378   0.0000       2.694118        73.3107 
 1379   0.0000       2.696353        73.3715 
 1380   0.0000       2.699339        73.4528 
 1381   0.0000       2.701005        73.4981 
 1382   0.0000       2.704461        73.5921 
 1383   0.0000       2.705472        73.6196 
 1384   0.0000       2.707379        73.6715 
 1385   0.0000       2.710587        73.7588 
 1386   0.0000       2.713759        73.8451 
 1387   0.0000       2.715035        73.8798 
 1388   0.0000       2.717420        73.9448 
 1389   0.0000       2.718537        73.9752 
 1390   0.0000       2.721036        74.0431 
 1391   0.0000       2.723820        74.1189 
 1392   0.0000       2.724361        74.1336 
 1393   0.0000       2.727341        74.2147 
 1394   0.0000       2.728918        74.2576 
 1395   0.0000       2.732092        74.3440 
 1396   0.0000       2.735498        74.4367 
 1397   0.0000       2.736378        74.4606 
 1398   0.0000       2.739470        74.5448 
 1399   0.0000       2.741153        74.5906 
 1400   0.0000       2.744559        74.6832 
 1401   0.0000       2.745846        74.7183 
 1402   0.0000       2.748350        74.7864 
 1403   0.0000       2.750115        74.8344 
 1404   0.0000       2.751968        74.8849 
 1405   0.0000       2.754831        74.9628 
 1406   0.0000       2.757940        75.0474 
 1407   0.0000       2.761652        75.1484 
 1408   0.0000       2.765523        75.2537 
 1409   0.0000       2.766882        75.2907 
 1410   0.0000       2.769225        75.3544 
 1411   0.0000       2.770420        75.3870 
 1412   0.0000       2.772164        75.4344 
 1413   0.0000       2.773604        75.4736 
 1414   0.0000       2.775403        75.5226 
 1415   0.0000       2.777208        75.5717 
 1416   0.0000       2.779840        75.6433 
 1417   0.0000       2.781688        75.6936 
 1418   0.0000       2.782053        75.7035 
 1419   0.0000       2.785721        75.8033 
 1420   0.0000       2.786889        75.8351 
 1421   0.0000       2.789525        75.9068 
 1422   0.0000       2.791278        75.9545 
 1423   0.0000       2.796013        76.0834 
 1424   0.0000       2.798899        76.1619 
 1425   0.0000       2.800513        76.2058 
 1426   0.0000       2.801765        76.2399 
 1427   0.0000       2.805004        76.3281 
 1428   0.0000       2.806813        76.3773 
 1429   0.0000       2.809206        76.4424 
 1430   0.0000       2.813860        76.5690 
 1431   0.0000       2.814595        76.5890 
 1432   0.0000       2.815237        76.6065 
 1433   0.0000       2.820117        76.7393 
 1434   0.0000       2.821588        76.7793 
 1435   0.0000       2.823728        76.8375 
 1436   0.0000       2.824808        76.8669 
 1437   0.0000       2.827096        76.9292 
 1438   0.0000       2.829547        76.9959 
 1439   0.0000       2.831629        77.0525 
 1440   0.0000       2.832463        77.0752 
 1441   0.0000       2.836902        77.1960 
 1442   0.0000       2.838998        77.2531 
 1443   0.0000       2.844330        77.3982 
 1444   0.0000       2.844897        77.4136 
 1445   0.0000       2.847595        77.4870 
 1446   0.0000       2.850661        77.5704 
 1447   0.0000       2.851751        77.6001 
 1448   0.0000       2.852566        77.6223 
 1449   0.0000       2.853900        77.6586 
 1450   0.0000       2.856439        77.7276 
 1451   0.0000       2.859451        77.8096 
 1452   0.0000       2.863095        77.9088 
 1453   0.0000       2.865706        77.9798 
 1454   0.0000       2.869719        78.0890 
 1455   0.0000       2.871587        78.1399 
 1456   0.0000       2.873895        78.2027 
 1457   0.0000       2.878066        78.3162 
 1458   0.0000       2.879012        78.3419 
 1459   0.0000       2.881441        78.4080 
 1460   0.0000       2.882074        78.4252 
 1461   0.0000       2.886633        78.5493 
 1462   0.0000       2.889682        78.6322 
 1463   0.0000       2.892699        78.7144 
 1464   0.0000       2.894723        78.7694 
 1465   0.0000       2.897780        78.8526 
 1466   0.0000       2.899789        78.9073 
 1467   0.0000       2.900756        78.9336 
 1468   0.0000       2.905604        79.0655 
 1469   0.0000       2.907967        79.1298 
 1470   0.0000       2.909711        79.1773 
 1471   0.0000       2.911117        79.2155 
 1472   0.0000       2.912961        79.2657 
 1473   0.0000       2.913656        79.2846 
 1474   0.0000       2.915322        79.3299 
 1475   0.0000       2.920639        79.4746 
 1476   0.0000       2.922346        79.5211 
 1477   0.0000       2.923943        79.5645 
 1478   0.0000       2.928035        79.6759 
 1479   0.0000       2.929357        79.7119 
 1480   0.0000       2.932496        79.7973 
 1481   0.0000       2.935782        79.8867 
 1482   0.0000       2.938972        79.9735 
 1483   0.0000       2.939455        79.9866 
 1484   0.0000       2.940938        80.0270 
 1485   0.0000       2.946575        80.1804 
 1486   0.0000       2.948280        80.2268 
 1487   0.0000       2.949864        80.2699 
 1488   0.0000       2.951217        80.3067 
 1489   0.0000       2.954608        80.3990 
 1490   0.0000       2.956584        80.4527 
 1491   0.0000       2.959119        80.5217 
 1492   0.0000       2.960493        80.5591 
 1493   0.0000       2.963928        80.6526 
 1494   0.0000       2.964904        80.6791 
 1495   0.0000       2.966641        80.7264 
 1496   0.0000       2.970485        80.8310 
 1497   0.0000       2.971960        80.8711 
 1498   0.0000       2.973343        80.9088 
 1499   0.0000       2.974852        80.9498 
 1500   0.0000       2.980958        81.1160 
 1501   0.0000       2.982554        81.1594 
 1502   0.0000       2.984728        81.2186 
 1503   0.0000       2.989478        81.3478 
 1504   0.0000       2.991810        81.4113 
 1505   0.0000       2.992767        81.4373 
 1506   0.0000       2.997893        81.5768 
 1507   0.0000       3.000169        81.6388 
 1508   0.0000       3.000597        81.6504 
 1509   0.0000       3.003936        81.7413 
 1510   0.0000       3.009057        81.8806 
 1511   0.0000       3.010750        81.9267 
 1512   0.0000       3.013614        82.0046 
 1513   0.0000       3.016318        82.0782 
 1514   0.0000       3.018196        82.1293 
 1515   0.0000       3.021741        82.2258 
 1516   0.0000       3.026973        82.3681 
 1517   0.0000       3.027456        82.3813 
 1518   0.0000       3.029358        82.4330 
 1519   0.0000       3.030484        82.4637 
 1520   0.0000       3.034390        82.5699 
 1521   0.0000       3.036698        82.6327 
 1522   0.0000       3.039750        82.7158 
 1523   0.0000       3.044175        82.8362 
 1524   0.0000       3.049032        82.9684 
 1525   0.0000       3.050902        83.0193 
 1526   0.0000       3.053078        83.0785 
 1527   0.0000       3.054066        83.1053 
 1528   0.0000       3.058786        83.2338 
 1529   0.0000       3.062254        83.3282 
 1530   0.0000       3.063032        83.3493 
 1531   0.0000       3.065294        83.4109 
 1532   0.0000       3.070628        83.5560 
 1533   0.0000       3.071023        83.5668 
 1534   0.0000       3.074510        83.6617 
 1535   0.0000       3.077172        83.7341 
 1536   0.0000       3.078757        83.7772 
 1537   0.0000       3.080344        83.8204 
 1538   0.0000       3.084497        83.9334 
 1539   0.0000       3.086138        83.9781 
 1540   0.0000       3.090410        84.0943 
 1541   0.0000       3.090924        84.1083 
 1542   0.0000       3.097818        84.2959 
 1543   0.0000       3.099436        84.3399 
 1544   0.0000       3.101864        84.4060 
 1545   0.0000       3.103252        84.4438 
 1546   0.0000       3.107069        84.5476 
 1547   0.0000       3.108284        84.5807 
 1548   0.0000       3.111677        84.6730 
 1549   0.0000       3.112494        84.6953 
 1550   0.0000       3.114479        84.7493 
 1551   0.0000       3.119159        84.8766 
 1552   0.0000       3.122015        84.9544 
 1553   0.0000       3.123532        84.9956 
 1554   0.0000       3.129429        85.1561 
 1555   0.0000       3.131980        85.2255 
 1556   0.0000       3.133677        85.2717 
 1557   0.0000       3.136912        85.3597 
 1558   0.0000       3.139195        85.4218 
 1559   0.0000       3.143744        85.5456 
 1560   0.0000       3.146760        85.6277 
 1561   0.0000       3.149983        85.7154 
 1562   0.0000       3.151594        85.7592 
 1563   0.0000       3.152590        85.7863 
 1564   0.0000       3.155395        85.8627 
 1565   0.0000       3.157138        85.9101 
 1566   0.0000       3.160659        86.0059 
 1567   0.0000       3.165450        86.1363 
 1568   0.0000       3.172795        86.3361 
 1569   0.0000       3.174042        86.3701 
 1570   0.0000       3.176792        86.4449 
 1571   0.0000       3.181129        86.5629 
 1572   0.0000       3.182928        86.6119 
 1573   0.0000       3.185875        86.6921 
 1574   0.0000       3.187333        86.7317 
 1575   0.0000       3.192149        86.8628 
 1576   0.0000       3.194671        86.9314 
 1577   0.0000       3.196388        86.9782 
 1578   0.0000       3.202247        87.1376 
 1579   0.0000       3.203097        87.1607 
 1580   0.0000       3.206783        87.2610 
 1581   0.0000       3.207614        87.2836 
 1582   0.0000       3.211269        87.3831 
 1583   0.0000       3.212238        87.4095 
 1584   0.0000       3.217587        87.5550 
 1585   0.0000       3.221554        87.6629 
 1586   0.0000       3.223655        87.7201 
 1587   0.0000       3.225898        87.7811 
 1588   0.0000       3.229896        87.8899 
 1589   0.0000       3.231173        87.9247 
 1590   0.0000       3.234500        88.0152 
 1591   0.0000       3.236346        88.0655 
 1592   0.0000       3.238482        88.1236 
 1593   0.0000       3.242432        88.2311 
 1594   0.0000       3.246519        88.3423 
 1595   0.0000       3.251245        88.4709 
 1596   0.0000       3.254496        88.5593 
 1597   0.0000       3.255498        88.5866 
 1598   0.0000       3.256419        88.6117 
 1599   0.0000       3.260406        88.7202 
 1600   0.0000       3.262217        88.7694 
 1601   0.0000       3.268809        88.9488 
 1602   0.0000       3.269654        88.9718 
 1603   0.0000       3.272582        89.0515 
 1604   0.0000       3.275665        89.1354 
 1605   0.0000       3.276652        89.1622 
 1606   0.0000       3.281495        89.2940 
 1607   0.0000       3.282900        89.3322 
 1608   0.0000       3.287065        89.4456 
 1609   0.0000       3.287688        89.4625 
 1610   0.0000       3.290981        89.5521 
 1611   0.0000       3.297176        89.7207 
 1612   0.0000       3.298073        89.7451 
 1613   0.0000       3.302737        89.8720 
 1614   0.0000       3.303607        89.8957 
 1615   0.0000       3.309045        90.0437 
 1616   0.0000       3.309922        90.0676 
 1617   0.0000       3.313334        90.1604 
 1618   0.0000       3.316205        90.2385 
 1619   0.0000       3.321161        90.3734 
 1620   0.0000       3.322750        90.4166 
 1621   0.0000       3.324731        90.4705 
 1622   0.0000       3.327507        90.5461 
 1623   0.0000       3.330500        90.6275 
 1624   0.0000       3.336654        90.7950 
 1625   0.0000       3.337601        90.8208 
 1626   0.0000       3.339595        90.8750 
 1627   0.0000       3.342117        90.9436 
 1628   0.0000       3.343845        90.9906 
 1629   0.0000       3.344898        91.0193 
 1630   0.0000       3.347854        91.0998 
 1631   0.0000       3.350801        91.1799 
 1632   0.0000       3.353388        91.2503 
 1633   0.0000       3.355635        91.3115 
 1634   0.0000       3.357373        91.3588 
 1635   0.0000       3.363252        91.5188 
 1636   0.0000       3.367851        91.6439 
 1637   0.0000       3.369445        91.6873 
 1638   0.0000       3.373106        91.7869 
 1639   0.0000       3.374258        91.8182 
 1640   0.0000       3.377007        91.8930 
 1641   0.0000       3.379860        91.9707 
 1642   0.0000       3.381268        92.0090 
 1643   0.0000       3.384661        92.1013 
 1644   0.0000       3.389489        92.2327 
 1645   0.0000       3.390731        92.2665 
 1646   0.0000       3.395814        92.4048 
 1647   0.0000       3.397910        92.4618 
 1648   0.0000       3.399845        92.5145 
 1649   0.0000       3.402067        92.5750 
 1650   0.0000       3.407601        92.7255 
 1651   0.0000       3.409624        92.7806 
 1652   0.0000       3.411036        92.8190 
 1653   0.0000       3.413892        92.8967 
 1654   0.0000       3.415822        92.9493 
 1655   0.0000       3.417582        92.9971 
 1656   0.0000       3.418522        93.0227 
 1657   0.0000       3.423566        93.1600 
 1658   0.0000       3.425123        93.2023 
 1659   0.0000       3.429202        93.3133 
 1660   0.0000       3.430873        93.3588 
 1661   0.0000       3.433879        93.4406 
 1662   0.0000       3.438303        93.5610 
 1663   0.0000       3.442107        93.6645 
 1664   0.0000       3.444294        93.7240 
 1665   0.0000       3.449860        93.8755 
 1666   0.0000       3.452148        93.9377 
 1667   0.0000       3.454999        94.0153 
 1668   0.0000       3.455204        94.0209 
 1669   0.0000       3.459928        94.1494 
 1670   0.0000       3.462662        94.2238 
 1671   0.0000       3.465556        94.3026 
 1672   0.0000       3.467916        94.3668 
 1673   0.0000       3.469732        94.4162 
 1674   0.0000       3.473026        94.5058 
 1675   0.0000       3.475496        94.5731 
 1676   0.0000       3.476623        94.6037 
 1677   0.0000       3.479092        94.6709 
 1678   0.0000       3.481358        94.7326 
 1679   0.0000       3.484205        94.8100 
 1680   0.0000       3.487762        94.9068 
 1681   0.0000       3.490263        94.9749 
 1682   0.0000       3.493897        95.0738 
 1683   0.0000       3.495996        95.1309 
 1684   0.0000       3.498643        95.2029 
 1685   0.0000       3.500453        95.2522 
 1686   0.0000       3.504809        95.3707 
 1687   0.0000       3.506353        95.4127 
 1688   0.0000       3.508810        95.4796 
 1689   0.0000       3.510901        95.5365 
 1690   0.0000       3.512170        95.5710 
 1691   0.0000       3.519717        95.7764 
 1692   0.0000       3.521727        95.8311 
 1693   0.0000       3.523868        95.8893 
 1694   0.0000       3.525126        95.9235 
 1695   0.0000       3.528043        96.0029 
 1696   0.0000       3.530913        96.0810 
 1697   0.0000       3.535286        96.2000 
 1698   0.0000       3.537474        96.2596 
 1699   0.0000       3.541067        96.3573 
 1700   0.0000       3.542900        96.4072 
 1701   0.0000       3.545639        96.4817 
 1702   0.0000       3.547336        96.5279 
 1703   0.0000       3.550514        96.6144 
 1704   0.0000       3.554167        96.7138 
 1705   0.0000       3.556745        96.7839 
 1706   0.0000       3.558720        96.8377 
 1707   0.0000       3.562681        96.9455 
 1708   0.0000       3.564725        97.0011 
 1709   0.0000       3.568978        97.1168 
 1710   0.0000       3.571711        97.1912 
 1711   0.0000       3.576531        97.3224 
 1712   0.0000       3.577808        97.3571 
 1713   0.0000       3.579895        97.4139 
 1714   0.0000       3.584384        97.5361 
 1715   0.0000       3.586154        97.5842 
 1716   0.0000       3.588256        97.6414 
 1717   0.0000       3.591147        97.7201 
 1718   0.0000       3.592415        97.7546 
 1719   0.0000       3.594407        97.8088 
 1720   0.0000       3.599354        97.9434 
 1721   0.0000       3.604021        98.0704 
 1722   0.0000       3.606420        98.1357 
 1723   0.0000       3.607452        98.1638 
 1724   0.0000       3.608568        98.1941 
 1725   0.0000       3.612570        98.3030 
 1726   0.0000       3.615063        98.3709 
 1727   0.0000       3.616835        98.4191 
 1728   0.0000       3.620209        98.5109 
 1729   0.0000       3.625237        98.6477 
 1730   0.0000       3.628605        98.7394 
 1731   0.0000       3.630725        98.7970 
 1732   0.0000       3.635497        98.9269 
 1733   0.0000       3.636851        98.9638 
 1734   0.0000       3.639090        99.0247 
 1735   0.0000       3.641622        99.0936 
 1736   0.0000       3.647600        99.2562 
 1737   0.0000       3.647986        99.2667 
 1738   0.0000       3.649992        99.3213 
 1739   0.0000       3.651865        99.3723 
 1740   0.0000       3.657577        99.5277 
 1741   0.0000       3.659693        99.5853 
 1742   0.0000       3.660899        99.6181 
 1743   0.0000       3.665271        99.7371 
 1744   0.0000       3.669001        99.8386 
 1745   0.0000       3.676164       100.0335 
 1746   0.0000       3.676620       100.0459 
 1747   0.0000       3.679506       100.1244 
 1748   0.0000       3.680259       100.1449 
 1749   0.0000       3.683616       100.2363 
 1750   0.0000       3.689161       100.3872 
 1751   0.0000       3.692849       100.4875 
 1752   0.0000       3.697568       100.6159 
 1753   0.0000       3.700019       100.6826 
 1754   0.0000       3.703940       100.7893 
 1755   0.0000       3.706258       100.8524 
 1756   0.0000       3.709899       100.9515 
 1757   0.0000       3.712965       101.0349 
 1758   0.0000       3.714934       101.0885 
 1759   0.0000       3.719814       101.2213 
 1760   0.0000       3.721477       101.2665 
 1761   0.0000       3.722528       101.2951 
 1762   0.0000       3.725628       101.3795 
 1763   0.0000       3.729211       101.4770 
 1764   0.0000       3.734811       101.6294 
 1765   0.0000       3.739934       101.7688 
 1766   0.0000       3.742350       101.8345 
 1767   0.0000       3.747015       101.9615 
 1768   0.0000       3.751790       102.0914 
 1769   0.0000       3.754293       102.1595 
 1770   0.0000       3.757805       102.2551 
 1771   0.0000       3.760818       102.3371 
 1772   0.0000       3.766235       102.4845 
 1773   0.0000       3.768042       102.5336 
 1774   0.0000       3.771527       102.6285 
 1775   0.0000       3.774970       102.7221 
 1776   0.0000       3.777408       102.7885 
 1777   0.0000       3.779238       102.8383 
 1778   0.0000       3.782181       102.9184 
 1779   0.0000       3.787026       103.0502 
 1780   0.0000       3.792628       103.2027 
 1781   0.0000       3.794762       103.2607 
 1782   0.0000       3.803960       103.5110 
 1783   0.0000       3.806133       103.5701 
 1784   0.0000       3.813037       103.7580 
 1785   0.0000       3.813447       103.7692 
 1786   0.0000       3.819442       103.9323 
 1787   0.0000       3.821148       103.9787 
 1788   0.0000       3.827160       104.1423 
 1789   0.0000       3.828446       104.1773 
 1790   0.0000       3.831657       104.2647 
 1791   0.0000       3.836868       104.4065 
 1792   0.0000       3.838942       104.4629 
 1793   0.0000       3.844219       104.6065 
 1794   0.0000       3.845879       104.6517 
 1795   0.0000       3.848324       104.7182 
 1796   0.0000       3.851398       104.8019 
 1797   0.0000       3.857361       104.9641 
 1798   0.0000       3.858685       105.0002 
 1799   0.0000       3.863065       105.1194 
 1800   0.0000       3.866092       105.2017 
 1801   0.0000       3.867624       105.2434 
 1802   0.0000       3.871284       105.3430 
 1803   0.0000       3.872839       105.3853 
 1804   0.0000       3.877831       105.5211 
 1805   0.0000       3.882286       105.6424 
 1806   0.0000       3.886457       105.7559 
 1807   0.0000       3.890231       105.8586 
 1808   0.0000       3.891739       105.8996 
 1809   0.0000       3.896625       106.0326 
 1810   0.0000       3.901920       106.1766 
 1811   0.0000       3.905053       106.2619 
 1812   0.0000       3.905652       106.2782 
 1813   0.0000       3.912928       106.4762 
 1814   0.0000       3.919079       106.6436 
 1815   0.0000       3.920037       106.6696 
 1816   0.0000       3.924484       106.7906 
 1817   0.0000       3.927780       106.8803 
 1818   0.0000       3.930752       106.9612 
 1819   0.0000       3.933302       107.0306 
 1820   0.0000       3.938408       107.1695 
 1821   0.0000       3.940378       107.2231 
 1822   0.0000       3.943426       107.3061 
 1823   0.0000       3.944451       107.3340 
 1824   0.0000       3.951546       107.5270 
 1825   0.0000       3.954552       107.6088 
 1826   0.0000       3.956066       107.6500 
 1827   0.0000       3.961375       107.7945 
 1828   0.0000       3.963983       107.8655 
 1829   0.0000       3.967631       107.9647 
 1830   0.0000       3.971135       108.0601 
 1831   0.0000       3.975382       108.1756 
 1832   0.0000       3.978421       108.2583 
 1833   0.0000       3.982211       108.3615 
 1834   0.0000       3.983101       108.3857 
 1835   0.0000       3.989186       108.5513 
 1836   0.0000       3.994473       108.6951 
 1837   0.0000       3.999702       108.8374 
 1838   0.0000       4.004418       108.9658 
 1839   0.0000       4.006112       109.0119 
 1840   0.0000       4.009024       109.0911 
 1841   0.0000       4.011559       109.1601 
 1842   0.0000       4.017409       109.3193 
 1843   0.0000       4.018914       109.3602 
 1844   0.0000       4.021586       109.4329 
 1845   0.0000       4.023462       109.4840 
 1846   0.0000       4.029210       109.6404 
 1847   0.0000       4.034274       109.7782 
 1848   0.0000       4.035611       109.8146 
 1849   0.0000       4.042993       110.0154 
 1850   0.0000       4.044675       110.0612 
 1851   0.0000       4.048140       110.1555 
 1852   0.0000       4.056014       110.3697 
 1853   0.0000       4.057263       110.4037 
 1854   0.0000       4.062643       110.5501 
 1855   0.0000       4.065078       110.6164 
 1856   0.0000       4.067656       110.6865 
 1857   0.0000       4.076858       110.9369 
 1858   0.0000       4.080196       111.0278 
 1859   0.0000       4.083832       111.1267 
 1860   0.0000       4.084991       111.1583 
 1861   0.0000       4.088720       111.2597 
 1862   0.0000       4.090523       111.3088 
 1863   0.0000       4.095477       111.4436 
 1864   0.0000       4.099641       111.5569 
 1865   0.0000       4.100674       111.5850 
 1866   0.0000       4.108711       111.8037 
 1867   0.0000       4.109293       111.8195 
 1868   0.0000       4.109888       111.8357 
 1869   0.0000       4.112265       111.9004 
 1870   0.0000       4.114539       111.9623 
 1871   0.0000       4.120234       112.1173 
 1872   0.0000       4.122280       112.1729 
 1873   0.0000       4.126246       112.2809 
 1874   0.0000       4.127255       112.3083 
 1875   0.0000       4.132701       112.4565 
 1876   0.0000       4.139979       112.6546 
 1877   0.0000       4.144644       112.7815 
 1878   0.0000       4.149658       112.9179 
 1879   0.0000       4.154826       113.0586 
 1880   0.0000       4.158028       113.1457 
 1881   0.0000       4.161891       113.2508 
 1882   0.0000       4.169687       113.4629 
 1883   0.0000       4.173009       113.5533 
 1884   0.0000       4.175643       113.6250 
 1885   0.0000       4.177561       113.6772 
 1886   0.0000       4.180798       113.7653 
 1887   0.0000       4.185224       113.8857 
 1888   0.0000       4.190473       114.0286 
 1889   0.0000       4.194032       114.1254 
 1890   0.0000       4.195471       114.1646 
 1891   0.0000       4.198949       114.2592 
 1892   0.0000       4.202712       114.3616 
 1893   0.0000       4.207024       114.4789 
 1894   0.0000       4.213438       114.6535 
 1895   0.0000       4.217924       114.7756 
 1896   0.0000       4.223607       114.9302 
 1897   0.0000       4.228248       115.0565 
 1898   0.0000       4.234516       115.2270 
 1899   0.0000       4.236697       115.2864 
 1900   0.0000       4.246269       115.5469 
 1901   0.0000       4.248382       115.6044 
 1902   0.0000       4.251142       115.6795 
 1903   0.0000       4.260524       115.9348 
 1904   0.0000       4.264112       116.0324 
 1905   0.0000       4.268781       116.1594 
 1906   0.0000       4.269677       116.1838 
 1907   0.0000       4.284085       116.5759 
 1908   0.0000       4.290871       116.7605 
 1909   0.0000       4.293607       116.8350 
 1910   0.0000       4.301980       117.0628 
 1911   0.0000       4.307725       117.2191 
 1912   0.0000       4.311062       117.3100 
 1913   0.0000       4.313984       117.3895 
 1914   0.0000       4.323483       117.6480 
 1915   0.0000       4.326156       117.7207 
 1916   0.0000       4.328459       117.7834 
 1917   0.0000       4.336614       118.0053 
 1918   0.0000       4.347074       118.2899 
 1919   0.0000       4.350669       118.3877 
 1920   0.0000       4.355917       118.5305 
 1921   0.0000       4.359268       118.6217 
 1922   0.0000       4.363775       118.7443 
 1923   0.0000       4.369597       118.9028 
 1924   0.0000       4.375246       119.0565 
 1925   0.0000       4.387971       119.4028 
 1926   0.0000       4.392336       119.5215 
 1927   0.0000       4.397090       119.6509 
 1928   0.0000       4.406221       119.8994 
 1929   0.0000       4.409941       120.0006 
 1930   0.0000       4.420028       120.2751 
 1931   0.0000       4.424109       120.3861 
 1932   0.0000       4.425047       120.4117 
 1933   0.0000       4.434929       120.6806 
 1934   0.0000       4.443005       120.9003 
 1935   0.0000       4.444869       120.9510 
 1936   0.0000       4.456461       121.2665 
 1937   0.0000       4.458934       121.3338 
 1938   0.0000       4.465579       121.5146 
 1939   0.0000       4.468674       121.5988 
 1940   0.0000       4.475199       121.7764 
 1941   0.0000       4.478519       121.8667 
 1942   0.0000       4.485506       122.0568 
 1943   0.0000       4.495717       122.3347 
 1944   0.0000       4.504542       122.5748 
 1945   0.0000       4.509650       122.7138 
 1946   0.0000       4.513357       122.8147 
 1947   0.0000       4.521003       123.0228 
 1948   0.0000       4.525046       123.1328 
 1949   0.0000       4.529405       123.2514 
 1950   0.0000       4.533885       123.3733 
 1951   0.0000       4.538629       123.5024 
 1952   0.0000       4.543503       123.6350 
 1953   0.0000       4.547805       123.7521 
 1954   0.0000       4.555690       123.9666 
 1955   0.0000       4.560565       124.0993 
 1956   0.0000       4.565481       124.2330 
 1957   0.0000       4.567663       124.2924 
 1958   0.0000       4.576205       124.5249 
 1959   0.0000       4.580915       124.6530 
 1960   0.0000       4.585300       124.7724 
 1961   0.0000       4.589758       124.8937 
 1962   0.0000       4.596520       125.0777 
 1963   0.0000       4.600316       125.1810 
 1964   0.0000       4.605296       125.3165 
 1965   0.0000       4.607005       125.3630 
 1966   0.0000       4.616008       125.6080 
 1967   0.0000       4.620828       125.7391 
 1968   0.0000       4.630762       126.0094 
 1969   0.0000       4.640629       126.2779 
 1970   0.0000       4.648968       126.5048 
 1971   0.0000       4.649679       126.5242 
 1972   0.0000       4.660330       126.8140 
 1973   0.0000       4.670035       127.0781 
 1974   0.0000       4.673193       127.1641 
 1975   0.0000       4.679255       127.3290 
 1976   0.0000       4.683829       127.4535 
 1977   0.0000       4.690461       127.6339 
 1978   0.0000       4.701765       127.9415 
 1979   0.0000       4.708222       128.1172 
 1980   0.0000       4.715218       128.3076 
 1981   0.0000       4.717468       128.3688 
 1982   0.0000       4.719669       128.4287 
 1983   0.0000       4.730954       128.7358 
 1984   0.0000       4.734459       128.8312 
 1985   0.0000       4.739513       128.9687 
 1986   0.0000       4.743944       129.0893 
 1987   0.0000       4.748560       129.2149 
 1988   0.0000       4.755203       129.3957 
 1989   0.0000       4.756147       129.4213 
 1990   0.0000       4.764390       129.6456 
 1991   0.0000       4.765149       129.6663 
 1992   0.0000       4.771905       129.8501 
 1993   0.0000       4.779871       130.0669 
 1994   0.0000       4.781750       130.1180 
 1995   0.0000       4.784728       130.1991 
 1996   0.0000       4.790183       130.3475 
 1997   0.0000       4.800336       130.6238 
 1998   0.0000       4.803110       130.6993 
 1999   0.0000       4.807903       130.8297 
 2000   0.0000       4.817002       131.0773 
 2001   0.0000       4.825017       131.2954 
 2002   0.0000       4.826526       131.3364 
 2003   0.0000       4.828335       131.3857 
 2004   0.0000       4.834369       131.5499 
 2005   0.0000       4.839235       131.6823 
 2006   0.0000       4.842447       131.7697 
 2007   0.0000       4.850538       131.9899 
 2008   0.0000       4.853903       132.0814 
 2009   0.0000       4.855394       132.1220 
 2010   0.0000       4.863489       132.3423 
 2011   0.0000       4.866430       132.4223 
 2012   0.0000       4.867513       132.4518 
 2013   0.0000       4.871858       132.5700 
 2014   0.0000       4.877997       132.7371 
 2015   0.0000       4.882062       132.8477 
 2016   0.0000       4.887637       132.9994 
 2017   0.0000       4.888558       133.0244 
 2018   0.0000       4.903606       133.4339 
 2019   0.0000       4.905648       133.4895 
 2020   0.0000       4.908555       133.5686 
 2021   0.0000       4.913125       133.6929 
 2022   0.0000       4.918195       133.8309 
 2023   0.0000       4.919049       133.8541 
 2024   0.0000       4.923111       133.9646 
 2025   0.0000       4.928177       134.1025 
 2026   0.0000       4.936239       134.3219 
 2027   0.0000       4.938265       134.3770 
 2028   0.0000       4.942542       134.4934 
 2029   0.0000       4.946251       134.5943 
 2030   0.0000       4.953715       134.7974 
 2031   0.0000       4.956547       134.8745 
 2032   0.0000       4.959503       134.9549 
 2033   0.0000       4.961446       135.0078 
 2034   0.0000       4.969580       135.2292 
 2035   0.0000       4.975048       135.3779 
 2036   0.0000       4.975425       135.3882 
 2037   0.0000       4.990783       135.8061 
 2038   0.0000       4.994325       135.9025 
 2039   0.0000       4.997166       135.9798 
 2040   0.0000       5.003176       136.1434 
 2041   0.0000       5.009208       136.3075 
 2042   0.0000       5.016775       136.5134 
 2043   0.0000       5.018062       136.5484 
 2044   0.0000       5.020874       136.6249 
 2045   0.0000       5.029428       136.8577 
 2046   0.0000       5.030820       136.8956 
 2047   0.0000       5.035564       137.0247 
 2048   0.0000       5.044216       137.2601 
 2049   0.0000       5.048266       137.3703 
 2050   0.0000       5.051488       137.4580 
 2051   0.0000       5.058372       137.6453 
 2052   0.0000       5.064255       137.8054 
 2053   0.0000       5.071113       137.9920 
 2054   0.0000       5.072695       138.0351 
 2055   0.0000       5.075161       138.1022 
 2056   0.0000       5.082062       138.2899 
 2057   0.0000       5.085759       138.3905 
 2058   0.0000       5.089190       138.4839 
 2059   0.0000       5.090605       138.5224 
 2060   0.0000       5.093801       138.6094 
 2061   0.0000       5.099206       138.7565 
 2062   0.0000       5.104119       138.8902 
 2063   0.0000       5.108485       139.0090 
 2064   0.0000       5.109527       139.0373 
 2065   0.0000       5.114295       139.1670 
 2066   0.0000       5.121089       139.3519 
 2067   0.0000       5.122179       139.3816 
 2068   0.0000       5.125058       139.4599 
 2069   0.0000       5.126196       139.4909 
 2070   0.0000       5.129284       139.5749 
 2071   0.0000       5.132515       139.6628 
 2072   0.0000       5.139184       139.8443 
 2073   0.0000       5.142648       139.9386 
 2074   0.0000       5.144919       140.0004 
 2075   0.0000       5.152958       140.2191 
 2076   0.0000       5.154524       140.2617 
 2077   0.0000       5.156833       140.3245 
 2078   0.0000       5.163074       140.4944 
 2079   0.0000       5.166336       140.5831 
 2080   0.0000       5.172596       140.7535 
 2081   0.0000       5.174858       140.8150 
 2082   0.0000       5.177429       140.8850 
 2083   0.0000       5.181704       141.0013 
 2084   0.0000       5.185105       141.0939 
 2085   0.0000       5.193558       141.3239 
 2086   0.0000       5.197157       141.4218 
 2087   0.0000       5.203207       141.5865 
 2088   0.0000       5.207839       141.7125 
 2089   0.0000       5.212673       141.8440 
 2090   0.0000       5.216260       141.9417 
 2091   0.0000       5.221068       142.0725 
 2092   0.0000       5.225294       142.1875 
 2093   0.0000       5.229584       142.3042 
 2094   0.0000       5.234481       142.4375 
 2095   0.0000       5.238917       142.5582 
 2096   0.0000       5.240191       142.5928 
 2097   0.0000       5.242679       142.6605 
 2098   0.0000       5.244896       142.7209 
 2099   0.0000       5.249362       142.8424 
 2100   0.0000       5.253023       142.9420 
 2101   0.0000       5.254949       142.9944 
 2102   0.0000       5.259582       143.1205 
 2103   0.0000       5.261505       143.1728 
 2104   0.0000       5.265381       143.2783 
 2105   0.0000       5.267658       143.3402 
 2106   0.0000       5.272572       143.4740 
 2107   0.0000       5.275031       143.5409 
 2108   0.0000       5.282495       143.7440 
 2109   0.0000       5.286418       143.8507 
 2110   0.0000       5.288210       143.8995 
 2111   0.0000       5.292582       144.0185 
 2112   0.0000       5.294952       144.0830 
 2113   0.0000       5.298403       144.1769 
 2114   0.0000       5.300590       144.2364 
 2115   0.0000       5.306134       144.3872 
 2116   0.0000       5.311487       144.5329 
 2117   0.0000       5.316917       144.6807 
 2118   0.0000       5.321133       144.7954 
 2119   0.0000       5.327135       144.9587 
 2120   0.0000       5.328578       144.9980 
 2121   0.0000       5.332841       145.1140 
 2122   0.0000       5.341386       145.3465 
 2123   0.0000       5.345567       145.4603 
 2124   0.0000       5.350530       145.5953 
 2125   0.0000       5.355734       145.7369 
 2126   0.0000       5.356863       145.7676 
 2127   0.0000       5.360472       145.8659 
 2128   0.0000       5.368303       146.0790 
 2129   0.0000       5.370744       146.1454 
 2130   0.0000       5.375114       146.2643 
 2131   0.0000       5.377178       146.3205 
 2132   0.0000       5.379329       146.3790 
 2133   0.0000       5.386007       146.5607 
 2134   0.0000       5.389268       146.6494 
 2135   0.0000       5.396885       146.8567 
 2136   0.0000       5.398579       146.9028 
 2137   0.0000       5.407323       147.1407 
 2138   0.0000       5.410717       147.2331 
 2139   0.0000       5.413841       147.3181 
 2140   0.0000       5.418259       147.4383 
 2141   0.0000       5.426027       147.6497 
 2142   0.0000       5.429229       147.7368 
 2143   0.0000       5.432718       147.8318 
 2144   0.0000       5.435359       147.9036 
 2145   0.0000       5.441199       148.0626 
 2146   0.0000       5.445173       148.1707 
 2147   0.0000       5.450540       148.3167 
 2148   0.0000       5.453089       148.3861 
 2149   0.0000       5.455175       148.4429 
 2150   0.0000       5.457385       148.5030 
 2151   0.0000       5.460036       148.5751 
 2152   0.0000       5.462076       148.6306 
 2153   0.0000       5.463481       148.6689 
 2154   0.0000       5.472226       148.9068 
 2155   0.0000       5.475922       149.0074 
 2156   0.0000       5.477968       149.0631 
 2157   0.0000       5.480996       149.1455 
 2158   0.0000       5.482804       149.1947 
 2159   0.0000       5.490597       149.4067 
 2160   0.0000       5.492111       149.4479 
 2161   0.0000       5.493983       149.4989 
 2162   0.0000       5.500736       149.6826 
 2163   0.0000       5.501741       149.7100 
 2164   0.0000       5.507127       149.8566 
 2165   0.0000       5.509054       149.9090 
 2166   0.0000       5.512348       149.9986 
 2167   0.0000       5.518024       150.1531 
 2168   0.0000       5.518577       150.1681 
 2169   0.0000       5.520446       150.2190 
 2170   0.0000       5.521872       150.2578 
 2171   0.0000       5.527111       150.4003 
 2172   0.0000       5.529039       150.4528 
 2173   0.0000       5.535926       150.6402 
 2174   0.0000       5.539949       150.7497 
 2175   0.0000       5.541877       150.8021 
 2176   0.0000       5.543739       150.8528 
 2177   0.0000       5.545402       150.8981 
 2178   0.0000       5.548956       150.9948 
 2179   0.0000       5.551951       151.0763 
 2180   0.0000       5.557885       151.2377 
 2181   0.0000       5.567091       151.4882 
 2182   0.0000       5.568435       151.5248 
 2183   0.0000       5.570384       151.5779 
 2184   0.0000       5.574019       151.6768 
 2185   0.0000       5.576942       151.7563 
 2186   0.0000       5.577954       151.7838 
 2187   0.0000       5.581883       151.8908 
 2188   0.0000       5.588122       152.0605 
 2189   0.0000       5.593912       152.2181 
 2190   0.0000       5.598481       152.3424 
 2191   0.0000       5.601546       152.4258 
 2192   0.0000       5.603153       152.4695 
 2193   0.0000       5.604993       152.5196 
 2194   0.0000       5.610926       152.6811 
 2195   0.0000       5.613312       152.7460 
 2196   0.0000       5.618462       152.8861 
 2197   0.0000       5.624102       153.0396 
 2198   0.0000       5.624837       153.0596 
 2199   0.0000       5.626612       153.1079 
 2200   0.0000       5.635029       153.3369 
 2201   0.0000       5.637854       153.4138 
 2202   0.0000       5.640420       153.4836 
 2203   0.0000       5.646209       153.6412 
 2204   0.0000       5.649952       153.7430 
 2205   0.0000       5.651791       153.7930 
 2206   0.0000       5.657903       153.9594 
 2207   0.0000       5.660724       154.0361 
 2208   0.0000       5.662503       154.0845 
 2209   0.0000       5.666856       154.2030 
 2210   0.0000       5.669556       154.2765 
 2211   0.0000       5.674485       154.4106 
 2212   0.0000       5.675200       154.4300 
 2213   0.0000       5.681805       154.6098 
 2214   0.0000       5.686470       154.7367 
 2215   0.0000       5.689928       154.8308 
 2216   0.0000       5.694902       154.9662 
 2217   0.0000       5.698258       155.0575 
 2218   0.0000       5.698933       155.0758 
 2219   0.0000       5.702909       155.1840 
 2220   0.0000       5.705854       155.2642 
 2221   0.0000       5.708216       155.3285 
 2222   0.0000       5.709676       155.3682 
 2223   0.0000       5.714142       155.4897 
 2224   0.0000       5.715405       155.5241 
 2225   0.0000       5.717879       155.5914 
 2226   0.0000       5.721588       155.6923 
 2227   0.0000       5.726100       155.8151 
 2228   0.0000       5.728347       155.8763 
 2229   0.0000       5.733066       156.0046 
 2230   0.0000       5.738942       156.1646 
 2231   0.0000       5.741781       156.2418 
 2232   0.0000       5.744147       156.3062 
 2233   0.0000       5.745737       156.3494 
 2234   0.0000       5.750613       156.4821 
 2235   0.0000       5.751108       156.4956 
 2236   0.0000       5.753657       156.5650 
 2237   0.0000       5.758308       156.6915 
 2238   0.0000       5.760691       156.7564 
 2239   0.0000       5.764061       156.8481 
 2240   0.0000       5.765451       156.8859 
 2241   0.0000       5.770379       157.0200 
 2242   0.0000       5.776361       157.1828 
 2243   0.0000       5.778326       157.2363 
 2244   0.0000       5.781940       157.3346 
 2245   0.0000       5.782605       157.3527 
 2246   0.0000       5.784410       157.4018 
 2247   0.0000       5.787892       157.4965 
 2248   0.0000       5.790425       157.5655 
 2249   0.0000       5.801712       157.8726 
 2250   0.0000       5.803481       157.9208 
 2251   0.0000       5.804255       157.9418 
 2252   0.0000       5.809434       158.0827 
 2253   0.0000       5.812293       158.1605 
 2254   0.0000       5.814396       158.2177 
 2255   0.0000       5.816556       158.2765 
 2256   0.0000       5.818176       158.3206 
 2257   0.0000       5.822788       158.4461 
 2258   0.0000       5.824556       158.4942 
 2259   0.0000       5.826268       158.5408 
 2260   0.0000       5.828079       158.5901 
 2261   0.0000       5.831110       158.6726 
 2262   0.0000       5.831789       158.6910 
 2263   0.0000       5.837070       158.8347 
 2264   0.0000       5.839690       158.9060 
 2265   0.0000       5.840502       158.9281 
 2266   0.0000       5.844491       159.0367 
 2267   0.0000       5.846687       159.0964 
 2268   0.0000       5.852931       159.2664 
 2269   0.0000       5.854845       159.3184 
 2270   0.0000       5.856851       159.3730 
 2271   0.0000       5.858130       159.4078 
 2272   0.0000       5.861793       159.5075 
 2273   0.0000       5.863161       159.5447 
 2274   0.0000       5.864613       159.5842 
 2275   0.0000       5.868359       159.6862 
 2276   0.0000       5.869070       159.7055 
 2277   0.0000       5.872160       159.7896 
 2278   0.0000       5.875752       159.8873 
 2279   0.0000       5.877758       159.9419 
 2280   0.0000       5.880675       160.0213 
 2281   0.0000       5.882312       160.0658 
 2282   0.0000       5.884601       160.1281 
 2283   0.0000       5.886978       160.1928 
 2284   0.0000       5.889228       160.2540 
 2285   0.0000       5.893711       160.3760 
 2286   0.0000       5.896405       160.4494 
 2287   0.0000       5.897165       160.4700 
 2288   0.0000       5.901039       160.5754 
 2289   0.0000       5.903880       160.6528 
 2290   0.0000       5.908533       160.7793 
 2291   0.0000       5.909293       160.8000 
 2292   0.0000       5.911229       160.8527 
 2293   0.0000       5.915582       160.9712 
 2294   0.0000       5.918070       161.0389 
 2295   0.0000       5.924001       161.2003 
 2296   0.0000       5.925006       161.2276 
 2297   0.0000       5.928544       161.3239 
 2298   0.0000       5.930016       161.3639 
 2299   0.0000       5.935718       161.5191 
 2300   0.0000       5.936975       161.5533 
 2301   0.0000       5.938709       161.6005 
 2302   0.0000       5.942456       161.7025 
 2303   0.0000       5.944958       161.7705 
 2304   0.0000       5.947452       161.8384 
 2305   0.0000       5.947941       161.8517 
 2306   0.0000       5.951634       161.9522 
 2307   0.0000       5.952639       161.9795 
 2308   0.0000       5.954823       162.0390 
 2309   0.0000       5.955947       162.0696 
 2310   0.0000       5.957954       162.1242 
 2311   0.0000       5.960422       162.1913 
 2312   0.0000       5.961024       162.2077 
 2313   0.0000       5.963729       162.2813 
 2314   0.0000       5.970227       162.4581 
 2315   0.0000       5.970829       162.4745 
 2316   0.0000       5.971716       162.4987 
 2317   0.0000       5.974498       162.5743 
 2318   0.0000       5.977108       162.6454 
 2319   0.0000       5.978228       162.6758 
 2320   0.0000       5.979891       162.7211 
 2321   0.0000       5.984516       162.8470 
 2322   0.0000       5.987256       162.9215 
 2323   0.0000       5.989569       162.9844 
 2324   0.0000       5.991249       163.0302 
 2325   0.0000       5.992021       163.0512 
 2326   0.0000       5.994013       163.1054 
 2327   0.0000       5.998662       163.2319 
 2328   0.0000       6.000041       163.2694 
 2329   0.0000       6.001629       163.3126 
 2330   0.0000       6.005204       163.4099 
 2331   0.0000       6.006953       163.4575 
 2332   0.0000       6.007098       163.4615 
 2333   0.0000       6.009832       163.5359 
 2334   0.0000       6.013407       163.6331 
 2335   0.0000       6.015976       163.7030 
 2336   0.0000       6.019211       163.7911 
 2337   0.0000       6.021285       163.8475 
 2338   0.0000       6.024502       163.9350 
 2339   0.0000       6.028080       164.0324 
 2340   0.0000       6.028793       164.0518 
 2341   0.0000       6.034040       164.1946 
 2342   0.0000       6.038752       164.3228 
 2343   0.0000       6.040737       164.3768 
 2344   0.0000       6.044173       164.4703 
 2345   0.0000       6.046892       164.5443 
 2346   0.0000       6.048938       164.6000 
 2347   0.0000       6.052250       164.6901 
 2348   0.0000       6.053125       164.7139 
 2349   0.0000       6.056543       164.8069 
 2350   0.0000       6.058435       164.8584 
 2351   0.0000       6.061219       164.9342 
 2352   0.0000       6.065969       165.0634 
 2353   0.0000       6.068878       165.1426 
 2354   0.0000       6.071098       165.2030 
 2355   0.0000       6.072911       165.2523 
 2356   0.0000       6.077804       165.3855 
 2357   0.0000       6.078417       165.4021 
 2358   0.0000       6.079096       165.4206 
 2359   0.0000       6.082321       165.5084 
 2360   0.0000       6.086336       165.6176 
 2361   0.0000       6.087907       165.6604 
 2362   0.0000       6.088918       165.6879 
 2363   0.0000       6.091073       165.7465 
 2364   0.0000       6.096131       165.8842 
 2365   0.0000       6.098244       165.9416 
 2366   0.0000       6.100148       165.9935 
 2367   0.0000       6.100840       166.0123 
 2368   0.0000       6.102623       166.0608 
 2369   0.0000       6.103726       166.0908 
 2370   0.0000       6.107512       166.1938 
 2371   0.0000       6.109968       166.2607 
 2372   0.0000       6.111623       166.3057 
 2373   0.0000       6.115593       166.4137 
 2374   0.0000       6.116091       166.4273 
 2375   0.0000       6.118699       166.4983 
 2376   0.0000       6.119655       166.5243 
 2377   0.0000       6.123508       166.6291 
 2378   0.0000       6.126771       166.7179 
 2379   0.0000       6.131428       166.8446 
 2380   0.0000       6.135027       166.9426 
 2381   0.0000       6.137181       167.0012 
 2382   0.0000       6.138416       167.0348 
 2383   0.0000       6.140469       167.0907 
 2384   0.0000       6.142096       167.1349 
 2385   0.0000       6.144140       167.1905 
 2386   0.0000       6.145571       167.2295 
 2387   0.0000       6.146475       167.2541 
 2388   0.0000       6.148987       167.3224 
 2389   0.0000       6.153037       167.4327 
 2390   0.0000       6.155420       167.4975 
 2391   0.0000       6.159623       167.6119 
 2392   0.0000       6.162569       167.6920 
 2393   0.0000       6.164576       167.7467 
 2394   0.0000       6.164633       167.7482 
 2395   0.0000       6.168902       167.8643 
 2396   0.0000       6.169437       167.8789 
 2397   0.0000       6.173280       167.9835 
 2398   0.0000       6.174620       168.0199 
 2399   0.0000       6.176461       168.0700 
 2400   0.0000       6.178118       168.1151 
 2401   0.0000       6.181242       168.2001 
 2402   0.0000       6.185336       168.3116 
 2403   0.0000       6.186938       168.3552 
 2404   0.0000       6.188738       168.4041 
 2405   0.0000       6.190131       168.4420 
 2406   0.0000       6.194338       168.5565 
 2407   0.0000       6.196858       168.6251 
 2408   0.0000       6.202150       168.7691 
 2409   0.0000       6.202546       168.7799 
 2410   0.0000       6.202709       168.7843 
 2411   0.0000       6.204865       168.8430 
 2412   0.0000       6.207282       168.9087 
 2413   0.0000       6.210509       168.9965 
 2414   0.0000       6.210850       169.0058 
 2415   0.0000       6.213516       169.0784 
 2416   0.0000       6.215978       169.1454 
 2417   0.0000       6.217293       169.1812 
 2418   0.0000       6.220851       169.2779 
 2419   0.0000       6.221951       169.3079 
 2420   0.0000       6.224174       169.3684 
 2421   0.0000       6.225123       169.3942 
 2422   0.0000       6.227654       169.4631 
 2423   0.0000       6.228398       169.4833 
 2424   0.0000       6.229720       169.5193 
 2425   0.0000       6.235442       169.6750 
 2426   0.0000       6.237938       169.7429 
 2427   0.0000       6.241738       169.8463 
 2428   0.0000       6.243896       169.9051 
 2429   0.0000       6.245029       169.9359 
 2430   0.0000       6.248433       170.0285 
 2431   0.0000       6.249446       170.0561 
 2432   0.0000       6.252774       170.1466 
 2433   0.0000       6.254311       170.1885 
 2434   0.0000       6.257798       170.2833 
 2435   0.0000       6.258575       170.3045 
 2436   0.0000       6.261536       170.3851 
 2437   0.0000       6.262474       170.4106 
 2438   0.0000       6.263498       170.4384 
 2439   0.0000       6.267027       170.5345 
 2440   0.0000       6.270785       170.6367 
 2441   0.0000       6.272155       170.6740 
 2442   0.0000       6.273754       170.7175 
 2443   0.0000       6.276105       170.7815 
 2444   0.0000       6.278432       170.8448 
 2445   0.0000       6.282205       170.9475 
 2446   0.0000       6.283001       170.9692 
 2447   0.0000       6.285356       171.0332 
 2448   0.0000       6.288227       171.1114 
 2449   0.0000       6.289859       171.1558 
 2450   0.0000       6.290778       171.1808 
 2451   0.0000       6.294957       171.2945 
 2452   0.0000       6.298400       171.3882 
 2453   0.0000       6.299979       171.4311 
 2454   0.0000       6.301363       171.4688 
 2455   0.0000       6.303747       171.5337 
 2456   0.0000       6.305740       171.5879 
 2457   0.0000       6.310594       171.7200 
 2458   0.0000       6.311166       171.7355 
 2459   0.0000       6.312576       171.7739 
 2460   0.0000       6.314923       171.8378 
 2461   0.0000       6.318238       171.9280 
 2462   0.0000       6.320237       171.9824 
 2463   0.0000       6.323937       172.0831 
 2464   0.0000       6.325656       172.1298 
 2465   0.0000       6.328630       172.2108 
 2466   0.0000       6.329229       172.2271 
 2467   0.0000       6.330415       172.2593 
 2468   0.0000       6.335571       172.3997 
 2469   0.0000       6.336361       172.4212 
 2470   0.0000       6.337081       172.4407 
 2471   0.0000       6.339039       172.4940 
 2472   0.0000       6.342802       172.5964 
 2473   0.0000       6.345100       172.6589 
 2474   0.0000       6.346570       172.6990 
 2475   0.0000       6.352754       172.8672 
 2476   0.0000       6.352964       172.8730 
 2477   0.0000       6.354442       172.9132 
 2478   0.0000       6.357058       172.9843 
 2479   0.0000       6.358856       173.0333 
 2480   0.0000       6.361749       173.1120 
 2481   0.0000       6.363827       173.1685 
 2482   0.0000       6.367569       173.2704 
 2483   0.0000       6.369706       173.3285 
 2484   0.0000       6.371991       173.3907 
 2485   0.0000       6.376236       173.5062 
 2486   0.0000       6.379128       173.5849 
 2487   0.0000       6.381778       173.6570 
 2488   0.0000       6.382298       173.6712 
 2489   0.0000       6.386009       173.7721 
 2490   0.0000       6.387639       173.8165 
 2491   0.0000       6.389588       173.8695 
 2492   0.0000       6.394368       173.9996 
 2493   0.0000       6.396008       174.0442 
 2494   0.0000       6.399813       174.1478 
 2495   0.0000       6.402410       174.2184 
 2496   0.0000       6.406622       174.3330 
 2497   0.0000       6.407762       174.3641 
 2498   0.0000       6.409726       174.4175 
 2499   0.0000       6.411438       174.4641 
 2500   0.0000       6.416615       174.6050 
 2501   0.0000       6.417544       174.6303 
 2502   0.0000       6.419329       174.6788 
 2503   0.0000       6.422350       174.7610 
 2504   0.0000       6.424828       174.8285 
 2505   0.0000       6.427784       174.9089 
 2506   0.0000       6.429249       174.9488 
 2507   0.0000       6.433822       175.0732 
 2508   0.0000       6.436364       175.1424 
 2509   0.0000       6.438942       175.2125 
 2510   0.0000       6.441775       175.2896 
 2511   0.0000       6.444892       175.3744 
 2512   0.0000       6.445172       175.3820 
 2513   0.0000       6.448654       175.4768 
 2514   0.0000       6.450554       175.5285 
 2515   0.0000       6.453413       175.6063 
 2516   0.0000       6.454962       175.6485 
 2517   0.0000       6.457608       175.7205 
 2518   0.0000       6.461666       175.8309 
 2519   0.0000       6.463544       175.8820 
 2520   0.0000       6.464673       175.9127 
 2521   0.0000       6.466868       175.9724 
 2522   0.0000       6.471070       176.0868 
 2523   0.0000       6.472786       176.1335 
 2524   0.0000       6.474915       176.1914 
 2525   0.0000       6.477264       176.2553 
 2526   0.0000       6.478339       176.2846 
 2527   0.0000       6.482678       176.4026 
 2528   0.0000       6.483918       176.4364 
 2529   0.0000       6.485337       176.4750 
 2530   0.0000       6.490146       176.6058 
 2531   0.0000       6.492970       176.6827 
 2532   0.0000       6.495190       176.7431 
 2533   0.0000       6.498006       176.8197 
 2534   0.0000       6.502593       176.9445 
 2535   0.0000       6.505390       177.0207 
 2536   0.0000       6.506461       177.0498 
 2537   0.0000       6.509934       177.1443 
 2538   0.0000       6.512238       177.2070 
 2539   0.0000       6.513265       177.2350 
 2540   0.0000       6.515440       177.2941 
 2541   0.0000       6.519440       177.4030 
 2542   0.0000       6.521641       177.4629 
 2543   0.0000       6.524264       177.5342 
 2544   0.0000       6.526101       177.5842 
 2545   0.0000       6.530511       177.7042 
 2546   0.0000       6.534063       177.8009 
 2547   0.0000       6.538394       177.9188 
 2548   0.0000       6.540245       177.9691 
 2549   0.0000       6.543498       178.0576 
 2550   0.0000       6.545036       178.0995 
 2551   0.0000       6.548833       178.2028 
 2552   0.0000       6.549986       178.2342 
 2553   0.0000       6.550716       178.2540 
 2554   0.0000       6.552575       178.3046 
 2555   0.0000       6.554326       178.3523 
 2556   0.0000       6.559731       178.4994 
 2557   0.0000       6.560849       178.5298 
 2558   0.0000       6.564031       178.6164 
 2559   0.0000       6.564772       178.6365 
 2560   0.0000       6.566235       178.6763 
 2561   0.0000       6.567086       178.6995 
 2562   0.0000       6.573611       178.8770 
 2563   0.0000       6.576783       178.9634 
 2564   0.0000       6.579517       179.0378 
 2565   0.0000       6.580234       179.0573 
 2566   0.0000       6.582988       179.1322 
 2567   0.0000       6.586206       179.2198 
 2568   0.0000       6.591236       179.3567 
 2569   0.0000       6.592281       179.3851 
 2570   0.0000       6.593153       179.4088 
 2571   0.0000       6.595759       179.4797 
 2572   0.0000       6.599319       179.5766 
 2573   0.0000       6.600924       179.6203 
 2574   0.0000       6.603127       179.6802 
 2575   0.0000       6.604508       179.7178 
 2576   0.0000       6.609199       179.8454 
 2577   0.0000       6.612051       179.9231 
 2578   0.0000       6.613454       179.9612 
 2579   0.0000       6.613857       179.9722 
 2580   0.0000       6.619148       180.1162 
 2581   0.0000       6.621641       180.1840 
 2582   0.0000       6.625072       180.2774 
 2583   0.0000       6.625274       180.2829 
 2584   0.0000       6.627380       180.3402 
 2585   0.0000       6.632010       180.4662 
 2586   0.0000       6.632285       180.4736 
 2587   0.0000       6.632914       180.4908 
 2588   0.0000       6.639082       180.6586 
 2589   0.0000       6.640852       180.7068 
 2590   0.0000       6.641044       180.7120 
 2591   0.0000       6.643460       180.7777 
 2592   0.0000       6.647876       180.8979 
 2593   0.0000       6.648619       180.9181 
 2594   0.0000       6.653161       181.0417 
 2595   0.0000       6.653582       181.0532 
 2596   0.0000       6.658783       181.1947 
 2597   0.0000       6.662225       181.2883 
 2598   0.0000       6.664698       181.3557 
 2599   0.0000       6.666377       181.4013 
 2600   0.0000       6.668739       181.4656 
 2601   0.0000       6.669770       181.4937 
 2602   0.0000       6.672558       181.5695 
 2603   0.0000       6.674893       181.6331 
 2604   0.0000       6.677750       181.7108 
 2605   0.0000       6.678718       181.7372 
 2606   0.0000       6.680847       181.7951 
 2607   0.0000       6.682439       181.8384 
 2608   0.0000       6.686068       181.9372 
 2609   0.0000       6.687140       181.9663 
 2610   0.0000       6.692190       182.1038 
 2611   0.0000       6.694859       182.1764 
 2612   0.0000       6.697182       182.2396 
 2613   0.0000       6.698988       182.2887 
 2614   0.0000       6.703167       182.4024 
 2615   0.0000       6.704126       182.4285 
 2616   0.0000       6.707021       182.5073 
 2617   0.0000       6.709392       182.5718 
 2618   0.0000       6.711317       182.6242 
 2619   0.0000       6.712077       182.6449 
 2620   0.0000       6.715931       182.7498 
 2621   0.0000       6.718576       182.8218 
 2622   0.0000       6.719832       182.8559 
 2623   0.0000       6.722717       182.9344 
 2624   0.0000       6.725437       183.0084 
 2625   0.0000       6.726504       183.0375 
 2626   0.0000       6.731510       183.1737 
 2627   0.0000       6.737503       183.3368 
 2628   0.0000       6.743097       183.4890 
 2629   0.0000       6.745457       183.5532 
 2630   0.0000       6.748318       183.6311 
 2631   0.0000       6.751429       183.7157 
 2632   0.0000       6.752097       183.7339 
 2633   0.0000       6.752526       183.7456 
 2634   0.0000       6.755421       183.8243 
 2635   0.0000       6.757348       183.8768 
 2636   0.0000       6.762621       184.0203 
 2637   0.0000       6.767039       184.1405 
 2638   0.0000       6.768080       184.1688 
 2639   0.0000       6.770460       184.2336 
 2640   0.0000       6.774961       184.3561 
 2641   0.0000       6.777616       184.4283 
 2642   0.0000       6.779798       184.4877 
 2643   0.0000       6.785280       184.6369 
 2644   0.0000       6.790325       184.7741 
 2645   0.0000       6.791272       184.7999 
 2646   0.0000       6.792718       184.8392 
 2647   0.0000       6.795124       184.9047 
 2648   0.0000       6.798263       184.9902 
 2649   0.0000       6.801154       185.0688 
 2650   0.0000       6.802551       185.1068 
 2651   0.0000       6.809193       185.2876 
 2652   0.0000       6.815123       185.4489 
 2653   0.0000       6.816813       185.4949 
 2654   0.0000       6.819808       185.5764 
 2655   0.0000       6.823220       185.6692 
 2656   0.0000       6.824974       185.7170 
 2657   0.0000       6.829467       185.8392 
 2658   0.0000       6.832010       185.9085 
 2659   0.0000       6.838799       186.0932 
 2660   0.0000       6.842514       186.1943 
 2661   0.0000       6.846770       186.3101 
 2662   0.0000       6.849653       186.3885 
 2663   0.0000       6.850812       186.4201 
 2664   0.0000       6.852096       186.4550 
 2665   0.0000       6.859905       186.6675 
 2666   0.0000       6.861564       186.7127 
 2667   0.0000       6.866175       186.8381 
 2668   0.0000       6.868514       186.9018 
 2669   0.0000       6.869527       186.9293 
 2670   0.0000       6.876144       187.1094 
 2671   0.0000       6.880577       187.2300 
 2672   0.0000       6.882217       187.2747 
 2673   0.0000       6.885089       187.3528 
 2674   0.0000       6.890953       187.5124 
 2675   0.0000       6.892349       187.5504 
 2676   0.0000       6.895730       187.6424 
 2677   0.0000       6.901984       187.8125 
 2678   0.0000       6.905434       187.9064 
 2679   0.0000       6.911590       188.0739 
 2680   0.0000       6.915964       188.1929 
 2681   0.0000       6.918565       188.2637 
 2682   0.0000       6.922495       188.3707 
 2683   0.0000       6.927723       188.5129 
 2684   0.0000       6.929606       188.5642 
 2685   0.0000       6.930958       188.6010 
 2686   0.0000       6.934490       188.6971 
 2687   0.0000       6.942035       188.9024 
 2688   0.0000       6.943725       188.9484 
 2689   0.0000       6.946575       189.0259 
 2690   0.0000       6.950901       189.1436 
 2691   0.0000       6.954844       189.2509 
 2692   0.0000       6.956399       189.2932 
 2693   0.0000       6.963404       189.4839 
 2694   0.0000       6.968074       189.6109 
 2695   0.0000       6.968739       189.6290 
 2696   0.0000       6.972541       189.7325 
 2697   0.0000       6.973939       189.7705 
 2698   0.0000       6.976751       189.8470 
 2699   0.0000       6.982019       189.9904 
 2700   0.0000       6.985283       190.0792 
 2701   0.0000       6.986768       190.1196 
 2702   0.0000       6.989367       190.1903 
 2703   0.0000       6.993890       190.3134 
 2704   0.0000       6.997857       190.4214 
 2705   0.0000       6.999530       190.4669 
 2706   0.0000       7.003290       190.5692 
 2707   0.0000       7.006804       190.6648 
 2708   0.0000       7.012070       190.8081 
 2709   0.0000       7.021116       191.0543 
 2710   0.0000       7.023865       191.1291 
 2711   0.0000       7.024656       191.1506 
 2712   0.0000       7.029631       191.2860 
 2713   0.0000       7.031959       191.3493 
 2714   0.0000       7.038723       191.5334 
 2715   0.0000       7.040460       191.5807 
 2716   0.0000       7.042375       191.6328 
 2717   0.0000       7.046793       191.7530 
 2718   0.0000       7.049009       191.8133 
 2719   0.0000       7.052293       191.9026 
 2720   0.0000       7.055933       192.0017 
 2721   0.0000       7.058297       192.0660 
 2722   0.0000       7.062422       192.1783 
 2723   0.0000       7.063262       192.2011 
 2724   0.0000       7.066570       192.2911 
 2725   0.0000       7.068127       192.3335 
 2726   0.0000       7.073305       192.4744 
 2727   0.0000       7.074159       192.4976 
 2728   0.0000       7.076755       192.5683 
 2729   0.0000       7.080977       192.6832 
 2730   0.0000       7.084066       192.7672 
 2731   0.0000       7.087598       192.8634 
 2732   0.0000       7.091009       192.9562 
 2733   0.0000       7.092367       192.9931 
 2734   0.0000       7.102511       193.2692 
 2735   0.0000       7.108892       193.4428 
 2736   0.0000       7.111316       193.5087 
 2737   0.0000       7.113102       193.5573 
 2738   0.0000       7.113490       193.5679 
 2739   0.0000       7.119881       193.7418 
 2740   0.0000       7.128766       193.9836 
 2741   0.0000       7.130030       194.0180 
 2742   0.0000       7.131754       194.0649 
 2743   0.0000       7.134531       194.1405 
 2744   0.0000       7.135713       194.1726 
 2745   0.0000       7.142141       194.3475 
 2746   0.0000       7.148327       194.5159 
 2747   0.0000       7.151408       194.5997 
 2748   0.0000       7.155579       194.7132 
 2749   0.0000       7.156484       194.7378 
 2750   0.0000       7.157940       194.7774 
 2751   0.0000       7.162029       194.8887 
 2752   0.0000       7.165589       194.9856 
 2753   0.0000       7.166753       195.0173 
 2754   0.0000       7.172657       195.1779 
 2755   0.0000       7.178594       195.3395 
 2756   0.0000       7.183070       195.4613 
 2757   0.0000       7.186569       195.5565 
 2758   0.0000       7.192039       195.7053 
 2759   0.0000       7.194121       195.7620 
 2760   0.0000       7.195528       195.8003 
 2761   0.0000       7.198827       195.8900 
 2762   0.0000       7.204016       196.0312 
 2763   0.0000       7.206093       196.0878 
 2764   0.0000       7.210365       196.2040 
 2765   0.0000       7.212242       196.2551 
 2766   0.0000       7.214314       196.3115 
 2767   0.0000       7.218327       196.4207 
 2768   0.0000       7.224455       196.5874 
 2769   0.0000       7.225566       196.6177 
 2770   0.0000       7.228385       196.6943 
 2771   0.0000       7.232905       196.8174 
 2772   0.0000       7.237973       196.9553 
 2773   0.0000       7.243938       197.1176 
 2774   0.0000       7.248491       197.2415 
 2775   0.0000       7.253708       197.3834 
 2776   0.0000       7.259838       197.5502 
 2777   0.0000       7.261079       197.5840 
 2778   0.0000       7.264406       197.6745 
 2779   0.0000       7.269305       197.8078 
 2780   0.0000       7.271439       197.8659 
 2781   0.0000       7.275584       197.9787 
 2782   0.0000       7.280046       198.1001 
 2783   0.0000       7.282939       198.1788 
 2784   0.0000       7.288585       198.3325 
 2785   0.0000       7.293250       198.4594 
 2786   0.0000       7.297823       198.5839 
 2787   0.0000       7.302555       198.7126 
 2788   0.0000       7.306200       198.8118 
 2789   0.0000       7.311156       198.9467 
 2790   0.0000       7.312330       198.9786 
 2791   0.0000       7.314918       199.0490 
 2792   0.0000       7.317212       199.1115 
 2793   0.0000       7.324298       199.3043 
 2794   0.0000       7.325256       199.3303 
 2795   0.0000       7.327504       199.3915 
 2796   0.0000       7.331869       199.5103 
 2797   0.0000       7.337123       199.6533 
 2798   0.0000       7.343154       199.8174 
 2799   0.0000       7.344403       199.8514 
 2800   0.0000       7.348076       199.9513 
 2801   0.0000       7.354103       200.1153 
 2802   0.0000       7.362153       200.3344 
 2803   0.0000       7.364834       200.4073 
 2804   0.0000       7.369246       200.5274 
 2805   0.0000       7.372962       200.6285 
 2806   0.0000       7.377785       200.7597 
 2807   0.0000       7.382885       200.8985 
 2808   0.0000       7.389774       201.0860 
 2809   0.0000       7.394601       201.2173 
 2810   0.0000       7.398280       201.3174 
 2811   0.0000       7.405484       201.5135 
 2812   0.0000       7.407651       201.5724 
 2813   0.0000       7.412566       201.7062 
 2814   0.0000       7.416769       201.8205 
 2815   0.0000       7.419362       201.8911 
 2816   0.0000       7.425799       202.0663 
 2817   0.0000       7.427950       202.1248 
 2818   0.0000       7.431484       202.2210 
 2819   0.0000       7.434646       202.3070 
 2820   0.0000       7.437310       202.3795 
 2821   0.0000       7.440995       202.4798 
 2822   0.0000       7.443334       202.5434 
 2823   0.0000       7.448308       202.6788 
 2824   0.0000       7.450455       202.7372 
 2825   0.0000       7.452351       202.7888 
 2826   0.0000       7.455934       202.8863 
 2827   0.0000       7.457990       202.9422 
 2828   0.0000       7.460068       202.9988 
 2829   0.0000       7.461788       203.0456 
 2830   0.0000       7.462260       203.0584 
 2831   0.0000       7.466299       203.1683 
 2832   0.0000       7.468871       203.2383 
 2833   0.0000       7.471809       203.3182 
 2834   0.0000       7.473245       203.3573 
 2835   0.0000       7.476480       203.4454 
 2836   0.0000       7.481963       203.5946 
 2837   0.0000       7.483976       203.6493 
 2838   0.0000       7.490243       203.8199 
 2839   0.0000       7.493134       203.8985 
 2840   0.0000       7.494747       203.9424 
 2841   0.0000       7.498264       204.0381 
 2842   0.0000       7.501815       204.1348 
 2843   0.0000       7.502999       204.1670 
 2844   0.0000       7.506947       204.2744 
 2845   0.0000       7.509788       204.3517 
 2846   0.0000       7.516563       204.5361 
 2847   0.0000       7.521436       204.6687 
 2848   0.0000       7.521966       204.6831 
 2849   0.0000       7.526404       204.8039 
 2850   0.0000       7.529281       204.8822 
 2851   0.0000       7.530342       204.9110 
 2852   0.0000       7.535326       205.0466 
 2853   0.0000       7.539353       205.1562 
 2854   0.0000       7.542621       205.2452 
 2855   0.0000       7.546746       205.3574 
 2856   0.0000       7.551306       205.4815 
 2857   0.0000       7.554874       205.5786 
 2858   0.0000       7.557350       205.6459 
 2859   0.0000       7.562246       205.7792 
 2860   0.0000       7.563862       205.8231 
 2861   0.0000       7.565005       205.8543 
 2862   0.0000       7.573187       206.0769 
 2863   0.0000       7.578234       206.2142 
 2864   0.0000       7.581934       206.3149 
 2865   0.0000       7.583946       206.3697 
 2866   0.0000       7.585686       206.4170 
 2867   0.0000       7.592114       206.5919 
 2868   0.0000       7.597373       206.7350 
 2869   0.0000       7.600345       206.8159 
 2870   0.0000       7.602069       206.8628 
 2871   0.0000       7.607712       207.0164 
 2872   0.0000       7.609373       207.0616 
 2873   0.0000       7.615546       207.2295 
 2874   0.0000       7.618133       207.2999 
 2875   0.0000       7.619207       207.3292 
 2876   0.0000       7.623728       207.4522 
 2877   0.0000       7.626540       207.5287 
 2878   0.0000       7.629024       207.5963 
 2879   0.0000       7.632463       207.6899 
 2880   0.0000       7.635051       207.7603 
 2881   0.0000       7.637748       207.8337 
 2882   0.0000       7.648110       208.1157 
 2883   0.0000       7.649577       208.1556 
 2884   0.0000       7.654721       208.2956 
 2885   0.0000       7.658936       208.4103 
 2886   0.0000       7.661462       208.4790 
 2887   0.0000       7.662046       208.4949 
 2888   0.0000       7.666277       208.6100 
 2889   0.0000       7.669338       208.6933 
 2890   0.0000       7.672607       208.7823 
 2891   0.0000       7.679200       208.9617 
 2892   0.0000       7.682815       209.0600 
 2893   0.0000       7.685539       209.1342 
 2894   0.0000       7.687330       209.1829 
 2895   0.0000       7.690445       209.2676 
 2896   0.0000       7.692662       209.3280 
 2897   0.0000       7.694224       209.3705 
 2898   0.0000       7.698409       209.4843 
 2899   0.0000       7.700833       209.5503 
 2900   0.0000       7.705802       209.6855 
 2901   0.0000       7.707316       209.7267 
 2902   0.0000       7.717097       209.9929 
 2903   0.0000       7.718829       210.0400 
 2904   0.0000       7.723158       210.1578 
 2905   0.0000       7.726106       210.2380 
 2906   0.0000       7.728845       210.3126 
 2907   0.0000       7.731633       210.3884 
 2908   0.0000       7.735930       210.5054 
 2909   0.0000       7.741325       210.6522 
 2910   0.0000       7.744194       210.7302 
 2911   0.0000       7.746585       210.7953 
 2912   0.0000       7.749137       210.8648 
 2913   0.0000       7.752685       210.9613 
 2914   0.0000       7.755901       211.0488 
 2915   0.0000       7.758758       211.1265 
 2916   0.0000       7.759057       211.1347 
 2917   0.0000       7.765918       211.3214 
 2918   0.0000       7.767046       211.3521 
 2919   0.0000       7.773786       211.5355 
 2920   0.0000       7.774522       211.5555 
 2921   0.0000       7.775061       211.5702 
 2922   0.0000       7.779375       211.6875 
 2923   0.0000       7.781636       211.7491 
 2924   0.0000       7.786332       211.8769 
 2925   0.0000       7.787855       211.9183 
 2926   0.0000       7.793204       212.0639 
 2927   0.0000       7.794982       212.1123 
 2928   0.0000       7.797466       212.1798 
 2929   0.0000       7.800675       212.2672 
 2930   0.0000       7.805135       212.3885 
 2931   0.0000       7.807080       212.4414 
 2932   0.0000       7.809417       212.5050 
 2933   0.0000       7.813997       212.6297 
 2934   0.0000       7.815827       212.6795 
 2935   0.0000       7.822389       212.8580 
 2936   0.0000       7.825323       212.9379 
 2937   0.0000       7.828655       213.0285 
 2938   0.0000       7.830244       213.0718 
 2939   0.0000       7.831371       213.1024 
 2940   0.0000       7.834187       213.1791 
 2941   0.0000       7.838582       213.2986 
 2942   0.0000       7.843335       213.4280 
 2943   0.0000       7.844386       213.4566 
 2944   0.0000       7.847121       213.5310 
 2945   0.0000       7.848791       213.5765 
 2946   0.0000       7.850943       213.6350 
 2947   0.0000       7.861629       213.9258 
 2948   0.0000       7.862482       213.9490 
 2949   0.0000       7.867297       214.0800 
 2950   0.0000       7.868354       214.1088 
 2951   0.0000       7.873461       214.2478 
 2952   0.0000       7.876250       214.3236 
 2953   0.0000       7.878843       214.3942 
 2954   0.0000       7.883925       214.5325 
 2955   0.0000       7.885125       214.5652 
 2956   0.0000       7.889387       214.6811 
 2957   0.0000       7.890118       214.7010 
 2958   0.0000       7.896520       214.8752 
 2959   0.0000       7.898558       214.9307 
 2960   0.0000       7.900548       214.9848 
 2961   0.0000       7.901734       215.0171 
 2962   0.0000       7.905599       215.1223 
 2963   0.0000       7.906225       215.1393 
 2964   0.0000       7.910096       215.2446 
 2965   0.0000       7.912722       215.3161 
 2966   0.0000       7.915558       215.3933 
 2967   0.0000       7.919352       215.4965 
 2968   0.0000       7.922604       215.5850 
 2969   0.0000       7.929990       215.7860 
 2970   0.0000       7.933404       215.8789 
 2971   0.0000       7.936978       215.9761 
 2972   0.0000       7.938231       216.0102 
 2973   0.0000       7.940932       216.0838 
 2974   0.0000       7.941304       216.0939 
 2975   0.0000       7.946767       216.2425 
 2976   0.0000       7.951708       216.3770 
 2977   0.0000       7.952323       216.3937 
 2978   0.0000       7.953495       216.4256 
 2979   0.0000       7.959629       216.5925 
 2980   0.0000       7.960179       216.6075 
 2981   0.0000       7.964957       216.7375 
 2982   0.0000       7.971247       216.9087 
 2983   0.0000       7.972543       216.9439 
 2984   0.0000       7.975615       217.0275 
 2985   0.0000       7.977296       217.0733 
 2986   0.0000       7.983094       217.2310 
 2987   0.0000       7.987704       217.3565 
 2988   0.0000       7.989614       217.4084 
 2989   0.0000       7.995488       217.5683 
 2990   0.0000       7.996181       217.5872 
 2991   0.0000       8.001444       217.7304 
 2992   0.0000       8.004835       217.8226 
 2993   0.0000       8.005104       217.8299 
 2994   0.0000       8.008312       217.9173 
 2995   0.0000       8.010706       217.9824 
 2996   0.0000       8.013267       218.0521 
 2997   0.0000       8.017119       218.1569 
 2998   0.0000       8.019752       218.2285 
 2999   0.0000       8.025351       218.3809 
 3000   0.0000       8.028695       218.4719 
 3001   0.0000       8.032305       218.5701 
 3002   0.0000       8.035491       218.6568 
 3003   0.0000       8.038794       218.7467 
 3004   0.0000       8.041086       218.8091 
 3005   0.0000       8.044808       218.9104 
 3006   0.0000       8.047670       218.9882 
 3007   0.0000       8.053699       219.1523 
 3008   0.0000       8.056322       219.2237 
 3009   0.0000       8.058237       219.2758 
 3010   0.0000       8.062849       219.4013 
 3011   0.0000       8.066653       219.5048 
 3012   0.0000       8.069171       219.5733 
 3013   0.0000       8.071921       219.6481 
 3014   0.0000       8.072758       219.6709 
 3015   0.0000       8.076506       219.7729 
 3016   0.0000       8.079332       219.8498 
 3017   0.0000       8.088876       220.1095 
 3018   0.0000       8.095892       220.3004 
 3019   0.0000       8.097784       220.3519 
 3020   0.0000       8.102524       220.4809 
 3021   0.0000       8.105166       220.5528 
 3022   0.0000       8.108433       220.6417 
 3023   0.0000       8.112190       220.7439 
 3024   0.0000       8.113756       220.7865 
 3025   0.0000       8.116128       220.8511 
 3026   0.0000       8.121185       220.9887 
 3027   0.0000       8.123389       221.0487 
 3028   0.0000       8.123902       221.0626 
 3029   0.0000       8.130257       221.2355 
 3030   0.0000       8.132755       221.3035 
 3031   0.0000       8.134213       221.3432 
 3032   0.0000       8.137373       221.4292 
 3033   0.0000       8.139209       221.4791 
 3034   0.0000       8.143012       221.5826 
 3035   0.0000       8.147436       221.7030 
 3036   0.0000       8.148352       221.7279 
 3037   0.0000       8.152690       221.8460 
 3038   0.0000       8.153803       221.8762 
 3039   0.0000       8.163428       222.1382 
 3040   0.0000       8.165859       222.2043 
 3041   0.0000       8.169228       222.2960 
 3042   0.0000       8.172290       222.3793 
 3043   0.0000       8.176676       222.4987 
 3044   0.0000       8.178731       222.5546 
 3045   0.0000       8.181416       222.6277 
 3046   0.0000       8.182115       222.6467 
 3047   0.0000       8.190582       222.8771 
 3048   0.0000       8.193135       222.9465 
 3049   0.0000       8.196031       223.0253 
 3050   0.0000       8.197155       223.0559 
 3051   0.0000       8.202835       223.2105 
 3052   0.0000       8.205448       223.2816 
 3053   0.0000       8.206913       223.3215 
 3054   0.0000       8.210879       223.4294 
 3055   0.0000       8.213531       223.5015 
 3056   0.0000       8.218081       223.6254 
 3057   0.0000       8.220889       223.7018 
 3058   0.0000       8.224451       223.7987 
 3059   0.0000       8.225556       223.8288 
 3060   0.0000       8.231227       223.9831 
 3061   0.0000       8.237795       224.1618 
 3062   0.0000       8.238938       224.1929 
 3063   0.0000       8.240671       224.2401 
 3064   0.0000       8.241854       224.2723 
 3065   0.0000       8.246401       224.3960 
 3066   0.0000       8.253224       224.5817 
 3067   0.0000       8.254376       224.6130 
 3068   0.0000       8.257144       224.6883 
 3069   0.0000       8.258998       224.7388 
 3070   0.0000       8.260260       224.7731 
 3071   0.0000       8.261525       224.8075 
 3072   0.0000       8.263882       224.8717 
 3073   0.0000       8.268173       224.9884 
 3074   0.0000       8.269609       225.0275 
 3075   0.0000       8.271515       225.0794 
 3076   0.0000       8.275939       225.1998 
 3077   0.0000       8.276140       225.2052 
 3078   0.0000       8.277171       225.2333 
 3079   0.0000       8.279464       225.2957 
 3080   0.0000       8.280634       225.3275 
 3081   0.0000       8.281192       225.3427 
 3082   0.0000       8.283195       225.3972 
 3083   0.0000       8.288339       225.5372 
 3084   0.0000       8.289212       225.5609 
 3085   0.0000       8.291322       225.6183 
 3086   0.0000       8.294555       225.7063 
 3087   0.0000       8.296332       225.7547 
 3088   0.0000       8.301774       225.9027 
 3089   0.0000       8.303269       225.9434 
 3090   0.0000       8.307924       226.0701 
 3091   0.0000       8.312702       226.2001 
 3092   0.0000       8.317889       226.3413 
 3093   0.0000       8.318925       226.3694 
 3094   0.0000       8.321101       226.4287 
 3095   0.0000       8.322284       226.4609 
 3096   0.0000       8.324176       226.5124 
 3097   0.0000       8.326193       226.5672 
 3098   0.0000       8.330903       226.6954 
 3099   0.0000       8.331819       226.7203 
 3100   0.0000       8.337071       226.8632 
 3101   0.0000       8.337925       226.8865 
 3102   0.0000       8.339992       226.9427 
 3103   0.0000       8.345144       227.0829 
 3104   0.0000       8.347072       227.1354 
 3105   0.0000       8.349238       227.1943 
 3106   0.0000       8.353302       227.3049 
 3107   0.0000       8.356102       227.3811 
 3108   0.0000       8.357964       227.4318 
 3109   0.0000       8.360468       227.4999 
 3110   0.0000       8.368498       227.7184 
 3111   0.0000       8.370488       227.7725 
 3112   0.0000       8.374463       227.8807 
 3113   0.0000       8.377781       227.9710 
 3114   0.0000       8.378397       227.9878 
 3115   0.0000       8.380305       228.0397 
 3116   0.0000       8.385016       228.1679 
 3117   0.0000       8.387215       228.2277 
 3118   0.0000       8.389681       228.2948 
 3119   0.0000       8.391036       228.3317 
 3120   0.0000       8.393376       228.3954 
 3121   0.0000       8.397253       228.5009 
 3122   0.0000       8.400645       228.5932 
 3123   0.0000       8.403993       228.6843 
 3124   0.0000       8.409688       228.8392 
 3125   0.0000       8.412897       228.9266 
 3126   0.0000       8.414471       228.9694 
 3127   0.0000       8.416700       229.0301 
 3128   0.0000       8.418437       229.0773 
 3129   0.0000       8.420371       229.1299 
 3130   0.0000       8.422772       229.1953 
 3131   0.0000       8.424390       229.2393 
 3132   0.0000       8.425191       229.2611 
 3133   0.0000       8.431708       229.4384 
 3134   0.0000       8.432992       229.4734 
 3135   0.0000       8.436524       229.5695 
 3136   0.0000       8.440803       229.6859 
 3137   0.0000       8.443969       229.7721 
 3138   0.0000       8.446110       229.8303 
 3139   0.0000       8.449724       229.9287 
 3140   0.0000       8.451239       229.9699 
 3141   0.0000       8.457823       230.1491 
 3142   0.0000       8.459931       230.2064 
 3143   0.0000       8.464903       230.3417 
 3144   0.0000       8.465621       230.3613 
 3145   0.0000       8.469728       230.4730 
 3146   0.0000       8.472747       230.5552 
 3147   0.0000       8.478397       230.7089 
 3148   0.0000       8.480224       230.7586 
 3149   0.0000       8.482517       230.8210 
 3150   0.0000       8.484314       230.8699 
 3151   0.0000       8.488521       230.9844 
 3152   0.0000       8.490368       231.0347 
 3153   0.0000       8.496365       231.1978 
 3154   0.0000       8.500323       231.3056 
 3155   0.0000       8.503331       231.3874 
 3156   0.0000       8.504305       231.4139 
 3157   0.0000       8.508061       231.5161 
 3158   0.0000       8.509286       231.5494 
 3159   0.0000       8.510513       231.5828 
 3160   0.0000       8.511625       231.6131 
 3161   0.0000       8.515396       231.7157 
 3162   0.0000       8.521401       231.8791 
 3163   0.0000       8.523074       231.9246 
 3164   0.0000       8.531753       232.1608 
 3165   0.0000       8.534324       232.2308 
 3166   0.0000       8.537346       232.3130 
 3167   0.0000       8.539504       232.3717 
 3168   0.0000       8.541882       232.4364 
 3169   0.0000       8.545038       232.5223 
 3170   0.0000       8.546972       232.5749 
 3171   0.0000       8.551880       232.7085 
 3172   0.0000       8.554923       232.7913 
 3173   0.0000       8.555354       232.8030 
 3174   0.0000       8.560484       232.9426 
 3175   0.0000       8.564696       233.0572 
 3176   0.0000       8.566835       233.1154 
 3177   0.0000       8.570249       233.2083 
 3178   0.0000       8.572193       233.2612 
 3179   0.0000       8.576480       233.3779 
 3180   0.0000       8.578380       233.4296 
 3181   0.0000       8.582944       233.5538 
 3182   0.0000       8.583845       233.5783 
 3183   0.0000       8.587849       233.6873 
 3184   0.0000       8.593031       233.8283 
 3185   0.0000       8.595073       233.8838 
 3186   0.0000       8.598025       233.9641 
 3187   0.0000       8.602434       234.0841 
 3188   0.0000       8.605258       234.1610 
 3189   0.0000       8.609729       234.2826 
 3190   0.0000       8.610331       234.2990 
 3191   0.0000       8.617262       234.4876 
 3192   0.0000       8.620804       234.5840 
 3193   0.0000       8.623626       234.6608 
 3194   0.0000       8.628605       234.7963 
 3195   0.0000       8.631241       234.8680 
 3196   0.0000       8.632511       234.9026 
 3197   0.0000       8.637420       235.0362 
 3198   0.0000       8.639982       235.1059 
 3199   0.0000       8.642838       235.1836 
 3200   0.0000       8.646072       235.2716 
 3201   0.0000       8.646759       235.2903 
 3202   0.0000       8.651482       235.4188 
 3203   0.0000       8.652786       235.4543 
 3204   0.0000       8.654710       235.5066 
 3205   0.0000       8.656485       235.5549 
 3206   0.0000       8.661601       235.6942 
 3207   0.0000       8.665225       235.7928 
 3208   0.0000       8.666729       235.8337 
 3209   0.0000       8.669420       235.9069 
 3210   0.0000       8.678316       236.1490 
 3211   0.0000       8.682855       236.2725 
 3212   0.0000       8.685631       236.3480 
 3213   0.0000       8.692437       236.5332 
 3214   0.0000       8.696862       236.6536 
 3215   0.0000       8.697652       236.6751 
 3216   0.0000       8.699760       236.7325 
 3217   0.0000       8.703024       236.8213 
 3218   0.0000       8.706158       236.9066 
 3219   0.0000       8.712193       237.0708 
 3220   0.0000       8.718033       237.2297 
 3221   0.0000       8.719726       237.2758 
 3222   0.0000       8.726207       237.4522 
 3223   0.0000       8.728037       237.5020 
 3224   0.0000       8.730533       237.5699 
 3225   0.0000       8.735016       237.6919 
 3226   0.0000       8.739189       237.8054 
 3227   0.0000       8.742322       237.8907 
 3228   0.0000       8.746908       238.0155 
 3229   0.0000       8.752010       238.1543 
 3230   0.0000       8.755108       238.2386 
 3231   0.0000       8.759314       238.3530 
 3232   0.0000       8.762235       238.4325 
 3233   0.0000       8.766626       238.5520 
 3234   0.0000       8.767455       238.5746 
 3235   0.0000       8.770043       238.6450 
 3236   0.0000       8.778448       238.8737 
 3237   0.0000       8.782735       238.9904 
 3238   0.0000       8.787665       239.1245 
 3239   0.0000       8.790150       239.1921 
 3240   0.0000       8.795635       239.3414 
 3241   0.0000       8.797202       239.3840 
 3242   0.0000       8.803827       239.5643 
 3243   0.0000       8.813819       239.8362 
 3244   0.0000       8.822137       240.0626 
 3245   0.0000       8.823442       240.0981 
 3246   0.0000       8.827469       240.2076 
 3247   0.0000       8.828218       240.2280 
 3248   0.0000       8.836912       240.4646 
 3249   0.0000       8.839328       240.5304 
 3250   0.0000       8.847884       240.7632 
 3251   0.0000       8.850292       240.8287 
 3252   0.0000       8.853809       240.9244 
 3253   0.0000       8.859905       241.0903 
 3254   0.0000       8.868864       241.3341 
 3255   0.0000       8.875400       241.5119 
 3256   0.0000       8.879836       241.6326 
 3257   0.0000       8.882804       241.7134 
 3258   0.0000       8.887527       241.8419 
 3259   0.0000       8.893026       241.9916 
 3260   0.0000       8.897000       242.0997 
 3261   0.0000       8.902399       242.2466 
 3262   0.0000       8.905177       242.3222 
 3263   0.0000       8.908288       242.4068 
 3264   0.0000       8.909569       242.4417 
 3265   0.0000       8.912064       242.5096 
 3266   0.0000       8.916498       242.6302 
 3267   0.0000       8.919492       242.7117 
 3268   0.0000       8.921903       242.7773 
 3269   0.0000       8.927689       242.9348 
 3270   0.0000       8.930241       243.0042 
 3271   0.0000       8.933979       243.1059 
 3272   0.0000       8.941192       243.3022 
 3273   0.0000       8.943467       243.3641 
 3274   0.0000       8.948760       243.5081 
 3275   0.0000       8.951280       243.5767 
 3276   0.0000       8.952409       243.6074 
 3277   0.0000       8.955418       243.6893 
 3278   0.0000       8.956674       243.7235 
 3279   0.0000       8.960898       243.8384 
 3280   0.0000       8.965065       243.9518 
 3281   0.0000       8.968906       244.0563 
 3282   0.0000       8.971126       244.1168 
 3283   0.0000       8.974642       244.2124 
 3284   0.0000       8.983152       244.4440 
 3285   0.0000       8.986695       244.5404 
 3286   0.0000       8.991082       244.6598 
 3287   0.0000       8.994348       244.7487 
 3288   0.0000       9.001051       244.9310 
 3289   0.0000       9.003227       244.9903 
 3290   0.0000       9.012473       245.2419 
 3291   0.0000       9.015511       245.3245 
 3292   0.0000       9.015736       245.3307 
 3293   0.0000       9.021848       245.4970 
 3294   0.0000       9.022860       245.5245 
 3295   0.0000       9.024115       245.5586 
 3296   0.0000       9.031648       245.7636 
 3297   0.0000       9.034394       245.8383 
 3298   0.0000       9.037564       245.9246 
 3299   0.0000       9.040002       245.9910 
 3300   0.0000       9.041382       246.0285 
 3301   0.0000       9.048367       246.2186 
 3302   0.0000       9.049418       246.2472 
 3303   0.0000       9.055205       246.4047 
 3304   0.0000       9.060408       246.5462 
 3305   0.0000       9.068248       246.7596 
 3306   0.0000       9.075297       246.9514 
 3307   0.0000       9.076902       246.9950 
 3308   0.0000       9.081452       247.1189 
 3309   0.0000       9.088317       247.3057 
 3310   0.0000       9.091817       247.4009 
 3311   0.0000       9.094267       247.4676 
 3312   0.0000       9.099754       247.6169 
 3313   0.0000       9.101179       247.6557 
 3314   0.0000       9.108300       247.8494 
 3315   0.0000       9.110180       247.9006 
 3316   0.0000       9.124733       248.2966 
 3317   0.0000       9.125505       248.3176 
 3318   0.0000       9.132737       248.5144 
 3319   0.0000       9.138764       248.6784 
 3320   0.0000       9.142720       248.7861 
 3321   0.0000       9.146720       248.8949 
 3322   0.0000       9.153050       249.0671 
 3323   0.0000       9.157399       249.1855 
 3324   0.0000       9.160492       249.2697 
 3325   0.0000       9.163270       249.3452 
 3326   0.0000       9.165668       249.4105 
 3327   0.0000       9.174048       249.6385 
 3328   0.0000       9.179836       249.7960 
 3329   0.0000       9.183670       249.9004 
 3330   0.0000       9.186115       249.9669 
 3331   0.0000       9.187094       249.9935 
 3332   0.0000       9.191153       250.1040 
 3333   0.0000       9.199172       250.3222 
 3334   0.0000       9.202568       250.4146 
 3335   0.0000       9.208541       250.5772 
 3336   0.0000       9.215166       250.7574 
 3337   0.0000       9.217191       250.8125 
 3338   0.0000       9.227507       251.0932 
 3339   0.0000       9.229336       251.1430 
 3340   0.0000       9.242941       251.5132 
 3341   0.0000       9.251562       251.7478 
 3342   0.0000       9.256931       251.8939 
 3343   0.0000       9.262589       252.0479 
 3344   0.0000       9.265625       252.1305 
 3345   0.0000       9.274661       252.3764 
 3346   0.0000       9.281013       252.5492 
 3347   0.0000       9.288062       252.7410 
 3348   0.0000       9.291072       252.8229 
 3349   0.0000       9.301671       253.1113 
 3350   0.0000       9.308516       253.2976 
 3351   0.0000       9.323194       253.6970 
 3352   0.0000       9.328706       253.8470 
 3353   0.0000       9.340169       254.1589 
 3354   0.0000       9.344008       254.2634 
 3355   0.0000       9.345274       254.2978 
 3356   0.0000       9.355906       254.5871 
 3357   0.0000       9.367286       254.8968 
 3358   0.0000       9.371400       255.0088 
 3359   0.0000       9.380799       255.2645 
 3360   0.0000       9.382467       255.3099 
 3361   0.0000       9.396295       255.6862 
 3362   0.0000       9.396929       255.7034 
 3363   0.0000       9.404520       255.9100 
 3364   0.0000       9.411972       256.1128 
 3365   0.0000       9.420826       256.3537 
 3366   0.0000       9.424326       256.4489 
 3367   0.0000       9.427626       256.5387 
 3368   0.0000       9.431865       256.6541 
 3369   0.0000       9.438978       256.8476 
 3370   0.0000       9.445351       257.0211 
 3371   0.0000       9.453893       257.2535 
 3372   0.0000       9.454960       257.2826 
 3373   0.0000       9.462925       257.4993 
 3374   0.0000       9.467534       257.6247 
 3375   0.0000       9.478408       257.9206 
 3376   0.0000       9.484335       258.0819 
 3377   0.0000       9.490495       258.2495 
 3378   0.0000       9.492227       258.2966 
 3379   0.0000       9.500913       258.5330 
 3380   0.0000       9.512028       258.8354 
 3381   0.0000       9.514894       258.9134 
 3382   0.0000       9.516707       258.9628 
 3383   0.0000       9.536327       259.4966 
 3384   0.0000       9.546060       259.7615 
 3385   0.0000       9.547279       259.7947 
 3386   0.0000       9.552496       259.9366 
 3387   0.0000       9.554415       259.9889 
 3388   0.0000       9.566081       260.3063 
 3389   0.0000       9.573527       260.5089 
 3390   0.0000       9.590087       260.9595 
 3391   0.0000       9.592888       261.0358 
 3392   0.0000       9.604773       261.3592 
 3393   0.0000       9.627763       261.9848 
 3394   0.0000       9.634262       262.1616 
 3395   0.0000       9.638236       262.2697 
 3396   0.0000       9.654559       262.7139 
 3397   0.0000       9.668303       263.0879 
 3398   0.0000       9.670900       263.1586 
 3399   0.0000       9.672159       263.1928 
 3400   0.0000       9.676339       263.3066 
 3401   0.0000       9.685160       263.5466 
 3402   0.0000       9.698821       263.9183 
 3403   0.0000       9.715025       264.3593 
 3404   0.0000       9.717611       264.4296 
 3405   0.0000       9.718591       264.4563 
 3406   0.0000       9.724497       264.6170 
 3407   0.0000       9.729113       264.7426 
 3408   0.0000       9.731587       264.8099 
 3409   0.0000       9.735943       264.9285 
 3410   0.0000       9.740179       265.0438 
 3411   0.0000       9.748029       265.2573 
 3412   0.0000       9.752376       265.3756 
 3413   0.0000       9.753909       265.4174 
 3414   0.0000       9.759998       265.5830 
 3415   0.0000       9.766526       265.7607 
 3416   0.0000       9.773175       265.9416 
 3417   0.0000       9.778749       266.0933 
 3418   0.0000       9.780061       266.1290 
 3419   0.0000       9.782886       266.2059 
 3420   0.0000       9.788377       266.3553 
 3421   0.0000       9.794416       266.5196 
 3422   0.0000       9.796148       266.5667 
 3423   0.0000       9.797157       266.5942 
 3424   0.0000       9.801349       266.7083 
 3425   0.0000       9.803257       266.7602 
 3426   0.0000       9.812325       267.0069 
 3427   0.0000       9.819275       267.1961 
 3428   0.0000       9.831875       267.5389 
 3429   0.0000       9.835608       267.6405 
 3430   0.0000       9.840508       267.7738 
 3431   0.0000       9.841787       267.8086 
 3432   0.0000       9.848738       267.9978 
 3433   0.0000       9.852128       268.0900 
 3434   0.0000       9.855832       268.1908 
 3435   0.0000       9.858852       268.2730 
 3436   0.0000       9.861355       268.3411 
 3437   0.0000       9.864995       268.4402 
 3438   0.0000       9.870645       268.5939 
 3439   0.0000       9.876502       268.7533 
 3440   0.0000       9.881133       268.8793 
 3441   0.0000       9.882696       268.9218 
 3442   0.0000       9.885027       268.9852 
 3443   0.0000       9.891537       269.1624 
 3444   0.0000       9.892691       269.1938 
 3445   0.0000       9.897886       269.3352 
 3446   0.0000       9.899442       269.3775 
 3447   0.0000       9.901146       269.4239 
 3448   0.0000       9.906150       269.5600 
 3449   0.0000       9.908644       269.6279 
 3450   0.0000       9.913426       269.7580 
 3451   0.0000       9.917138       269.8591 
 3452   0.0000       9.919440       269.9217 
 3453   0.0000       9.926703       270.1193 
 3454   0.0000       9.928208       270.1603 
 3455   0.0000       9.933377       270.3009 
 3456   0.0000       9.934133       270.3215 
 3457   0.0000       9.939750       270.4744 
 3458   0.0000       9.945573       270.6328 
 3459   0.0000       9.958008       270.9712 
 3460   0.0000       9.960631       271.0426 
 3461   0.0000       9.963787       271.1284 
 3462   0.0000       9.967873       271.2396 
 3463   0.0000       9.973061       271.3808 
 3464   0.0000       9.976036       271.4617 
 3465   0.0000       9.978944       271.5409 
 3466   0.0000       9.983154       271.6554 
 3467   0.0000       9.993196       271.9287 
 3468   0.0000      10.000465       272.1265 
 3469   0.0000      10.017121       272.5797 
 3470   0.0000      10.019862       272.6543 
 3471   0.0000      10.021838       272.7081 
 3472   0.0000      10.023515       272.7537 
 3473   0.0000      10.031245       272.9641 
 3474   0.0000      10.037617       273.1375 
 3475   0.0000      10.044439       273.3231 
 3476   0.0000      10.050244       273.4810 
 3477   0.0000      10.052708       273.5481 
 3478   0.0000      10.059685       273.7380 
 3479   0.0000      10.063504       273.8419 
 3480   0.0000      10.070493       274.0320 
 3481   0.0000      10.072632       274.0903 
 3482   0.0000      10.076133       274.1855 
 3483   0.0000      10.080757       274.3113 
 3484   0.0000      10.083728       274.3922 
 3485   0.0000      10.090445       274.5750 
 3486   0.0000      10.094280       274.6793 
 3487   0.0000      10.102690       274.9082 
 3488   0.0000      10.113950       275.2146 
 3489   0.0000      10.118323       275.3336 
 3490   0.0000      10.127262       275.5768 
 3491   0.0000      10.133923       275.7581 
 3492   0.0000      10.137565       275.8572 
 3493   0.0000      10.152241       276.2565 
 3494   0.0000      10.161356       276.5045 
 3495   0.0000      10.164319       276.5852 
 3496   0.0000      10.178048       276.9588 
 3497   0.0000      10.182951       277.0922 
 3498   0.0000      10.184202       277.1262 
 3499   0.0000      10.188653       277.2474 
 3500   0.0000      10.193298       277.3738 
 3501   0.0000      10.208719       277.7934 
 3502   0.0000      10.213076       277.9119 
 3503   0.0000      10.218229       278.0522 
 3504   0.0000      10.227848       278.3139 
 3505   0.0000      10.231603       278.4161 
 3506   0.0000      10.232993       278.4539 
 3507   0.0000      10.238524       278.6044 
 3508   0.0000      10.246792       278.8294 
 3509   0.0000      10.252619       278.9880 
 3510   0.0000      10.255620       279.0696 
 3511   0.0000      10.258673       279.1527 
 3512   0.0000      10.260075       279.1908 
 3513   0.0000      10.269812       279.4558 
 3514   0.0000      10.273614       279.5593 
 3515   0.0000      10.283465       279.8273 
 3516   0.0000      10.290757       280.0257 
 3517   0.0000      10.301146       280.3084 
 3518   0.0000      10.304796       280.4078 
 3519   0.0000      10.314285       280.6660 
 3520   0.0000      10.322661       280.8939 
 3521   0.0000      10.329010       281.0666 
 3522   0.0000      10.331178       281.1256 
 3523   0.0000      10.339466       281.3512 
 3524   0.0000      10.343710       281.4667 
 3525   0.0000      10.346601       281.5453 
 3526   0.0000      10.365526       282.0603 
 3527   0.0000      10.369390       282.1655 
 3528   0.0000      10.372567       282.2519 
 3529   0.0000      10.380253       282.4611 
 3530   0.0000      10.383689       282.5545 
 3531   0.0000      10.388364       282.6818 
 3532   0.0000      10.392634       282.7980 
 3533   0.0000      10.394798       282.8568 
 3534   0.0000      10.400497       283.0119 
 3535   0.0000      10.409875       283.2671 
 3536   0.0000      10.426008       283.7061 
 3537   0.0000      10.441114       284.1172 
 3538   0.0000      10.449392       284.3424 
 3539   0.0000      10.462230       284.6917 
 3540   0.0000      10.467189       284.8267 
 3541   0.0000      10.483315       285.2655 
 3542   0.0000      10.485757       285.3319 
 3543   0.0000      10.494716       285.5757 
 3544   0.0000      10.518621       286.2262 
 3545   0.0000      10.529363       286.5185 
 3546   0.0000      10.533806       286.6394 
 3547   0.0000      10.535476       286.6849 
 3548   0.0000      10.541485       286.8484 
 3549   0.0000      10.549682       287.0714 
 3550   0.0000      10.561731       287.3993 
 3551   0.0000      10.580537       287.9111 
 3552   0.0000      10.586336       288.0689 
 3553   0.0000      10.588328       288.1230 
 3554   0.0000      10.614776       288.8427 
 3555   0.0000      10.640942       289.5547 
 3556   0.0000      10.656342       289.9738 
 3557   0.0000      10.661143       290.1044 
 3558   0.0000      10.678184       290.5682 
 3559   0.0000      10.687253       290.8149 
 3560   0.0000      10.689920       290.8875 
 3561   0.0000      10.691356       290.9266 
 3562   0.0000      10.698094       291.1099 
 3563   0.0000      10.703370       291.2535 
 3564   0.0000      10.725031       291.8429 
 3565   0.0000      10.732367       292.0425 
 3566   0.0000      10.758819       292.7624 
 3567   0.0000      10.759157       292.7715 
 3568   0.0000      10.762812       292.8710 
 3569   0.0000      10.798354       293.8381 
 3570   0.0000      10.802716       293.9568 
 3571   0.0000      10.840415       294.9827 
 3572   0.0000      10.850304       295.2518 
 3573   0.0000      10.888095       296.2801 
 3574   0.0000      10.914010       296.9853 
 3575   0.0000      10.921950       297.2014 
 3576   0.0000      10.923950       297.2558 
 3577   0.0000      10.974520       298.6319 
 3578   0.0000      11.000676       299.3436 
 3579   0.0000      11.029894       300.1387 
 3580   0.0000      11.067872       301.1721 
 3581   0.0000      11.084678       301.6294 
 3582   0.0000      11.089026       301.7477 
 3583   0.0000      11.109338       302.3005 
 3584   0.0000      11.138318       303.0890 
 3585   0.0000      11.144722       303.2633 
 3586   0.0000      11.155632       303.5602 
 3587   0.0000      11.236389       305.7577 
 3588   0.0000      11.261039       306.4284 
 3589   0.0000      11.297077       307.4091 
 3590   0.0000      11.364820       309.2525 
 3591   0.0000      11.389683       309.9290 
 3592   0.0000      11.395267       310.0810 
 3593   0.0000      11.442830       311.3752 
 3594   0.0000      11.469693       312.1062 
 3595   0.0000      11.499522       312.9179 
 3596   0.0000      11.534149       313.8602 
 3597   0.0000      11.552008       314.3461 
 3598   0.0000      11.562296       314.6261 
 3599   0.0000      11.568993       314.8083 
 3600   0.0000      11.583427       315.2011 
 3601   0.0000      11.619618       316.1859 
 3602   0.0000      11.654946       317.1472 
 3603   0.0000      11.675114       317.6960 
 3604   0.0000      11.686550       318.0072 
 3605   0.0000      11.753000       319.8154 
 3606   0.0000      11.754365       319.8525 
 3607   0.0000      11.780312       320.5586 
 3608   0.0000      11.805085       321.2327 
 3609   0.0000      11.826541       321.8165 
 3610   0.0000      11.842047       322.2385 
 3611   0.0000      11.847028       322.3740 
 3612   0.0000      11.879793       323.2656 
 3613   0.0000      11.906548       323.9937 
 3614   0.0000      11.927666       324.5683 
 3615   0.0000      11.946628       325.0843 
 3616   0.0000      11.967144       325.6425 
 3617   0.0000      12.006672       326.7182 
 3618   0.0000      12.034429       327.4735 
 3619   0.0000      12.041588       327.6683 
 3620   0.0000      12.075144       328.5814 
 3621   0.0000      12.093360       329.0770 
 3622   0.0000      12.101372       329.2951 
 3623   0.0000      12.125902       329.9626 
 3624   0.0000      12.133953       330.1816 
 3625   0.0000      12.185894       331.5950 
 3626   0.0000      12.188854       331.6756 
 3627   0.0000      12.196257       331.8770 
 3628   0.0000      12.224056       332.6335 
 3629   0.0000      12.236209       332.9642 
 3630   0.0000      12.250107       333.3424 
 3631   0.0000      12.277528       334.0885 
 3632   0.0000      12.280723       334.1755 
 3633   0.0000      12.297643       334.6359 
 3634   0.0000      12.311420       335.0108 
 3635   0.0000      12.322404       335.3096 
 3636   0.0000      12.328450       335.4742 
 3637   0.0000      12.333690       335.6168 
 3638   0.0000      12.343602       335.8865 
 3639   0.0000      12.345619       335.9414 
 3640   0.0000      12.358878       336.3022 
 3641   0.0000      12.387585       337.0833 
 3642   0.0000      12.403919       337.5278 
 3643   0.0000      12.424934       338.0996 
 3644   0.0000      12.452256       338.8431 
 3645   0.0000      12.482793       339.6741 
 3646   0.0000      12.487633       339.8058 
 3647   0.0000      12.549162       341.4801 
 3648   0.0000      12.556265       341.6733 
 3649   0.0000      12.569006       342.0201 
 3650   0.0000      12.572999       342.1287 
 3651   0.0000      12.583667       342.4190 
 3652   0.0000      12.604012       342.9726 
 3653   0.0000      12.649948       344.2226 
 3654   0.0000      12.670458       344.7807 
 3655   0.0000      12.689591       345.3013 
 3656   0.0000      12.696765       345.4965 
 3657   0.0000      12.703420       345.6776 
 3658   0.0000      12.709027       345.8302 
 3659   0.0000      12.757387       347.1461 
 3660   0.0000      12.794916       348.1674 
 3661   0.0000      12.801297       348.3410 
 3662   0.0000      12.858212       349.8897 
 3663   0.0000      12.885961       350.6448 
 3664   0.0000      12.902970       351.1077 
 3665   0.0000      12.911624       351.3431 
 3666   0.0000      12.960000       352.6595 
 3667   0.0000      13.028091       354.5124 
 3668   0.0000      13.087520       356.1295 
 3669   0.0000      13.100482       356.4822 
 3670   0.0000      13.141057       357.5863 
 3671   0.0000      13.143234       357.6456 
 3672   0.0000      13.150425       357.8413 
 3673   0.0000      13.156821       358.0153 
 3674   0.0000      13.178971       358.6180 
 3675   0.0000      13.179511       358.6327 
 3676   0.0000      13.187151       358.8406 
 3677   0.0000      13.239590       360.2675 
 3678   0.0000      13.251823       360.6004 
 3679   0.0000      13.281410       361.4055 
 3680   0.0000      13.287321       361.5664 
 3681   0.0000      13.401071       364.6617 
 3682   0.0000      13.449097       365.9685 
 3683   0.0000      13.537236       368.3669 
 3684   0.0000      13.656699       371.6177 
 3685   0.0000      13.998377       380.9152 
 3686   0.0000      14.247102       387.6834 
 3687   0.0000      14.355539       390.6341 
 3688   0.0000      14.432048       392.7160 
 3689   0.0000      14.452293       393.2669 
 3690   0.0000      14.531494       395.4221 
 3691   0.0000      14.561065       396.2267 
 3692   0.0000      14.828443       403.5025 
 3693   0.0000      15.102276       410.9538 
 3694   0.0000      15.114389       411.2834 
 3695   0.0000      27.981614       761.4184 
 3696   0.0000      28.050687       763.2980 
 3697   0.0000      28.125534       765.3347 
 3698   0.0000      28.336141       771.0656 
 3699   0.0000      28.460862       774.4594 
 3700   0.0000      28.465793       774.5936 
 3701   0.0000      28.474271       774.8243 
 3702   0.0000      28.537029       776.5320 
 3703   0.0000      28.548020       776.8311 
 3704   0.0000      28.550020       776.8856 
 3705   0.0000      28.558761       777.1234 
 3706   0.0000      28.564422       777.2774 
 3707   0.0000      28.621579       778.8328 
 3708   0.0000      28.683819       780.5264 
 3709   0.0000      28.751014       782.3549 
 3710   0.0000      28.849850       785.0443 
 3711   0.0000      28.857348       785.2483 
 3712   0.0000      28.914396       786.8007 
 3713   0.0000      28.918804       786.9207 
 3714   0.0000      28.940253       787.5043 
 3715   0.0000      28.948737       787.7352 
 3716   0.0000      28.972877       788.3921 
 3717   0.0000      29.008333       789.3569 
 3718   0.0000      29.034837       790.0781 
 3719   0.0000      29.045006       790.3548 
 3720   0.0000      29.050576       790.5064 
 3721   0.0000      29.067934       790.9787 
 3722   0.0000      29.120958       792.4216 
 3723   0.0000      29.128604       792.6296 
 3724   0.0000      29.179992       794.0280 
 3725   0.0000      29.182650       794.1003 
 3726   0.0000      29.213195       794.9315 
 3727   0.0000      29.264367       796.3239 
 3728   0.0000      29.271348       796.5139 
 3729   0.0000      29.309217       797.5443 
 3730   0.0000      29.316262       797.7361 
 3731   0.0000      29.357767       798.8655 
 3732   0.0000      29.369230       799.1774 
 3733   0.0000      37.769482      1027.7598 
 3734   0.0000      37.972789      1033.2921 
 3735   0.0000      37.998188      1033.9833 
 3736   0.0000      38.363019      1043.9108 
 3737   0.0000      38.425887      1045.6215 
 3738   0.0000      48.303897      1314.4159 
 3739   0.0000      48.464600      1318.7888 
 3740   0.0000      48.475488      1319.0851 
 3741   0.0000      48.531622      1320.6126 
 3742   0.0000     147.109120      4003.0427 
 3743   0.0000     147.183804      4005.0749 
 3744   0.0000     147.260440      4007.1603 
 3745   0.0000     147.445049      4012.1838 
 3746   0.0000     147.578104      4015.8044 
 3747   0.0000     147.585696      4016.0110 
 3748   0.0000     147.603578      4016.4976 
 3749   0.0000     147.646630      4017.6691 
 3750   0.0000     147.663544      4018.1293 
 3751   0.0000     147.665086      4018.1713 
 3752   0.0000     147.670580      4018.3208 
 3753   0.0000     147.682359      4018.6413 
 3754   0.0000     147.715298      4019.5376 
 3755   0.0000     147.790727      4021.5901 
 3756   0.0000     147.870348      4023.7567 
 3757   0.0000     147.940487      4025.6653 
 3758   0.0000     147.953671      4026.0241 
 3759   0.0000     147.994673      4027.1398 
 3760   0.0000     148.008542      4027.5172 
 3761   0.0000     148.047596      4028.5799 
 3762   0.0000     148.061524      4028.9589 
 3763   0.0000     148.097553      4029.9393 
 3764   0.0000     148.113932      4030.3850 
 3765   0.0000     148.117029      4030.4693 
 3766   0.0000     148.124333      4030.6680 
 3767   0.0000     148.171745      4031.9582 
 3768   0.0000     148.231284      4033.5783 
 3769   0.0000     148.274910      4034.7654 
 3770   0.0000     148.281868      4034.9548 
 3771   0.0000     148.339522      4036.5236 
 3772   0.0000     148.343703      4036.6374 
 3773   0.0000     148.362832      4037.1579 
 3774   0.0000     148.418993      4038.6861 
 3775   0.0000     148.432033      4039.0410 
 3776   0.0000     148.445986      4039.4207 
 3777   0.0000     148.455827      4039.6884 
 3778   0.0000     148.471616      4040.1181 
 3779   0.0000     148.525274      4041.5782 
 3780   0.0000     197.133713      5364.2811 
 3781   0.0000     197.359074      5370.4134 
 3782   0.0000     197.393642      5371.3541 
 3783   0.0000     197.792730      5382.2138 
 3784   0.0000     197.872835      5384.3936 
 3785   0.0000     253.414603      6895.7619 
 3786   0.0000     253.597974      6900.7517 
 3787   0.0000     253.612273      6901.1408 
 3788   0.0000     253.691120      6903.2863 

                    ********************************
                    * MULLIKEN POPULATION ANALYSIS *
                    ********************************

-----------------------
MULLIKEN ATOMIC CHARGES
-----------------------
   0 C :   -0.037939
   1 C :   -0.068449
   2 C :   -0.127192
   3 C :    0.044798
   4 C :    0.244548
   5 N :   -0.343138
   6 C :   -0.159404
   7 C :   -0.000030
   8 C :   -0.176850
   9 C :    0.331946
  10 N :   -0.321214
  11 C :    0.056966
  12 C :    0.074741
  13 O :   -0.280038
  14 C :   -0.032083
  15 C :    0.024574
  16 C :   -0.150552
  17 C :   -0.121838
  18 C :   -0.296479
  19 C :   -0.282317
  20 C :   -0.297931
  21 O :   -0.446137
  22 H :    0.106251
  23 H :    0.140775
  24 H :    0.122676
  25 H :    0.134601
  26 H :    0.112430
  27 H :    0.143780
  28 H :    0.106521
  29 H :    0.110985
  30 H :    0.084330
  31 H :    0.086800
  32 H :    0.105389
  33 H :    0.085339
  34 H :    0.206071
  35 H :    0.114285
  36 H :    0.117253
  37 H :    0.077943
  38 H :    0.087499
  39 C :    0.047713
  40 H :    0.137427
  41 H :    0.150302
  42 H :    0.090539
  43 C :    0.187596
  44 C :   -0.149556
  45 C :   -0.125803
  46 C :   -0.101024
  47 C :   -0.169304
  48 C :    0.001371
  49 H :    0.116290
  50 H :    0.100081
  51 H :    0.099582
  52 H :    0.116493
  53 H :    0.080439
  54 H :    0.134196
  55 O :   -0.313814
  56 C :   -0.107425
  57 C :    0.119123
  58 C :   -0.111948
  59 C :   -0.123837
  60 C :   -0.101461
  61 C :   -0.122832
  62 C :   -0.296483
  63 C :    0.166061
  64 C :    0.056568
  65 C :    0.203561
  66 C :    0.186045
  67 N :   -0.269902
  68 N :   -0.270072
  69 C :    0.023523
  70 C :    0.010622
  71 N :   -0.268226
  72 O :   -0.394724
  73 H :    0.247238
  74 H :    0.141100
  75 H :    0.142873
  76 H :    0.084591
  77 H :    0.101141
  78 H :    0.097065
  79 H :    0.102554
  80 H :    0.077900
  81 H :    0.118841
  82 H :    0.119079
  83 H :    0.087589
Sum of atomic charges:   -0.0000000

--------------------------------
MULLIKEN REDUCED ORBITAL CHARGES
--------------------------------
  0 C s       :     3.270103  s :     3.270103
      pz      :     0.904573  p :     2.648672
      px      :     0.826796
      py      :     0.917302
      dz2     :     0.028379  d :     0.102504
      dxz     :     0.015269
      dyz     :     0.015480
      dx2y2   :     0.017944
      dxy     :     0.025432
      f0      :     0.001634  f :     0.015348
      f+1     :     0.002086
      f-1     :     0.002523
      f+2     :     0.002654
      f-2     :     0.001938
      f+3     :     0.001870
      f-3     :     0.002642
      g0      :     0.000105  g :     0.001311
      g+1     :     0.000119
      g-1     :     0.000149
      g+2     :     0.000100
      g-2     :     0.000186
      g+3     :     0.000209
      g-3     :     0.000154
      g+4     :     0.000128
      g-4     :     0.000162
  1 C s       :     3.176965  s :     3.176965
      pz      :     0.944859  p :     2.734938
      px      :     0.868815
      py      :     0.921264
      dz2     :     0.024285  d :     0.133095
      dxz     :     0.028241
      dyz     :     0.028232
      dx2y2   :     0.030469
      dxy     :     0.021868
      f0      :     0.003725  f :     0.021933
      f+1     :     0.002273
      f-1     :     0.003189
      f+2     :     0.003892
      f-2     :     0.003036
      f+3     :     0.001858
      f-3     :     0.003959
      g0      :     0.000134  g :     0.001518
      g+1     :     0.000135
      g-1     :     0.000199
      g+2     :     0.000232
      g-2     :     0.000166
      g+3     :     0.000183
      g-3     :     0.000151
      g+4     :     0.000151
      g-4     :     0.000168
  2 C s       :     3.182887  s :     3.182887
      pz      :     0.934780  p :     2.833624
      px      :     0.986520
      py      :     0.912323
      dz2     :     0.023262  d :     0.096761
      dxz     :     0.010594
      dyz     :     0.028675
      dx2y2   :     0.026308
      dxy     :     0.007921
      f0      :     0.002028  f :     0.012908
      f+1     :     0.001322
      f-1     :     0.002197
      f+2     :     0.002617
      f-2     :     0.001367
      f+3     :     0.001519
      f-3     :     0.001858
      g0      :     0.000103  g :     0.001013
      g+1     :     0.000103
      g-1     :     0.000121
      g+2     :     0.000160
      g-2     :     0.000111
      g+3     :     0.000101
      g-3     :     0.000097
      g+4     :     0.000125
      g-4     :     0.000094
  3 C s       :     3.160438  s :     3.160438
      pz      :     0.945959  p :     2.635103
      px      :     0.783685
      py      :     0.905459
      dz2     :     0.033167  d :     0.137018
      dxz     :     0.025131
      dyz     :     0.026493
      dx2y2   :     0.034957
      dxy     :     0.017271
      f0      :     0.003635  f :     0.021135
      f+1     :     0.001862
      f-1     :     0.003179
      f+2     :     0.004093
      f-2     :     0.002665
      f+3     :     0.002092
      f-3     :     0.003608
      g0      :     0.000124  g :     0.001509
      g+1     :     0.000137
      g-1     :     0.000187
      g+2     :     0.000241
      g-2     :     0.000165
      g+3     :     0.000186
      g-3     :     0.000139
      g+4     :     0.000174
      g-4     :     0.000156
  4 C s       :     3.105789  s :     3.105789
      pz      :     0.741472  p :     2.362310
      px      :     0.862932
      py      :     0.757907
      dz2     :     0.068947  d :     0.250204
      dxz     :     0.035398
      dyz     :     0.036288
      dx2y2   :     0.071348
      dxy     :     0.038223
      f0      :     0.002849  f :     0.033466
      f+1     :     0.005108
      f-1     :     0.004658
      f+2     :     0.007437
      f-2     :     0.002926
      f+3     :     0.004032
      f-3     :     0.006456
      g0      :     0.000248  g :     0.003682
      g+1     :     0.000280
      g-1     :     0.000458
      g+2     :     0.000224
      g-2     :     0.000592
      g+3     :     0.000544
      g-3     :     0.000615
      g+4     :     0.000310
      g-4     :     0.000410
  5 N s       :     3.578423  s :     3.578423
      pz      :     1.306264  p :     3.703465
      px      :     1.122805
      py      :     1.274396
      dz2     :     0.014686  d :     0.052852
      dxz     :     0.007566
      dyz     :     0.011697
      dx2y2   :     0.012568
      dxy     :     0.006335
      f0      :     0.000982  f :     0.007928
      f+1     :     0.000664
      f-1     :     0.001664
      f+2     :     0.001686
      f-2     :     0.001414
      f+3     :     0.000594
      f-3     :     0.000924
      g0      :     0.000034  g :     0.000469
      g+1     :     0.000032
      g-1     :     0.000052
      g+2     :     0.000034
      g-2     :     0.000099
      g+3     :     0.000099
      g-3     :     0.000056
      g+4     :     0.000034
      g-4     :     0.000029
  6 C s       :     3.268534  s :     3.268534
      pz      :     0.913413  p :     2.783720
      px      :     1.063767
      py      :     0.806540
      dz2     :     0.017358  d :     0.093664
      dxz     :     0.013739
      dyz     :     0.021979
      dx2y2   :     0.027269
      dxy     :     0.013320
      f0      :     0.001974  f :     0.012553
      f+1     :     0.000876
      f-1     :     0.002438
      f+2     :     0.002435
      f-2     :     0.001339
      f+3     :     0.001403
      f-3     :     0.002088
      g0      :     0.000078  g :     0.000932
      g+1     :     0.000050
      g-1     :     0.000181
      g+2     :     0.000145
      g-2     :     0.000102
      g+3     :     0.000082
      g-3     :     0.000091
      g+4     :     0.000113
      g-4     :     0.000091
  7 C s       :     3.135199  s :     3.135199
      pz      :     0.984538  p :     2.713604
      px      :     0.785021
      py      :     0.944045
      dz2     :     0.025295  d :     0.129467
      dxz     :     0.022242
      dyz     :     0.037179
      dx2y2   :     0.022153
      dxy     :     0.022598
      f0      :     0.004051  f :     0.020290
      f+1     :     0.002036
      f-1     :     0.003160
      f+2     :     0.003871
      f-2     :     0.001593
      f+3     :     0.002412
      f-3     :     0.003166
      g0      :     0.000177  g :     0.001470
      g+1     :     0.000177
      g-1     :     0.000182
      g+2     :     0.000180
      g-2     :     0.000148
      g+3     :     0.000122
      g-3     :     0.000109
      g+4     :     0.000194
      g-4     :     0.000181
  8 C s       :     3.276943  s :     3.276943
      pz      :     0.807761  p :     2.787383
      px      :     1.062611
      py      :     0.917011
      dz2     :     0.027244  d :     0.099033
      dxz     :     0.016200
      dyz     :     0.023944
      dx2y2   :     0.022054
      dxy     :     0.009590
      f0      :     0.003097  f :     0.012557
      f+1     :     0.001505
      f-1     :     0.002804
      f+2     :     0.002335
      f-2     :     0.001401
      f+3     :     0.000922
      f-3     :     0.000493
      g0      :     0.000129  g :     0.000934
      g+1     :     0.000107
      g-1     :     0.000194
      g+2     :     0.000169
      g-2     :     0.000113
      g+3     :     0.000070
      g-3     :     0.000078
      g+4     :     0.000024
      g-4     :     0.000049
  9 C s       :     3.187761  s :     3.187761
      pz      :     0.711554  p :     2.239004
      px      :     0.774802
      py      :     0.752648
      dz2     :     0.045300  d :     0.201767
      dxz     :     0.035129
      dyz     :     0.034032
      dx2y2   :     0.047136
      dxy     :     0.040169
      f0      :     0.003533  f :     0.036263
      f+1     :     0.005631
      f-1     :     0.004291
      f+2     :     0.007799
      f-2     :     0.003234
      f+3     :     0.005183
      f-3     :     0.006591
      g0      :     0.000247  g :     0.003260
      g+1     :     0.000374
      g-1     :     0.000315
      g+2     :     0.000244
      g-2     :     0.000537
      g+3     :     0.000453
      g-3     :     0.000432
      g+4     :     0.000309
      g-4     :     0.000349
 10 N s       :     3.639028  s :     3.639028
      pz      :     1.313576  p :     3.599635
      px      :     1.033711
      py      :     1.252348
      dz2     :     0.014507  d :     0.074422
      dxz     :     0.017064
      dyz     :     0.010563
      dx2y2   :     0.016350
      dxy     :     0.015938
      f0      :     0.000455  f :     0.007568
      f+1     :     0.001295
      f-1     :     0.000888
      f+2     :     0.001339
      f-2     :     0.001054
      f+3     :     0.001180
      f-3     :     0.001356
      g0      :     0.000059  g :     0.000561
      g+1     :     0.000059
      g-1     :     0.000037
      g+2     :     0.000037
      g-2     :     0.000049
      g+3     :     0.000090
      g-3     :     0.000064
      g+4     :     0.000080
      g-4     :     0.000086
 11 C s       :     3.164381  s :     3.164381
      pz      :     0.932005  p :     2.610181
      px      :     0.756228
      py      :     0.921948
      dz2     :     0.028623  d :     0.140518
      dxz     :     0.040575
      dyz     :     0.008778
      dx2y2   :     0.031069
      dxy     :     0.031473
      f0      :     0.002158  f :     0.025806
      f+1     :     0.004506
      f-1     :     0.001603
      f+2     :     0.003048
      f-2     :     0.004562
      f+3     :     0.005476
      f-3     :     0.004454
      g0      :     0.000182  g :     0.002148
      g+1     :     0.000183
      g-1     :     0.000179
      g+2     :     0.000288
      g-2     :     0.000118
      g+3     :     0.000272
      g-3     :     0.000278
      g+4     :     0.000331
      g-4     :     0.000318
 12 C s       :     3.166366  s :     3.166366
      pz      :     0.991834  p :     2.568553
      px      :     0.666937
      py      :     0.909781
      dz2     :     0.037328  d :     0.155240
      dxz     :     0.036550
      dyz     :     0.007090
      dx2y2   :     0.030903
      dxy     :     0.043369
      f0      :     0.004013  f :     0.032184
      f+1     :     0.004564
      f-1     :     0.002221
      f+2     :     0.004029
      f-2     :     0.005525
      f+3     :     0.007291
      f-3     :     0.004540
      g0      :     0.000181  g :     0.002917
      g+1     :     0.000356
      g-1     :     0.000185
      g+2     :     0.000329
      g-2     :     0.000241
      g+3     :     0.000273
      g-3     :     0.000375
      g+4     :     0.000556
      g-4     :     0.000422
 13 O s       :     3.805212  s :     3.805212
      pz      :     1.539051  p :     4.413833
      px      :     1.259583
      py      :     1.615199
      dz2     :     0.010285  d :     0.055266
      dxz     :     0.012553
      dyz     :     0.008669
      dx2y2   :     0.010426
      dxy     :     0.013332
      f0      :     0.000750  f :     0.005468
      f+1     :     0.000753
      f-1     :     0.000573
      f+2     :     0.000820
      f-2     :     0.000762
      f+3     :     0.001010
      f-3     :     0.000800
      g0      :     0.000022  g :     0.000260
      g+1     :     0.000032
      g-1     :     0.000014
      g+2     :     0.000027
      g-2     :     0.000038
      g+3     :     0.000021
      g-3     :     0.000028
      g+4     :     0.000036
      g-4     :     0.000041
 14 C s       :     3.331254  s :     3.331254
      pz      :     0.901592  p :     2.598368
      px      :     0.791125
      py      :     0.905651
      dz2     :     0.013054  d :     0.088069
      dxz     :     0.026763
      dyz     :     0.017895
      dx2y2   :     0.020032
      dxy     :     0.010324
      f0      :     0.000805  f :     0.013295
      f+1     :     0.002466
      f-1     :     0.000988
      f+2     :     0.001709
      f-2     :     0.002485
      f+3     :     0.003480
      f-3     :     0.001361
      g0      :     0.000103  g :     0.001097
      g+1     :     0.000115
      g-1     :     0.000025
      g+2     :     0.000139
      g-2     :     0.000096
      g+3     :     0.000134
      g-3     :     0.000157
      g+4     :     0.000171
      g-4     :     0.000155
 15 C s       :     3.296538  s :     3.296538
      pz      :     0.971732  p :     2.547266
      px      :     0.714695
      py      :     0.860838
      dz2     :     0.029726  d :     0.110669
      dxz     :     0.018693
      dyz     :     0.011594
      dx2y2   :     0.014433
      dxy     :     0.036223
      f0      :     0.002101  f :     0.019498
      f+1     :     0.003407
      f-1     :     0.001811
      f+2     :     0.002144
      f-2     :     0.004126
      f+3     :     0.003812
      f-3     :     0.002097
      g0      :     0.000120  g :     0.001455
      g+1     :     0.000121
      g-1     :     0.000146
      g+2     :     0.000196
      g-2     :     0.000144
      g+3     :     0.000184
      g-3     :     0.000211
      g+4     :     0.000172
      g-4     :     0.000162
 16 C s       :     3.299346  s :     3.299346
      pz      :     0.939398  p :     2.731645
      px      :     0.900821
      py      :     0.891426
      dz2     :     0.021992  d :     0.104011
      dxz     :     0.031277
      dyz     :     0.011610
      dx2y2   :     0.021259
      dxy     :     0.017873
      f0      :     0.002126  f :     0.014372
      f+1     :     0.001508
      f-1     :     0.001575
      f+2     :     0.001729
      f-2     :     0.003084
      f+3     :     0.003215
      f-3     :     0.001135
      g0      :     0.000100  g :     0.001178
      g+1     :     0.000071
      g-1     :     0.000162
      g+2     :     0.000130
      g-2     :     0.000124
      g+3     :     0.000127
      g-3     :     0.000178
      g+4     :     0.000165
      g-4     :     0.000123
 17 C s       :     3.308272  s :     3.308272
      pz      :     0.917569  p :     2.700700
      px      :     0.835153
      py      :     0.947978
      dz2     :     0.008504  d :     0.098883
      dxz     :     0.028521
      dyz     :     0.020678
      dx2y2   :     0.024195
      dxy     :     0.016984
      f0      :     0.000872  f :     0.012859
      f+1     :     0.002527
      f-1     :     0.001041
      f+2     :     0.001684
      f-2     :     0.002274
      f+3     :     0.003356
      f-3     :     0.001106
      g0      :     0.000089  g :     0.001123
      g+1     :     0.000150
      g-1     :     0.000034
      g+2     :     0.000129
      g-2     :     0.000099
      g+3     :     0.000142
      g-3     :     0.000150
      g+4     :     0.000188
      g-4     :     0.000141
 18 C s       :     3.285387  s :     3.285387
      pz      :     0.976646  p :     2.934418
      px      :     0.965942
      py      :     0.991830
      dz2     :     0.020626  d :     0.068834
      dxz     :     0.009622
      dyz     :     0.011442
      dx2y2   :     0.020197
      dxy     :     0.006947
      f0      :     0.001269  f :     0.007230
      f+1     :     0.001000
      f-1     :     0.001280
      f+2     :     0.001170
      f-2     :     0.000678
      f+3     :     0.001045
      f-3     :     0.000789
      g0      :     0.000084  g :     0.000609
      g+1     :     0.000058
      g-1     :     0.000075
      g+2     :     0.000067
      g-2     :     0.000096
      g+3     :     0.000066
      g-3     :     0.000056
      g+4     :     0.000075
      g-4     :     0.000033
 19 C s       :     3.275377  s :     3.275377
      pz      :     0.950661  p :     2.929755
      px      :     0.979396
      py      :     0.999697
      dz2     :     0.014754  d :     0.069270
      dxz     :     0.009385
      dyz     :     0.019644
      dx2y2   :     0.016150
      dxy     :     0.009338
      f0      :     0.001210  f :     0.007298
      f+1     :     0.000958
      f-1     :     0.001366
      f+2     :     0.001794
      f-2     :     0.000811
      f+3     :     0.000855
      f-3     :     0.000305
      g0      :     0.000057  g :     0.000618
      g+1     :     0.000097
      g-1     :     0.000085
      g+2     :     0.000112
      g-2     :     0.000093
      g+3     :     0.000048
      g-3     :     0.000055
      g+4     :     0.000025
      g-4     :     0.000046
 20 C s       :     3.278708  s :     3.278708
      pz      :     1.023688  p :     2.941249
      px      :     0.981647
      py      :     0.935913
      dz2     :     0.010546  d :     0.070017
      dxz     :     0.009246
      dyz     :     0.020874
      dx2y2   :     0.020848
      dxy     :     0.008502
      f0      :     0.000574  f :     0.007332
      f+1     :     0.000700
      f-1     :     0.001577
      f+2     :     0.001244
      f-2     :     0.000647
      f+3     :     0.001324
      f-3     :     0.001265
      g0      :     0.000043  g :     0.000626
      g+1     :     0.000040
      g-1     :     0.000069
      g+2     :     0.000082
      g-2     :     0.000061
      g+3     :     0.000076
      g-3     :     0.000058
      g+4     :     0.000112
      g-4     :     0.000084
 21 O s       :     3.794740  s :     3.794740
      pz      :     1.538016  p :     4.613451
      px      :     1.614932
      py      :     1.460503
      dz2     :     0.007351  d :     0.034172
      dxz     :     0.005467
      dyz     :     0.006658
      dx2y2   :     0.007985
      dxy     :     0.006711
      f0      :     0.000269  f :     0.003579
      f+1     :     0.000528
      f-1     :     0.000553
      f+2     :     0.000531
      f-2     :     0.000665
      f+3     :     0.000526
      f-3     :     0.000507
      g0      :     0.000018  g :     0.000195
      g+1     :     0.000013
      g-1     :     0.000018
      g+2     :     0.000004
      g-2     :     0.000036
      g+3     :     0.000036
      g-3     :     0.000032
      g+4     :     0.000019
      g-4     :     0.000019
 22 H s       :     0.862747  s :     0.862747
      pz      :     0.012149  p :     0.026232
      px      :     0.001793
      py      :     0.012290
      dz2     :     0.000238  d :     0.004445
      dxz     :     0.001788
      dyz     :     0.000160
      dx2y2   :     0.000242
      dxy     :     0.002017
      f0      :     0.000048  f :     0.000325
      f+1     :     0.000030
      f-1     :     0.000011
      f+2     :     0.000054
      f-2     :     0.000019
      f+3     :     0.000040
      f-3     :     0.000123
 23 H s       :     0.830651  s :     0.830651
      pz      :     0.012115  p :     0.024211
      px      :     0.014799
      py      :    -0.002704
      dz2     :     0.000437  d :     0.004074
      dxz     :     0.000299
      dyz     :     0.001430
      dx2y2   :     0.001260
      dxy     :     0.000648
      f0      :     0.000026  f :     0.000290
      f+1     :     0.000009
      f-1     :     0.000051
      f+2     :     0.000055
      f-2     :     0.000023
      f+3     :     0.000025
      f-3     :     0.000101
 24 H s       :     0.847317  s :     0.847317
      pz      :     0.011958  p :     0.025875
      px      :     0.001692
      py      :     0.012225
      dz2     :     0.000226  d :     0.003851
      dxz     :     0.001487
      dyz     :     0.000281
      dx2y2   :     0.000255
      dxy     :     0.001602
      f0      :     0.000033  f :     0.000280
      f+1     :     0.000037
      f-1     :     0.000004
      f+2     :     0.000053
      f-2     :     0.000022
      f+3     :     0.000042
      f-3     :     0.000088
 25 H s       :     0.834521  s :     0.834521
      pz      :     0.006576  p :     0.026687
      px      :     0.013093
      py      :     0.007017
      dz2     :     0.001323  d :     0.003907
      dxz     :     0.001104
      dyz     :     0.000093
      dx2y2   :     0.000623
      dxy     :     0.000765
      f0      :     0.000055  f :     0.000284
      f+1     :     0.000022
      f-1     :     0.000054
      f+2     :     0.000044
      f-2     :     0.000072
      f+3     :     0.000014
      f-3     :     0.000022
 26 H s       :     0.858016  s :     0.858016
      pz      :     0.011613  p :     0.024914
      px      :     0.001600
      py      :     0.011701
      dz2     :     0.000213  d :     0.004323
      dxz     :     0.001873
      dyz     :     0.000175
      dx2y2   :     0.000314
      dxy     :     0.001749
      f0      :     0.000042  f :     0.000317
      f+1     :     0.000033
      f-1     :     0.000003
      f+2     :     0.000083
      f-2     :     0.000018
      f+3     :     0.000041
      f-3     :     0.000097
 27 H s       :     0.828091  s :     0.828091
      pz      :    -0.002527  p :     0.023872
      px      :     0.014482
      py      :     0.011916
      dz2     :     0.001190  d :     0.003978
      dxz     :     0.000550
      dyz     :     0.001123
      dx2y2   :     0.000780
      dxy     :     0.000335
      f0      :     0.000092  f :     0.000280
      f+1     :     0.000027
      f-1     :     0.000057
      f+2     :     0.000059
      f-2     :     0.000025
      f+3     :     0.000009
      f-3     :     0.000010
 28 H s       :     0.860741  s :     0.860741
      pz      :     0.008293  p :     0.028854
      px      :     0.012297
      py      :     0.008263
      dz2     :     0.001292  d :     0.003604
      dxz     :     0.000737
      dyz     :     0.000173
      dx2y2   :     0.000698
      dxy     :     0.000705
      f0      :     0.000058  f :     0.000281
      f+1     :     0.000011
      f-1     :     0.000053
      f+2     :     0.000046
      f-2     :     0.000063
      f+3     :     0.000021
      f-3     :     0.000028
 29 H s       :     0.854815  s :     0.854815
      pz      :     0.006776  p :     0.030096
      px      :     0.013437
      py      :     0.009884
      dz2     :     0.001147  d :     0.003815
      dxz     :     0.000598
      dyz     :     0.001048
      dx2y2   :     0.000655
      dxy     :     0.000367
      f0      :     0.000097  f :     0.000290
      f+1     :     0.000025
      f-1     :     0.000054
      f+2     :     0.000054
      f-2     :     0.000040
      f+3     :     0.000008
      f-3     :     0.000012
 30 H s       :     0.881009  s :     0.881009
      pz      :     0.013614  p :     0.030562
      px      :     0.005419
      py      :     0.011529
      dz2     :     0.000131  d :     0.003811
      dxz     :     0.001662
      dyz     :     0.000177
      dx2y2   :     0.000271
      dxy     :     0.001570
      f0      :     0.000040  f :     0.000289
      f+1     :     0.000028
      f-1     :     0.000004
      f+2     :     0.000075
      f-2     :     0.000015
      f+3     :     0.000035
      f-3     :     0.000092
 31 H s       :     0.879045  s :     0.879045
      pz      :     0.011264  p :     0.030123
      px      :     0.005807
      py      :     0.013052
      dz2     :     0.000282  d :     0.003745
      dxz     :     0.001278
      dyz     :     0.000238
      dx2y2   :     0.000387
      dxy     :     0.001562
      f0      :     0.000031  f :     0.000287
      f+1     :     0.000041
      f-1     :     0.000007
      f+2     :     0.000041
      f-2     :     0.000026
      f+3     :     0.000046
      f-3     :     0.000096
 32 H s       :     0.860672  s :     0.860672
      pz      :     0.011250  p :     0.029985
      px      :     0.011610
      py      :     0.007124
      dz2     :     0.000386  d :     0.003672
      dxz     :     0.000346
      dyz     :     0.001200
      dx2y2   :     0.001103
      dxy     :     0.000638
      f0      :     0.000023  f :     0.000282
      f+1     :     0.000008
      f-1     :     0.000052
      f+2     :     0.000049
      f-2     :     0.000039
      f+3     :     0.000025
      f-3     :     0.000087
 33 H s       :     0.880230  s :     0.880230
      pz      :     0.008868  p :     0.030354
      px      :     0.012626
      py      :     0.008860
      dz2     :     0.001405  d :     0.003788
      dxz     :     0.000974
      dyz     :     0.000222
      dx2y2   :     0.000496
      dxy     :     0.000691
      f0      :     0.000065  f :     0.000289
      f+1     :     0.000028
      f-1     :     0.000060
      f+2     :     0.000034
      f-2     :     0.000070
      f+3     :     0.000016
      f-3     :     0.000015
 34 H s       :     0.722489  s :     0.722489
      pz      :     0.017155  p :     0.062923
      px      :     0.027454
      py      :     0.018314
      dz2     :     0.000387  d :     0.007789
      dxz     :     0.003294
      dyz     :     0.000210
      dx2y2   :     0.000617
      dxy     :     0.003281
      f0      :     0.000095  f :     0.000729
      f+1     :     0.000079
      f-1     :     0.000019
      f+2     :     0.000180
      f-2     :     0.000012
      f+3     :     0.000087
      f-3     :     0.000257
 35 H s       :     0.852551  s :     0.852551
      pz      :     0.005477  p :     0.029218
      px      :     0.011973
      py      :     0.011767
      dz2     :     0.000892  d :     0.003664
      dxz     :     0.000974
      dyz     :     0.001206
      dx2y2   :     0.000476
      dxy     :     0.000116
      f0      :     0.000094  f :     0.000282
      f+1     :     0.000051
      f-1     :     0.000066
      f+2     :     0.000054
      f-2     :     0.000014
      f+3     :     0.000003
      f-3     :     0.000001
 36 H s       :     0.849278  s :     0.849278
      pz      :     0.011665  p :     0.029472
      px      :     0.012292
      py      :     0.005515
      dz2     :     0.000301  d :     0.003713
      dxz     :     0.000068
      dyz     :     0.001401
      dx2y2   :     0.000622
      dxy     :     0.001321
      f0      :     0.000029  f :     0.000284
      f+1     :     0.000007
      f-1     :     0.000042
      f+2     :     0.000056
      f-2     :     0.000007
      f+3     :     0.000070
      f-3     :     0.000072
 37 H s       :     0.889035  s :     0.889035
      pz      :     0.011752  p :     0.029090
      px      :     0.005550
      py      :     0.011789
      dz2     :     0.000172  d :     0.003643
      dxz     :     0.001594
      dyz     :     0.000013
      dx2y2   :     0.000441
      dxy     :     0.001423
      f0      :     0.000042  f :     0.000288
      f+1     :     0.000024
      f-1     :     0.000008
      f+2     :     0.000071
      f-2     :     0.000001
      f+3     :     0.000053
      f-3     :     0.000090
 38 H s       :     0.879216  s :     0.879216
      pz      :     0.011517  p :     0.029824
      px      :     0.012014
      py      :     0.006292
      dz2     :     0.001028  d :     0.003225
      dxz     :     0.000872
      dyz     :     0.000144
      dx2y2   :     0.000426
      dxy     :     0.000756
      f0      :     0.000040  f :     0.000236
      f+1     :     0.000014
      f-1     :     0.000056
      f+2     :     0.000032
      f-2     :     0.000058
      f+3     :     0.000021
      f-3     :     0.000015
 39 C s       :     3.230050  s :     3.230050
      pz      :     0.863952  p :     2.505877
      px      :     0.844928
      py      :     0.796996
      dz2     :     0.046543  d :     0.188015
      dxz     :     0.053573
      dyz     :     0.032934
      dx2y2   :     0.029929
      dxy     :     0.025036
      f0      :     0.005103  f :     0.025413
      f+1     :     0.005531
      f-1     :     0.001981
      f+2     :     0.002930
      f-2     :     0.005738
      f+3     :     0.002048
      f-3     :     0.002082
      g0      :     0.000264  g :     0.002933
      g+1     :     0.000776
      g-1     :     0.000145
      g+2     :     0.000390
      g-2     :     0.000406
      g+3     :     0.000252
      g-3     :     0.000420
      g+4     :     0.000120
      g-4     :     0.000160
 40 H s       :     0.835648  s :     0.835648
      pz      :     0.005919  p :     0.023704
      px      :     0.004953
      py      :     0.012832
      dz2     :     0.000684  d :     0.003003
      dxz     :     0.000434
      dyz     :     0.000432
      dx2y2   :     0.000467
      dxy     :     0.000987
      f0      :     0.000010  f :     0.000217
      f+1     :     0.000062
      f-1     :     0.000008
      f+2     :     0.000027
      f-2     :     0.000045
      f+3     :     0.000031
      f-3     :     0.000036
 41 H s       :     0.824160  s :     0.824160
      pz      :     0.008696  p :     0.021503
      px      :     0.008251
      py      :     0.004556
      dz2     :     0.000247  d :     0.003752
      dxz     :     0.000294
      dyz     :     0.001322
      dx2y2   :     0.001243
      dxy     :     0.000646
      f0      :     0.000038  f :     0.000283
      f+1     :     0.000010
      f-1     :     0.000020
      f+2     :     0.000037
      f-2     :     0.000047
      f+3     :     0.000044
      f-3     :     0.000087
 42 H s       :     0.875477  s :     0.875477
      pz      :     0.005577  p :     0.029319
      px      :     0.012773
      py      :     0.010969
      dz2     :     0.000952  d :     0.004365
      dxz     :     0.001801
      dyz     :     0.000995
      dx2y2   :     0.000292
      dxy     :     0.000325
      f0      :     0.000090  f :     0.000300
      f+1     :     0.000087
      f-1     :     0.000054
      f+2     :     0.000030
      f-2     :     0.000032
      f+3     :     0.000003
      f-3     :     0.000004
 43 C s       :     3.211940  s :     3.211940
      pz      :     0.715232  p :     2.471945
      px      :     0.894098
      py      :     0.862616
      dz2     :     0.020236  d :     0.108044
      dxz     :     0.018459
      dyz     :     0.030987
      dx2y2   :     0.027823
      dxy     :     0.010539
      f0      :     0.005667  f :     0.019020
      f+1     :     0.002535
      f-1     :     0.002196
      f+2     :     0.001796
      f-2     :     0.003331
      f+3     :     0.000838
      f-3     :     0.002657
      g0      :     0.000184  g :     0.001455
      g+1     :     0.000156
      g-1     :     0.000290
      g+2     :     0.000223
      g-2     :     0.000216
      g+3     :     0.000107
      g-3     :     0.000049
      g+4     :     0.000118
      g-4     :     0.000113
 44 C s       :     3.291527  s :     3.291527
      pz      :     0.894524  p :     2.732334
      px      :     0.918773
      py      :     0.919036
      dz2     :     0.025620  d :     0.110302
      dxz     :     0.023448
      dyz     :     0.027553
      dx2y2   :     0.022341
      dxy     :     0.011340
      f0      :     0.003685  f :     0.014215
      f+1     :     0.001976
      f-1     :     0.001764
      f+2     :     0.001066
      f-2     :     0.002551
      f+3     :     0.000816
      f-3     :     0.002356
      g0      :     0.000171  g :     0.001179
      g+1     :     0.000131
      g-1     :     0.000219
      g+2     :     0.000136
      g-2     :     0.000191
      g+3     :     0.000079
      g-3     :     0.000020
      g+4     :     0.000108
      g-4     :     0.000124
 45 C s       :     3.265536  s :     3.265536
      pz      :     0.867569  p :     2.730278
      px      :     0.936914
      py      :     0.925794
      dz2     :     0.037491  d :     0.115335
      dxz     :     0.028129
      dyz     :     0.026418
      dx2y2   :     0.008508
      dxy     :     0.014788
      f0      :     0.004035  f :     0.013482
      f+1     :     0.001768
      f-1     :     0.001379
      f+2     :     0.002407
      f-2     :     0.002216
      f+3     :     0.001000
      f-3     :     0.000679
      g0      :     0.000232  g :     0.001172
      g+1     :     0.000138
      g-1     :     0.000235
      g+2     :     0.000209
      g-2     :     0.000196
      g+3     :     0.000053
      g-3     :     0.000071
      g+4     :     0.000018
      g-4     :     0.000020
 46 C s       :     3.260082  s :     3.260082
      pz      :     0.905020  p :     2.710548
      px      :     0.905258
      py      :     0.900270
      dz2     :     0.025868  d :     0.115828
      dxz     :     0.020945
      dyz     :     0.033674
      dx2y2   :     0.023337
      dxy     :     0.012003
      f0      :     0.003673  f :     0.013396
      f+1     :     0.001358
      f-1     :     0.001388
      f+2     :     0.001472
      f-2     :     0.002453
      f+3     :     0.000748
      f-3     :     0.002304
      g0      :     0.000128  g :     0.001170
      g+1     :     0.000119
      g-1     :     0.000230
      g+2     :     0.000142
      g-2     :     0.000177
      g+3     :     0.000103
      g-3     :     0.000046
      g+4     :     0.000114
      g-4     :     0.000110
 47 C s       :     3.273582  s :     3.273582
      pz      :     0.928735  p :     2.771447
      px      :     0.922046
      py      :     0.920665
      dz2     :     0.023387  d :     0.109303
      dxz     :     0.024396
      dyz     :     0.030918
      dx2y2   :     0.019470
      dxy     :     0.011131
      f0      :     0.003739  f :     0.013787
      f+1     :     0.001733
      f-1     :     0.001502
      f+2     :     0.001118
      f-2     :     0.002623
      f+3     :     0.000703
      f-3     :     0.002369
      g0      :     0.000169  g :     0.001186
      g+1     :     0.000136
      g-1     :     0.000230
      g+2     :     0.000137
      g-2     :     0.000183
      g+3     :     0.000089
      g-3     :     0.000017
      g+4     :     0.000115
      g-4     :     0.000111
 48 C s       :     3.316150  s :     3.316150
      pz      :     0.812380  p :     2.587571
      px      :     0.894160
      py      :     0.881031
      dz2     :     0.015709  d :     0.079577
      dxz     :     0.024887
      dyz     :     0.022564
      dx2y2   :     0.007430
      dxy     :     0.008988
      f0      :     0.004297  f :     0.014158
      f+1     :     0.001991
      f-1     :     0.001457
      f+2     :     0.002625
      f-2     :     0.002130
      f+3     :     0.001010
      f-3     :     0.000649
      g0      :     0.000229  g :     0.001173
      g+1     :     0.000141
      g-1     :     0.000233
      g+2     :     0.000221
      g-2     :     0.000199
      g+3     :     0.000044
      g-3     :     0.000069
      g+4     :     0.000018
      g-4     :     0.000021
 49 H s       :     0.851183  s :     0.851183
      pz      :     0.007515  p :     0.028957
      px      :     0.011825
      py      :     0.009617
      dz2     :     0.000992  d :     0.003343
      dxz     :     0.000826
      dyz     :     0.000667
      dx2y2   :     0.000452
      dxy     :     0.000407
      f0      :     0.000062  f :     0.000228
      f+1     :     0.000035
      f-1     :     0.000033
      f+2     :     0.000044
      f-2     :     0.000035
      f+3     :     0.000008
      f-3     :     0.000011
 50 H s       :     0.867414  s :     0.867414
      pz      :     0.009903  p :     0.028959
      px      :     0.011818
      py      :     0.007238
      dz2     :     0.000109  d :     0.003323
      dxz     :     0.000499
      dyz     :     0.001071
      dx2y2   :     0.001336
      dxy     :     0.000308
      f0      :     0.000030  f :     0.000223
      f+1     :     0.000009
      f-1     :     0.000017
      f+2     :     0.000011
      f-2     :     0.000045
      f+3     :     0.000020
      f-3     :     0.000092
 51 H s       :     0.868305  s :     0.868305
      pz      :     0.004852  p :     0.028605
      px      :     0.013317
      py      :     0.010436
      dz2     :     0.000809  d :     0.003286
      dxz     :     0.001087
      dyz     :     0.000776
      dx2y2   :     0.000321
      dxy     :     0.000293
      f0      :     0.000063  f :     0.000221
      f+1     :     0.000051
      f-1     :     0.000039
      f+2     :     0.000032
      f-2     :     0.000026
      f+3     :     0.000003
      f-3     :     0.000006
 52 H s       :     0.852846  s :     0.852846
      pz      :     0.004551  p :     0.027300
      px      :     0.012510
      py      :     0.010239
      dz2     :     0.000959  d :     0.003145
      dxz     :     0.000788
      dyz     :     0.000553
      dx2y2   :     0.000464
      dxy     :     0.000381
      f0      :     0.000060  f :     0.000216
      f+1     :     0.000035
      f-1     :     0.000033
      f+2     :     0.000042
      f-2     :     0.000028
      f+3     :     0.000007
      f-3     :     0.000012
 53 H s       :     0.884993  s :     0.884993
      pz      :     0.012655  p :     0.031268
      px      :     0.008121
      py      :     0.010492
      dz2     :     0.000097  d :     0.003074
      dxz     :     0.000550
      dyz     :     0.001212
      dx2y2   :     0.001066
      dxy     :     0.000149
      f0      :     0.000034  f :     0.000227
      f+1     :     0.000007
      f-1     :     0.000021
      f+2     :     0.000013
      f-2     :     0.000048
      f+3     :     0.000030
      f-3     :     0.000074
 54 H s       :     0.840835  s :     0.840835
      pz      :     0.002929  p :     0.021758
      px      :     0.009342
      py      :     0.009487
      dz2     :     0.001068  d :     0.002988
      dxz     :     0.000792
      dyz     :    -0.000003
      dx2y2   :     0.000399
      dxy     :     0.000733
      f0      :     0.000041  f :     0.000223
      f+1     :     0.000014
      f-1     :     0.000052
      f+2     :     0.000031
      f-2     :     0.000052
      f+3     :     0.000017
      f-3     :     0.000015
 55 O s       :     3.776051  s :     3.776051
      pz      :     1.539921  p :     4.496759
      px      :     1.533280
      py      :     1.423558
      dz2     :     0.009554  d :     0.037144
      dxz     :     0.009361
      dyz     :     0.006743
      dx2y2   :     0.005445
      dxy     :     0.006041
      f0      :     0.000576  f :     0.003650
      f+1     :     0.000982
      f-1     :     0.000191
      f+2     :     0.000663
      f-2     :     0.000828
      f+3     :     0.000181
      f-3     :     0.000230
      g0      :     0.000018  g :     0.000210
      g+1     :     0.000045
      g-1     :     0.000001
      g+2     :     0.000044
      g-2     :     0.000028
      g+3     :     0.000030
      g-3     :     0.000032
      g+4     :     0.000006
      g-4     :     0.000006
 56 C s       :     3.286707  s :     3.286707
      pz      :     0.854167  p :     2.700859
      px      :     0.922641
      py      :     0.924051
      dz2     :     0.029861  d :     0.104351
      dxz     :     0.024186
      dyz     :     0.025789
      dx2y2   :     0.014953
      dxy     :     0.009561
      f0      :     0.003576  f :     0.014346
      f+1     :     0.002252
      f-1     :     0.001663
      f+2     :     0.002401
      f-2     :     0.002318
      f+3     :     0.001241
      f-3     :     0.000895
      g0      :     0.000194  g :     0.001162
      g+1     :     0.000285
      g-1     :     0.000086
      g+2     :     0.000200
      g-2     :     0.000177
      g+3     :     0.000078
      g-3     :     0.000091
      g+4     :     0.000032
      g-4     :     0.000019
 57 C s       :     3.251112  s :     3.251112
      pz      :     0.764621  p :     2.498270
      px      :     0.798819
      py      :     0.934830
      dz2     :     0.024492  d :     0.110946
      dxz     :     0.025621
      dyz     :     0.022084
      dx2y2   :     0.010274
      dxy     :     0.028473
      f0      :     0.004666  f :     0.019088
      f+1     :     0.002968
      f-1     :     0.001920
      f+2     :     0.003334
      f-2     :     0.002479
      f+3     :     0.001349
      f-3     :     0.002371
      g0      :     0.000167  g :     0.001462
      g+1     :     0.000315
      g-1     :     0.000078
      g+2     :     0.000224
      g-2     :     0.000188
      g+3     :     0.000144
      g-3     :     0.000113
      g+4     :     0.000108
      g-4     :     0.000124
 58 C s       :     3.283699  s :     3.283699
      pz      :     0.900443  p :     2.709061
      px      :     0.878321
      py      :     0.930296
      dz2     :     0.019317  d :     0.103890
      dxz     :     0.039046
      dyz     :     0.015613
      dx2y2   :     0.009941
      dxy     :     0.019973
      f0      :     0.003079  f :     0.014139
      f+1     :     0.002489
      f-1     :     0.001626
      f+2     :     0.002787
      f-2     :     0.001047
      f+3     :     0.001012
      f-3     :     0.002099
      g0      :     0.000199  g :     0.001160
      g+1     :     0.000220
      g-1     :     0.000095
      g+2     :     0.000190
      g-2     :     0.000107
      g+3     :     0.000087
      g-3     :     0.000047
      g+4     :     0.000092
      g-4     :     0.000124
 59 C s       :     3.254020  s :     3.254020
      pz      :     0.875728  p :     2.738924
      px      :     0.922130
      py      :     0.941066
      dz2     :     0.037481  d :     0.115838
      dxz     :     0.026675
      dyz     :     0.025201
      dx2y2   :     0.016805
      dxy     :     0.009677
      f0      :     0.003378  f :     0.013870
      f+1     :     0.002335
      f-1     :     0.001482
      f+2     :     0.002299
      f-2     :     0.002312
      f+3     :     0.001100
      f-3     :     0.000965
      g0      :     0.000195  g :     0.001184
      g+1     :     0.000294
      g-1     :     0.000084
      g+2     :     0.000200
      g-2     :     0.000174
      g+3     :     0.000089
      g-3     :     0.000095
      g+4     :     0.000030
      g-4     :     0.000022
 60 C s       :     3.251089  s :     3.251089
      pz      :     0.903372  p :     2.720778
      px      :     0.877165
      py      :     0.940242
      dz2     :     0.028782  d :     0.114872
      dxz     :     0.033960
      dyz     :     0.011438
      dx2y2   :     0.013644
      dxy     :     0.027048
      f0      :     0.002892  f :     0.013555
      f+1     :     0.002084
      f-1     :     0.001158
      f+2     :     0.002252
      f-2     :     0.001868
      f+3     :     0.001187
      f-3     :     0.002114
      g0      :     0.000105  g :     0.001167
      g+1     :     0.000279
      g-1     :     0.000030
      g+2     :     0.000175
      g-2     :     0.000126
      g+3     :     0.000130
      g-3     :     0.000099
      g+4     :     0.000102
      g-4     :     0.000122
 61 C s       :     3.257558  s :     3.257558
      pz      :     0.909542  p :     2.735080
      px      :     0.891046
      py      :     0.934493
      dz2     :     0.020184  d :     0.115191
      dxz     :     0.049405
      dyz     :     0.013511
      dx2y2   :     0.011540
      dxy     :     0.020551
      f0      :     0.003137  f :     0.013820
      f+1     :     0.002292
      f-1     :     0.001602
      f+2     :     0.002689
      f-2     :     0.000916
      f+3     :     0.001036
      f-3     :     0.002148
      g0      :     0.000200  g :     0.001182
      g+1     :     0.000227
      g-1     :     0.000093
      g+2     :     0.000204
      g-2     :     0.000106
      g+3     :     0.000085
      g-3     :     0.000046
      g+4     :     0.000095
      g-4     :     0.000127
 62 C s       :     3.300181  s :     3.300181
      pz      :     0.917213  p :     2.891634
      px      :     1.034508
      py      :     0.939913
      dz2     :     0.015719  d :     0.092832
      dxz     :     0.013848
      dyz     :     0.024783
      dx2y2   :     0.018137
      dxy     :     0.020345
      f0      :     0.002196  f :     0.010917
      f+1     :     0.001726
      f-1     :     0.001276
      f+2     :     0.001986
      f-2     :     0.000443
      f+3     :     0.001892
      f-3     :     0.001398
      g0      :     0.000118  g :     0.000919
      g+1     :     0.000110
      g-1     :     0.000133
      g+2     :     0.000118
      g-2     :     0.000121
      g+3     :     0.000017
      g-3     :     0.000082
      g+4     :     0.000101
      g-4     :     0.000119
 63 C s       :     3.204050  s :     3.204050
      pz      :     0.852367  p :     2.462406
      px      :     0.783349
      py      :     0.826690
      dz2     :     0.044010  d :     0.144130
      dxz     :     0.020300
      dyz     :     0.018041
      dx2y2   :     0.027029
      dxy     :     0.034751
      f0      :     0.004022  f :     0.021734
      f+1     :     0.003187
      f-1     :     0.002236
      f+2     :     0.003506
      f-2     :     0.002659
      f+3     :     0.004302
      f-3     :     0.001822
      g0      :     0.000135  g :     0.001619
      g+1     :     0.000224
      g-1     :     0.000135
      g+2     :     0.000161
      g-2     :     0.000235
      g+3     :     0.000131
      g-3     :     0.000204
      g+4     :     0.000199
      g-4     :     0.000195
 64 C s       :     3.227487  s :     3.227487
      pz      :     0.837846  p :     2.550327
      px      :     0.813263
      py      :     0.899218
      dz2     :     0.026916  d :     0.138396
      dxz     :     0.048283
      dyz     :     0.007696
      dx2y2   :     0.025049
      dxy     :     0.030453
      f0      :     0.002527  f :     0.025053
      f+1     :     0.005704
      f-1     :     0.000979
      f+2     :     0.002634
      f-2     :     0.004942
      f+3     :     0.004168
      f-3     :     0.004099
      g0      :     0.000217  g :     0.002168
      g+1     :     0.000222
      g-1     :     0.000174
      g+2     :     0.000317
      g-2     :     0.000147
      g+3     :     0.000266
      g-3     :     0.000318
      g+4     :     0.000234
      g-4     :     0.000273
 65 C s       :     3.184313  s :     3.184313
      pz      :     0.891525  p :     2.477582
      px      :     0.723834
      py      :     0.862223
      dz2     :     0.014241  d :     0.109555
      dxz     :     0.042662
      dyz     :     0.009275
      dx2y2   :     0.023386
      dxy     :     0.019992
      f0      :     0.001996  f :     0.022835
      f+1     :     0.004244
      f-1     :     0.001704
      f+2     :     0.003343
      f-2     :     0.003501
      f+3     :     0.004599
      f-3     :     0.003448
      g0      :     0.000223  g :     0.002154
      g+1     :     0.000181
      g-1     :     0.000180
      g+2     :     0.000153
      g-2     :     0.000300
      g+3     :     0.000289
      g-3     :     0.000256
      g+4     :     0.000259
      g-4     :     0.000313
 66 C s       :     3.109001  s :     3.109001
      pz      :     0.770427  p :     2.427848
      px      :     0.853145
      py      :     0.804276
      dz2     :     0.075937  d :     0.242885
      dxz     :     0.041586
      dyz     :     0.042076
      dx2y2   :     0.058248
      dxy     :     0.025040
      f0      :     0.004741  f :     0.030230
      f+1     :     0.004551
      f-1     :     0.004273
      f+2     :     0.006953
      f-2     :     0.003346
      f+3     :     0.002510
      f-3     :     0.003857
      g0      :     0.000259  g :     0.003991
      g+1     :     0.000429
      g-1     :     0.000628
      g+2     :     0.000605
      g-2     :     0.000502
      g+3     :     0.000526
      g-3     :     0.000638
      g+4     :     0.000190
      g-4     :     0.000212
 67 N s       :     3.535751  s :     3.535751
      pz      :     1.223275  p :     3.663966
      px      :     1.096135
      py      :     1.344557
      dz2     :     0.017253  d :     0.061405
      dxz     :     0.010127
      dyz     :     0.009794
      dx2y2   :     0.014316
      dxy     :     0.009915
      f0      :     0.001014  f :     0.008288
      f+1     :     0.000858
      f-1     :     0.001385
      f+2     :     0.001701
      f-2     :     0.001357
      f+3     :     0.001114
      f-3     :     0.000859
      g0      :     0.000040  g :     0.000491
      g+1     :     0.000043
      g-1     :     0.000039
      g+2     :     0.000046
      g-2     :     0.000105
      g+3     :     0.000082
      g-3     :     0.000074
      g+4     :     0.000029
      g-4     :     0.000033
 68 N s       :     3.569885  s :     3.569885
      pz      :     1.368155  p :     3.615113
      px      :     1.030519
      py      :     1.216438
      dz2     :     0.014301  d :     0.076518
      dxz     :     0.019003
      dyz     :     0.009193
      dx2y2   :     0.017189
      dxy     :     0.016832
      f0      :     0.000471  f :     0.007964
      f+1     :     0.001826
      f-1     :     0.000443
      f+2     :     0.001061
      f-2     :     0.001322
      f+3     :     0.001525
      f-3     :     0.001315
      g0      :     0.000059  g :     0.000593
      g+1     :     0.000080
      g-1     :     0.000020
      g+2     :     0.000050
      g-2     :     0.000044
      g+3     :     0.000086
      g-3     :     0.000084
      g+4     :     0.000084
      g-4     :     0.000086
 69 C s       :     3.207017  s :     3.207017
      pz      :     0.899648  p :     2.633211
      px      :     0.882372
      py      :     0.851191
      dz2     :     0.021023  d :     0.118929
      dxz     :     0.032316
      dyz     :     0.012698
      dx2y2   :     0.034573
      dxy     :     0.018320
      f0      :     0.002103  f :     0.015557
      f+1     :     0.002290
      f-1     :     0.001413
      f+2     :     0.002307
      f-2     :     0.002367
      f+3     :     0.003144
      f-3     :     0.001932
      g0      :     0.000184  g :     0.001763
      g+1     :     0.000116
      g-1     :     0.000175
      g+2     :     0.000111
      g-2     :     0.000272
      g+3     :     0.000254
      g-3     :     0.000212
      g+4     :     0.000190
      g-4     :     0.000247
 70 C s       :     3.224919  s :     3.224919
      pz      :     0.892593  p :     2.632743
      px      :     0.842599
      py      :     0.897552
      dz2     :     0.027845  d :     0.114291
      dxz     :     0.028470
      dyz     :     0.009875
      dx2y2   :     0.017822
      dxy     :     0.030279
      f0      :     0.001995  f :     0.015661
      f+1     :     0.003475
      f-1     :     0.000856
      f+2     :     0.001832
      f-2     :     0.002917
      f+3     :     0.001860
      f-3     :     0.002727
      g0      :     0.000165  g :     0.001764
      g+1     :     0.000181
      g-1     :     0.000151
      g+2     :     0.000309
      g-2     :     0.000090
      g+3     :     0.000240
      g-3     :     0.000293
      g+4     :     0.000162
      g-4     :     0.000172
 71 N s       :     3.661056  s :     3.661056
      pz      :     1.313067  p :     3.525129
      px      :     1.002085
      py      :     1.209977
      dz2     :     0.014031  d :     0.073691
      dxz     :     0.018298
      dyz     :     0.010099
      dx2y2   :     0.014738
      dxy     :     0.016524
      f0      :     0.000413  f :     0.007758
      f+1     :     0.001782
      f-1     :     0.000450
      f+2     :     0.001060
      f-2     :     0.001280
      f+3     :     0.001310
      f-3     :     0.001463
      g0      :     0.000061  g :     0.000591
      g+1     :     0.000077
      g-1     :     0.000020
      g+2     :     0.000053
      g-2     :     0.000044
      g+3     :     0.000082
      g-3     :     0.000088
      g+4     :     0.000080
      g-4     :     0.000088
 72 O s       :     3.804434  s :     3.804434
      pz      :     1.377571  p :     4.553435
      px      :     1.666796
      py      :     1.509068
      dz2     :     0.009274  d :     0.033297
      dxz     :     0.006587
      dyz     :     0.008158
      dx2y2   :     0.004770
      dxy     :     0.004509
      f0      :     0.000643  f :     0.003361
      f+1     :     0.000476
      f-1     :     0.000539
      f+2     :     0.000637
      f-2     :     0.000633
      f+3     :     0.000231
      f-3     :     0.000201
      g0      :     0.000019  g :     0.000197
      g+1     :     0.000025
      g-1     :     0.000031
      g+2     :     0.000024
      g-2     :     0.000044
      g+3     :     0.000026
      g-3     :     0.000020
      g+4     :     0.000004
      g-4     :     0.000004
 73 H s       :     0.667282  s :     0.667282
      pz      :     0.019655  p :     0.076647
      px      :     0.036380
      py      :     0.020612
      dz2     :     0.000356  d :     0.008093
      dxz     :     0.003126
      dyz     :     0.000215
      dx2y2   :     0.001382
      dxy     :     0.003013
      f0      :     0.000104  f :     0.000740
      f+1     :     0.000063
      f-1     :     0.000021
      f+2     :     0.000151
      f-2     :     0.000029
      f+3     :     0.000165
      f-3     :     0.000207
 74 H s       :     0.830090  s :     0.830090
      pz      :     0.008523  p :     0.025561
      px      :     0.006297
      py      :     0.010741
      dz2     :     0.000690  d :     0.003044
      dxz     :     0.000506
      dyz     :     0.000356
      dx2y2   :     0.000334
      dxy     :     0.001159
      f0      :     0.000010  f :     0.000206
      f+1     :     0.000059
      f-1     :     0.000003
      f+2     :     0.000024
      f-2     :     0.000035
      f+3     :     0.000023
      f-3     :     0.000051
 75 H s       :     0.830234  s :     0.830234
      pz      :     0.010153  p :     0.023823
      px      :     0.005019
      py      :     0.008651
      dz2     :     0.000353  d :     0.002873
      dxz     :     0.000763
      dyz     :     0.000420
      dx2y2   :     0.001099
      dxy     :     0.000239
      f0      :     0.000014  f :     0.000197
      f+1     :     0.000027
      f-1     :     0.000018
      f+2     :     0.000026
      f-2     :     0.000030
      f+3     :     0.000057
      f-3     :     0.000023
 76 H s       :     0.883065  s :     0.883065
      pz      :     0.010497  p :     0.028793
      px      :     0.004629
      py      :     0.013668
      dz2     :     0.000248  d :     0.003316
      dxz     :     0.001429
      dyz     :     0.000129
      dx2y2   :     0.000309
      dxy     :     0.001200
      f0      :     0.000028  f :     0.000234
      f+1     :     0.000035
      f-1     :     0.000004
      f+2     :     0.000048
      f-2     :     0.000010
      f+3     :     0.000040
      f-3     :     0.000071
 77 H s       :     0.866679  s :     0.866679
      pz      :     0.006223  p :     0.028673
      px      :     0.007544
      py      :     0.014907
      dz2     :     0.001140  d :     0.003284
      dxz     :     0.000149
      dyz     :     0.000870
      dx2y2   :     0.000443
      dxy     :     0.000682
      f0      :     0.000048  f :     0.000222
      f+1     :     0.000041
      f-1     :     0.000022
      f+2     :     0.000027
      f-2     :     0.000052
      f+3     :     0.000012
      f-3     :     0.000021
 78 H s       :     0.869509  s :     0.869509
      pz      :     0.004702  p :     0.029782
      px      :     0.009415
      py      :     0.015665
      dz2     :     0.000716  d :     0.003415
      dxz     :     0.000964
      dyz     :     0.001137
      dx2y2   :     0.000318
      dxy     :     0.000280
      f0      :     0.000067  f :     0.000228
      f+1     :     0.000044
      f-1     :     0.000050
      f+2     :     0.000035
      f-2     :     0.000026
      f+3     :     0.000004
      f-3     :     0.000003
 79 H s       :     0.865489  s :     0.865489
      pz      :     0.010033  p :     0.028472
      px      :     0.003666
      py      :     0.014773
      dz2     :     0.000200  d :     0.003263
      dxz     :     0.001353
      dyz     :     0.000122
      dx2y2   :     0.000201
      dxy     :     0.001387
      f0      :     0.000025  f :     0.000221
      f+1     :     0.000029
      f-1     :     0.000004
      f+2     :     0.000047
      f-2     :     0.000011
      f+3     :     0.000029
      f-3     :     0.000077
 80 H s       :     0.889959  s :     0.889959
      pz      :     0.007534  p :     0.028584
      px      :     0.007773
      py      :     0.013277
      dz2     :     0.001206  d :     0.003324
      dxz     :     0.000290
      dyz     :     0.000759
      dx2y2   :     0.000542
      dxy     :     0.000526
      f0      :     0.000050  f :     0.000234
      f+1     :     0.000045
      f-1     :     0.000019
      f+2     :     0.000038
      f-2     :     0.000046
      f+3     :     0.000016
      f-3     :     0.000019
 81 H s       :     0.851302  s :     0.851302
      pz      :     0.009510  p :     0.025650
      px      :     0.006018
      py      :     0.010122
      dz2     :     0.000298  d :     0.003930
      dxz     :     0.001389
      dyz     :     0.000269
      dx2y2   :     0.001061
      dxy     :     0.000914
      f0      :     0.000034  f :     0.000276
      f+1     :     0.000036
      f-1     :     0.000011
      f+2     :     0.000040
      f-2     :     0.000035
      f+3     :     0.000088
      f-3     :     0.000033
 82 H s       :     0.850514  s :     0.850514
      pz      :     0.005477  p :     0.026113
      px      :     0.011157
      py      :     0.009479
      dz2     :     0.001481  d :     0.004017
      dxz     :     0.000257
      dyz     :     0.000785
      dx2y2   :     0.000838
      dxy     :     0.000656
      f0      :     0.000063  f :     0.000277
      f+1     :     0.000048
      f-1     :     0.000030
      f+2     :     0.000053
      f-2     :     0.000040
      f+3     :     0.000034
      f-3     :     0.000009
 83 H s       :     0.874810  s :     0.874810
      pz      :     0.006876  p :     0.032695
      px      :     0.011019
      py      :     0.014800
      dz2     :     0.000956  d :     0.004645
      dxz     :     0.001212
      dyz     :     0.001761
      dx2y2   :     0.000424
      dxy     :     0.000292
      f0      :     0.000082  f :     0.000261
      f+1     :     0.000055
      f-1     :     0.000058
      f+2     :     0.000040
      f-2     :     0.000018
      f+3     :     0.000006
      f-3     :     0.000001


                     *******************************
                     * LOEWDIN POPULATION ANALYSIS *
                     *******************************

----------------------
LOEWDIN ATOMIC CHARGES
----------------------
   0 C :    0.051197
   1 C :   -0.227680
   2 C :    0.135567
   3 C :   -0.218805
   4 C :   -0.624054
   5 N :    0.603924
   6 C :    0.153629
   7 C :   -0.219824
   8 C :    0.149103
   9 C :   -0.480269
  10 N :    0.377777
  11 C :   -0.270915
  12 C :   -0.319925
  13 O :    0.648798
  14 C :    0.122788
  15 C :   -0.100650
  16 C :    0.101183
  17 C :    0.084527
  18 C :    0.265686
  19 C :    0.253393
  20 C :    0.253874
  21 O :    0.329409
  22 H :   -0.022111
  23 H :   -0.022662
  24 H :   -0.022618
  25 H :   -0.021146
  26 H :   -0.020537
  27 H :   -0.023457
  28 H :   -0.047737
  29 H :   -0.047841
  30 H :   -0.051589
  31 H :   -0.049643
  32 H :   -0.046002
  33 H :   -0.050696
  34 H :   -0.169090
  35 H :   -0.046539
  36 H :   -0.044158
  37 H :   -0.050993
  38 H :   -0.043161
  39 C :   -0.462815
  40 H :   -0.046410
  41 H :   -0.034430
  42 H :   -0.039722
  43 C :   -0.103061
  44 C :    0.096916
  45 C :    0.067419
  46 C :    0.071191
  47 C :    0.072050
  48 C :    0.095463
  49 H :   -0.048779
  50 H :   -0.061686
  51 H :   -0.060961
  52 H :   -0.059189
  53 H :   -0.046633
  54 H :   -0.057958
  55 O :    0.373235
  56 C :    0.086865
  57 C :   -0.098175
  58 C :    0.082988
  59 C :    0.066242
  60 C :    0.064341
  61 C :    0.068930
  62 C :    0.130010
  63 C :   -0.113925
  64 C :   -0.255173
  65 C :   -0.265850
  66 C :   -0.656469
  67 N :    0.622284
  68 N :    0.395266
  69 C :   -0.089168
  70 C :   -0.086784
  71 N :    0.415569
  72 O :    0.314362
  73 H :   -0.215436
  74 H :   -0.065862
  75 H :   -0.062893
  76 H :   -0.051883
  77 H :   -0.061150
  78 H :   -0.062458
  79 H :   -0.061801
  80 H :   -0.053255
  81 H :   -0.031616
  82 H :   -0.027104
  83 H :   -0.031241

-------------------------------
LOEWDIN REDUCED ORBITAL CHARGES
-------------------------------
  0 C s       :     2.527568  s :     2.527568
      pz      :     0.872383  p :     2.645254
      px      :     0.880265
      py      :     0.892606
      dz2     :     0.155463  d :     0.611338
      dxz     :     0.105701
      dyz     :     0.097506
      dx2y2   :     0.112977
      dxy     :     0.139692
      f0      :     0.016510  f :     0.153502
      f+1     :     0.021367
      f-1     :     0.022875
      f+2     :     0.027811
      f-2     :     0.020077
      f+3     :     0.021650
      f-3     :     0.023212
      g0      :     0.000725  g :     0.011142
      g+1     :     0.001112
      g-1     :     0.001355
      g+2     :     0.000998
      g-2     :     0.001493
      g+3     :     0.001502
      g-3     :     0.001854
      g+4     :     0.000756
      g-4     :     0.001346
  1 C s       :     2.523947  s :     2.523947
      pz      :     0.895173  p :     2.695604
      px      :     0.898737
      py      :     0.901694
      dz2     :     0.151524  d :     0.795153
      dxz     :     0.145404
      dyz     :     0.177963
      dx2y2   :     0.177728
      dxy     :     0.142535
      f0      :     0.033017  f :     0.201166
      f+1     :     0.022887
      f-1     :     0.026253
      f+2     :     0.033525
      f-2     :     0.028653
      f+3     :     0.018853
      f-3     :     0.037978
      g0      :     0.001373  g :     0.011811
      g+1     :     0.001020
      g-1     :     0.001401
      g+2     :     0.001512
      g-2     :     0.001149
      g+3     :     0.001288
      g-3     :     0.001470
      g+4     :     0.001353
      g-4     :     0.001245
  2 C s       :     2.513821  s :     2.513821
      pz      :     0.888748  p :     2.671153
      px      :     0.896572
      py      :     0.885834
      dz2     :     0.106612  d :     0.550652
      dxz     :     0.068117
      dyz     :     0.162143
      dx2y2   :     0.147059
      dxy     :     0.066722
      f0      :     0.019934  f :     0.121900
      f+1     :     0.013201
      f-1     :     0.019777
      f+2     :     0.021448
      f-2     :     0.014580
      f+3     :     0.014717
      f-3     :     0.018242
      g0      :     0.000930  g :     0.006906
      g+1     :     0.000788
      g-1     :     0.000542
      g+2     :     0.001139
      g-2     :     0.000638
      g+3     :     0.000665
      g-3     :     0.000768
      g+4     :     0.001037
      g-4     :     0.000398
  3 C s       :     2.527360  s :     2.527360
      pz      :     0.896741  p :     2.707976
      px      :     0.911443
      py      :     0.899792
      dz2     :     0.157887  d :     0.775920
      dxz     :     0.136519
      dyz     :     0.168232
      dx2y2   :     0.187196
      dxy     :     0.126086
      f0      :     0.034079  f :     0.195742
      f+1     :     0.020186
      f-1     :     0.027066
      f+2     :     0.033821
      f-2     :     0.025844
      f+3     :     0.020492
      f-3     :     0.034253
      g0      :     0.001280  g :     0.011807
      g+1     :     0.001144
      g-1     :     0.001333
      g+2     :     0.001563
      g-2     :     0.001136
      g+3     :     0.001371
      g-3     :     0.001366
      g+4     :     0.001433
      g-4     :     0.001182
  4 C s       :     2.587082  s :     2.587082
      pz      :     0.811603  p :     2.597113
      px      :     0.955745
      py      :     0.829765
      dz2     :     0.234757  d :     1.086392
      dxz     :     0.189907
      dyz     :     0.185706
      dx2y2   :     0.262298
      dxy     :     0.213724
      f0      :     0.029392  f :     0.311807
      f+1     :     0.044826
      f-1     :     0.034596
      f+2     :     0.058890
      f-2     :     0.041040
      f+3     :     0.040582
      f-3     :     0.062481
      g0      :     0.003438  g :     0.041660
      g+1     :     0.002931
      g-1     :     0.006702
      g+2     :     0.002368
      g-2     :     0.005868
      g+3     :     0.005305
      g-3     :     0.007889
      g+4     :     0.002811
      g-4     :     0.004348
  5 N s       :     2.689378  s :     2.689378
      pz      :     1.123810  p :     3.323003
      px      :     1.069490
      py      :     1.129703
      dz2     :     0.072463  d :     0.327150
      dxz     :     0.055995
      dyz     :     0.063614
      dx2y2   :     0.082699
      dxy     :     0.052380
      f0      :     0.006309  f :     0.053325
      f+1     :     0.006201
      f-1     :     0.008782
      f+2     :     0.012032
      f-2     :     0.006609
      f+3     :     0.005228
      f-3     :     0.008163
      g0      :     0.000212  g :     0.003220
      g+1     :     0.000260
      g-1     :     0.000591
      g+2     :     0.000330
      g-2     :     0.000428
      g+3     :     0.000345
      g-3     :     0.000662
      g+4     :     0.000217
      g-4     :     0.000176
  6 C s       :     2.516376  s :     2.516376
      pz      :     0.890520  p :     2.671105
      px      :     0.914123
      py      :     0.866462
      dz2     :     0.113379  d :     0.535387
      dxz     :     0.071082
      dyz     :     0.130314
      dx2y2   :     0.147482
      dxy     :     0.073130
      f0      :     0.017278  f :     0.116882
      f+1     :     0.011626
      f-1     :     0.019680
      f+2     :     0.017313
      f-2     :     0.015687
      f+3     :     0.017539
      f-3     :     0.017759
      g0      :     0.000559  g :     0.006621
      g+1     :     0.000297
      g-1     :     0.001251
      g+2     :     0.000732
      g-2     :     0.000743
      g+3     :     0.000549
      g-3     :     0.000895
      g+4     :     0.001160
      g-4     :     0.000435
  7 C s       :     2.526402  s :     2.526402
      pz      :     0.902917  p :     2.708890
      px      :     0.902670
      py      :     0.903303
      dz2     :     0.169932  d :     0.776662
      dxz     :     0.132163
      dyz     :     0.150957
      dx2y2   :     0.192526
      dxy     :     0.131084
      f0      :     0.034397  f :     0.195964
      f+1     :     0.020520
      f-1     :     0.026783
      f+2     :     0.037665
      f-2     :     0.019896
      f+3     :     0.024641
      f-3     :     0.032063
      g0      :     0.001284  g :     0.011905
      g+1     :     0.001378
      g-1     :     0.001423
      g+2     :     0.001486
      g-2     :     0.000908
      g+3     :     0.001079
      g-3     :     0.001466
      g+4     :     0.001534
      g-4     :     0.001347
  8 C s       :     2.514906  s :     2.514906
      pz      :     0.869296  p :     2.677272
      px      :     0.910471
      py      :     0.897505
      dz2     :     0.154219  d :     0.534999
      dxz     :     0.082602
      dyz     :     0.121654
      dx2y2   :     0.122271
      dxy     :     0.054253
      f0      :     0.027288  f :     0.116999
      f+1     :     0.016687
      f-1     :     0.020462
      f+2     :     0.017954
      f-2     :     0.016371
      f+3     :     0.011572
      f-3     :     0.006667
      g0      :     0.001272  g :     0.006721
      g+1     :     0.000527
      g-1     :     0.001358
      g+2     :     0.001084
      g-2     :     0.000797
      g+3     :     0.000562
      g-3     :     0.000613
      g+4     :     0.000236
      g-4     :     0.000272
  9 C s       :     2.575999  s :     2.575999
      pz      :     0.810848  p :     2.595889
      px      :     0.932973
      py      :     0.852068
      dz2     :     0.186838  d :     0.960783
      dxz     :     0.190351
      dyz     :     0.180733
      dx2y2   :     0.216524
      dxy     :     0.186337
      f0      :     0.032763  f :     0.311667
      f+1     :     0.047187
      f-1     :     0.035759
      f+2     :     0.062262
      f-2     :     0.037832
      f+3     :     0.040188
      f-3     :     0.055676
      g0      :     0.003050  g :     0.035931
      g+1     :     0.003952
      g-1     :     0.004322
      g+2     :     0.002565
      g-2     :     0.005606
      g+3     :     0.005260
      g-3     :     0.004573
      g+4     :     0.002924
      g-4     :     0.003679
 10 N s       :     2.869079  s :     2.869079
      pz      :     1.168944  p :     3.396517
      px      :     1.073834
      py      :     1.153739
      dz2     :     0.034500  d :     0.286636
      dxz     :     0.074710
      dyz     :     0.033832
      dx2y2   :     0.065981
      dxy     :     0.077613
      f0      :     0.003658  f :     0.065750
      f+1     :     0.012910
      f-1     :     0.005841
      f+2     :     0.011002
      f-2     :     0.010355
      f+3     :     0.008181
      f-3     :     0.013803
      g0      :     0.000327  g :     0.004242
      g+1     :     0.000320
      g-1     :     0.000232
      g+2     :     0.000493
      g-2     :     0.000553
      g+3     :     0.000549
      g-3     :     0.000864
      g+4     :     0.000449
      g-4     :     0.000452
 11 C s       :     2.559071  s :     2.559071
      pz      :     0.875837  p :     2.689335
      px      :     0.925886
      py      :     0.887612
      dz2     :     0.124479  d :     0.779343
      dxz     :     0.189823
      dyz     :     0.100163
      dx2y2   :     0.181963
      dxy     :     0.182916
      f0      :     0.022995  f :     0.220022
      f+1     :     0.040994
      f-1     :     0.013563
      f+2     :     0.025027
      f-2     :     0.036274
      f+3     :     0.041091
      f-3     :     0.040078
      g0      :     0.002280  g :     0.023144
      g+1     :     0.001802
      g-1     :     0.002046
      g+2     :     0.002907
      g-2     :     0.001456
      g+3     :     0.002743
      g-3     :     0.002785
      g+4     :     0.003243
      g-4     :     0.003881
 12 C s       :     2.562552  s :     2.562552
      pz      :     0.917722  p :     2.632533
      px      :     0.841252
      py      :     0.873559
      dz2     :     0.142824  d :     0.825620
      dxz     :     0.186915
      dyz     :     0.100138
      dx2y2   :     0.195544
      dxy     :     0.200199
      f0      :     0.035254  f :     0.267423
      f+1     :     0.037478
      f-1     :     0.017271
      f+2     :     0.031880
      f-2     :     0.039745
      f+3     :     0.061934
      f-3     :     0.043860
      g0      :     0.002023  g :     0.031798
      g+1     :     0.004203
      g-1     :     0.001905
      g+2     :     0.002964
      g-2     :     0.002694
      g+3     :     0.003346
      g-3     :     0.003783
      g+4     :     0.006331
      g-4     :     0.004548
 13 O s       :     3.035483  s :     3.035483
      pz      :     1.393391  p :     4.074597
      px      :     1.252959
      py      :     1.428247
      dz2     :     0.031003  d :     0.202683
      dxz     :     0.054750
      dyz     :     0.023224
      dx2y2   :     0.041964
      dxy     :     0.051742
      f0      :     0.005806  f :     0.037208
      f+1     :     0.003681
      f-1     :     0.003650
      f+2     :     0.006119
      f-2     :     0.005333
      f+3     :     0.007361
      f-3     :     0.005259
      g0      :     0.000073  g :     0.001231
      g+1     :     0.000145
      g-1     :     0.000151
      g+2     :     0.000120
      g-2     :     0.000109
      g+3     :     0.000132
      g-3     :     0.000202
      g+4     :     0.000210
      g-4     :     0.000089
 14 C s       :     2.574810  s :     2.574810
      pz      :     0.850757  p :     2.676150
      px      :     0.976993
      py      :     0.848400
      dz2     :     0.061059  d :     0.496565
      dxz     :     0.119424
      dyz     :     0.074276
      dx2y2   :     0.122213
      dxy     :     0.119593
      f0      :     0.009449  f :     0.117526
      f+1     :     0.025856
      f-1     :     0.005520
      f+2     :     0.012105
      f-2     :     0.020690
      f+3     :     0.029583
      f-3     :     0.014322
      g0      :     0.001187  g :     0.012160
      g+1     :     0.001302
      g-1     :     0.000474
      g+2     :     0.001214
      g-2     :     0.001273
      g+3     :     0.001554
      g-3     :     0.001787
      g+4     :     0.001963
      g-4     :     0.001406
 15 C s       :     2.570206  s :     2.570206
      pz      :     0.897445  p :     2.739468
      px      :     0.958973
      py      :     0.883049
      dz2     :     0.120804  d :     0.623402
      dxz     :     0.140463
      dyz     :     0.091551
      dx2y2   :     0.129247
      dxy     :     0.141337
      f0      :     0.016539  f :     0.153235
      f+1     :     0.027304
      f-1     :     0.012601
      f+2     :     0.016064
      f-2     :     0.031799
      f+3     :     0.029699
      f-3     :     0.019229
      g0      :     0.001184  g :     0.014339
      g+1     :     0.001222
      g-1     :     0.001601
      g+2     :     0.001611
      g-2     :     0.001777
      g+3     :     0.002073
      g-3     :     0.001885
      g+4     :     0.001633
      g-4     :     0.001353
 16 C s       :     2.574586  s :     2.574586
      pz      :     0.863334  p :     2.681818
      px      :     0.955866
      py      :     0.862618
      dz2     :     0.082968  d :     0.513656
      dxz     :     0.130399
      dyz     :     0.075952
      dx2y2   :     0.118658
      dxy     :     0.105679
      f0      :     0.017646  f :     0.117110
      f+1     :     0.014185
      f-1     :     0.011326
      f+2     :     0.011074
      f-2     :     0.024744
      f+3     :     0.025435
      f-3     :     0.012700
      g0      :     0.000902  g :     0.011647
      g+1     :     0.000735
      g-1     :     0.001628
      g+2     :     0.000989
      g-2     :     0.001689
      g+3     :     0.001478
      g-3     :     0.001574
      g+4     :     0.001413
      g-4     :     0.001240
 17 C s       :     2.581144  s :     2.581144
      pz      :     0.872416  p :     2.713544
      px      :     0.972156
      py      :     0.868972
      dz2     :     0.061446  d :     0.492991
      dxz     :     0.121194
      dyz     :     0.074555
      dx2y2   :     0.121333
      dxy     :     0.114463
      f0      :     0.009590  f :     0.115474
      f+1     :     0.026145
      f-1     :     0.005625
      f+2     :     0.011958
      f-2     :     0.020604
      f+3     :     0.027611
      f-3     :     0.013939
      g0      :     0.001083  g :     0.012320
      g+1     :     0.001466
      g-1     :     0.000525
      g+2     :     0.001291
      g-2     :     0.001309
      g+3     :     0.001571
      g-3     :     0.001836
      g+4     :     0.001899
      g-4     :     0.001341
 18 C s       :     2.536398  s :     2.536398
      pz      :     0.900669  p :     2.727354
      px      :     0.914941
      py      :     0.911745
      dz2     :     0.124333  d :     0.391066
      dxz     :     0.049897
      dyz     :     0.053824
      dx2y2   :     0.129210
      dxy     :     0.033803
      f0      :     0.011481  f :     0.075752
      f+1     :     0.011263
      f-1     :     0.011983
      f+2     :     0.011811
      f-2     :     0.010970
      f+3     :     0.009415
      f-3     :     0.008829
      g0      :     0.000285  g :     0.003743
      g+1     :     0.000416
      g-1     :     0.000682
      g+2     :     0.000401
      g-2     :     0.000448
      g+3     :     0.000361
      g-3     :     0.000651
      g+4     :     0.000305
      g-4     :     0.000194
 19 C s       :     2.535009  s :     2.535009
      pz      :     0.892783  p :     2.737667
      px      :     0.917964
      py      :     0.926920
      dz2     :     0.088270  d :     0.392944
      dxz     :     0.054713
      dyz     :     0.112961
      dx2y2   :     0.094365
      dxy     :     0.042634
      f0      :     0.015559  f :     0.077071
      f+1     :     0.011435
      f-1     :     0.011724
      f+2     :     0.014659
      f-2     :     0.009359
      f+3     :     0.009400
      f-3     :     0.004935
      g0      :     0.000500  g :     0.003916
      g+1     :     0.000714
      g-1     :     0.000407
      g+2     :     0.000795
      g-2     :     0.000384
      g+3     :     0.000391
      g-3     :     0.000369
      g+4     :     0.000110
      g-4     :     0.000247
 20 C s       :     2.534467  s :     2.534467
      pz      :     0.934749  p :     2.740250
      px      :     0.923923
      py      :     0.881578
      dz2     :     0.062887  d :     0.390511
      dxz     :     0.038591
      dyz     :     0.119775
      dx2y2   :     0.116456
      dxy     :     0.052801
      f0      :     0.006562  f :     0.076922
      f+1     :     0.008624
      f-1     :     0.013132
      f+2     :     0.010246
      f-2     :     0.009708
      f+3     :     0.013300
      f-3     :     0.015349
      g0      :     0.000379  g :     0.003976
      g+1     :     0.000244
      g-1     :     0.000289
      g+2     :     0.000464
      g-2     :     0.000391
      g+3     :     0.000361
      g-3     :     0.000482
      g+4     :     0.001032
      g-4     :     0.000333
 21 O s       :     3.231737  s :     3.231737
      pz      :     1.430773  p :     4.316946
      px      :     1.468264
      py      :     1.417909
      dz2     :     0.017702  d :     0.099228
      dxz     :     0.015401
      dyz     :     0.020615
      dx2y2   :     0.024068
      dxy     :     0.021443
      f0      :     0.001553  f :     0.021546
      f+1     :     0.002452
      f-1     :     0.003242
      f+2     :     0.003756
      f-2     :     0.003691
      f+3     :     0.002797
      f-3     :     0.004055
      g0      :     0.000086  g :     0.001134
      g+1     :     0.000083
      g-1     :     0.000094
      g+2     :     0.000039
      g-2     :     0.000191
      g+3     :     0.000188
      g-3     :     0.000220
      g+4     :     0.000089
      g-4     :     0.000145
 22 H s       :     0.751237  s :     0.751237
      pz      :     0.047618  p :     0.190648
      px      :     0.090546
      py      :     0.052484
      dz2     :     0.005629  d :     0.070519
      dxz     :     0.024036
      dyz     :     0.001848
      dx2y2   :     0.013859
      dxy     :     0.025147
      f0      :     0.001265  f :     0.009707
      f+1     :     0.001098
      f-1     :     0.000194
      f+2     :     0.001815
      f-2     :     0.000469
      f+3     :     0.001759
      f-3     :     0.003106
 23 H s       :     0.753919  s :     0.753919
      pz      :     0.047522  p :     0.189966
      px      :     0.059346
      py      :     0.083097
      dz2     :     0.007894  d :     0.069126
      dxz     :     0.003768
      dyz     :     0.019900
      dx2y2   :     0.021728
      dxy     :     0.015835
      f0      :     0.000870  f :     0.009652
      f+1     :     0.000303
      f-1     :     0.001628
      f+2     :     0.001474
      f-2     :     0.000990
      f+3     :     0.001556
      f-3     :     0.002831
 24 H s       :     0.758659  s :     0.758659
      pz      :     0.049749  p :     0.185745
      px      :     0.087992
      py      :     0.048004
      dz2     :     0.005952  d :     0.068583
      dxz     :     0.022741
      dyz     :     0.002577
      dx2y2   :     0.014367
      dxy     :     0.022946
      f0      :     0.001075  f :     0.009631
      f+1     :     0.001388
      f-1     :     0.000134
      f+2     :     0.001863
      f-2     :     0.000571
      f+3     :     0.001759
      f-3     :     0.002841
 25 H s       :     0.758970  s :     0.758970
      pz      :     0.069674  p :     0.184566
      px      :     0.050317
      py      :     0.064576
      dz2     :     0.020232  d :     0.068054
      dxz     :     0.013652
      dyz     :     0.013974
      dx2y2   :     0.010639
      dxy     :     0.009557
      f0      :     0.001874  f :     0.009556
      f+1     :     0.000660
      f-1     :     0.002273
      f+2     :     0.001711
      f-2     :     0.001865
      f+3     :     0.000462
      f-3     :     0.000712
 26 H s       :     0.749922  s :     0.749922
      pz      :     0.052635  p :     0.190424
      px      :     0.090822
      py      :     0.046966
      dz2     :     0.005409  d :     0.070484
      dxz     :     0.025254
      dyz     :     0.001757
      dx2y2   :     0.014513
      dxy     :     0.023551
      f0      :     0.001190  f :     0.009707
      f+1     :     0.001278
      f-1     :     0.000132
      f+2     :     0.002116
      f-2     :     0.000425
      f+3     :     0.001734
      f-3     :     0.002833
 27 H s       :     0.756117  s :     0.756117
      pz      :     0.078349  p :     0.188981
      px      :     0.061019
      py      :     0.049614
      dz2     :     0.022401  d :     0.068730
      dxz     :     0.014200
      dyz     :     0.017366
      dx2y2   :     0.009847
      dxy     :     0.004916
      f0      :     0.002698  f :     0.009628
      f+1     :     0.001597
      f-1     :     0.001675
      f+2     :     0.001874
      f-2     :     0.001221
      f+3     :     0.000260
      f-3     :     0.000304
 28 H s       :     0.781080  s :     0.781080
      pz      :     0.071261  p :     0.190256
      px      :     0.053910
      py      :     0.065085
      dz2     :     0.020277  d :     0.066993
      dxz     :     0.012084
      dyz     :     0.012729
      dx2y2   :     0.011343
      dxy     :     0.010559
      f0      :     0.001712  f :     0.009408
      f+1     :     0.000452
      f-1     :     0.002223
      f+2     :     0.001749
      f-2     :     0.001849
      f+3     :     0.000549
      f-3     :     0.000873
 29 H s       :     0.778377  s :     0.778377
      pz      :     0.079061  p :     0.192541
      px      :     0.061357
      py      :     0.052124
      dz2     :     0.021560  d :     0.067436
      dxz     :     0.013880
      dyz     :     0.018228
      dx2y2   :     0.008599
      dxy     :     0.005168
      f0      :     0.002612  f :     0.009487
      f+1     :     0.001537
      f-1     :     0.001764
      f+2     :     0.001775
      f-2     :     0.001283
      f+3     :     0.000206
      f-3     :     0.000310
 30 H s       :     0.781142  s :     0.781142
      pz      :     0.056167  p :     0.193240
      px      :     0.087583
      py      :     0.049491
      dz2     :     0.004834  d :     0.067746
      dxz     :     0.024610
      dyz     :     0.001837
      dx2y2   :     0.013279
      dxy     :     0.023186
      f0      :     0.001185  f :     0.009460
      f+1     :     0.001193
      f-1     :     0.000143
      f+2     :     0.001988
      f-2     :     0.000421
      f+3     :     0.001723
      f-3     :     0.002809
 31 H s       :     0.780942  s :     0.780942
      pz      :     0.051140  p :     0.191846
      px      :     0.085617
      py      :     0.055090
      dz2     :     0.006040  d :     0.067423
      dxz     :     0.021261
      dyz     :     0.003185
      dx2y2   :     0.013718
      dxy     :     0.023220
      f0      :     0.001023  f :     0.009431
      f+1     :     0.001385
      f-1     :     0.000147
      f+2     :     0.001621
      f-2     :     0.000756
      f+3     :     0.001788
      f-3     :     0.002712
 32 H s       :     0.778830  s :     0.778830
      pz      :     0.053222  p :     0.190909
      px      :     0.057830
      py      :     0.079857
      dz2     :     0.007381  d :     0.066899
      dxz     :     0.005161
      dyz     :     0.019654
      dx2y2   :     0.019958
      dxy     :     0.014745
      f0      :     0.000819  f :     0.009364
      f+1     :     0.000265
      f-1     :     0.001638
      f+2     :     0.001464
      f-2     :     0.001233
      f+3     :     0.001452
      f-3     :     0.002494
 33 H s       :     0.782109  s :     0.782109
      pz      :     0.070883  p :     0.191871
      px      :     0.052987
      py      :     0.068001
      dz2     :     0.020760  d :     0.067307
      dxz     :     0.013987
      dyz     :     0.012909
      dx2y2   :     0.009393
      dxy     :     0.010258
      f0      :     0.001868  f :     0.009409
      f+1     :     0.000733
      f-1     :     0.002298
      f+2     :     0.001543
      f-2     :     0.001927
      f+3     :     0.000487
      f-3     :     0.000554
 34 H s       :     0.687565  s :     0.687565
      pz      :     0.074419  p :     0.335817
      px      :     0.187650
      py      :     0.073749
      dz2     :     0.010295  d :     0.123434
      dxz     :     0.041776
      dyz     :     0.001343
      dx2y2   :     0.027437
      dxy     :     0.042583
      f0      :     0.002786  f :     0.022274
      f+1     :     0.002731
      f-1     :     0.000427
      f+2     :     0.004833
      f-2     :     0.000340
      f+3     :     0.003611
      f-3     :     0.007546
 35 H s       :     0.779405  s :     0.779405
      pz      :     0.080972  p :     0.190846
      px      :     0.056029
      py      :     0.053846
      dz2     :     0.020645  d :     0.066902
      dxz     :     0.018067
      dyz     :     0.019835
      dx2y2   :     0.006306
      dxy     :     0.002049
      f0      :     0.003070  f :     0.009386
      f+1     :     0.001957
      f-1     :     0.002128
      f+2     :     0.001416
      f-2     :     0.000647
      f+3     :     0.000098
      f-3     :     0.000070
 36 H s       :     0.777376  s :     0.777376
      pz      :     0.051528  p :     0.190272
      px      :     0.053548
      py      :     0.085196
      dz2     :     0.006720  d :     0.067104
      dxz     :     0.000911
      dyz     :     0.022158
      dx2y2   :     0.016533
      dxy     :     0.020783
      f0      :     0.000975  f :     0.009405
      f+1     :     0.000229
      f-1     :     0.001500
      f+2     :     0.001770
      f-2     :     0.000293
      f+3     :     0.002212
      f-3     :     0.002426
 37 H s       :     0.780786  s :     0.780786
      pz      :     0.051409  p :     0.192950
      px      :     0.088749
      py      :     0.052792
      dz2     :     0.005056  d :     0.067807
      dxz     :     0.024591
      dyz     :     0.000098
      dx2y2   :     0.014640
      dxy     :     0.023421
      f0      :     0.001215  f :     0.009451
      f+1     :     0.001107
      f-1     :     0.000224
      f+2     :     0.002030
      f-2     :     0.000030
      f+3     :     0.002074
      f-3     :     0.002771
 38 H s       :     0.775927  s :     0.775927
      pz      :     0.075075  p :     0.191733
      px      :     0.043763
      py      :     0.072895
      dz2     :     0.016731  d :     0.065759
      dxz     :     0.012822
      dyz     :     0.014436
      dx2y2   :     0.009233
      dxy     :     0.012536
      f0      :     0.001331  f :     0.009743
      f+1     :     0.000553
      f-1     :     0.002311
      f+2     :     0.001653
      f-2     :     0.002371
      f+3     :     0.000890
      f-3     :     0.000633
 39 C s       :     2.606446  s :     2.606446
      pz      :     0.952903  p :     2.610566
      px      :     0.938321
      py      :     0.719341
      dz2     :     0.262759  d :     0.947730
      dxz     :     0.254574
      dyz     :     0.142816
      dx2y2   :     0.144849
      dxy     :     0.142731
      f0      :     0.053709  f :     0.262853
      f+1     :     0.066048
      f-1     :     0.015656
      f+2     :     0.039705
      f-2     :     0.048767
      f+3     :     0.022586
      f-3     :     0.016381
      g0      :     0.002991  g :     0.035221
      g+1     :     0.009835
      g-1     :     0.001116
      g+2     :     0.004413
      g-2     :     0.004295
      g+3     :     0.003185
      g-3     :     0.005229
      g+4     :     0.002132
      g-4     :     0.002025
 40 H s       :     0.777529  s :     0.777529
      pz      :     0.058040  p :     0.192768
      px      :     0.083594
      py      :     0.051134
      dz2     :     0.012705  d :     0.066329
      dxz     :     0.015914
      dyz     :     0.006826
      dx2y2   :     0.014463
      dxy     :     0.016421
      f0      :     0.000632  f :     0.009784
      f+1     :     0.002478
      f-1     :     0.000241
      f+2     :     0.001662
      f-2     :     0.001637
      f+3     :     0.001651
      f-3     :     0.001483
 41 H s       :     0.766266  s :     0.766266
      pz      :     0.049678  p :     0.190338
      px      :     0.055726
      py      :     0.084934
      dz2     :     0.005327  d :     0.068255
      dxz     :     0.004580
      dyz     :     0.020871
      dx2y2   :     0.020693
      dxy     :     0.016784
      f0      :     0.001222  f :     0.009571
      f+1     :     0.000432
      f-1     :     0.000902
      f+2     :     0.000901
      f-2     :     0.001286
      f+3     :     0.001848
      f-3     :     0.002980
 42 H s       :     0.773731  s :     0.773731
      pz      :     0.085509  p :     0.188650
      px      :     0.047814
      py      :     0.055327
      dz2     :     0.020085  d :     0.067870
      dxz     :     0.021046
      dyz     :     0.018658
      dx2y2   :     0.004000
      dxy     :     0.004081
      f0      :     0.002900  f :     0.009471
      f+1     :     0.002228
      f-1     :     0.002115
      f+2     :     0.000962
      f-2     :     0.001084
      f+3     :     0.000077
      f-3     :     0.000105
 43 C s       :     2.573099  s :     2.573099
      pz      :     0.962243  p :     2.735385
      px      :     0.841425
      py      :     0.931718
      dz2     :     0.165728  d :     0.625813
      dxz     :     0.117587
      dyz     :     0.165440
      dx2y2   :     0.087426
      dxy     :     0.089632
      f0      :     0.045252  f :     0.154256
      f+1     :     0.019926
      f-1     :     0.020966
      f+2     :     0.016101
      f-2     :     0.029192
      f+3     :     0.009958
      f-3     :     0.012862
      g0      :     0.002356  g :     0.014509
      g+1     :     0.001714
      g-1     :     0.002572
      g+2     :     0.001380
      g-2     :     0.001867
      g+3     :     0.001761
      g-3     :     0.000514
      g+4     :     0.001185
      g-4     :     0.001159
 44 C s       :     2.581205  s :     2.581205
      pz      :     0.968099  p :     2.682999
      px      :     0.809645
      py      :     0.905254
      dz2     :     0.120684  d :     0.510265
      dxz     :     0.095792
      dyz     :     0.146591
      dx2y2   :     0.074134
      dxy     :     0.073064
      f0      :     0.031583  f :     0.116785
      f+1     :     0.014428
      f-1     :     0.015786
      f+2     :     0.010028
      f-2     :     0.022339
      f+3     :     0.009223
      f-3     :     0.013398
      g0      :     0.001915  g :     0.011830
      g+1     :     0.001282
      g-1     :     0.001988
      g+2     :     0.000719
      g-2     :     0.001534
      g+3     :     0.001595
      g-3     :     0.000308
      g+4     :     0.001210
      g-4     :     0.001279
 45 C s       :     2.587657  s :     2.587657
      pz      :     0.998469  p :     2.713711
      px      :     0.822583
      py      :     0.892659
      dz2     :     0.176785  d :     0.505845
      dxz     :     0.108320
      dyz     :     0.129091
      dx2y2   :     0.029233
      dxy     :     0.062416
      f0      :     0.036890  f :     0.113689
      f+1     :     0.013418
      f-1     :     0.016353
      f+2     :     0.020503
      f-2     :     0.019209
      f+3     :     0.005797
      f-3     :     0.001520
      g0      :     0.002872  g :     0.011679
      g+1     :     0.001219
      g-1     :     0.001874
      g+2     :     0.001364
      g-2     :     0.001695
      g+3     :     0.000999
      g-3     :     0.000904
      g+4     :     0.000365
      g-4     :     0.000387
 46 C s       :     2.589345  s :     2.589345
      pz      :     0.956660  p :     2.702475
      px      :     0.827104
      py      :     0.918712
      dz2     :     0.128532  d :     0.511179
      dxz     :     0.080546
      dyz     :     0.140620
      dx2y2   :     0.083684
      dxy     :     0.077798
      f0      :     0.030583  f :     0.114170
      f+1     :     0.011487
      f-1     :     0.014223
      f+2     :     0.013590
      f-2     :     0.022384
      f+3     :     0.009213
      f-3     :     0.012689
      g0      :     0.001345  g :     0.011640
      g+1     :     0.001236
      g-1     :     0.002143
      g+2     :     0.000842
      g-2     :     0.001360
      g+3     :     0.001796
      g-3     :     0.000477
      g+4     :     0.001237
      g-4     :     0.001203
 47 C s       :     2.587561  s :     2.587561
      pz      :     0.960571  p :     2.710390
      px      :     0.832999
      py      :     0.916820
      dz2     :     0.119174  d :     0.504612
      dxz     :     0.090554
      dyz     :     0.151558
      dx2y2   :     0.071388
      dxy     :     0.071938
      f0      :     0.031360  f :     0.113719
      f+1     :     0.013576
      f-1     :     0.015323
      f+2     :     0.010238
      f-2     :     0.021621
      f+3     :     0.008792
      f-3     :     0.012809
      g0      :     0.001930  g :     0.011667
      g+1     :     0.001274
      g-1     :     0.001951
      g+2     :     0.000740
      g-2     :     0.001501
      g+3     :     0.001635
      g-3     :     0.000236
      g+4     :     0.001214
      g-4     :     0.001187
 48 C s       :     2.578978  s :     2.578978
      pz      :     0.992813  p :     2.687803
      px      :     0.800350
      py      :     0.894640
      dz2     :     0.171112  d :     0.509605
      dxz     :     0.112680
      dyz     :     0.130829
      dx2y2   :     0.032354
      dxy     :     0.062630
      f0      :     0.037110  f :     0.116411
      f+1     :     0.014073
      f-1     :     0.016985
      f+2     :     0.021585
      f-2     :     0.019438
      f+3     :     0.005766
      f-3     :     0.001453
      g0      :     0.002862  g :     0.011740
      g+1     :     0.001301
      g-1     :     0.001901
      g+2     :     0.001399
      g-2     :     0.001654
      g+3     :     0.000966
      g-3     :     0.000923
      g+4     :     0.000334
      g-4     :     0.000399
 49 H s       :     0.784719  s :     0.784719
      pz      :     0.081135  p :     0.189129
      px      :     0.053206
      py      :     0.054787
      dz2     :     0.021355  d :     0.065208
      dxz     :     0.014696
      dyz     :     0.016096
      dx2y2   :     0.006396
      dxy     :     0.006666
      f0      :     0.002754  f :     0.009724
      f+1     :     0.001485
      f-1     :     0.001862
      f+2     :     0.001521
      f-2     :     0.001531
      f+3     :     0.000307
      f-3     :     0.000264
 50 H s       :     0.796632  s :     0.796632
      pz      :     0.043970  p :     0.190317
      px      :     0.065561
      py      :     0.080785
      dz2     :     0.005292  d :     0.064974
      dxz     :     0.007793
      dyz     :     0.017515
      dx2y2   :     0.019405
      dxy     :     0.014968
      f0      :     0.001379  f :     0.009763
      f+1     :     0.000529
      f-1     :     0.001002
      f+2     :     0.000437
      f-2     :     0.002038
      f+3     :     0.001758
      f-3     :     0.002620
 51 H s       :     0.797110  s :     0.797110
      pz      :     0.083413  p :     0.189491
      px      :     0.052469
      py      :     0.053610
      dz2     :     0.021235  d :     0.064653
      dxz     :     0.016869
      dyz     :     0.017647
      dx2y2   :     0.004267
      dxy     :     0.004634
      f0      :     0.003172  f :     0.009707
      f+1     :     0.001813
      f-1     :     0.002138
      f+2     :     0.001121
      f-2     :     0.001213
      f+3     :     0.000138
      f-3     :     0.000111
 52 H s       :     0.794687  s :     0.794687
      pz      :     0.077160  p :     0.189771
      px      :     0.055504
      py      :     0.057106
      dz2     :     0.021458  d :     0.064974
      dxz     :     0.014651
      dyz     :     0.015322
      dx2y2   :     0.006664
      dxy     :     0.006879
      f0      :     0.002765  f :     0.009757
      f+1     :     0.001457
      f-1     :     0.001909
      f+2     :     0.001527
      f-2     :     0.001523
      f+3     :     0.000305
      f-3     :     0.000272
 53 H s       :     0.775413  s :     0.775413
      pz      :     0.043600  p :     0.195604
      px      :     0.064234
      py      :     0.087770
      dz2     :     0.005454  d :     0.065891
      dxz     :     0.007645
      dyz     :     0.017899
      dx2y2   :     0.019145
      dxy     :     0.015748
      f0      :     0.001386  f :     0.009725
      f+1     :     0.000510
      f-1     :     0.001036
      f+2     :     0.000489
      f-2     :     0.001977
      f+3     :     0.001784
      f-3     :     0.002544
 54 H s       :     0.792511  s :     0.792511
      pz      :     0.073310  p :     0.190371
      px      :     0.043040
      py      :     0.074022
      dz2     :     0.017499  d :     0.065270
      dxz     :     0.012744
      dyz     :     0.014045
      dx2y2   :     0.009116
      dxy     :     0.011866
      f0      :     0.001419  f :     0.009805
      f+1     :     0.000600
      f-1     :     0.002364
      f+2     :     0.001661
      f-2     :     0.002321
      f+3     :     0.000811
      f-3     :     0.000629
 55 O s       :     3.241910  s :     3.241910
      pz      :     1.498828  p :     4.258587
      px      :     1.484192
      py      :     1.275566
      dz2     :     0.032504  d :     0.102894
      dxz     :     0.030390
      dyz     :     0.011441
      dx2y2   :     0.016460
      dxy     :     0.012099
      f0      :     0.004376  f :     0.022126
      f+1     :     0.006516
      f-1     :     0.000826
      f+2     :     0.003804
      f-2     :     0.003742
      f+3     :     0.001409
      f-3     :     0.001454
      g0      :     0.000101  g :     0.001248
      g+1     :     0.000405
      g-1     :     0.000006
      g+2     :     0.000216
      g-2     :     0.000128
      g+3     :     0.000148
      g-3     :     0.000168
      g+4     :     0.000033
      g-4     :     0.000044
 56 C s       :     2.579164  s :     2.579164
      pz      :     0.979562  p :     2.697752
      px      :     0.941780
      py      :     0.776410
      dz2     :     0.162654  d :     0.508612
      dxz     :     0.142219
      dyz     :     0.092609
      dx2y2   :     0.076044
      dxy     :     0.035085
      f0      :     0.028756  f :     0.115878
      f+1     :     0.025698
      f-1     :     0.012205
      f+2     :     0.017741
      f-2     :     0.020134
      f+3     :     0.007220
      f-3     :     0.004124
      g0      :     0.001973  g :     0.011729
      g+1     :     0.002495
      g-1     :     0.001071
      g+2     :     0.001835
      g-2     :     0.001496
      g+3     :     0.001053
      g-3     :     0.000910
      g+4     :     0.000502
      g-4     :     0.000394
 57 C s       :     2.566896  s :     2.566896
      pz      :     0.926877  p :     2.699420
      px      :     1.003361
      py      :     0.769183
      dz2     :     0.162274  d :     0.657194
      dxz     :     0.200815
      dyz     :     0.088622
      dx2y2   :     0.102665
      dxy     :     0.102818
      f0      :     0.038533  f :     0.160300
      f+1     :     0.030211
      f-1     :     0.014400
      f+2     :     0.029556
      f-2     :     0.020602
      f+3     :     0.013654
      f-3     :     0.013343
      g0      :     0.001929  g :     0.014365
      g+1     :     0.002784
      g-1     :     0.000856
      g+2     :     0.002209
      g-2     :     0.001411
      g+3     :     0.001888
      g-3     :     0.000864
      g+4     :     0.001185
      g-4     :     0.001237
 58 C s       :     2.578894  s :     2.578894
      pz      :     0.957545  p :     2.701560
      px      :     0.964017
      py      :     0.779997
      dz2     :     0.110453  d :     0.509073
      dxz     :     0.196134
      dyz     :     0.055656
      dx2y2   :     0.074875
      dxy     :     0.071955
      f0      :     0.027240  f :     0.115762
      f+1     :     0.021906
      f-1     :     0.013113
      f+2     :     0.020247
      f-2     :     0.009436
      f+3     :     0.010087
      f-3     :     0.013734
      g0      :     0.002050  g :     0.011723
      g+1     :     0.001664
      g-1     :     0.001090
      g+2     :     0.001902
      g-2     :     0.000873
      g+3     :     0.001196
      g-3     :     0.000540
      g+4     :     0.001062
      g-4     :     0.001346
 59 C s       :     2.587547  s :     2.587547
      pz      :     0.983318  p :     2.711108
      px      :     0.945482
      py      :     0.782309
      dz2     :     0.164654  d :     0.509491
      dxz     :     0.140301
      dyz     :     0.095688
      dx2y2   :     0.074185
      dxy     :     0.034663
      f0      :     0.028591  f :     0.113951
      f+1     :     0.024897
      f-1     :     0.011578
      f+2     :     0.017550
      f-2     :     0.020005
      f+3     :     0.007182
      f-3     :     0.004148
      g0      :     0.001970  g :     0.011660
      g+1     :     0.002440
      g-1     :     0.001032
      g+2     :     0.001859
      g-2     :     0.001444
      g+3     :     0.001084
      g-3     :     0.000920
      g+4     :     0.000506
      g-4     :     0.000407
 60 C s       :     2.587999  s :     2.587999
      pz      :     0.940874  p :     2.713193
      px      :     0.991939
      py      :     0.780380
      dz2     :     0.124768  d :     0.508682
      dxz     :     0.162124
      dyz     :     0.042293
      dx2y2   :     0.086111
      dxy     :     0.093385
      f0      :     0.023326  f :     0.114140
      f+1     :     0.021851
      f-1     :     0.007881
      f+2     :     0.020761
      f-2     :     0.015636
      f+3     :     0.012421
      f-3     :     0.012264
      g0      :     0.000948  g :     0.011646
      g+1     :     0.002605
      g-1     :     0.000522
      g+2     :     0.001510
      g-2     :     0.001010
      g+3     :     0.001741
      g-3     :     0.000841
      g+4     :     0.001186
      g-4     :     0.001282
 61 C s       :     2.587579  s :     2.587579
      pz      :     0.953932  p :     2.709106
      px      :     0.974621
      py      :     0.780553
      dz2     :     0.107929  d :     0.508803
      dxz     :     0.197723
      dyz     :     0.055492
      dx2y2   :     0.073998
      dxy     :     0.073661
      f0      :     0.026634  f :     0.113925
      f+1     :     0.021615
      f-1     :     0.013051
      f+2     :     0.020126
      f-2     :     0.008990
      f+3     :     0.009932
      f-3     :     0.013577
      g0      :     0.002053  g :     0.011657
      g+1     :     0.001640
      g-1     :     0.001095
      g+2     :     0.001925
      g-2     :     0.000872
      g+3     :     0.001183
      g-3     :     0.000488
      g+4     :     0.001058
      g-4     :     0.001343
 62 C s       :     2.529237  s :     2.529237
      pz      :     0.906868  p :     2.699904
      px      :     0.926584
      py      :     0.866453
      dz2     :     0.112268  d :     0.520276
      dxz     :     0.105314
      dyz     :     0.110786
      dx2y2   :     0.098598
      dxy     :     0.093310
      f0      :     0.020744  f :     0.113836
      f+1     :     0.014611
      f-1     :     0.017365
      f+2     :     0.018656
      f-2     :     0.012323
      f+3     :     0.016953
      f-3     :     0.013183
      g0      :     0.001064  g :     0.006736
      g+1     :     0.000521
      g-1     :     0.001053
      g+2     :     0.000915
      g-2     :     0.000757
      g+3     :     0.000269
      g-3     :     0.000722
      g+4     :     0.000355
      g-4     :     0.001079
 63 C s       :     2.529057  s :     2.529057
      pz      :     0.875367  p :     2.634643
      px      :     0.864089
      py      :     0.895186
      dz2     :     0.167640  d :     0.736879
      dxz     :     0.134687
      dyz     :     0.120997
      dx2y2   :     0.143460
      dxy     :     0.170096
      f0      :     0.027223  f :     0.198735
      f+1     :     0.028994
      f-1     :     0.019786
      f+2     :     0.032002
      f-2     :     0.029305
      f+3     :     0.041800
      f-3     :     0.019625
      g0      :     0.000815  g :     0.014611
      g+1     :     0.002025
      g-1     :     0.001554
      g+2     :     0.001324
      g-2     :     0.001886
      g+3     :     0.002054
      g-3     :     0.001980
      g+4     :     0.001396
      g-4     :     0.001578
 64 C s       :     2.560727  s :     2.560727
      pz      :     0.901402  p :     2.671059
      px      :     0.924353
      py      :     0.845304
      dz2     :     0.148558  d :     0.785435
      dxz     :     0.206865
      dyz     :     0.099732
      dx2y2   :     0.157004
      dxy     :     0.173276
      f0      :     0.022191  f :     0.214903
      f+1     :     0.049138
      f-1     :     0.012524
      f+2     :     0.025629
      f-2     :     0.037495
      f+3     :     0.035985
      f-3     :     0.031942
      g0      :     0.002161  g :     0.023049
      g+1     :     0.002191
      g-1     :     0.001748
      g+2     :     0.003793
      g-2     :     0.001859
      g+3     :     0.002515
      g-3     :     0.003470
      g+4     :     0.002490
      g-4     :     0.002822
 65 C s       :     2.569251  s :     2.569251
      pz      :     0.903776  p :     2.699907
      px      :     0.931802
      py      :     0.864330
      dz2     :     0.126661  d :     0.764394
      dxz     :     0.170733
      dyz     :     0.133620
      dx2y2   :     0.184294
      dxy     :     0.149086
      f0      :     0.022640  f :     0.209124
      f+1     :     0.038592
      f-1     :     0.017370
      f+2     :     0.023639
      f-2     :     0.037014
      f+3     :     0.035644
      f-3     :     0.034224
      g0      :     0.002524  g :     0.023174
      g+1     :     0.001569
      g-1     :     0.001975
      g+2     :     0.001584
      g-2     :     0.003815
      g+3     :     0.002822
      g-3     :     0.002603
      g+4     :     0.002556
      g-4     :     0.003726
 66 C s       :     2.591332  s :     2.591332
      pz      :     0.874196  p :     2.624474
      px      :     0.936421
      py      :     0.813856
      dz2     :     0.258616  d :     1.095124
      dxz     :     0.243675
      dyz     :     0.207090
      dx2y2   :     0.224779
      dxy     :     0.160963
      f0      :     0.034642  f :     0.301102
      f+1     :     0.050306
      f-1     :     0.044391
      f+2     :     0.063906
      f-2     :     0.038099
      f+3     :     0.027245
      f-3     :     0.042512
      g0      :     0.002695  g :     0.044439
      g+1     :     0.003755
      g-1     :     0.008857
      g+2     :     0.008119
      g-2     :     0.005656
      g+3     :     0.004720
      g-3     :     0.007312
      g+4     :     0.001459
      g-4     :     0.001866
 67 N s       :     2.685826  s :     2.685826
      pz      :     1.103678  p :     3.311788
      px      :     1.079857
      py      :     1.128254
      dz2     :     0.075641  d :     0.320643
      dxz     :     0.061207
      dyz     :     0.056530
      dx2y2   :     0.072364
      dxy     :     0.054901
      f0      :     0.008322  f :     0.056246
      f+1     :     0.007137
      f-1     :     0.007571
      f+2     :     0.011296
      f-2     :     0.007945
      f+3     :     0.006621
      f-3     :     0.007354
      g0      :     0.000217  g :     0.003213
      g+1     :     0.000455
      g-1     :     0.000438
      g+2     :     0.000301
      g-2     :     0.000416
      g+3     :     0.000368
      g-3     :     0.000456
      g+4     :     0.000340
      g-4     :     0.000221
 68 N s       :     2.868204  s :     2.868204
      pz      :     1.175342  p :     3.366707
      px      :     1.107289
      py      :     1.084076
      dz2     :     0.040158  d :     0.303759
      dxz     :     0.080178
      dyz     :     0.029097
      dx2y2   :     0.077518
      dxy     :     0.076810
      f0      :     0.003348  f :     0.062009
      f+1     :     0.016383
      f-1     :     0.003139
      f+2     :     0.007124
      f-2     :     0.011693
      f+3     :     0.009870
      f-3     :     0.010452
      g0      :     0.000357  g :     0.004055
      g+1     :     0.000448
      g-1     :     0.000093
      g+2     :     0.000415
      g-2     :     0.000494
      g+3     :     0.000526
      g-3     :     0.000674
      g+4     :     0.000457
      g-4     :     0.000591
 69 C s       :     2.603989  s :     2.603989
      pz      :     0.910483  p :     2.692876
      px      :     0.922134
      py      :     0.860259
      dz2     :     0.101414  d :     0.618163
      dxz     :     0.147101
      dyz     :     0.115361
      dx2y2   :     0.150030
      dxy     :     0.104256
      f0      :     0.018999  f :     0.156072
      f+1     :     0.026373
      f-1     :     0.014438
      f+2     :     0.015678
      f-2     :     0.032027
      f+3     :     0.028867
      f-3     :     0.019689
      g0      :     0.001847  g :     0.018068
      g+1     :     0.001073
      g-1     :     0.001783
      g+2     :     0.000951
      g-2     :     0.003529
      g+3     :     0.002453
      g-3     :     0.001990
      g+4     :     0.001839
      g-4     :     0.002603
 70 C s       :     2.603010  s :     2.603010
      pz      :     0.910307  p :     2.692934
      px      :     0.924539
      py      :     0.858089
      dz2     :     0.122162  d :     0.616399
      dxz     :     0.170759
      dyz     :     0.081320
      dx2y2   :     0.095711
      dxy     :     0.146447
      f0      :     0.015639  f :     0.156317
      f+1     :     0.037674
      f-1     :     0.009456
      f+2     :     0.021455
      f-2     :     0.028969
      f+3     :     0.017108
      f-3     :     0.026016
      g0      :     0.001584  g :     0.018123
      g+1     :     0.001727
      g-1     :     0.001541
      g+2     :     0.003387
      g-2     :     0.001364
      g+3     :     0.002091
      g-3     :     0.003011
      g+4     :     0.001514
      g-4     :     0.001904
 71 N s       :     2.869778  s :     2.869778
      pz      :     1.165641  p :     3.343998
      px      :     1.106686
      py      :     1.071670
      dz2     :     0.041094  d :     0.303978
      dxz     :     0.080029
      dyz     :     0.028903
      dx2y2   :     0.075294
      dxy     :     0.078659
      f0      :     0.003223  f :     0.062581
      f+1     :     0.016601
      f-1     :     0.003390
      f+2     :     0.007523
      f-2     :     0.011502
      f+3     :     0.009600
      f-3     :     0.010742
      g0      :     0.000373  g :     0.004096
      g+1     :     0.000426
      g-1     :     0.000093
      g+2     :     0.000409
      g-2     :     0.000517
      g+3     :     0.000540
      g-3     :     0.000668
      g+4     :     0.000442
      g-4     :     0.000628
 72 O s       :     3.250670  s :     3.250670
      pz      :     1.417593  p :     4.316746
      px      :     1.492671
      py      :     1.406482
      dz2     :     0.021954  d :     0.095578
      dxz     :     0.023902
      dyz     :     0.023950
      dx2y2   :     0.014569
      dxy     :     0.011203
      f0      :     0.003276  f :     0.021440
      f+1     :     0.002939
      f-1     :     0.003791
      f+2     :     0.005116
      f-2     :     0.003660
      f+3     :     0.001160
      f-3     :     0.001498
      g0      :     0.000088  g :     0.001204
      g+1     :     0.000116
      g-1     :     0.000176
      g+2     :     0.000232
      g-2     :     0.000205
      g+3     :     0.000144
      g-3     :     0.000189
      g+4     :     0.000020
      g-4     :     0.000034
 73 H s       :     0.686275  s :     0.686275
      pz      :     0.071175  p :     0.381821
      px      :     0.230083
      py      :     0.080563
      dz2     :     0.010414  d :     0.125300
      dxz     :     0.038918
      dyz     :     0.001983
      dx2y2   :     0.033656
      dxy     :     0.040329
      f0      :     0.002838  f :     0.022040
      f+1     :     0.002407
      f-1     :     0.000554
      f+2     :     0.003950
      f-2     :     0.000809
      f+3     :     0.005381
      f-3     :     0.006100
 74 H s       :     0.806865  s :     0.806865
      pz      :     0.056422  p :     0.185219
      px      :     0.084249
      py      :     0.044548
      dz2     :     0.011631  d :     0.064163
      dxz     :     0.017409
      dyz     :     0.004893
      dx2y2   :     0.012935
      dxy     :     0.017294
      f0      :     0.000641  f :     0.009615
      f+1     :     0.002608
      f-1     :     0.000057
      f+2     :     0.001696
      f-2     :     0.001343
      f+3     :     0.001393
      f-3     :     0.001875
 75 H s       :     0.804470  s :     0.804470
      pz      :     0.049381  p :     0.184649
      px      :     0.071203
      py      :     0.064065
      dz2     :     0.008604  d :     0.064142
      dxz     :     0.013492
      dyz     :     0.008698
      dx2y2   :     0.019118
      dxy     :     0.014230
      f0      :     0.000768  f :     0.009631
      f+1     :     0.001421
      f-1     :     0.000818
      f+2     :     0.000893
      f-2     :     0.001703
      f+3     :     0.002269
      f-3     :     0.001759
 76 H s       :     0.786582  s :     0.786582
      pz      :     0.044466  p :     0.190018
      px      :     0.091384
      py      :     0.054168
      dz2     :     0.006414  d :     0.065556
      dxz     :     0.023163
      dyz     :     0.001394
      dx2y2   :     0.014831
      dxy     :     0.019753
      f0      :     0.001224  f :     0.009728
      f+1     :     0.001591
      f-1     :     0.000170
      f+2     :     0.002071
      f-2     :     0.000385
      f+3     :     0.001869
      f-3     :     0.002418
 77 H s       :     0.796638  s :     0.796638
      pz      :     0.071082  p :     0.189929
      px      :     0.065172
      py      :     0.053674
      dz2     :     0.020136  d :     0.064858
      dxz     :     0.014360
      dyz     :     0.011746
      dx2y2   :     0.009433
      dxy     :     0.009184
      f0      :     0.001976  f :     0.009725
      f+1     :     0.002472
      f-1     :     0.000684
      f+2     :     0.001724
      f-2     :     0.001738
      f+3     :     0.000597
      f-3     :     0.000533
 78 H s       :     0.797601  s :     0.797601
      pz      :     0.084473  p :     0.190302
      px      :     0.049043
      py      :     0.056786
      dz2     :     0.020304  d :     0.064821
      dxz     :     0.019452
      dyz     :     0.016841
      dx2y2   :     0.004255
      dxy     :     0.003970
      f0      :     0.002989  f :     0.009734
      f+1     :     0.002334
      f-1     :     0.001914
      f+2     :     0.001208
      f-2     :     0.001080
      f+3     :     0.000097
      f-3     :     0.000112
 79 H s       :     0.796919  s :     0.796919
      pz      :     0.045583  p :     0.190260
      px      :     0.090410
      py      :     0.054267
      dz2     :     0.006163  d :     0.064891
      dxz     :     0.023258
      dyz     :     0.001368
      dx2y2   :     0.014528
      dxy     :     0.019574
      f0      :     0.001219  f :     0.009731
      f+1     :     0.001583
      f-1     :     0.000170
      f+2     :     0.002073
      f-2     :     0.000399
      f+3     :     0.001886
      f-3     :     0.002401
 80 H s       :     0.786811  s :     0.786811
      pz      :     0.072874  p :     0.190953
      px      :     0.063781
      py      :     0.054299
      dz2     :     0.020288  d :     0.065757
      dxz     :     0.014660
      dyz     :     0.012149
      dx2y2   :     0.009424
      dxy     :     0.009237
      f0      :     0.001983  f :     0.009733
      f+1     :     0.002468
      f-1     :     0.000681
      f+2     :     0.001718
      f-2     :     0.001759
      f+3     :     0.000589
      f-3     :     0.000535
 81 H s       :     0.763434  s :     0.763434
      pz      :     0.049846  p :     0.189784
      px      :     0.083764
      py      :     0.056174
      dz2     :     0.006649  d :     0.068743
      dxz     :     0.021583
      dyz     :     0.003265
      dx2y2   :     0.020332
      dxy     :     0.016914
      f0      :     0.001024  f :     0.009655
      f+1     :     0.001415
      f-1     :     0.000396
      f+2     :     0.001303
      f-2     :     0.001025
      f+3     :     0.002854
      f-3     :     0.001638
 82 H s       :     0.760699  s :     0.760699
      pz      :     0.068425  p :     0.188053
      px      :     0.067433
      py      :     0.052195
      dz2     :     0.021721  d :     0.068662
      dxz     :     0.012623
      dyz     :     0.011655
      dx2y2   :     0.012992
      dxy     :     0.009671
      f0      :     0.001966  f :     0.009690
      f+1     :     0.002002
      f-1     :     0.000739
      f+2     :     0.001838
      f-2     :     0.001719
      f+3     :     0.001002
      f-3     :     0.000424
 83 H s       :     0.765426  s :     0.765426
      pz      :     0.084596  p :     0.187964
      px      :     0.050762
      py      :     0.052606
      dz2     :     0.019848  d :     0.068266
      dxz     :     0.020094
      dyz     :     0.020047
      dx2y2   :     0.005207
      dxy     :     0.003071
      f0      :     0.002897  f :     0.009584
      f+1     :     0.002242
      f-1     :     0.002073
      f+2     :     0.001343
      f-2     :     0.000833
      f+3     :     0.000155
      f-3     :     0.000042


                      *****************************
                      * MAYER POPULATION ANALYSIS *
                      *****************************

  NA   - Mulliken gross atomic population
  ZA   - Total nuclear charge
  QA   - Mulliken gross atomic charge
  VA   - Mayer's total valence
  BVA  - Mayer's bonded valence
  FA   - Mayer's free valence

  ATOM       NA         ZA         QA         VA         BVA        FA
  0 C      6.0379     6.0000    -0.0379     3.8790     3.8790     0.0000
  1 C      6.0684     6.0000    -0.0684     3.9418     3.9418     0.0000
  2 C      6.1272     6.0000    -0.1272     3.8002     3.8002     0.0000
  3 C      5.9552     6.0000     0.0448     3.8088     3.8088     0.0000
  4 C      5.7555     6.0000     0.2445     4.1378     4.1378    -0.0000
  5 N      7.3431     7.0000    -0.3431     3.1513     3.1513    -0.0000
  6 C      6.1594     6.0000    -0.1594     3.8859     3.8859     0.0000
  7 C      6.0000     6.0000    -0.0000     4.0605     4.0605    -0.0000
  8 C      6.1769     6.0000    -0.1769     3.8530     3.8530    -0.0000
  9 C      5.6681     6.0000     0.3319     3.6910     3.6910    -0.0000
 10 N      7.3212     7.0000    -0.3212     3.0220     3.0220    -0.0000
 11 C      5.9430     6.0000     0.0570     3.9646     3.9646     0.0000
 12 C      5.9253     6.0000     0.0747     3.9274     3.9274     0.0000
 13 O      8.2800     8.0000    -0.2800     2.3152     2.3152    -0.0000
 14 C      6.0321     6.0000    -0.0321     3.6722     3.6722    -0.0000
 15 C      5.9754     6.0000     0.0246     3.6043     3.6043    -0.0000
 16 C      6.1506     6.0000    -0.1506     3.8546     3.8546    -0.0000
 17 C      6.1218     6.0000    -0.1218     3.8002     3.8002    -0.0000
 18 C      6.2965     6.0000    -0.2965     3.9554     3.9554    -0.0000
 19 C      6.2823     6.0000    -0.2823     3.9984     3.9984     0.0000
 20 C      6.2979     6.0000    -0.2979     3.9921     3.9921     0.0000
 21 O      8.4461     8.0000    -0.4461     2.0858     2.0858    -0.0000
 22 H      0.8937     1.0000     0.1063     0.9956     0.9956     0.0000
 23 H      0.8592     1.0000     0.1408     0.9812     0.9812    -0.0000
 24 H      0.8773     1.0000     0.1227     0.9900     0.9900    -0.0000
 25 H      0.8654     1.0000     0.1346     0.9823     0.9823     0.0000
 26 H      0.8876     1.0000     0.1124     0.9796     0.9796     0.0000
 27 H      0.8562     1.0000     0.1438     0.9687     0.9687     0.0000
 28 H      0.8935     1.0000     0.1065     0.9954     0.9954     0.0000
 29 H      0.8890     1.0000     0.1110     1.0055     1.0055    -0.0000
 30 H      0.9157     1.0000     0.0843     0.9958     0.9958    -0.0000
 31 H      0.9132     1.0000     0.0868     1.0001     1.0001    -0.0000
 32 H      0.8946     1.0000     0.1054     0.9984     0.9984     0.0000
 33 H      0.9147     1.0000     0.0853     1.0022     1.0022     0.0000
 34 H      0.7939     1.0000     0.2061     1.0448     1.0448    -0.0000
 35 H      0.8857     1.0000     0.1143     0.9944     0.9944    -0.0000
 36 H      0.8827     1.0000     0.1173     0.9983     0.9983     0.0000
 37 H      0.9221     1.0000     0.0779     0.9987     0.9987    -0.0000
 38 H      0.9125     1.0000     0.0875     1.0283     1.0283    -0.0000
 39 C      5.9523     6.0000     0.0477     4.0515     4.0515     0.0000
 40 H      0.8626     1.0000     0.1374     0.9865     0.9865    -0.0000
 41 H      0.8497     1.0000     0.1503     0.9529     0.9529    -0.0000
 42 H      0.9095     1.0000     0.0905     0.9786     0.9786    -0.0000
 43 C      5.8124     6.0000     0.1876     3.5599     3.5599    -0.0000
 44 C      6.1496     6.0000    -0.1496     3.9201     3.9201    -0.0000
 45 C      6.1258     6.0000    -0.1258     3.9031     3.9031    -0.0000
 46 C      6.1010     6.0000    -0.1010     3.9152     3.9152     0.0000
 47 C      6.1693     6.0000    -0.1693     3.9362     3.9362    -0.0000
 48 C      5.9986     6.0000     0.0014     3.6766     3.6766    -0.0000
 49 H      0.8837     1.0000     0.1163     0.9913     0.9913     0.0000
 50 H      0.8999     1.0000     0.1001     0.9901     0.9901    -0.0000
 51 H      0.9004     1.0000     0.0996     0.9884     0.9884     0.0000
 52 H      0.8835     1.0000     0.1165     0.9820     0.9820    -0.0000
 53 H      0.9196     1.0000     0.0804     1.0415     1.0415     0.0000
 54 H      0.8658     1.0000     0.1342     0.9774     0.9774    -0.0000
 55 O      8.3138     8.0000    -0.3138     2.1226     2.1226     0.0000
 56 C      6.1074     6.0000    -0.1074     3.8480     3.8480     0.0000
 57 C      5.8809     6.0000     0.1191     3.6806     3.6806     0.0000
 58 C      6.1119     6.0000    -0.1119     3.8577     3.8577     0.0000
 59 C      6.1238     6.0000    -0.1238     3.9168     3.9168    -0.0000
 60 C      6.1015     6.0000    -0.1015     3.9178     3.9178    -0.0000
 61 C      6.1228     6.0000    -0.1228     3.9220     3.9220     0.0000
 62 C      6.2965     6.0000    -0.2965     3.9757     3.9757     0.0000
 63 C      5.8339     6.0000     0.1661     3.9455     3.9455     0.0000
 64 C      5.9434     6.0000     0.0566     3.8865     3.8865     0.0000
 65 C      5.7964     6.0000     0.2036     3.7547     3.7547    -0.0000
 66 C      5.8140     6.0000     0.1860     4.1982     4.1982     0.0000
 67 N      7.2699     7.0000    -0.2699     3.1092     3.1092    -0.0000
 68 N      7.2701     7.0000    -0.2701     3.0956     3.0956     0.0000
 69 C      5.9765     6.0000     0.0235     3.8795     3.8795     0.0000
 70 C      5.9894     6.0000     0.0106     3.8591     3.8591     0.0000
 71 N      7.2682     7.0000    -0.2682     2.9898     2.9898    -0.0000
 72 O      8.3947     8.0000    -0.3947     2.1201     2.1201    -0.0000
 73 H      0.7528     1.0000     0.2472     1.0031     1.0031    -0.0000
 74 H      0.8589     1.0000     0.1411     0.9646     0.9646     0.0000
 75 H      0.8571     1.0000     0.1429     0.9647     0.9647     0.0000
 76 H      0.9154     1.0000     0.0846     0.9991     0.9991    -0.0000
 77 H      0.8989     1.0000     0.1011     0.9881     0.9881    -0.0000
 78 H      0.9029     1.0000     0.0971     0.9907     0.9907    -0.0000
 79 H      0.8974     1.0000     0.1026     0.9872     0.9872     0.0000
 80 H      0.9221     1.0000     0.0779     1.0055     1.0055     0.0000
 81 H      0.8812     1.0000     0.1188     0.9828     0.9828     0.0000
 82 H      0.8809     1.0000     0.1191     0.9948     0.9948     0.0000
 83 H      0.9124     1.0000     0.0876     1.0075     1.0075    -0.0000

  Mayer bond orders larger than 0.100000
B(  0-C ,  1-C ) :   0.9578 B(  0-C ,  5-N ) :   0.9654 B(  0-C , 41-H ) :   0.9151 
B(  0-C , 42-H ) :   0.9465 B(  1-C ,  2-C ) :   0.9503 B(  1-C ,  8-C ) :   0.9568 
B(  1-C , 19-C ) :   1.0720 B(  2-C ,  3-C ) :   0.9268 B(  2-C , 24-H ) :   0.9360 
B(  2-C , 25-H ) :   0.9505 B(  3-C ,  4-C ) :   0.9186 B(  3-C ,  6-C ) :   0.9632 
B(  3-C , 20-C ) :   1.0732 B(  4-C ,  5-N ) :   1.2991 B(  4-C , 21-O ) :   1.8518 
B(  5-N , 34-H ) :   0.8644 B(  6-C ,  7-C ) :   0.9506 B(  6-C , 26-H ) :   0.9266 
B(  6-C , 27-H ) :   0.9336 B(  7-C ,  8-C ) :   0.9350 B(  7-C ,  9-C ) :   0.9958 
B(  7-C , 18-C ) :   1.0282 B(  8-C , 22-H ) :   0.9428 B(  8-C , 23-H ) :   0.9330 
B(  9-C , 10-N ) :   1.6066 B(  9-C , 13-O ) :   1.0256 B( 10-N , 11-C ) :   1.2468 
B( 11-C , 12-C ) :   1.2558 B( 11-C , 14-C ) :   1.3187 B( 12-C , 13-O ) :   1.1062 
B( 12-C , 17-C ) :   1.3257 B( 14-C , 15-C ) :   1.2541 B( 14-C , 38-H ) :   0.9379 
B( 15-C , 16-C ) :   1.2937 B( 15-C , 39-C ) :   0.9660 B( 16-C , 17-C ) :   1.4017 
B( 16-C , 40-H ) :   0.9295 B( 17-C , 54-H ) :   0.9271 B( 18-C , 35-H ) :   0.9562 
B( 18-C , 36-H ) :   0.9612 B( 18-C , 37-H ) :   0.9538 B( 19-C , 31-H ) :   0.9602 
B( 19-C , 32-H ) :   0.9581 B( 19-C , 33-H ) :   0.9566 B( 20-C , 28-H ) :   0.9568 
B( 20-C , 29-H ) :   0.9582 B( 20-C , 30-H ) :   0.9527 B( 21-O , 73-H ) :   0.1393 
B( 34-H , 72-O ) :   0.1165 B( 39-C , 43-C ) :   0.9923 B( 39-C , 55-O ) :   2.0668 
B( 43-C , 44-C ) :   1.3436 B( 43-C , 48-C ) :   1.2055 B( 44-C , 45-C ) :   1.4080 
B( 44-C , 49-H ) :   0.9492 B( 45-C , 46-C ) :   1.3788 B( 45-C , 50-H ) :   0.9603 
B( 46-C , 47-C ) :   1.4011 B( 46-C , 51-H ) :   0.9584 B( 47-C , 48-C ) :   1.3931 
B( 47-C , 52-H ) :   0.9520 B( 48-C , 53-H ) :   0.9658 B( 56-C , 57-C ) :   1.2928 
B( 56-C , 61-C ) :   1.4038 B( 56-C , 76-H ) :   0.9633 B( 57-C , 58-C ) :   1.3188 
B( 57-C , 62-C ) :   0.9617 B( 58-C , 59-C ) :   1.4020 B( 58-C , 80-H ) :   0.9578 
B( 59-C , 60-C ) :   1.3964 B( 59-C , 79-H ) :   0.9578 B( 60-C , 61-C ) :   1.3926 
B( 60-C , 78-H ) :   0.9607 B( 61-C , 77-H ) :   0.9590 B( 62-C , 63-C ) :   1.0035 
B( 62-C , 81-H ) :   0.9509 B( 62-C , 82-H ) :   0.9506 B( 63-C , 64-C ) :   0.9413 
B( 63-C , 67-N ) :   0.9251 B( 63-C , 83-H ) :   0.9214 B( 64-C , 65-C ) :   1.2404 
B( 64-C , 68-N ) :   1.5208 B( 65-C , 66-C ) :   1.0192 B( 65-C , 71-N ) :   1.4055 
B( 66-C , 67-N ) :   1.2733 B( 66-C , 72-O ) :   1.9070 B( 67-N , 73-H ) :   0.8284 
B( 68-N , 69-C ) :   1.4312 B( 69-C , 70-C ) :   1.3340 B( 69-C , 74-H ) :   0.9574 
B( 70-C , 71-N ) :   1.4129 B( 70-C , 75-H ) :   0.9466 

-------
TIMINGS
-------

Total SCF time: 0 days 2 hours 51 min 25 sec 

Total time                  ....   10285.737 sec
Sum of individual times     ....   10208.672 sec  ( 99.3%)

Fock matrix formation       ....    9759.913 sec  ( 94.9%)
  Split-RI-J                ....     286.089 sec  (  2.9% of F)
  Chain of spheres X        ....    8542.605 sec  ( 87.5% of F)
  XC integration            ....     915.335 sec  (  9.4% of F)
    Basis function eval.    ....      40.859 sec  (  4.5% of XC)
    Density eval.           ....     596.050 sec  ( 65.1% of XC)
    XC-Functional eval.     ....       2.934 sec  (  0.3% of XC)
    XC-Potential eval.      ....     228.120 sec  ( 24.9% of XC)
Diagonalization             ....     103.058 sec  (  1.0%)
Density matrix formation    ....       5.126 sec  (  0.0%)
Population analysis         ....      51.152 sec  (  0.5%)
Initial guess               ....      40.230 sec  (  0.4%)
Orbital Transformation      ....       0.000 sec  (  0.0%)
Orbital Orthonormalization  ....       0.000 sec  (  0.0%)
DIIS solution               ....      46.520 sec  (  0.5%)
SOSCF solution              ....      60.885 sec  (  0.6%)
Grid generation             ....     141.789 sec  (  1.4%)

Maximum memory used throughout the entire SCF-calculation: 1999.5 MB


-------------------------------------------------------------------------------
                          DFT DISPERSION CORRECTION                            
                                                                               
                                 DFTD4 V2.5                                    
-------------------------------------------------------------------------------
The PW6B95 functional is recognized
Active option DFTDOPT                   ...         5   

Starting D4
-------------------------   ----------------
Dispersion correction           -0.116000494
-------------------------   ----------------


-------------------------   --------------------
FINAL SINGLE POINT ENERGY     -2048.667954157969
-------------------------   --------------------


                            ***************************************
                            *     ORCA property calculations      *
                            ***************************************

                                    ---------------------
                                    Active property flags
                                    ---------------------
   (+) Dipole Moment


------------------------------------------------------------------------------
                       ORCA ELECTRIC PROPERTIES CALCULATION
------------------------------------------------------------------------------

Dipole Moment Calculation                       ... on
Quadrupole Moment Calculation                   ... off
Polarizability Calculation                      ... off
GBWName                                         ... orca.gbw
Electron density                                ... orca.scfp
The origin for moment calculation is the CENTER OF MASS  = (-0.000003, -0.000004 -0.000008)

-------------
DIPOLE MOMENT
-------------
                                X             Y             Z
Electronic contribution:     38.44437       7.23711      11.66200
Nuclear contribution   :    -40.07907      -7.63587     -12.09013
                        -----------------------------------------
Total Dipole Moment    :     -1.63471      -0.39876      -0.42812
                        -----------------------------------------
Magnitude (a.u.)       :      1.73625
Magnitude (Debye)      :      4.41319


--------------------
Rotational spectrum 
--------------------
 
Rotational constants in cm-1:     0.002763     0.002074     0.001483 
Rotational constants in MHz :    82.841423    62.165434    44.459095 

 Dipole components along the rotational axes: 
x,y,z [a.u.] :    -1.634703    -0.398768    -0.428125 
x,y,z [Debye]:    -4.155084    -1.013587    -1.088207 

 

Timings for individual modules:

Sum of individual times         ...    10311.726 sec (= 171.862 min)
GTO integral calculation        ...       23.864 sec (=   0.398 min)   0.2 %
SCF iterations                  ...    10287.862 sec (= 171.464 min)  99.8 %
                             ****ORCA TERMINATED NORMALLY****
TOTAL RUN TIME: 0 days 2 hours 52 minutes 3 seconds 556 msec
