# Supplementary material for: Correction to “Photochemical Deracemization of 4,7-Diaza-1-isoindolinones by Unidirectional Hydrogen Atom Shuttling”
Source: J Am Chem Soc. 2025 Sep 9;147(37):34181–2. doi: 10.1021/jacs.5c12600 (PMC12447476; doi:10.1021/jacs.5c12600)
Supplement: Supplementary file 2 [file ja5c12600_si_002.zip › CORRECTED_ZIP/ent2b_1a/thermodynamics/s0/spe.out]

                                 *****************
                                 * O   R   C   A *
                                 *****************

                                            #,                                       
                                            ###                                      
                                            ####                                     
                                            #####                                    
                                            ######                                   
                                           ########,                                 
                                     ,,################,,,,,                         
                               ,,#################################,,                 
                          ,,##########################################,,             
                       ,#########################################, ''#####,          
                    ,#############################################,,   '####,        
                  ,##################################################,,,,####,       
                ,###########''''           ''''###############################       
              ,#####''   ,,,,##########,,,,          '''####'''          '####       
            ,##' ,,,,###########################,,,                        '##       
           ' ,,###''''                  '''############,,,                           
         ,,##''                                '''############,,,,        ,,,,,,###''
      ,#''                                            '''#######################'''  
     '                                                          ''''####''''         
             ,#######,   #######,   ,#######,      ##                                
            ,#'     '#,  ##    ##  ,#'     '#,    #''#        ######   ,####,        
            ##       ##  ##   ,#'  ##            #'  '#       #        #'  '#        
            ##       ##  #######   ##           ,######,      #####,   #    #        
            '#,     ,#'  ##    ##  '#,     ,#' ,#      #,         ##   #,  ,#        
             '#######'   ##     ##  '#######'  #'      '#     #####' # '####'        


                  #######################################################
                  #                        -***-                        #
                  #          Department of theory and spectroscopy      #
                  #    Directorship and core code : Frank Neese         #
                  #        Max Planck Institute fuer Kohlenforschung    #
                  #                Kaiser Wilhelm Platz 1               #
                  #                 D-45470 Muelheim/Ruhr               #
                  #                      Germany                        #
                  #                                                     #
                  #                  All rights reserved                #
                  #                        -***-                        #
                  #######################################################


                         Program Version 5.0.3 -  RELEASE  -


 With contributions from (in alphabetic order):
   Daniel Aravena         : Magnetic Suceptibility
   Michael Atanasov       : Ab Initio Ligand Field Theory (pilot matlab implementation)
   Alexander A. Auer      : GIAO ZORA, VPT2 properties, NMR spectrum
   Ute Becker             : Parallelization
   Giovanni Bistoni       : ED, misc. LED, open-shell LED, HFLD
   Martin Brehm           : Molecular dynamics
   Dmytro Bykov           : SCF Hessian
   Vijay G. Chilkuri      : MRCI spin determinant printing, contributions to CSF-ICE
   Dipayan Datta          : RHF DLPNO-CCSD density
   Achintya Kumar Dutta   : EOM-CC, STEOM-CC
   Dmitry Ganyushin       : Spin-Orbit,Spin-Spin,Magnetic field MRCI
   Miquel Garcia          : C-PCM and meta-GGA Hessian, CC/C-PCM, Gaussian charge scheme
   Yang Guo               : DLPNO-NEVPT2, F12-NEVPT2, CIM, IAO-localization
   Andreas Hansen         : Spin unrestricted coupled pair/coupled cluster methods
   Benjamin Helmich-Paris : MC-RPA, TRAH-SCF, COSX integrals
   Lee Huntington         : MR-EOM, pCC
   Robert Izsak           : Overlap fitted RIJCOSX, COSX-SCS-MP3, EOM
   Marcus Kettner         : VPT2
   Christian Kollmar      : KDIIS, OOCD, Brueckner-CCSD(T), CCSD density, CASPT2, CASPT2-K
   Simone Kossmann        : Meta GGA functionals, TD-DFT gradient, OOMP2, MP2 Hessian
   Martin Krupicka        : Initial AUTO-CI
   Lucas Lang             : DCDCAS
   Marvin Lechner         : AUTO-CI (C++ implementation), FIC-MRCC
   Dagmar Lenk            : GEPOL surface, SMD
   Dimitrios Liakos       : Extrapolation schemes; Compound Job, initial MDCI parallelization
   Dimitrios Manganas     : Further ROCIS development; embedding schemes
   Dimitrios Pantazis     : SARC Basis sets
   Anastasios Papadopoulos: AUTO-CI, single reference methods and gradients
   Taras Petrenko         : DFT Hessian,TD-DFT gradient, ASA, ECA, R-Raman, ABS, FL, XAS/XES, NRVS
   Peter Pinski           : DLPNO-MP2, DLPNO-MP2 Gradient
   Christoph Reimann      : Effective Core Potentials
   Marius Retegan         : Local ZFS, SOC
   Christoph Riplinger    : Optimizer, TS searches, QM/MM, DLPNO-CCSD(T), (RO)-DLPNO pert. Triples
   Tobias Risthaus        : Range-separated hybrids, TD-DFT gradient, RPA, STAB
   Michael Roemelt        : Original ROCIS implementation
   Masaaki Saitow         : Open-shell DLPNO-CCSD energy and density
   Barbara Sandhoefer     : DKH picture change effects
   Avijit Sen             : IP-ROCIS
   Kantharuban Sivalingam : CASSCF convergence, NEVPT2, FIC-MRCI
   Bernardo de Souza      : ESD, SOC TD-DFT
   Georgi Stoychev        : AutoAux, RI-MP2 NMR, DLPNO-MP2 response
   Willem Van den Heuvel  : Paramagnetic NMR
   Boris Wezisla          : Elementary symmetry handling
   Frank Wennmohs         : Technical directorship


 We gratefully acknowledge several colleagues who have allowed us to
 interface, adapt or use parts of their codes:
   Stefan Grimme, W. Hujo, H. Kruse, P. Pracht,  : VdW corrections, initial TS optimization,
                  C. Bannwarth, S. Ehlert          DFT functionals, gCP, sTDA/sTD-DF
   Ed Valeev, F. Pavosevic, A. Kumar             : LibInt (2-el integral package), F12 methods
   Garnet Chan, S. Sharma, J. Yang, R. Olivares  : DMRG
   Ulf Ekstrom                                   : XCFun DFT Library
   Mihaly Kallay                                 : mrcc  (arbitrary order and MRCC methods)
   Jiri Pittner, Ondrej Demel                    : Mk-CCSD
   Frank Weinhold                                : gennbo (NPA and NBO analysis)
   Christopher J. Cramer and Donald G. Truhlar   : smd solvation model
   Lars Goerigk                                  : TD-DFT with DH, B97 family of functionals
   V. Asgeirsson, H. Jonsson                     : NEB implementation
   FAccTs GmbH                                   : IRC, NEB, NEB-TS, DLPNO-Multilevel, CI-OPT
                                                   MM, QMMM, 2- and 3-layer-ONIOM, Crystal-QMMM,
                                                   LR-CPCM, SF, NACMEs, symmetry and pop. for TD-DFT,
                                                   nearIR, NL-DFT gradient (VV10), updates on ESD,
                                                   ML-optimized integration grids
   S Lehtola, MJT Oliveira, MAL Marques          : LibXC Library
   Liviu Ungur et al                             : ANISO software


 Your calculation uses the libint2 library for the computation of 2-el integrals
 For citations please refer to: http://libint.valeyev.net

 Your ORCA version has been built with support for libXC version: 5.1.0
 For citations please refer to: https://tddft.org/programs/libxc/

 This ORCA versions uses:
   CBLAS   interface :  Fast vector & matrix operations
   LAPACKE interface :  Fast linear algebra routines
   SCALAPACK package :  Parallel linear algebra routines
   Shared memory     :  Shared parallel matrices
   BLAS/LAPACK       :  OpenBLAS 0.3.15  USE64BITINT DYNAMIC_ARCH NO_AFFINITY SkylakeX SINGLE_THREADED
        Core in use  :  SkylakeX
   Copyright (c) 2011-2014, The OpenBLAS Project


***************************************
The coordinates will be read from file: coord.xyz
***************************************


Your calculation utilizes the atom-pairwise dispersion correction
based on tight binding partial charges (D4)
Cite in your paper:
E.Caldeweyher, C.Bannwarth, S.Grimme, J.Chem.Phys., (2017), 147, 034112.
E.Caldeweyher, S.Ehlert, A.Hansen, H.Neugebauer, S.Grimme, J.Chem.Phys., (2018), in progress.
   

================================================================================

----- Orbital basis set information -----
Your calculation utilizes the basis: def2-QZVPP
   F. Weigend and R. Ahlrichs, Phys. Chem. Chem. Phys. 7, 3297 (2005).

----- AuxJ basis set information -----
Your calculation utilizes the auxiliary basis: def2/J
   F. Weigend, Phys. Chem. Chem. Phys. 8, 1057 (2006).

================================================================================
                                        WARNINGS
                       Please study these warnings very carefully!
================================================================================


INFO   : the flag for use of the SHARK integral package has been found!

================================================================================
                                       INPUT FILE
================================================================================
NAME = orca.inp
|  1> ! RKS PW6B95 D4 def2-QZVPP RIJCOSX def2/J defgrid3 SP
|  2> %maxcore 2500
|  3> %scf
|  4> autotrah false
|  5> end
|  6> %pal
|  7>   nprocs 8
|  8> end
|  9> *xyzfile 0 1 coord.xyz
| 10> 
| 11>                          ****END OF INPUT****
================================================================================

                       ****************************
                       * Single Point Calculation *
                       ****************************

---------------------------------
CARTESIAN COORDINATES (ANGSTROEM)
---------------------------------
  C     -3.738723   -0.595492   -1.975965
  C     -5.145600   -0.333314   -1.448251
  C     -5.496923   -1.488955   -0.519938
  C     -4.567155   -1.499872    0.691768
  C     -3.114138   -1.568860    0.241540
  N     -2.815078   -1.030265   -0.945934
  C     -4.764722   -0.189675    1.479849
  C     -4.552004    1.098392    0.669981
  C     -5.280993    0.989518   -0.679654
  C     -3.086926    1.399310    0.539915
  N     -2.174677    1.194808    1.420683
  C     -1.021918    1.719642    0.867531
  C     -1.337415    2.252396   -0.377931
  O     -2.660592    2.058338   -0.568545
  C      0.279162    1.766937    1.332666
  C      1.232917    2.378181    0.519543
  C      0.881394    2.898894   -0.737388
  C     -0.417619    2.844826   -1.216772
  C     -5.145594    2.284007    1.454915
  C     -6.098352   -0.288831   -2.639734
  C     -4.896213   -2.680613    1.598413
  O     -2.245726   -2.044133    0.976514
  H     -6.345818    1.109264   -0.454360
  H     -5.022838    1.829440   -1.329688
  H     -6.532878   -1.399009   -0.176477
  H     -5.427310   -2.439591   -1.060602
  H     -5.801110   -0.187403    1.832661
  H     -4.133404   -0.183357    2.370693
  H     -4.285464   -2.685873    2.499822
  H     -5.942860   -2.626984    1.902259
  H     -4.749042   -3.630838    1.082833
  H     -7.122656   -0.108277   -2.309892
  H     -5.827119    0.508872   -3.334721
  H     -6.085896   -1.231207   -3.190171
  H     -1.827460   -1.008517   -1.194967
  H     -4.675979    2.381954    2.433923
  H     -5.012775    3.223873    0.916834
  H     -6.215029    2.129512    1.603204
  H      0.545228    1.351813    2.295617
  C      2.639366    2.404070    0.997706
  H      1.645152    3.334553   -1.366924
  H     -3.331736    0.297068   -2.454611
  H     -3.791812   -1.368870   -2.750145
  C      3.550695    3.490166    0.542604
  C      4.908220    3.208486    0.386771
  C      5.791139    4.207521    0.013368
  C      5.332885    5.505949   -0.176996
  C      3.988408    5.799586    0.001342
  C      3.097931    4.794510    0.350439
  H      5.270177    2.200841    0.544786
  H      6.839257    3.976492   -0.124389
  H      6.024933    6.288245   -0.460658
  H      3.630642    6.812015   -0.131606
  H      2.053029    5.036463    0.496136
  H     -0.680313    3.232803   -2.191129
  O      3.047234    1.553236    1.763773
  C      0.694111   -4.535630   -0.214477
  C      1.853338   -4.130102    0.444195
  C      3.085898   -4.506093   -0.085191
  C      3.160710   -5.264502   -1.245669
  C      1.999218   -5.659193   -1.895503
  C      0.764821   -5.293095   -1.375260
  C      1.774247   -3.274233    1.675756
  C      1.675494   -1.775439    1.353804
  C      2.812381   -1.261342    0.528625
  C      2.332397   -0.729144   -0.653324
  C      0.855299   -0.886477   -0.674796
  N      0.547878   -1.454807    0.503609
  N      4.096162   -1.297321    0.826584
  C      4.884901   -0.752043   -0.092372
  C      4.395219   -0.195176   -1.276165
  N      3.102366   -0.185177   -1.575882
  O      0.091003   -0.574849   -1.575715
  H     -0.419120   -1.671624    0.758643
  H      5.950406   -0.751849    0.103308
  H      5.078907    0.244140   -1.992039
  H     -0.274294   -4.257100    0.184388
  H     -0.146333   -5.599901   -1.872878
  H      2.055190   -6.251592   -2.799704
  H      4.127634   -5.549357   -1.640442
  H      3.997251   -4.204946    0.417769
  H      0.905006   -3.548010    2.277680
  H      2.653046   -3.420528    2.306764
  H      1.617159   -1.218215    2.294979

----------------------------
CARTESIAN COORDINATES (A.U.)
----------------------------
  NO LB      ZA    FRAG     MASS         X           Y           Z
   0 C     6.0000    0    12.011   -7.065163   -1.125317   -3.734034
   1 C     6.0000    0    12.011   -9.723774   -0.629871   -2.736797
   2 C     6.0000    0    12.011  -10.387679   -2.813718   -0.982541
   3 C     6.0000    0    12.011   -8.630671   -2.834347    1.307252
   4 C     6.0000    0    12.011   -5.884867   -2.964716    0.456444
   5 N     7.0000    0    14.007   -5.319726   -1.946918   -1.787556
   6 C     6.0000    0    12.011   -9.004019   -0.358433    2.796510
   7 C     6.0000    0    12.011   -8.602041    2.075660    1.266080
   8 C     6.0000    0    12.011   -9.979631    1.869917   -1.284360
   9 C     6.0000    0    12.011   -5.833445    2.644312    1.020292
  10 N     7.0000    0    14.007   -4.109545    2.257861    2.684703
  11 C     6.0000    0    12.011   -1.931145    3.249653    1.639396
  12 C     6.0000    0    12.011   -2.527348    4.256412   -0.714187
  13 O     8.0000    0    15.999   -5.027790    3.889695   -1.074393
  14 C     6.0000    0    12.011    0.527541    3.339026    2.518374
  15 C     6.0000    0    12.011    2.329875    4.494112    0.981793
  16 C     6.0000    0    12.011    1.665593    5.478116   -1.393462
  17 C     6.0000    0    12.011   -0.789186    5.375942   -2.299365
  18 C     6.0000    0    12.011   -9.723764    4.316148    2.749391
  19 C     6.0000    0    12.011  -11.524215   -0.545811   -4.988375
  20 C     6.0000    0    12.011   -9.252502   -5.065624    3.020563
  21 O     8.0000    0    15.999   -4.243808   -3.862852    1.845345
  22 H     1.0000    0     1.008  -11.991858    2.096205   -0.858616
  23 H     1.0000    0     1.008   -9.491788    3.457140   -2.512747
  24 H     1.0000    0     1.008  -12.345350   -2.643743   -0.333493
  25 H     1.0000    0     1.008  -10.256130   -4.610159   -2.004247
  26 H     1.0000    0     1.008  -10.962509   -0.354141    3.463228
  27 H     1.0000    0     1.008   -7.811001   -0.346494    4.479960
  28 H     1.0000    0     1.008   -8.098353   -5.075564    4.723980
  29 H     1.0000    0     1.008  -11.230378   -4.964280    3.594748
  30 H     1.0000    0     1.008   -8.974390   -6.861289    2.046258
  31 H     1.0000    0     1.008  -13.459869   -0.204614   -4.365063
  32 H     1.0000    0     1.008  -11.011659    0.961629   -6.301710
  33 H     1.0000    0     1.008  -11.500677   -2.326643   -6.028549
  34 H     1.0000    0     1.008   -3.453398   -1.905821   -2.258160
  35 H     1.0000    0     1.008   -8.836320    4.501241    4.599447
  36 H     1.0000    0     1.008   -9.472773    6.092237    1.732564
  37 H     1.0000    0     1.008  -11.744703    4.024194    3.029616
  38 H     1.0000    0     1.008    1.030332    2.554557    4.338088
  39 C     6.0000    0    12.011    4.987679    4.543033    1.885392
  40 H     1.0000    0     1.008    3.108887    6.301391   -2.583112
  41 H     1.0000    0     1.008   -6.296069    0.561377   -4.638542
  42 H     1.0000    0     1.008   -7.165486   -2.586790   -5.197020
  43 C     6.0000    0    12.011    6.709841    6.595457    1.025372
  44 C     6.0000    0    12.011    9.275192    6.063159    0.730892
  45 C     6.0000    0    12.011   10.943667    7.951063    0.025263
  46 C     6.0000    0    12.011   10.077692   10.404736   -0.334474
  47 C     6.0000    0    12.011    7.536999   10.959630    0.002537
  48 C     6.0000    0    12.011    5.854242    9.060310    0.662234
  49 H     1.0000    0     1.008    9.959190    4.158987    1.029497
  50 H     1.0000    0     1.008   12.924322    7.514480   -0.235061
  51 H     1.0000    0     1.008   11.385474   11.883062   -0.870518
  52 H     1.0000    0     1.008    6.860920   12.872844   -0.248698
  53 H     1.0000    0     1.008    3.879662    9.517535    0.937560
  54 H     1.0000    0     1.008   -1.285604    6.109112   -4.140634
  55 O     8.0000    0    15.999    5.758438    2.935190    3.333049
  56 C     6.0000    0    12.011    1.311680   -8.571099   -0.405303
  57 C     6.0000    0    12.011    3.502300   -7.804763    0.839408
  58 C     6.0000    0    12.011    5.831503   -8.515281   -0.160988
  59 C     6.0000    0    12.011    5.972876   -9.948467   -2.353974
  60 C     6.0000    0    12.011    3.777974  -10.694325   -3.581982
  61 C     6.0000    0    12.011    1.445302  -10.002500   -2.598865
  62 C     6.0000    0    12.011    3.352841   -6.187404    3.166721
  63 C     6.0000    0    12.011    3.166225   -3.355094    2.558319
  64 C     6.0000    0    12.011    5.314631   -2.383590    0.998956
  65 C     6.0000    0    12.011    4.407591   -1.377882   -1.234603
  66 C     6.0000    0    12.011    1.616280   -1.675199   -1.275179
  67 N     7.0000    0    14.007    1.035340   -2.749187    0.951684
  68 N     7.0000    0    14.007    7.740624   -2.451581    1.562017
  69 C     6.0000    0    12.011    9.231125   -1.421155   -0.174558
  70 C     6.0000    0    12.011    8.305760   -0.368829   -2.411602
  71 N     7.0000    0    14.007    5.862622   -0.349935   -2.977985
  72 O     8.0000    0    15.999    0.171971   -1.086307   -2.977669
  73 H     1.0000    0     1.008   -0.792021   -3.158912    1.433628
  74 H     1.0000    0     1.008   11.244638   -1.420788    0.195224
  75 H     1.0000    0     1.008    9.597743    0.461357   -3.764408
  76 H     1.0000    0     1.008   -0.518340   -8.044754    0.348444
  77 H     1.0000    0     1.008   -0.276530  -10.582279   -3.539226
  78 H     1.0000    0     1.008    3.883746  -11.813797   -5.290674
  79 H     1.0000    0     1.008    7.800099  -10.486765   -3.099986
  80 H     1.0000    0     1.008    7.553710   -7.946196    0.789470
  81 H     1.0000    0     1.008    1.710214   -6.704768    4.304192
  82 H     1.0000    0     1.008    5.013531   -6.463862    4.359152
  83 H     1.0000    0     1.008    3.055988   -2.302093    4.336882

--------------------------------
INTERNAL COORDINATES (ANGSTROEM)
--------------------------------
 C      0   0   0     0.000000000000     0.00000000     0.00000000
 C      1   0   0     1.525293873167     0.00000000     0.00000000
 C      2   1   0     1.523384426977   107.04669535     0.00000000
 C      3   2   1     1.527357288080   110.39389623    64.17412927
 C      4   3   2     1.522735457834   110.28132304   303.60876107
 N      5   4   3     1.337765133067   117.22782191    28.98548018
 C      4   3   2     1.541662102229   108.75114514    62.07488924
 C      7   4   3     1.536310592639   115.17078208   303.79083582
 C      2   1   3     1.535888948913   113.73376444   120.64298738
 C      8   7   4     1.501306786969   110.41625658   280.00565860
 N     10   8   7     1.284434111055   126.99712136   324.13122074
 C     11  10   8     1.382129577023   104.92000596   184.10039267
 C     12  11  10     1.390877943256   108.33878015     0.75877153
 O     13  12  11     1.350847240908   107.06849383     0.33726853
 C     12  11  10     1.382533264631   131.54815615   181.61497623
 C     15  12  11     1.394430958417   117.54779707   179.96634452
 C     16  15  12     1.405199432310   120.85900236   358.67798488
 C     13  12  11     1.378640750133   123.92456541   180.83130410
 C      8   7   4     1.540829136260   108.85948993   164.73431786
 C      2   1   3     1.526220264288   108.10178318   240.68353136
 C      4   3   2     1.524609317537   110.23827142   181.59184445
 O      5   4   3     1.232968026505   120.88338292   205.51520030
 H      9   2   1     1.094964835493   106.43226418   173.92405318
 H      9   2   1     1.093004233074   110.08530265    60.00997677
 H      3   2   1     1.095106503798   110.30244160   184.85390184
 H      3   2   1     1.095842987354   110.04630471   302.22161423
 H      7   4   3     1.094798080993   106.72718646    62.89818742
 H      7   4   3     1.091881171242   110.35830016   178.25636994
 H     21   4   3     1.088843942772   112.02334647   183.08083860
 H     21   4   3     1.091177761325   109.54525878   302.80736772
 H     21   4   3     1.091058793168   111.36831254    61.82246783
 H     20   2   1     1.091143964065   110.78413656   179.68696317
 H     20   2   1     1.092201395660   111.28578304   299.52506493
 H     20   2   1     1.091424653250   111.18788561    59.80595833
 H      6   5   4     1.018763784927   116.25045140   174.62739879
 H     19   8   7     1.090224020204   111.13966857    58.96984946
 H     19   8   7     1.091109627726   111.38848598   179.75836156
 H     19   8   7     1.090664509082   109.75551252   299.27116009
 H     15  12  11     1.081847119473   121.18365008   359.48945782
 C     16  15  12     1.485735395575   117.86835372   181.43901319
 H     17  16  15     1.081406319399   119.55955914   182.33745024
 H      1   2   3     1.091514292371   110.79809614   193.39626918
 H      1   2   3     1.095575308964   108.73083255    76.57556241
 C     40  16  15     1.489041387513   119.58462393   206.86872483
 C     44  40  16     1.395170882953   118.84133093   212.35851198
 C     45  44  40     1.384575285492   120.32607079   182.41276866
 C     46  45  44     1.390018133227   120.04692373     1.55579372
 C     47  46  45     1.387676443458   119.96509201   359.70061991
 C     48  47  46     1.387442323020   120.05824835   359.06034732
 H     45  44  40     1.082279007835   119.80706132     3.29531850
 H     46  45  44     1.082082060032   119.86420525   181.20842123
 H     47  46  45     1.082304014302   120.01798481   179.47861024
 H     48  47  46     1.081981580446   120.17043266   179.09015560
 H     49  48  47     1.082400054736   119.44025194   179.42692168
 H     18  13  12     1.081159834013   122.71416065   178.57430987
 O     40  16  15     1.215373965722   120.55344129    26.29578241
 C     22   5   4     4.033443002274   125.13124545   137.25068102
 C     57  22   5     1.393595659599   106.67703537   138.89322687
 C     58  57  22     1.393134670580   118.54241007   200.80291789
 C     59  58  57     1.388341296580   120.84620875     0.20246515
 C     60  59  58     1.388210881794   120.09985598     0.00000000
 C     57  22   5     1.387865020398   128.40615655   342.08116208
 C     58  57  22     1.501835431678   120.63791519    19.11030859
 C     63  58  57     1.536160728417   112.80151547   274.78119237
 C     64  63  58     1.495904433594   113.70727793   302.40579662
 C     65  64  63     1.382252289480   109.88301757   120.76625346
 C     66  65  64     1.485609068014   108.47205708   359.09736323
 N     67  66  65     1.343929044320   105.04331949     2.03266370
 N     65  64  63     1.318395388979   127.30077067   301.47097868
 C     69  65  64     1.328125666537   114.24896339   180.62911274
 C     70  69  65     1.396873100008   122.81029905   359.66153140
 N     66  65  64     1.319039710723   123.65177247   179.17244020
 O     67  66  65     1.221848705744   127.27109036   182.55881611
 H     68  67  66     1.023297061648   121.62084042   179.52195945
 H     70  69  65     1.083324623207   117.33533363   179.81641233
 H     71  70  69     1.083006069884   120.03873421   179.57453824
 H     57  22   5     1.083734610628    23.25824095   266.51358226
 H     62  57  22     1.082568502253   119.75209953   333.89919450
 H     61  60  59     1.082427076558   120.22327100   180.07864090
 H     60  59  58     1.082557744949   119.78099610   180.16727231
 H     59  58  57     1.083615365061   119.51900448   180.40161595
 H     63  58  57     1.092175127973   110.54863162    35.80926677
 H     63  58  57     1.091723411904   110.80676195   153.97766665
 H     64  63  58     1.095313761771   108.64445060   179.74629621

---------------------------
INTERNAL COORDINATES (A.U.)
---------------------------
 C      0   0   0     0.000000000000     0.00000000     0.00000000
 C      1   0   0     2.882387694033     0.00000000     0.00000000
 C      2   1   0     2.878779363666   107.04669535     0.00000000
 C      3   2   1     2.886286983119   110.39389623    64.17412927
 C      4   3   2     2.877552989717   110.28132304   303.60876107
 N      5   4   3     2.528009733004   117.22782191    28.98548018
 C      4   3   2     2.913319164259   108.75114514    62.07488924
 C      7   4   3     2.903206276730   115.17078208   303.79083582
 C      2   1   3     2.902409485561   113.73376444   120.64298738
 C      8   7   4     2.837058670369   110.41625658   280.00565860
 N     10   8   7     2.427228706961   126.99712136   324.13122074
 C     11  10   8     2.611846382167   104.92000596   184.10039267
 C     12  11  10     2.628378398466   108.33878015     0.75877153
 O     13  12  11     2.552731334080   107.06849383     0.33726853
 C     12  11  10     2.612609241189   131.54815615   181.61497623
 C     15  12  11     2.635092624069   117.54779707   179.96634452
 C     16  15  12     2.655442090608   120.85900236   358.67798488
 C     13  12  11     2.605253454815   123.92456541   180.83130410
 C      8   7   4     2.911745086698   108.85948993   164.73431786
 C      2   1   3     2.884138319546   108.10178318   240.68353136
 C      4   3   2     2.881094071370   110.23827142   181.59184445
 O      5   4   3     2.329971901976   120.88338292   205.51520030
 H      9   2   1     2.069183665356   106.43226418   173.92405318
 H      9   2   1     2.065478663726   110.08530265    60.00997677
 H      3   2   1     2.069451379654   110.30244160   184.85390184
 H      3   2   1     2.070843131878   110.04630471   302.22161423
 H      7   4   3     2.068868545020   106.72718646    62.89818742
 H      7   4   3     2.063356384432   110.35830016   178.25636994
 H     21   4   3     2.057616854418   112.02334647   183.08083860
 H     21   4   3     2.062027132329   109.54525878   302.80736772
 H     21   4   3     2.061802315093   111.36831254    61.82246783
 H     20   2   1     2.061963264764   110.78413656   179.68696317
 H     20   2   1     2.063961520883   111.28578304   299.52506493
 H     20   2   1     2.062493690453   111.18788561    59.80595833
 H      6   5   4     1.925184548670   116.25045140   174.62739879
 H     19   8   7     2.060224822808   111.13966857    58.96984946
 H     19   8   7     2.061898378486   111.38848598   179.75836156
 H     19   8   7     2.061057226153   109.75551252   299.27116009
 H     15  12  11     2.044394774575   121.18365008   359.48945782
 C     16  15  12     2.807633005109   117.86835372   181.43901319
 H     17  16  15     2.043561783156   119.55955914   182.33745024
 H      1   2   3     2.062663083841   110.79809614   193.39626918
 H      1   2   3     2.070337293027   108.73083255    76.57556241
 C     40  16  15     2.813880424475   119.58462393   206.86872483
 C     44  40  16     2.636490878803   118.84133093   212.35851198
 C     45  44  40     2.616468101376   120.32607079   182.41276866
 C     46  45  44     2.626753592984   120.04692373     1.55579372
 C     47  46  45     2.622328440630   119.96509201   359.70061991
 C     48  47  46     2.621886017120   120.05824835   359.06034732
 H     45  44  40     2.045210925300   119.80706132     3.29531850
 H     46  45  44     2.044838747889   119.86420525   181.20842123
 H     47  46  45     2.045258180674   120.01798481   179.47861024
 H     48  47  46     2.044648868990   120.17043266   179.09015560
 H     49  48  47     2.045439670793   119.44025194   179.42692168
 H     18  13  12     2.043095993280   122.71416065   178.57430987
 O     40  16  15     2.296723945512   120.55344129    26.29578241
 C     22   5   4     7.622102651079   125.13124545   137.25068102
 C     57  22   5     2.633514138064   106.67703537   138.89322687
 C     58  57  22     2.632642995067   118.54241007   200.80291789
 C     59  58  57     2.623584830949   120.84620875     0.20246515
 C     60  59  58     2.623338382720   120.09985598     0.00000000
 C     57  22   5     2.622684799402   128.40615655   342.08116208
 C     58  57  22     2.838057664092   120.63791519    19.11030859
 C     63  58  57     2.902923074393   112.80151547   274.78119237
 C     64  63  58     2.826849702012   113.70727793   302.40579662
 C     65  64  63     2.612078275103   109.88301757   120.76625346
 C     66  65  64     2.807394280616   108.47205708   359.09736323
 N     67  66  65     2.539657837188   105.04331949     2.03266370
 N     65  64  63     2.491406221394   127.30077067   301.47097868
 C     69  65  64     2.509793781187   114.24896339   180.62911274
 C     70  69  65     2.639707602857   122.81029905   359.66153140
 N     66  65  64     2.492623813033   123.65177247   179.17244020
 O     67  66  65     2.308959430943   127.27109036   182.55881611
 H     68  67  66     1.933751200161   121.62084042   179.52195945
 H     70  69  65     2.047186851996   117.33533363   179.81641233
 H     71  70  69     2.046584873455   120.03873421   179.57453824
 H     57  22   5     2.047961615938    23.25824095   266.51358226
 H     62  57  22     2.045757990468   119.75209953   333.89919450
 H     61  60  59     2.045490734635   120.22327100   180.07864090
 H     60  59  58     2.045737662109   119.78099610   180.16727231
 H     59  58  57     2.047736274474   119.51900448   180.40161595
 H     63  58  57     2.063911882150   110.54863162    35.80926677
 H     63  58  57     2.063058262490   110.80676195   153.97766665
 H     64  63  58     2.069843040462   108.64445060   179.74629621

---------------------
BASIS SET INFORMATION
---------------------
There are 4 groups of distinct atoms

 Group   1 Type C   : 15s8p3d2f1g contracted to 7s4p3d2f1g pattern {8211111/5111/111/11/1}
 Group   2 Type N   : 15s8p3d2f1g contracted to 7s4p3d2f1g pattern {8211111/5111/111/11/1}
 Group   3 Type O   : 15s8p3d2f1g contracted to 7s4p3d2f1g pattern {8211111/5111/111/11/1}
 Group   4 Type H   : 7s3p2d1f contracted to 4s3p2d1f pattern {4111/111/11/1}

Atom   0C    basis set group =>   1
Atom   1C    basis set group =>   1
Atom   2C    basis set group =>   1
Atom   3C    basis set group =>   1
Atom   4C    basis set group =>   1
Atom   5N    basis set group =>   2
Atom   6C    basis set group =>   1
Atom   7C    basis set group =>   1
Atom   8C    basis set group =>   1
Atom   9C    basis set group =>   1
Atom  10N    basis set group =>   2
Atom  11C    basis set group =>   1
Atom  12C    basis set group =>   1
Atom  13O    basis set group =>   3
Atom  14C    basis set group =>   1
Atom  15C    basis set group =>   1
Atom  16C    basis set group =>   1
Atom  17C    basis set group =>   1
Atom  18C    basis set group =>   1
Atom  19C    basis set group =>   1
Atom  20C    basis set group =>   1
Atom  21O    basis set group =>   3
Atom  22H    basis set group =>   4
Atom  23H    basis set group =>   4
Atom  24H    basis set group =>   4
Atom  25H    basis set group =>   4
Atom  26H    basis set group =>   4
Atom  27H    basis set group =>   4
Atom  28H    basis set group =>   4
Atom  29H    basis set group =>   4
Atom  30H    basis set group =>   4
Atom  31H    basis set group =>   4
Atom  32H    basis set group =>   4
Atom  33H    basis set group =>   4
Atom  34H    basis set group =>   4
Atom  35H    basis set group =>   4
Atom  36H    basis set group =>   4
Atom  37H    basis set group =>   4
Atom  38H    basis set group =>   4
Atom  39C    basis set group =>   1
Atom  40H    basis set group =>   4
Atom  41H    basis set group =>   4
Atom  42H    basis set group =>   4
Atom  43C    basis set group =>   1
Atom  44C    basis set group =>   1
Atom  45C    basis set group =>   1
Atom  46C    basis set group =>   1
Atom  47C    basis set group =>   1
Atom  48C    basis set group =>   1
Atom  49H    basis set group =>   4
Atom  50H    basis set group =>   4
Atom  51H    basis set group =>   4
Atom  52H    basis set group =>   4
Atom  53H    basis set group =>   4
Atom  54H    basis set group =>   4
Atom  55O    basis set group =>   3
Atom  56C    basis set group =>   1
Atom  57C    basis set group =>   1
Atom  58C    basis set group =>   1
Atom  59C    basis set group =>   1
Atom  60C    basis set group =>   1
Atom  61C    basis set group =>   1
Atom  62C    basis set group =>   1
Atom  63C    basis set group =>   1
Atom  64C    basis set group =>   1
Atom  65C    basis set group =>   1
Atom  66C    basis set group =>   1
Atom  67N    basis set group =>   2
Atom  68N    basis set group =>   2
Atom  69C    basis set group =>   1
Atom  70C    basis set group =>   1
Atom  71N    basis set group =>   2
Atom  72O    basis set group =>   3
Atom  73H    basis set group =>   4
Atom  74H    basis set group =>   4
Atom  75H    basis set group =>   4
Atom  76H    basis set group =>   4
Atom  77H    basis set group =>   4
Atom  78H    basis set group =>   4
Atom  79H    basis set group =>   4
Atom  80H    basis set group =>   4
Atom  81H    basis set group =>   4
Atom  82H    basis set group =>   4
Atom  83H    basis set group =>   4
---------------------------------
AUXILIARY/J BASIS SET INFORMATION
---------------------------------
There are 4 groups of distinct atoms

 Group   1 Type C   : 12s5p4d2f1g contracted to 6s4p3d1f1g pattern {711111/2111/211/2/1}
 Group   2 Type N   : 12s5p4d2f1g contracted to 6s4p3d1f1g pattern {711111/2111/211/2/1}
 Group   3 Type O   : 12s5p4d2f1g contracted to 6s4p3d1f1g pattern {711111/2111/211/2/1}
 Group   4 Type H   : 5s2p1d contracted to 3s1p1d pattern {311/2/1}

Atom   0C    basis set group =>   1
Atom   1C    basis set group =>   1
Atom   2C    basis set group =>   1
Atom   3C    basis set group =>   1
Atom   4C    basis set group =>   1
Atom   5N    basis set group =>   2
Atom   6C    basis set group =>   1
Atom   7C    basis set group =>   1
Atom   8C    basis set group =>   1
Atom   9C    basis set group =>   1
Atom  10N    basis set group =>   2
Atom  11C    basis set group =>   1
Atom  12C    basis set group =>   1
Atom  13O    basis set group =>   3
Atom  14C    basis set group =>   1
Atom  15C    basis set group =>   1
Atom  16C    basis set group =>   1
Atom  17C    basis set group =>   1
Atom  18C    basis set group =>   1
Atom  19C    basis set group =>   1
Atom  20C    basis set group =>   1
Atom  21O    basis set group =>   3
Atom  22H    basis set group =>   4
Atom  23H    basis set group =>   4
Atom  24H    basis set group =>   4
Atom  25H    basis set group =>   4
Atom  26H    basis set group =>   4
Atom  27H    basis set group =>   4
Atom  28H    basis set group =>   4
Atom  29H    basis set group =>   4
Atom  30H    basis set group =>   4
Atom  31H    basis set group =>   4
Atom  32H    basis set group =>   4
Atom  33H    basis set group =>   4
Atom  34H    basis set group =>   4
Atom  35H    basis set group =>   4
Atom  36H    basis set group =>   4
Atom  37H    basis set group =>   4
Atom  38H    basis set group =>   4
Atom  39C    basis set group =>   1
Atom  40H    basis set group =>   4
Atom  41H    basis set group =>   4
Atom  42H    basis set group =>   4
Atom  43C    basis set group =>   1
Atom  44C    basis set group =>   1
Atom  45C    basis set group =>   1
Atom  46C    basis set group =>   1
Atom  47C    basis set group =>   1
Atom  48C    basis set group =>   1
Atom  49H    basis set group =>   4
Atom  50H    basis set group =>   4
Atom  51H    basis set group =>   4
Atom  52H    basis set group =>   4
Atom  53H    basis set group =>   4
Atom  54H    basis set group =>   4
Atom  55O    basis set group =>   3
Atom  56C    basis set group =>   1
Atom  57C    basis set group =>   1
Atom  58C    basis set group =>   1
Atom  59C    basis set group =>   1
Atom  60C    basis set group =>   1
Atom  61C    basis set group =>   1
Atom  62C    basis set group =>   1
Atom  63C    basis set group =>   1
Atom  64C    basis set group =>   1
Atom  65C    basis set group =>   1
Atom  66C    basis set group =>   1
Atom  67N    basis set group =>   2
Atom  68N    basis set group =>   2
Atom  69C    basis set group =>   1
Atom  70C    basis set group =>   1
Atom  71N    basis set group =>   2
Atom  72O    basis set group =>   3
Atom  73H    basis set group =>   4
Atom  74H    basis set group =>   4
Atom  75H    basis set group =>   4
Atom  76H    basis set group =>   4
Atom  77H    basis set group =>   4
Atom  78H    basis set group =>   4
Atom  79H    basis set group =>   4
Atom  80H    basis set group =>   4
Atom  81H    basis set group =>   4
Atom  82H    basis set group =>   4
Atom  83H    basis set group =>   4


           ************************************************************
           *        Program running with 8 parallel MPI-processes     *
           *              working on a common directory               *
           ************************************************************
------------------------------------------------------------------------------
                           ORCA GTO INTEGRAL CALCULATION
                           -- RI-GTO INTEGRALS CHOSEN --
------------------------------------------------------------------------------
------------------------------------------------------------------------------
                   ___                                                        
                  /   \      - P O W E R E D   B Y -                         
                 /     \                                                     
                 |  |  |   _    _      __       _____    __    __             
                 |  |  |  | |  | |    /  \     |  _  \  |  |  /  |          
                  \  \/   | |  | |   /    \    | | | |  |  | /  /          
                 / \  \   | |__| |  /  /\  \   | |_| |  |  |/  /          
                |  |  |   |  __  | /  /__\  \  |    /   |      \           
                |  |  |   | |  | | |   __   |  |    \   |  |\   \          
                \     /   | |  | | |  |  |  |  | |\  \  |  | \   \       
                 \___/    |_|  |_| |__|  |__|  |_| \__\ |__|  \__/        
                                                                              
                      - O R C A' S   B I G   F R I E N D -                    
                                      &                                       
                       - I N T E G R A L  F E E D E R -                       
                                                                              
 v1 FN, 2020, v2 2021                                                         
------------------------------------------------------------------------------


Reading SHARK input file orca.SHARKINP.tmp ... ok
----------------------
SHARK INTEGRAL PACKAGE
----------------------

Number of atoms                             ...     84
Number of basis functions                   ...   3789
Number of shells                            ...   1169
Maximum angular momentum                    ...      4
Integral batch strategy                     ... SHARK/LIBINT Hybrid
RI-J (if used) integral strategy            ... SPLIT-RIJ (Revised 2003 algorithm where possible)
Printlevel                                  ...      1
Contraction scheme used                     ... SEGMENTED contraction
Coulomb Range Separation                    ... NOT USED
Exchange Range Separation                   ... NOT USED
Finite Nucleus Model                        ... NOT USED
Auxiliary Coulomb fitting basis             ... AVAILABLE
   # of basis functions in Aux-J            ...   2710
   # of shells in Aux-J                     ...    890
   Maximum angular momentum in Aux-J        ...      4
Auxiliary J/K fitting basis                 ... NOT available
Auxiliary Correlation fitting basis         ... NOT available
Auxiliary 'external' fitting basis          ... NOT available
Integral threshold                          ...     1.000000e-10
Primitive cut-off                           ...     1.000000e-11
Primitive pair pre-selection threshold      ...     1.000000e-11

Calculating pre-screening integrals         ... done (  2.0 sec) Dimension = 1169
Organizing shell pair data                  ... done (  6.5 sec)
Shell pair information
Total number of shell pairs                 ...    683865
Shell pairs after pre-screening             ...    293301
Total number of primitive shell pairs       ...   1703145
Primitive shell pairs kept                  ...    481206
          la=0 lb=0:  46745 shell pairs
          la=1 lb=0:  69911 shell pairs
          la=1 lb=1:  25216 shell pairs
          la=2 lb=0:  39628 shell pairs
          la=2 lb=1:  30496 shell pairs
          la=2 lb=2:   8563 shell pairs
          la=3 lb=0:  22511 shell pairs
          la=3 lb=1:  17673 shell pairs
          la=3 lb=2:   9461 shell pairs
          la=3 lb=3:   2698 shell pairs
          la=4 lb=0:   8180 shell pairs
          la=4 lb=1:   6496 shell pairs
          la=4 lb=2:   3431 shell pairs
          la=4 lb=3:   1913 shell pairs
          la=4 lb=4:    379 shell pairs

Calculating one electron integrals          ... done (  1.3 sec)
Calculating RI/J V-Matrix + Cholesky decomp.... done (  0.6 sec)
Calculating Nuclear repulsion               ... done (  0.0 sec) ENN=   6156.242785348012 Eh

SHARK setup successfully completed in  18.2 seconds

Maximum memory used throughout the entire GTOINT-calculation: 547.2 MB


           ************************************************************
           *        Program running with 8 parallel MPI-processes     *
           *              working on a common directory               *
           ************************************************************
-------------------------------------------------------------------------------
                                 ORCA SCF
-------------------------------------------------------------------------------

------------
SCF SETTINGS
------------
Hamiltonian:
 Density Functional     Method          .... DFT(GTOs)
 Exchange Functional    Exchange        .... PW6
 Correlation Functional Correlation     .... B95
 Gradients option       PostSCFGGA      .... off
 Hybrid DFT is turned on
   Fraction HF Exchange ScalHFX         ....  0.280000
   Scaling of DF-GGA-X  ScalDFX         ....  0.720000
   Scaling of DF-GGA-C  ScalDFC         ....  1.000000
   Scaling of DF-LDA-C  ScalLDAC        ....  1.000000
   Perturbative correction              ....  0.000000
   Density functional embedding theory  .... OFF
   NL short-range parameter             ....  9.000000
 RI-approximation to the Coulomb term is turned on
   Number of AuxJ basis functions       .... 2710
   RIJ-COSX (HFX calculated with COS-X)).... on


General Settings:
 Integral files         IntName         .... orca
 Hartree-Fock type      HFTyp           .... RHF
 Total Charge           Charge          ....    0
 Multiplicity           Mult            ....    1
 Number of Electrons    NEL             ....  332
 Basis Dimension        Dim             .... 3789
 Nuclear Repulsion      ENuc            ....   6156.2427853480 Eh

Convergence Acceleration:
 DIIS                   CNVDIIS         .... on
   Start iteration      DIISMaxIt       ....    12
   Startup error        DIISStart       ....  0.200000
   # of expansion vecs  DIISMaxEq       ....     5
   Bias factor          DIISBfac        ....   1.050
   Max. coefficient     DIISMaxC        ....  10.000
 Trust-Rad. Augm. Hess. CNVTRAH         .... off
 SOSCF                  CNVSOSCF        .... on
   Start iteration      SOSCFMaxIt      ....   150
   Startup grad/error   SOSCFStart      ....  0.003300
 Level Shifting         CNVShift        .... on
   Level shift para.    LevelShift      ....    0.2500
   Turn off err/grad.   ShiftErr        ....    0.0010
 Zerner damping         CNVZerner       .... off
 Static damping         CNVDamp         .... on
   Fraction old density DampFac         ....    0.7000
   Max. Damping (<1)    DampMax         ....    0.9800
   Min. Damping (>=0)   DampMin         ....    0.0000
   Turn off err/grad.   DampErr         ....    0.1000
 Fernandez-Rico         CNVRico         .... off

SCF Procedure:
 Maximum # iterations   MaxIter         ....   125
 SCF integral mode      SCFMode         .... Direct
   Integral package                     .... SHARK and LIBINT hybrid scheme
 Reset frequency        DirectResetFreq ....    20
 Integral Threshold     Thresh          ....  1.000e-10 Eh
 Primitive CutOff       TCut            ....  1.000e-11 Eh

Convergence Tolerance:
 Convergence Check Mode ConvCheckMode   .... Total+1el-Energy
 Convergence forced     ConvForced      .... 0
 Energy Change          TolE            ....  1.000e-06 Eh
 1-El. energy change                    ....  1.000e-03 Eh
 Orbital Gradient       TolG            ....  5.000e-05
 Orbital Rotation angle TolX            ....  5.000e-05
 DIIS Error             TolErr          ....  1.000e-06


Diagonalization of the overlap matrix:
Smallest eigenvalue                        ... 3.800e-06
Time for diagonalization                   ...    3.860 sec
Threshold for overlap eigenvalues          ... 1.000e-08
Number of eigenvalues below threshold      ... 0
Time for construction of square roots      ...    2.152 sec
Total time needed                          ...    6.069 sec

Time for model grid setup =    3.186 sec

------------------------------
INITIAL GUESS: MODEL POTENTIAL
------------------------------
Loading Hartree-Fock densities                     ... done
Calculating cut-offs                               ... done
Initializing the effective Hamiltonian             ... done
Setting up the integral package (SHARK)            ... done
Starting the Coulomb interaction                   ... done (  18.7 sec)
Reading the grid                                   ... done
Mapping shells                                     ... done
Starting the XC term evaluation                    ... done (   5.0 sec)
  promolecular density results
     # of electrons  =    331.990350236
     EX              =   -276.785155652
     EC              =    -21.318711685
     EX+EC           =   -298.103867337
Transforming the Hamiltonian                       ... done (   2.5 sec)
Diagonalizing the Hamiltonian                      ... done (   4.6 sec)
Back transforming the eigenvectors                 ... done (   1.1 sec)
Now organizing SCF variables                       ... done
                      ------------------
                      INITIAL GUESS DONE (  35.6 sec)
                      ------------------
-------------------
DFT GRID GENERATION
-------------------

General Integration Accuracy     IntAcc      ... 4.959
Radial Grid Type                 RadialGrid  ... OptM3 with GC (2021)
Angular Grid (max. ang.)         AngularGrid ... 6 (Lebedev-590)
Angular grid pruning method      GridPruning ... 4 (adaptive)
Weight generation scheme         WeightScheme... Becke
Basis function cutoff            BFCut       ... 1.0000e-10
Integration weight cutoff        WCut        ... 1.0000e-14
Angular grids for H and He will be reduced by one unit
Partially contracted basis set               ... off
Rotationally invariant grid construction     ... off

Total number of grid points                  ...   985716
Total number of batches                      ...    15445
Average number of points per batch           ...       63
Average number of grid points per atom       ...    11735
Time for grid setup =   25.526 sec

--------------------
COSX GRID GENERATION
--------------------

GRIDX 1
-------
General Integration Accuracy     IntAcc      ... 4.020
Radial Grid Type                 RadialGrid  ... OptM3 with GC (2021)
Angular Grid (max. ang.)         AngularGrid ... 2 (Lebedev-110)
Angular grid pruning method      GridPruning ... 4 (adaptive)
Weight generation scheme         WeightScheme... Becke
Basis function cutoff            BFCut       ... 1.0000e-10
Integration weight cutoff        WCut        ... 1.0000e-14
Angular grids for H and He will be reduced by one unit
Partially contracted basis set               ... on
Rotationally invariant grid construction     ... off

Total number of grid points                  ...   115706
Total number of batches                      ...     1844
Average number of points per batch           ...       62
Average number of grid points per atom       ...     1377
UseSFitting                                  ... on

GRIDX 2
-------
General Integration Accuracy     IntAcc      ... 4.338
Radial Grid Type                 RadialGrid  ... OptM3 with GC (2021)
Angular Grid (max. ang.)         AngularGrid ... 3 (Lebedev-194)
Angular grid pruning method      GridPruning ... 4 (adaptive)
Weight generation scheme         WeightScheme... Becke
Basis function cutoff            BFCut       ... 1.0000e-10
Integration weight cutoff        WCut        ... 1.0000e-14
Angular grids for H and He will be reduced by one unit
Partially contracted basis set               ... on
Rotationally invariant grid construction     ... off

Total number of grid points                  ...   249692
Total number of batches                      ...     3946
Average number of points per batch           ...       63
Average number of grid points per atom       ...     2973
UseSFitting                                  ... on

GRIDX 3
-------
General Integration Accuracy     IntAcc      ... 4.871
Radial Grid Type                 RadialGrid  ... OptM3 with GC (2021)
Angular Grid (max. ang.)         AngularGrid ... 4 (Lebedev-302)
Angular grid pruning method      GridPruning ... 4 (adaptive)
Weight generation scheme         WeightScheme... Becke
Basis function cutoff            BFCut       ... 1.0000e-10
Integration weight cutoff        WCut        ... 1.0000e-14
Angular grids for H and He will be reduced by one unit
Partially contracted basis set               ... on
Rotationally invariant grid construction     ... off

Total number of grid points                  ...   459599
Total number of batches                      ...     7226
Average number of points per batch           ...       63
Average number of grid points per atom       ...     5471
UseSFitting                                  ... on

Time for X-Grid setup             =   45.518 sec

--------------
SCF ITERATIONS
--------------
ITER       Energy         Delta-E        Max-DP      RMS-DP      [F,P]     Damp
               ***  Starting incremental Fock matrix formation  ***
  0  -2046.9249548044   0.000000000000 0.06367539  0.00023517  0.3750874 0.7000
  1  -2047.6446502195  -0.719695415121 0.05972757  0.00020393  0.1539017 0.7000
                               ***Turning on DIIS***
  2  -2047.9524978138  -0.307847594276 0.09636898  0.00041507  0.0623266 0.0000
  3  -2048.4506593753  -0.498161561497 0.08650596  0.00017269  0.0735017 0.0000
  4  -2048.5436474880  -0.092988112648 0.02317426  0.00005853  0.0217996 0.0000
  5  -2048.5475803779  -0.003932889975 0.00964018  0.00002748  0.0150647 0.0000
                      *** Initiating the SOSCF procedure ***
                           *** Shutting down DIIS ***
                      *** Re-Reading the Fockian *** 
                      *** Removing any level shift *** 
ITER      Energy       Delta-E        Grad      Rot      Max-DP    RMS-DP
  6  -2048.54840493  -0.0008245495  0.000241  0.000241  0.003406  0.000012
               *** Restarting incremental Fock matrix formation ***
  7  -2048.54844680  -0.0000418742  0.000193  0.000841  0.003578  0.000017
  8  -2048.54844171   0.0000050965  0.000319  0.000474  0.000864  0.000004
  9  -2048.54845450  -0.0000127989  0.000045  0.000121  0.001997  0.000007
 10  -2048.54845323   0.0000012698  0.000050  0.000061  0.001562  0.000004
                  ***Gradient check signals convergence***
              ***Rediagonalizing the Fockian in SOSCF/NRSCF***

               *****************************************************
               *                     SUCCESS                       *
               *           SCF CONVERGED AFTER  11 CYCLES          *
               *****************************************************

Old exchange energy                            =    -77.515289867 Eh
New exchange energy                            =    -77.515290654 Eh
Exchange energy change after final integration =     -0.000000786 Eh
Total energy after final integration           =  -2048.548455156 Eh
Final COS-X integration done in                =  1373.697 sec

----------------
TOTAL SCF ENERGY
----------------

Total Energy       :        -2048.54845516 Eh          -55743.83743 eV

Components:
Nuclear Repulsion  :         6156.24278535 Eh          167519.88274 eV
Electronic Energy  :        -8204.79124050 Eh         -223263.72016 eV
One Electron Energy:       -15039.99667849 Eh         -409259.11595 eV
Two Electron Energy:         6835.20543799 Eh          185995.39579 eV
Max COSX asymmetry :            0.00000037 Eh               0.00001 eV

Virial components:
Potential Energy   :        -4088.67683706 Eh         -111258.55301 eV
Kinetic Energy     :         2040.12838190 Eh           55514.71559 eV
Virial Ratio       :            2.00412723


DFT components:
N(Alpha)           :      165.999968373822 electrons
N(Beta)            :      165.999968373822 electrons
N(Total)           :      331.999936747644 electrons
E(X)               :     -203.191826138939 Eh       
E(C)               :      -11.860170097872 Eh       
E(XC)              :     -215.051996236812 Eh       
DFET-embed. en.    :        0.000000000000 Eh       

---------------
SCF CONVERGENCE
---------------

  Last Energy change         ...   -1.1350e-06  Tolerance :   1.0000e-06
  Last MAX-Density change    ...    2.4425e-15  Tolerance :   1.0000e-05
  Last RMS-Density change    ...    4.0872e-18  Tolerance :   1.0000e-06
  Last Orbital Gradient      ...    8.2444e-06  Tolerance :   5.0000e-05
  Last Orbital Rotation      ...    2.7256e-05  Tolerance :   5.0000e-05

             **** THE GBW FILE WAS UPDATED (orca.gbw) ****
             **** DENSITY orca.scfp WAS UPDATED ****
             **** ENERGY FILE WAS UPDATED (orca.en.tmp) ****
             **** THE GBW FILE WAS UPDATED (orca.gbw) ****
             **** DENSITY orca.scfp WAS UPDATED ****
----------------
ORBITAL ENERGIES
----------------

  NO   OCC          E(Eh)            E(eV) 
   0   2.0000     -19.376065      -527.2495 
   1   2.0000     -19.280673      -524.6538 
   2   2.0000     -19.256774      -524.0035 
   3   2.0000     -19.255889      -523.9794 
   4   2.0000     -14.480846      -394.0439 
   5   2.0000     -14.480182      -394.0258 
   6   2.0000     -14.479481      -394.0067 
   7   2.0000     -14.474852      -393.8808 
   8   2.0000     -14.459488      -393.4627 
   9   2.0000     -10.397929      -282.9420 
  10   2.0000     -10.392984      -282.8075 
  11   2.0000     -10.389704      -282.7182 
  12   2.0000     -10.384702      -282.5821 
  13   2.0000     -10.364333      -282.0279 
  14   2.0000     -10.346302      -281.5372 
  15   2.0000     -10.343693      -281.4662 
  16   2.0000     -10.343040      -281.4484 
  17   2.0000     -10.340689      -281.3844 
  18   2.0000     -10.338133      -281.3149 
  19   2.0000     -10.336365      -281.2668 
  20   2.0000     -10.334752      -281.2229 
  21   2.0000     -10.330915      -281.1185 
  22   2.0000     -10.323739      -280.9232 
  23   2.0000     -10.320018      -280.8220 
  24   2.0000     -10.314298      -280.6663 
  25   2.0000     -10.312966      -280.6301 
  26   2.0000     -10.312433      -280.6156 
  27   2.0000     -10.311986      -280.6034 
  28   2.0000     -10.311577      -280.5923 
  29   2.0000     -10.311306      -280.5849 
  30   2.0000     -10.310196      -280.5547 
  31   2.0000     -10.309094      -280.5247 
  32   2.0000     -10.308650      -280.5126 
  33   2.0000     -10.307884      -280.4918 
  34   2.0000     -10.307789      -280.4892 
  35   2.0000     -10.304921      -280.4111 
  36   2.0000     -10.302686      -280.3503 
  37   2.0000     -10.301390      -280.3151 
  38   2.0000     -10.300211      -280.2830 
  39   2.0000     -10.300048      -280.2786 
  40   2.0000     -10.296426      -280.1800 
  41   2.0000     -10.291274      -280.0398 
  42   2.0000     -10.290785      -280.0265 
  43   2.0000     -10.290089      -280.0075 
  44   2.0000     -10.289677      -279.9963 
  45   2.0000     -10.288571      -279.9663 
  46   2.0000     -10.284331      -279.8509 
  47   2.0000      -1.178289       -32.0629 
  48   2.0000      -1.074354       -29.2346 
  49   2.0000      -1.068251       -29.0686 
  50   2.0000      -1.064421       -28.9644 
  51   2.0000      -1.020338       -27.7648 
  52   2.0000      -0.970804       -26.4169 
  53   2.0000      -0.964227       -26.2379 
  54   2.0000      -0.960023       -26.1235 
  55   2.0000      -0.944277       -25.6951 
  56   2.0000      -0.903394       -24.5826 
  57   2.0000      -0.896459       -24.3939 
  58   2.0000      -0.886784       -24.1306 
  59   2.0000      -0.880143       -23.9499 
  60   2.0000      -0.842972       -22.9384 
  61   2.0000      -0.833397       -22.6779 
  62   2.0000      -0.816529       -22.2189 
  63   2.0000      -0.805176       -21.9099 
  64   2.0000      -0.804772       -21.8990 
  65   2.0000      -0.787735       -21.4354 
  66   2.0000      -0.782517       -21.2934 
  67   2.0000      -0.772864       -21.0307 
  68   2.0000      -0.763206       -20.7679 
  69   2.0000      -0.751687       -20.4544 
  70   2.0000      -0.730402       -19.8752 
  71   2.0000      -0.721591       -19.6355 
  72   2.0000      -0.718071       -19.5397 
  73   2.0000      -0.714202       -19.4344 
  74   2.0000      -0.713464       -19.4143 
  75   2.0000      -0.700591       -19.0640 
  76   2.0000      -0.688858       -18.7448 
  77   2.0000      -0.661430       -17.9984 
  78   2.0000      -0.658410       -17.9163 
  79   2.0000      -0.651068       -17.7165 
  80   2.0000      -0.649075       -17.6622 
  81   2.0000      -0.637179       -17.3385 
  82   2.0000      -0.631648       -17.1880 
  83   2.0000      -0.620990       -16.8980 
  84   2.0000      -0.603898       -16.4329 
  85   2.0000      -0.602262       -16.3884 
  86   2.0000      -0.597005       -16.2453 
  87   2.0000      -0.595291       -16.1987 
  88   2.0000      -0.588899       -16.0248 
  89   2.0000      -0.560080       -15.2406 
  90   2.0000      -0.554942       -15.1007 
  91   2.0000      -0.546100       -14.8601 
  92   2.0000      -0.541208       -14.7270 
  93   2.0000      -0.533038       -14.5047 
  94   2.0000      -0.529621       -14.4117 
  95   2.0000      -0.525318       -14.2946 
  96   2.0000      -0.524243       -14.2654 
  97   2.0000      -0.516737       -14.0611 
  98   2.0000      -0.514526       -14.0010 
  99   2.0000      -0.510079       -13.8800 
 100   2.0000      -0.506748       -13.7893 
 101   2.0000      -0.502977       -13.6867 
 102   2.0000      -0.486989       -13.2517 
 103   2.0000      -0.486781       -13.2460 
 104   2.0000      -0.482991       -13.1429 
 105   2.0000      -0.480947       -13.0872 
 106   2.0000      -0.476874       -12.9764 
 107   2.0000      -0.473187       -12.8761 
 108   2.0000      -0.472546       -12.8586 
 109   2.0000      -0.468808       -12.7569 
 110   2.0000      -0.465401       -12.6642 
 111   2.0000      -0.462908       -12.5964 
 112   2.0000      -0.455890       -12.4054 
 113   2.0000      -0.450087       -12.2475 
 114   2.0000      -0.449959       -12.2440 
 115   2.0000      -0.445797       -12.1307 
 116   2.0000      -0.443056       -12.0562 
 117   2.0000      -0.438517       -11.9327 
 118   2.0000      -0.436122       -11.8675 
 119   2.0000      -0.431399       -11.7390 
 120   2.0000      -0.427962       -11.6454 
 121   2.0000      -0.425254       -11.5718 
 122   2.0000      -0.423401       -11.5213 
 123   2.0000      -0.422305       -11.4915 
 124   2.0000      -0.421355       -11.4657 
 125   2.0000      -0.418308       -11.3827 
 126   2.0000      -0.415979       -11.3194 
 127   2.0000      -0.412631       -11.2282 
 128   2.0000      -0.410591       -11.1727 
 129   2.0000      -0.409546       -11.1443 
 130   2.0000      -0.402998       -10.9661 
 131   2.0000      -0.398329       -10.8391 
 132   2.0000      -0.394674       -10.7396 
 133   2.0000      -0.392375       -10.6771 
 134   2.0000      -0.388982       -10.5847 
 135   2.0000      -0.384682       -10.4677 
 136   2.0000      -0.382439       -10.4067 
 137   2.0000      -0.378026       -10.2866 
 138   2.0000      -0.375760       -10.2249 
 139   2.0000      -0.373977       -10.1764 
 140   2.0000      -0.372921       -10.1477 
 141   2.0000      -0.371636       -10.1127 
 142   2.0000      -0.365990        -9.9591 
 143   2.0000      -0.356344        -9.6966 
 144   2.0000      -0.353265        -9.6128 
 145   2.0000      -0.351512        -9.5651 
 146   2.0000      -0.348593        -9.4857 
 147   2.0000      -0.347002        -9.4424 
 148   2.0000      -0.341463        -9.2917 
 149   2.0000      -0.337233        -9.1766 
 150   2.0000      -0.328103        -8.9281 
 151   2.0000      -0.324968        -8.8428 
 152   2.0000      -0.310355        -8.4452 
 153   2.0000      -0.292002        -7.9458 
 154   2.0000      -0.287683        -7.8283 
 155   2.0000      -0.285048        -7.7565 
 156   2.0000      -0.281256        -7.6534 
 157   2.0000      -0.277897        -7.5620 
 158   2.0000      -0.275400        -7.4940 
 159   2.0000      -0.271944        -7.4000 
 160   2.0000      -0.269125        -7.3233 
 161   2.0000      -0.263657        -7.1745 
 162   2.0000      -0.259426        -7.0593 
 163   2.0000      -0.258514        -7.0345 
 164   2.0000      -0.253527        -6.8988 
 165   2.0000      -0.250720        -6.8224 
 166   0.0000      -0.061938        -1.6854 
 167   0.0000      -0.057383        -1.5615 
 168   0.0000      -0.028592        -0.7780 
 169   0.0000      -0.027528        -0.7491 
 170   0.0000      -0.014650        -0.3986 
 171   0.0000      -0.008493        -0.2311 
 172   0.0000      -0.000863        -0.0235 
 173   0.0000       0.002629         0.0715 
 174   0.0000       0.005061         0.1377 
 175   0.0000       0.016747         0.4557 
 176   0.0000       0.019829         0.5396 
 177   0.0000       0.026441         0.7195 
 178   0.0000       0.028400         0.7728 
 179   0.0000       0.031112         0.8466 
 180   0.0000       0.031251         0.8504 
 181   0.0000       0.035474         0.9653 
 182   0.0000       0.041121         1.1190 
 183   0.0000       0.042241         1.1494 
 184   0.0000       0.044713         1.2167 
 185   0.0000       0.048609         1.3227 
 186   0.0000       0.052700         1.4340 
 187   0.0000       0.054581         1.4852 
 188   0.0000       0.057362         1.5609 
 189   0.0000       0.060589         1.6487 
 190   0.0000       0.061386         1.6704 
 191   0.0000       0.063897         1.7387 
 192   0.0000       0.067087         1.8255 
 193   0.0000       0.069944         1.9033 
 194   0.0000       0.071298         1.9401 
 195   0.0000       0.073147         1.9904 
 196   0.0000       0.076625         2.0851 
 197   0.0000       0.077374         2.1055 
 198   0.0000       0.079366         2.1597 
 199   0.0000       0.083991         2.2855 
 200   0.0000       0.084459         2.2982 
 201   0.0000       0.087045         2.3686 
 202   0.0000       0.089671         2.4401 
 203   0.0000       0.090282         2.4567 
 204   0.0000       0.095538         2.5997 
 205   0.0000       0.098924         2.6919 
 206   0.0000       0.102277         2.7831 
 207   0.0000       0.103536         2.8174 
 208   0.0000       0.106295         2.8924 
 209   0.0000       0.108889         2.9630 
 210   0.0000       0.111272         3.0279 
 211   0.0000       0.112877         3.0715 
 212   0.0000       0.114307         3.1105 
 213   0.0000       0.116342         3.1658 
 214   0.0000       0.120117         3.2686 
 215   0.0000       0.125156         3.4057 
 216   0.0000       0.125471         3.4142 
 217   0.0000       0.129655         3.5281 
 218   0.0000       0.130574         3.5531 
 219   0.0000       0.133578         3.6349 
 220   0.0000       0.133939         3.6447 
 221   0.0000       0.137518         3.7421 
 222   0.0000       0.139015         3.7828 
 223   0.0000       0.140135         3.8133 
 224   0.0000       0.143997         3.9184 
 225   0.0000       0.145146         3.9496 
 226   0.0000       0.145752         3.9661 
 227   0.0000       0.148079         4.0294 
 228   0.0000       0.149196         4.0598 
 229   0.0000       0.150447         4.0939 
 230   0.0000       0.152458         4.1486 
 231   0.0000       0.157281         4.2798 
 232   0.0000       0.158705         4.3186 
 233   0.0000       0.160828         4.3764 
 234   0.0000       0.163409         4.4466 
 235   0.0000       0.164226         4.4688 
 236   0.0000       0.166783         4.5384 
 237   0.0000       0.167283         4.5520 
 238   0.0000       0.171781         4.6744 
 239   0.0000       0.172478         4.6934 
 240   0.0000       0.173579         4.7233 
 241   0.0000       0.177890         4.8406 
 242   0.0000       0.179834         4.8935 
 243   0.0000       0.182694         4.9714 
 244   0.0000       0.182716         4.9720 
 245   0.0000       0.185607         5.0506 
 246   0.0000       0.187492         5.1019 
 247   0.0000       0.190641         5.1876 
 248   0.0000       0.191198         5.2028 
 249   0.0000       0.193106         5.2547 
 250   0.0000       0.194026         5.2797 
 251   0.0000       0.199127         5.4185 
 252   0.0000       0.201480         5.4825 
 253   0.0000       0.202865         5.5202 
 254   0.0000       0.204026         5.5518 
 255   0.0000       0.206216         5.6114 
 256   0.0000       0.211144         5.7455 
 257   0.0000       0.212584         5.7847 
 258   0.0000       0.214846         5.8463 
 259   0.0000       0.217912         5.9297 
 260   0.0000       0.218827         5.9546 
 261   0.0000       0.222310         6.0494 
 262   0.0000       0.223803         6.0900 
 263   0.0000       0.225314         6.1311 
 264   0.0000       0.228522         6.2184 
 265   0.0000       0.230653         6.2764 
 266   0.0000       0.231662         6.3038 
 267   0.0000       0.232357         6.3228 
 268   0.0000       0.234471         6.3803 
 269   0.0000       0.236486         6.4351 
 270   0.0000       0.237533         6.4636 
 271   0.0000       0.239826         6.5260 
 272   0.0000       0.241868         6.5816 
 273   0.0000       0.244791         6.6611 
 274   0.0000       0.246913         6.7188 
 275   0.0000       0.248700         6.7675 
 276   0.0000       0.250422         6.8143 
 277   0.0000       0.253028         6.8852 
 278   0.0000       0.255140         6.9427 
 279   0.0000       0.256629         6.9832 
 280   0.0000       0.259038         7.0488 
 281   0.0000       0.259915         7.0727 
 282   0.0000       0.260438         7.0869 
 283   0.0000       0.262673         7.1477 
 284   0.0000       0.264018         7.1843 
 285   0.0000       0.266404         7.2492 
 286   0.0000       0.267354         7.2751 
 287   0.0000       0.268456         7.3051 
 288   0.0000       0.270870         7.3708 
 289   0.0000       0.272418         7.4129 
 290   0.0000       0.274241         7.4625 
 291   0.0000       0.275370         7.4932 
 292   0.0000       0.277422         7.5490 
 293   0.0000       0.278209         7.5705 
 294   0.0000       0.280304         7.6274 
 295   0.0000       0.281206         7.6520 
 296   0.0000       0.283267         7.7081 
 297   0.0000       0.284723         7.7477 
 298   0.0000       0.285009         7.7555 
 299   0.0000       0.286691         7.8013 
 300   0.0000       0.288297         7.8450 
 301   0.0000       0.289250         7.8709 
 302   0.0000       0.291496         7.9320 
 303   0.0000       0.291785         7.9399 
 304   0.0000       0.293399         7.9838 
 305   0.0000       0.296302         8.0628 
 306   0.0000       0.296684         8.0732 
 307   0.0000       0.298095         8.1116 
 308   0.0000       0.299861         8.1596 
 309   0.0000       0.300590         8.1795 
 310   0.0000       0.300632         8.1806 
 311   0.0000       0.303445         8.2572 
 312   0.0000       0.305263         8.3066 
 313   0.0000       0.305554         8.3146 
 314   0.0000       0.307216         8.3598 
 315   0.0000       0.309951         8.4342 
 316   0.0000       0.310909         8.4603 
 317   0.0000       0.313319         8.5258 
 318   0.0000       0.314926         8.5696 
 319   0.0000       0.316088         8.6012 
 320   0.0000       0.317417         8.6373 
 321   0.0000       0.318142         8.6571 
 322   0.0000       0.319440         8.6924 
 323   0.0000       0.320593         8.7238 
 324   0.0000       0.324055         8.8180 
 325   0.0000       0.325658         8.8616 
 326   0.0000       0.327983         8.9249 
 327   0.0000       0.330440         8.9917 
 328   0.0000       0.333249         9.0682 
 329   0.0000       0.333672         9.0797 
 330   0.0000       0.335322         9.1246 
 331   0.0000       0.335775         9.1369 
 332   0.0000       0.337089         9.1726 
 333   0.0000       0.338341         9.2067 
 334   0.0000       0.340203         9.2574 
 335   0.0000       0.342041         9.3074 
 336   0.0000       0.343814         9.3557 
 337   0.0000       0.346304         9.4234 
 338   0.0000       0.347770         9.4633 
 339   0.0000       0.349728         9.5166 
 340   0.0000       0.352419         9.5898 
 341   0.0000       0.353200         9.6111 
 342   0.0000       0.353696         9.6246 
 343   0.0000       0.356987         9.7141 
 344   0.0000       0.358431         9.7534 
 345   0.0000       0.359924         9.7940 
 346   0.0000       0.360324         9.8049 
 347   0.0000       0.363641         9.8952 
 348   0.0000       0.365148         9.9362 
 349   0.0000       0.365569         9.9476 
 350   0.0000       0.367246         9.9933 
 351   0.0000       0.368604        10.0302 
 352   0.0000       0.371686        10.1141 
 353   0.0000       0.373530        10.1643 
 354   0.0000       0.375886        10.2284 
 355   0.0000       0.377111        10.2617 
 356   0.0000       0.379283        10.3208 
 357   0.0000       0.380957        10.3664 
 358   0.0000       0.383521        10.4361 
 359   0.0000       0.385079        10.4785 
 360   0.0000       0.385881        10.5004 
 361   0.0000       0.387857        10.5541 
 362   0.0000       0.389509        10.5991 
 363   0.0000       0.393854        10.7173 
 364   0.0000       0.395621        10.7654 
 365   0.0000       0.397581        10.8187 
 366   0.0000       0.399169        10.8619 
 367   0.0000       0.401269        10.9191 
 368   0.0000       0.403392        10.9768 
 369   0.0000       0.406079        11.0500 
 370   0.0000       0.407267        11.0823 
 371   0.0000       0.407528        11.0894 
 372   0.0000       0.409108        11.1324 
 373   0.0000       0.414126        11.2689 
 374   0.0000       0.418115        11.3775 
 375   0.0000       0.418961        11.4005 
 376   0.0000       0.419576        11.4172 
 377   0.0000       0.422452        11.4955 
 378   0.0000       0.424699        11.5566 
 379   0.0000       0.426824        11.6145 
 380   0.0000       0.428914        11.6713 
 381   0.0000       0.431309        11.7365 
 382   0.0000       0.433517        11.7966 
 383   0.0000       0.436016        11.8646 
 384   0.0000       0.437428        11.9030 
 385   0.0000       0.440022        11.9736 
 386   0.0000       0.442408        12.0385 
 387   0.0000       0.443922        12.0797 
 388   0.0000       0.445689        12.1278 
 389   0.0000       0.449455        12.2303 
 390   0.0000       0.452069        12.3014 
 391   0.0000       0.453801        12.3486 
 392   0.0000       0.456516        12.4224 
 393   0.0000       0.457417        12.4469 
 394   0.0000       0.458275        12.4703 
 395   0.0000       0.460737        12.5373 
 396   0.0000       0.463243        12.6055 
 397   0.0000       0.464211        12.6318 
 398   0.0000       0.467157        12.7120 
 399   0.0000       0.468055        12.7364 
 400   0.0000       0.471454        12.8289 
 401   0.0000       0.473845        12.8940 
 402   0.0000       0.474762        12.9189 
 403   0.0000       0.476666        12.9707 
 404   0.0000       0.479712        13.0536 
 405   0.0000       0.480543        13.0763 
 406   0.0000       0.481912        13.1135 
 407   0.0000       0.484490        13.1836 
 408   0.0000       0.486675        13.2431 
 409   0.0000       0.487463        13.2645 
 410   0.0000       0.487760        13.2726 
 411   0.0000       0.489649        13.3240 
 412   0.0000       0.493879        13.4391 
 413   0.0000       0.496960        13.5230 
 414   0.0000       0.497780        13.5453 
 415   0.0000       0.499598        13.5948 
 416   0.0000       0.500709        13.6250 
 417   0.0000       0.503158        13.6916 
 418   0.0000       0.507768        13.8171 
 419   0.0000       0.509209        13.8563 
 420   0.0000       0.510591        13.8939 
 421   0.0000       0.512991        13.9592 
 422   0.0000       0.514625        14.0037 
 423   0.0000       0.516141        14.0449 
 424   0.0000       0.516545        14.0559 
 425   0.0000       0.520492        14.1633 
 426   0.0000       0.521510        14.1910 
 427   0.0000       0.523123        14.2349 
 428   0.0000       0.527289        14.3483 
 429   0.0000       0.529730        14.4147 
 430   0.0000       0.531392        14.4599 
 431   0.0000       0.533979        14.5303 
 432   0.0000       0.535337        14.5673 
 433   0.0000       0.538477        14.6527 
 434   0.0000       0.540047        14.6954 
 435   0.0000       0.542990        14.7755 
 436   0.0000       0.545749        14.8506 
 437   0.0000       0.548953        14.9378 
 438   0.0000       0.549475        14.9520 
 439   0.0000       0.553013        15.0482 
 440   0.0000       0.554699        15.0941 
 441   0.0000       0.557098        15.1594 
 442   0.0000       0.560251        15.2452 
 443   0.0000       0.562114        15.2959 
 444   0.0000       0.564240        15.3537 
 445   0.0000       0.565945        15.4001 
 446   0.0000       0.566838        15.4245 
 447   0.0000       0.573072        15.5941 
 448   0.0000       0.575196        15.6519 
 449   0.0000       0.577443        15.7130 
 450   0.0000       0.579218        15.7613 
 451   0.0000       0.581256        15.8168 
 452   0.0000       0.582458        15.8495 
 453   0.0000       0.585738        15.9387 
 454   0.0000       0.585929        15.9439 
 455   0.0000       0.587943        15.9987 
 456   0.0000       0.592995        16.1362 
 457   0.0000       0.594454        16.1759 
 458   0.0000       0.597978        16.2718 
 459   0.0000       0.599505        16.3133 
 460   0.0000       0.600752        16.3473 
 461   0.0000       0.602414        16.3925 
 462   0.0000       0.605291        16.4708 
 463   0.0000       0.606326        16.4990 
 464   0.0000       0.607546        16.5322 
 465   0.0000       0.609104        16.5746 
 466   0.0000       0.612488        16.6667 
 467   0.0000       0.614879        16.7317 
 468   0.0000       0.616138        16.7660 
 469   0.0000       0.619471        16.8567 
 470   0.0000       0.620940        16.8966 
 471   0.0000       0.623193        16.9580 
 472   0.0000       0.624335        16.9890 
 473   0.0000       0.625545        17.0219 
 474   0.0000       0.628987        17.1156 
 475   0.0000       0.630351        17.1527 
 476   0.0000       0.630874        17.1670 
 477   0.0000       0.635404        17.2902 
 478   0.0000       0.635977        17.3058 
 479   0.0000       0.638707        17.3801 
 480   0.0000       0.640620        17.4322 
 481   0.0000       0.643378        17.5072 
 482   0.0000       0.645426        17.5629 
 483   0.0000       0.646277        17.5861 
 484   0.0000       0.648873        17.6567 
 485   0.0000       0.651355        17.7243 
 486   0.0000       0.653483        17.7822 
 487   0.0000       0.655971        17.8499 
 488   0.0000       0.658225        17.9112 
 489   0.0000       0.659542        17.9471 
 490   0.0000       0.662511        18.0278 
 491   0.0000       0.665784        18.1169 
 492   0.0000       0.666930        18.1481 
 493   0.0000       0.668327        18.1861 
 494   0.0000       0.672168        18.2906 
 495   0.0000       0.676374        18.4051 
 496   0.0000       0.678281        18.4570 
 497   0.0000       0.680577        18.5194 
 498   0.0000       0.682860        18.5816 
 499   0.0000       0.683970        18.6118 
 500   0.0000       0.685528        18.6542 
 501   0.0000       0.687388        18.7048 
 502   0.0000       0.690803        18.7977 
 503   0.0000       0.693158        18.8618 
 504   0.0000       0.695430        18.9236 
 505   0.0000       0.696875        18.9629 
 506   0.0000       0.697930        18.9916 
 507   0.0000       0.700504        19.0617 
 508   0.0000       0.703775        19.1507 
 509   0.0000       0.705152        19.1882 
 510   0.0000       0.707699        19.2575 
 511   0.0000       0.709751        19.3133 
 512   0.0000       0.712889        19.3987 
 513   0.0000       0.713668        19.4199 
 514   0.0000       0.715979        19.4828 
 515   0.0000       0.717986        19.5374 
 516   0.0000       0.718876        19.5616 
 517   0.0000       0.722000        19.6466 
 518   0.0000       0.723712        19.6932 
 519   0.0000       0.726141        19.7593 
 520   0.0000       0.728125        19.8133 
 521   0.0000       0.729251        19.8439 
 522   0.0000       0.730230        19.8706 
 523   0.0000       0.732432        19.9305 
 524   0.0000       0.733667        19.9641 
 525   0.0000       0.735227        20.0066 
 526   0.0000       0.736153        20.0317 
 527   0.0000       0.739150        20.1133 
 528   0.0000       0.741601        20.1800 
 529   0.0000       0.743229        20.2243 
 530   0.0000       0.745015        20.2729 
 531   0.0000       0.747070        20.3288 
 532   0.0000       0.749291        20.3892 
 533   0.0000       0.750710        20.4279 
 534   0.0000       0.752708        20.4822 
 535   0.0000       0.754289        20.5253 
 536   0.0000       0.757690        20.6178 
 537   0.0000       0.759450        20.6657 
 538   0.0000       0.760343        20.6900 
 539   0.0000       0.762030        20.7359 
 540   0.0000       0.763515        20.7763 
 541   0.0000       0.768058        20.8999 
 542   0.0000       0.768253        20.9052 
 543   0.0000       0.772092        21.0097 
 544   0.0000       0.773865        21.0579 
 545   0.0000       0.776204        21.1216 
 546   0.0000       0.777124        21.1466 
 547   0.0000       0.780072        21.2268 
 548   0.0000       0.781754        21.2726 
 549   0.0000       0.782607        21.2958 
 550   0.0000       0.786288        21.3960 
 551   0.0000       0.788027        21.4433 
 552   0.0000       0.789659        21.4877 
 553   0.0000       0.791479        21.5372 
 554   0.0000       0.793757        21.5992 
 555   0.0000       0.797042        21.6886 
 556   0.0000       0.800621        21.7860 
 557   0.0000       0.800883        21.7931 
 558   0.0000       0.803078        21.8529 
 559   0.0000       0.805414        21.9164 
 560   0.0000       0.806569        21.9479 
 561   0.0000       0.809093        22.0165 
 562   0.0000       0.810940        22.0668 
 563   0.0000       0.813565        22.1382 
 564   0.0000       0.815082        22.1795 
 565   0.0000       0.817495        22.2452 
 566   0.0000       0.821462        22.3531 
 567   0.0000       0.822738        22.3878 
 568   0.0000       0.824378        22.4325 
 569   0.0000       0.826658        22.4945 
 570   0.0000       0.827723        22.5235 
 571   0.0000       0.832103        22.6427 
 572   0.0000       0.834231        22.7006 
 573   0.0000       0.834732        22.7142 
 574   0.0000       0.837244        22.7826 
 575   0.0000       0.839248        22.8371 
 576   0.0000       0.841711        22.9041 
 577   0.0000       0.843610        22.9558 
 578   0.0000       0.848031        23.0761 
 579   0.0000       0.849391        23.1131 
 580   0.0000       0.851203        23.1624 
 581   0.0000       0.852394        23.1948 
 582   0.0000       0.855335        23.2749 
 583   0.0000       0.857904        23.3448 
 584   0.0000       0.858056        23.3489 
 585   0.0000       0.859164        23.3790 
 586   0.0000       0.860118        23.4050 
 587   0.0000       0.863183        23.4884 
 588   0.0000       0.865804        23.5597 
 589   0.0000       0.866648        23.5827 
 590   0.0000       0.868260        23.6266 
 591   0.0000       0.869484        23.6599 
 592   0.0000       0.871890        23.7253 
 593   0.0000       0.872179        23.7332 
 594   0.0000       0.874483        23.7959 
 595   0.0000       0.878426        23.9032 
 596   0.0000       0.879696        23.9378 
 597   0.0000       0.881963        23.9994 
 598   0.0000       0.885220        24.0880 
 599   0.0000       0.886119        24.1125 
 600   0.0000       0.889655        24.2087 
 601   0.0000       0.891687        24.2640 
 602   0.0000       0.893568        24.3152 
 603   0.0000       0.894308        24.3354 
 604   0.0000       0.897014        24.4090 
 605   0.0000       0.899352        24.4726 
 606   0.0000       0.899515        24.4771 
 607   0.0000       0.901605        24.5339 
 608   0.0000       0.903242        24.5785 
 609   0.0000       0.904558        24.6143 
 610   0.0000       0.906061        24.6552 
 611   0.0000       0.907673        24.6990 
 612   0.0000       0.910234        24.7687 
 613   0.0000       0.911272        24.7970 
 614   0.0000       0.912038        24.8178 
 615   0.0000       0.914144        24.8751 
 616   0.0000       0.916869        24.9493 
 617   0.0000       0.917474        24.9657 
 618   0.0000       0.917975        24.9794 
 619   0.0000       0.920971        25.0609 
 620   0.0000       0.922951        25.1148 
 621   0.0000       0.926758        25.2184 
 622   0.0000       0.928300        25.2603 
 623   0.0000       0.928833        25.2748 
 624   0.0000       0.931421        25.3453 
 625   0.0000       0.932950        25.3869 
 626   0.0000       0.933365        25.3981 
 627   0.0000       0.937043        25.4982 
 628   0.0000       0.939791        25.5730 
 629   0.0000       0.940337        25.5879 
 630   0.0000       0.942217        25.6390 
 631   0.0000       0.944597        25.7038 
 632   0.0000       0.946464        25.7546 
 633   0.0000       0.948454        25.8087 
 634   0.0000       0.951028        25.8788 
 635   0.0000       0.951842        25.9009 
 636   0.0000       0.952570        25.9208 
 637   0.0000       0.953900        25.9569 
 638   0.0000       0.958075        26.0705 
 639   0.0000       0.958869        26.0921 
 640   0.0000       0.962127        26.1808 
 641   0.0000       0.963873        26.2283 
 642   0.0000       0.964702        26.2509 
 643   0.0000       0.967863        26.3369 
 644   0.0000       0.968238        26.3471 
 645   0.0000       0.970386        26.4055 
 646   0.0000       0.972747        26.4698 
 647   0.0000       0.976128        26.5618 
 648   0.0000       0.978263        26.6199 
 649   0.0000       0.980513        26.6811 
 650   0.0000       0.982549        26.7365 
 651   0.0000       0.984012        26.7763 
 652   0.0000       0.984978        26.8026 
 653   0.0000       0.988186        26.8899 
 654   0.0000       0.989597        26.9283 
 655   0.0000       0.990761        26.9600 
 656   0.0000       0.993556        27.0360 
 657   0.0000       0.994655        27.0659 
 658   0.0000       0.996359        27.1123 
 659   0.0000       0.999244        27.1908 
 660   0.0000       1.002077        27.2679 
 661   0.0000       1.004547        27.3351 
 662   0.0000       1.006028        27.3754 
 663   0.0000       1.008077        27.4312 
 664   0.0000       1.008782        27.4503 
 665   0.0000       1.011673        27.5290 
 666   0.0000       1.016052        27.6482 
 667   0.0000       1.017854        27.6972 
 668   0.0000       1.019407        27.7395 
 669   0.0000       1.022078        27.8122 
 670   0.0000       1.023895        27.8616 
 671   0.0000       1.025075        27.8937 
 672   0.0000       1.027908        27.9708 
 673   0.0000       1.028601        27.9897 
 674   0.0000       1.031622        28.0719 
 675   0.0000       1.032665        28.1003 
 676   0.0000       1.034756        28.1572 
 677   0.0000       1.036403        28.2020 
 678   0.0000       1.039074        28.2746 
 679   0.0000       1.039585        28.2885 
 680   0.0000       1.042762        28.3750 
 681   0.0000       1.044921        28.4337 
 682   0.0000       1.045562        28.4512 
 683   0.0000       1.049184        28.5497 
 684   0.0000       1.051730        28.6190 
 685   0.0000       1.053127        28.6570 
 686   0.0000       1.055131        28.7116 
 687   0.0000       1.058218        28.7956 
 688   0.0000       1.058755        28.8102 
 689   0.0000       1.060799        28.8658 
 690   0.0000       1.065275        28.9876 
 691   0.0000       1.065907        29.0048 
 692   0.0000       1.069204        29.0945 
 693   0.0000       1.070977        29.1428 
 694   0.0000       1.072826        29.1931 
 695   0.0000       1.075742        29.2724 
 696   0.0000       1.077226        29.3128 
 697   0.0000       1.079365        29.3710 
 698   0.0000       1.081309        29.4239 
 699   0.0000       1.081907        29.4402 
 700   0.0000       1.084209        29.5028 
 701   0.0000       1.085600        29.5407 
 702   0.0000       1.089164        29.6377 
 703   0.0000       1.091492        29.7010 
 704   0.0000       1.093421        29.7535 
 705   0.0000       1.096995        29.8508 
 706   0.0000       1.097752        29.8713 
 707   0.0000       1.100086        29.9349 
 708   0.0000       1.100535        29.9471 
 709   0.0000       1.105792        30.0901 
 710   0.0000       1.108822        30.1726 
 711   0.0000       1.111094        30.2344 
 712   0.0000       1.111158        30.2362 
 713   0.0000       1.113970        30.3127 
 714   0.0000       1.114566        30.3289 
 715   0.0000       1.115494        30.3541 
 716   0.0000       1.120615        30.4935 
 717   0.0000       1.122005        30.5313 
 718   0.0000       1.126561        30.6553 
 719   0.0000       1.129032        30.7225 
 720   0.0000       1.131709        30.7954 
 721   0.0000       1.134384        30.8682 
 722   0.0000       1.135671        30.9032 
 723   0.0000       1.137406        30.9504 
 724   0.0000       1.140282        31.0286 
 725   0.0000       1.143149        31.1067 
 726   0.0000       1.143784        31.1239 
 727   0.0000       1.147097        31.2141 
 728   0.0000       1.151215        31.3262 
 729   0.0000       1.151599        31.3366 
 730   0.0000       1.152837        31.3703 
 731   0.0000       1.157735        31.5036 
 732   0.0000       1.159097        31.5406 
 733   0.0000       1.159467        31.5507 
 734   0.0000       1.162272        31.6270 
 735   0.0000       1.164689        31.6928 
 736   0.0000       1.167726        31.7755 
 737   0.0000       1.169556        31.8252 
 738   0.0000       1.171773        31.8856 
 739   0.0000       1.172983        31.9185 
 740   0.0000       1.174927        31.9714 
 741   0.0000       1.176707        32.0198 
 742   0.0000       1.178881        32.0790 
 743   0.0000       1.181773        32.1577 
 744   0.0000       1.183866        32.2146 
 745   0.0000       1.185762        32.2662 
 746   0.0000       1.186499        32.2863 
 747   0.0000       1.189776        32.3755 
 748   0.0000       1.191206        32.4144 
 749   0.0000       1.192732        32.4559 
 750   0.0000       1.197625        32.5890 
 751   0.0000       1.199242        32.6330 
 752   0.0000       1.201185        32.6859 
 753   0.0000       1.203330        32.7443 
 754   0.0000       1.206986        32.8437 
 755   0.0000       1.208809        32.8934 
 756   0.0000       1.211497        32.9665 
 757   0.0000       1.212646        32.9978 
 758   0.0000       1.214631        33.0518 
 759   0.0000       1.215906        33.0865 
 760   0.0000       1.220382        33.2083 
 761   0.0000       1.222656        33.2702 
 762   0.0000       1.226053        33.3626 
 763   0.0000       1.227414        33.3996 
 764   0.0000       1.228126        33.4190 
 765   0.0000       1.231485        33.5104 
 766   0.0000       1.233951        33.5775 
 767   0.0000       1.236176        33.6381 
 768   0.0000       1.237365        33.6704 
 769   0.0000       1.241350        33.7789 
 770   0.0000       1.243790        33.8452 
 771   0.0000       1.244391        33.8616 
 772   0.0000       1.247927        33.9578 
 773   0.0000       1.249628        34.0041 
 774   0.0000       1.252158        34.0730 
 775   0.0000       1.255772        34.1713 
 776   0.0000       1.257681        34.2232 
 777   0.0000       1.259360        34.2689 
 778   0.0000       1.263743        34.3882 
 779   0.0000       1.265661        34.4404 
 780   0.0000       1.268815        34.5262 
 781   0.0000       1.274703        34.6864 
 782   0.0000       1.276052        34.7232 
 783   0.0000       1.277916        34.7738 
 784   0.0000       1.279238        34.8098 
 785   0.0000       1.280143        34.8345 
 786   0.0000       1.283990        34.9391 
 787   0.0000       1.288790        35.0698 
 788   0.0000       1.289281        35.0831 
 789   0.0000       1.290906        35.1273 
 790   0.0000       1.294156        35.2158 
 791   0.0000       1.294478        35.2245 
 792   0.0000       1.298976        35.3469 
 793   0.0000       1.301652        35.4197 
 794   0.0000       1.302907        35.4539 
 795   0.0000       1.305944        35.5365 
 796   0.0000       1.309253        35.6266 
 797   0.0000       1.311085        35.6764 
 798   0.0000       1.313246        35.7352 
 799   0.0000       1.314958        35.7818 
 800   0.0000       1.316405        35.8212 
 801   0.0000       1.318459        35.8771 
 802   0.0000       1.323760        36.0213 
 803   0.0000       1.326844        36.1053 
 804   0.0000       1.328429        36.1484 
 805   0.0000       1.333394        36.2835 
 806   0.0000       1.333866        36.2963 
 807   0.0000       1.335661        36.3452 
 808   0.0000       1.338743        36.4290 
 809   0.0000       1.340994        36.4903 
 810   0.0000       1.344912        36.5969 
 811   0.0000       1.348459        36.6934 
 812   0.0000       1.348857        36.7043 
 813   0.0000       1.351367        36.7726 
 814   0.0000       1.353295        36.8250 
 815   0.0000       1.356383        36.9091 
 816   0.0000       1.357216        36.9317 
 817   0.0000       1.361053        37.0361 
 818   0.0000       1.361494        37.0481 
 819   0.0000       1.364298        37.1244 
 820   0.0000       1.364871        37.1400 
 821   0.0000       1.371306        37.3151 
 822   0.0000       1.374734        37.4084 
 823   0.0000       1.377680        37.4886 
 824   0.0000       1.379875        37.5483 
 825   0.0000       1.381962        37.6051 
 826   0.0000       1.385566        37.7032 
 827   0.0000       1.389168        37.8012 
 828   0.0000       1.391491        37.8644 
 829   0.0000       1.393269        37.9128 
 830   0.0000       1.394317        37.9413 
 831   0.0000       1.396110        37.9901 
 832   0.0000       1.400386        38.1064 
 833   0.0000       1.403779        38.1988 
 834   0.0000       1.407669        38.3046 
 835   0.0000       1.409959        38.3669 
 836   0.0000       1.411675        38.4136 
 837   0.0000       1.414049        38.4782 
 838   0.0000       1.417532        38.5730 
 839   0.0000       1.421217        38.6733 
 840   0.0000       1.425528        38.7906 
 841   0.0000       1.428546        38.8727 
 842   0.0000       1.429810        38.9071 
 843   0.0000       1.431477        38.9525 
 844   0.0000       1.435310        39.0568 
 845   0.0000       1.437460        39.1153 
 846   0.0000       1.442753        39.2593 
 847   0.0000       1.446127        39.3511 
 848   0.0000       1.447374        39.3850 
 849   0.0000       1.451666        39.5018 
 850   0.0000       1.454593        39.5815 
 851   0.0000       1.456941        39.6454 
 852   0.0000       1.457749        39.6674 
 853   0.0000       1.461873        39.7796 
 854   0.0000       1.463615        39.8270 
 855   0.0000       1.467046        39.9203 
 856   0.0000       1.468807        39.9683 
 857   0.0000       1.474096        40.1122 
 858   0.0000       1.476646        40.1816 
 859   0.0000       1.478651        40.2361 
 860   0.0000       1.480823        40.2952 
 861   0.0000       1.482978        40.3539 
 862   0.0000       1.486826        40.4586 
 863   0.0000       1.492722        40.6190 
 864   0.0000       1.494700        40.6728 
 865   0.0000       1.496347        40.7177 
 866   0.0000       1.498528        40.7770 
 867   0.0000       1.501438        40.8562 
 868   0.0000       1.503660        40.9167 
 869   0.0000       1.505032        40.9540 
 870   0.0000       1.512837        41.1664 
 871   0.0000       1.513321        41.1796 
 872   0.0000       1.514351        41.2076 
 873   0.0000       1.520207        41.3669 
 874   0.0000       1.521149        41.3926 
 875   0.0000       1.523387        41.4535 
 876   0.0000       1.526403        41.5355 
 877   0.0000       1.530468        41.6462 
 878   0.0000       1.534991        41.7692 
 879   0.0000       1.539338        41.8875 
 880   0.0000       1.542491        41.9733 
 881   0.0000       1.544700        42.0334 
 882   0.0000       1.546658        42.0867 
 883   0.0000       1.547522        42.1102 
 884   0.0000       1.549218        42.1564 
 885   0.0000       1.553912        42.2841 
 886   0.0000       1.555228        42.3199 
 887   0.0000       1.556369        42.3510 
 888   0.0000       1.560942        42.4754 
 889   0.0000       1.563914        42.5563 
 890   0.0000       1.566736        42.6331 
 891   0.0000       1.568579        42.6832 
 892   0.0000       1.571144        42.7530 
 893   0.0000       1.572140        42.7801 
 894   0.0000       1.577376        42.9226 
 895   0.0000       1.578390        42.9502 
 896   0.0000       1.582391        43.0591 
 897   0.0000       1.584023        43.1035 
 898   0.0000       1.586667        43.1754 
 899   0.0000       1.588764        43.2325 
 900   0.0000       1.589709        43.2582 
 901   0.0000       1.592300        43.3287 
 902   0.0000       1.595437        43.4141 
 903   0.0000       1.599214        43.5168 
 904   0.0000       1.602417        43.6040 
 905   0.0000       1.604501        43.6607 
 906   0.0000       1.605329        43.6832 
 907   0.0000       1.610310        43.8188 
 908   0.0000       1.612030        43.8656 
 909   0.0000       1.614158        43.9235 
 910   0.0000       1.618933        44.0534 
 911   0.0000       1.621699        44.1287 
 912   0.0000       1.623590        44.1801 
 913   0.0000       1.625119        44.2217 
 914   0.0000       1.626777        44.2668 
 915   0.0000       1.630542        44.3693 
 916   0.0000       1.633888        44.4604 
 917   0.0000       1.635550        44.5056 
 918   0.0000       1.638716        44.5917 
 919   0.0000       1.640645        44.6442 
 920   0.0000       1.645702        44.7818 
 921   0.0000       1.648609        44.8609 
 922   0.0000       1.651390        44.9366 
 923   0.0000       1.653024        44.9811 
 924   0.0000       1.657752        45.1097 
 925   0.0000       1.658367        45.1265 
 926   0.0000       1.660604        45.1873 
 927   0.0000       1.662470        45.2381 
 928   0.0000       1.664915        45.3047 
 929   0.0000       1.669736        45.4358 
 930   0.0000       1.671189        45.4754 
 931   0.0000       1.673736        45.5447 
 932   0.0000       1.674632        45.5691 
 933   0.0000       1.678465        45.6733 
 934   0.0000       1.681049        45.7437 
 935   0.0000       1.681373        45.7525 
 936   0.0000       1.685990        45.8781 
 937   0.0000       1.686612        45.8950 
 938   0.0000       1.689140        45.9638 
 939   0.0000       1.696081        46.1527 
 940   0.0000       1.698792        46.2265 
 941   0.0000       1.700385        46.2698 
 942   0.0000       1.702091        46.3162 
 943   0.0000       1.703129        46.3445 
 944   0.0000       1.705083        46.3977 
 945   0.0000       1.707943        46.4755 
 946   0.0000       1.711987        46.5855 
 947   0.0000       1.715271        46.6749 
 948   0.0000       1.716050        46.6961 
 949   0.0000       1.716479        46.7078 
 950   0.0000       1.718451        46.7614 
 951   0.0000       1.721087        46.8332 
 952   0.0000       1.721453        46.8431 
 953   0.0000       1.727337        47.0032 
 954   0.0000       1.729647        47.0661 
 955   0.0000       1.730936        47.1012 
 956   0.0000       1.734472        47.1974 
 957   0.0000       1.736403        47.2499 
 958   0.0000       1.736712        47.2583 
 959   0.0000       1.741290        47.3829 
 960   0.0000       1.743176        47.4342 
 961   0.0000       1.745632        47.5011 
 962   0.0000       1.751515        47.6612 
 963   0.0000       1.754362        47.7386 
 964   0.0000       1.755670        47.7742 
 965   0.0000       1.757317        47.8190 
 966   0.0000       1.759570        47.8803 
 967   0.0000       1.761906        47.9439 
 968   0.0000       1.765167        48.0326 
 969   0.0000       1.767858        48.1059 
 970   0.0000       1.771214        48.1972 
 971   0.0000       1.773337        48.2550 
 972   0.0000       1.776559        48.3426 
 973   0.0000       1.779735        48.4291 
 974   0.0000       1.783523        48.5321 
 975   0.0000       1.783834        48.5406 
 976   0.0000       1.786613        48.6162 
 977   0.0000       1.789266        48.6884 
 978   0.0000       1.793413        48.8013 
 979   0.0000       1.795771        48.8654 
 980   0.0000       1.796855        48.8949 
 981   0.0000       1.800569        48.9960 
 982   0.0000       1.802819        49.0572 
 983   0.0000       1.803553        49.0772 
 984   0.0000       1.808410        49.2093 
 985   0.0000       1.812216        49.3129 
 986   0.0000       1.813850        49.3574 
 987   0.0000       1.814326        49.3703 
 988   0.0000       1.816954        49.4418 
 989   0.0000       1.822060        49.5808 
 990   0.0000       1.823454        49.6187 
 991   0.0000       1.825517        49.6748 
 992   0.0000       1.830751        49.8173 
 993   0.0000       1.833516        49.8925 
 994   0.0000       1.836504        49.9738 
 995   0.0000       1.838439        50.0265 
 996   0.0000       1.841509        50.1100 
 997   0.0000       1.843901        50.1751 
 998   0.0000       1.846815        50.2544 
 999   0.0000       1.850778        50.3622 
 1000   0.0000       1.853252        50.4296 
 1001   0.0000       1.855562        50.4924 
 1002   0.0000       1.857077        50.5336 
 1003   0.0000       1.858705        50.5779 
 1004   0.0000       1.861763        50.6611 
 1005   0.0000       1.863382        50.7052 
 1006   0.0000       1.865774        50.7703 
 1007   0.0000       1.867723        50.8233 
 1008   0.0000       1.873787        50.9883 
 1009   0.0000       1.876122        51.0519 
 1010   0.0000       1.877585        51.0917 
 1011   0.0000       1.881902        51.2091 
 1012   0.0000       1.883200        51.2445 
 1013   0.0000       1.886829        51.3432 
 1014   0.0000       1.887493        51.3613 
 1015   0.0000       1.891117        51.4599 
 1016   0.0000       1.892685        51.5026 
 1017   0.0000       1.895720        51.5852 
 1018   0.0000       1.896377        51.6030 
 1019   0.0000       1.898226        51.6533 
 1020   0.0000       1.899619        51.6913 
 1021   0.0000       1.902526        51.7704 
 1022   0.0000       1.903859        51.8066 
 1023   0.0000       1.906825        51.8873 
 1024   0.0000       1.910966        52.0000 
 1025   0.0000       1.913262        52.0625 
 1026   0.0000       1.913467        52.0681 
 1027   0.0000       1.916001        52.1370 
 1028   0.0000       1.918215        52.1973 
 1029   0.0000       1.920193        52.2511 
 1030   0.0000       1.923123        52.3308 
 1031   0.0000       1.924516        52.3687 
 1032   0.0000       1.928410        52.4747 
 1033   0.0000       1.931526        52.5595 
 1034   0.0000       1.932080        52.5746 
 1035   0.0000       1.936137        52.6850 
 1036   0.0000       1.936732        52.7012 
 1037   0.0000       1.941747        52.8376 
 1038   0.0000       1.942905        52.8691 
 1039   0.0000       1.944569        52.9144 
 1040   0.0000       1.948514        53.0218 
 1041   0.0000       1.949928        53.0602 
 1042   0.0000       1.950639        53.0796 
 1043   0.0000       1.953046        53.1451 
 1044   0.0000       1.955223        53.2043 
 1045   0.0000       1.959416        53.3184 
 1046   0.0000       1.961261        53.3686 
 1047   0.0000       1.962420        53.4002 
 1048   0.0000       1.964132        53.4468 
 1049   0.0000       1.967849        53.5479 
 1050   0.0000       1.968929        53.5773 
 1051   0.0000       1.970910        53.6312 
 1052   0.0000       1.972277        53.6684 
 1053   0.0000       1.976820        53.7920 
 1054   0.0000       1.977625        53.8139 
 1055   0.0000       1.981117        53.9089 
 1056   0.0000       1.982047        53.9342 
 1057   0.0000       1.983835        53.9829 
 1058   0.0000       1.986001        54.0418 
 1059   0.0000       1.988705        54.1154 
 1060   0.0000       1.990382        54.1610 
 1061   0.0000       1.991730        54.1977 
 1062   0.0000       1.993400        54.2432 
 1063   0.0000       2.000062        54.4245 
 1064   0.0000       2.000287        54.4306 
 1065   0.0000       2.002888        54.5014 
 1066   0.0000       2.004418        54.5430 
 1067   0.0000       2.005690        54.5776 
 1068   0.0000       2.008113        54.6435 
 1069   0.0000       2.011317        54.7307 
 1070   0.0000       2.011946        54.7478 
 1071   0.0000       2.014745        54.8240 
 1072   0.0000       2.015752        54.8514 
 1073   0.0000       2.019925        54.9649 
 1074   0.0000       2.020573        54.9826 
 1075   0.0000       2.024478        55.0889 
 1076   0.0000       2.027557        55.1726 
 1077   0.0000       2.028539        55.1994 
 1078   0.0000       2.030883        55.2631 
 1079   0.0000       2.032501        55.3072 
 1080   0.0000       2.033958        55.3468 
 1081   0.0000       2.037621        55.4465 
 1082   0.0000       2.041064        55.5402 
 1083   0.0000       2.041596        55.5546 
 1084   0.0000       2.047888        55.7259 
 1085   0.0000       2.049545        55.7709 
 1086   0.0000       2.050455        55.7957 
 1087   0.0000       2.052188        55.8429 
 1088   0.0000       2.056260        55.9537 
 1089   0.0000       2.058313        56.0095 
 1090   0.0000       2.060513        56.0694 
 1091   0.0000       2.064297        56.1724 
 1092   0.0000       2.065112        56.1945 
 1093   0.0000       2.065617        56.2083 
 1094   0.0000       2.069513        56.3143 
 1095   0.0000       2.070137        56.3313 
 1096   0.0000       2.071561        56.3700 
 1097   0.0000       2.073421        56.4207 
 1098   0.0000       2.077461        56.5306 
 1099   0.0000       2.081059        56.6285 
 1100   0.0000       2.082872        56.6778 
 1101   0.0000       2.085911        56.7605 
 1102   0.0000       2.088041        56.8185 
 1103   0.0000       2.090757        56.8924 
 1104   0.0000       2.091842        56.9219 
 1105   0.0000       2.093638        56.9708 
 1106   0.0000       2.098464        57.1021 
 1107   0.0000       2.101242        57.1777 
 1108   0.0000       2.103106        57.2284 
 1109   0.0000       2.107058        57.3360 
 1110   0.0000       2.107559        57.3496 
 1111   0.0000       2.110326        57.4249 
 1112   0.0000       2.111076        57.4453 
 1113   0.0000       2.117460        57.6190 
 1114   0.0000       2.119219        57.6669 
 1115   0.0000       2.119714        57.6803 
 1116   0.0000       2.120844        57.7111 
 1117   0.0000       2.124339        57.8062 
 1118   0.0000       2.124662        57.8150 
 1119   0.0000       2.126748        57.8718 
 1120   0.0000       2.127778        57.8998 
 1121   0.0000       2.130501        57.9739 
 1122   0.0000       2.131101        57.9902 
 1123   0.0000       2.135333        58.1054 
 1124   0.0000       2.136675        58.1419 
 1125   0.0000       2.139230        58.2114 
 1126   0.0000       2.144432        58.3530 
 1127   0.0000       2.146436        58.4075 
 1128   0.0000       2.148020        58.4506 
 1129   0.0000       2.148925        58.4752 
 1130   0.0000       2.151962        58.5579 
 1131   0.0000       2.153434        58.5979 
 1132   0.0000       2.154495        58.6268 
 1133   0.0000       2.156061        58.6694 
 1134   0.0000       2.157791        58.7165 
 1135   0.0000       2.163516        58.8723 
 1136   0.0000       2.164232        58.8917 
 1137   0.0000       2.166451        58.9521 
 1138   0.0000       2.168547        59.0092 
 1139   0.0000       2.172100        59.1058 
 1140   0.0000       2.172910        59.1279 
 1141   0.0000       2.174388        59.1681 
 1142   0.0000       2.176268        59.2193 
 1143   0.0000       2.177803        59.2610 
 1144   0.0000       2.178712        59.2858 
 1145   0.0000       2.181504        59.3617 
 1146   0.0000       2.182497        59.3888 
 1147   0.0000       2.185694        59.4758 
 1148   0.0000       2.186865        59.5076 
 1149   0.0000       2.191020        59.6207 
 1150   0.0000       2.191507        59.6339 
 1151   0.0000       2.196319        59.7649 
 1152   0.0000       2.198957        59.8367 
 1153   0.0000       2.199652        59.8556 
 1154   0.0000       2.202340        59.9287 
 1155   0.0000       2.203031        59.9475 
 1156   0.0000       2.206463        60.0409 
 1157   0.0000       2.207368        60.0655 
 1158   0.0000       2.208923        60.1079 
 1159   0.0000       2.211963        60.1906 
 1160   0.0000       2.213503        60.2325 
 1161   0.0000       2.217128        60.3311 
 1162   0.0000       2.218298        60.3630 
 1163   0.0000       2.219664        60.4001 
 1164   0.0000       2.223582        60.5068 
 1165   0.0000       2.224933        60.5435 
 1166   0.0000       2.227741        60.6199 
 1167   0.0000       2.230262        60.6885 
 1168   0.0000       2.231120        60.7119 
 1169   0.0000       2.232272        60.7432 
 1170   0.0000       2.234727        60.8100 
 1171   0.0000       2.237856        60.8951 
 1172   0.0000       2.239877        60.9502 
 1173   0.0000       2.241998        61.0079 
 1174   0.0000       2.243743        61.0554 
 1175   0.0000       2.245182        61.0945 
 1176   0.0000       2.248593        61.1873 
 1177   0.0000       2.250546        61.2405 
 1178   0.0000       2.252990        61.3070 
 1179   0.0000       2.254971        61.3609 
 1180   0.0000       2.256233        61.3952 
 1181   0.0000       2.257421        61.4276 
 1182   0.0000       2.260958        61.5238 
 1183   0.0000       2.263339        61.5886 
 1184   0.0000       2.264574        61.6222 
 1185   0.0000       2.266509        61.6749 
 1186   0.0000       2.267507        61.7020 
 1187   0.0000       2.270119        61.7731 
 1188   0.0000       2.271360        61.8069 
 1189   0.0000       2.273605        61.8679 
 1190   0.0000       2.275251        61.9127 
 1191   0.0000       2.277403        61.9713 
 1192   0.0000       2.278735        62.0075 
 1193   0.0000       2.281396        62.0799 
 1194   0.0000       2.282241        62.1029 
 1195   0.0000       2.284137        62.1545 
 1196   0.0000       2.285466        62.1907 
 1197   0.0000       2.287673        62.2507 
 1198   0.0000       2.291079        62.3434 
 1199   0.0000       2.293421        62.4072 
 1200   0.0000       2.297389        62.5151 
 1201   0.0000       2.297798        62.5263 
 1202   0.0000       2.301798        62.6351 
 1203   0.0000       2.304089        62.6975 
 1204   0.0000       2.305101        62.7250 
 1205   0.0000       2.306367        62.7595 
 1206   0.0000       2.308746        62.8242 
 1207   0.0000       2.310275        62.8658 
 1208   0.0000       2.313289        62.9478 
 1209   0.0000       2.316632        63.0388 
 1210   0.0000       2.317731        63.0687 
 1211   0.0000       2.320329        63.1393 
 1212   0.0000       2.322394        63.1956 
 1213   0.0000       2.325763        63.2872 
 1214   0.0000       2.326286        63.3015 
 1215   0.0000       2.328889        63.3723 
 1216   0.0000       2.331374        63.4399 
 1217   0.0000       2.332368        63.4670 
 1218   0.0000       2.335010        63.5389 
 1219   0.0000       2.339422        63.6589 
 1220   0.0000       2.341009        63.7021 
 1221   0.0000       2.344298        63.7916 
 1222   0.0000       2.345586        63.8266 
 1223   0.0000       2.346046        63.8392 
 1224   0.0000       2.348611        63.9090 
 1225   0.0000       2.351290        63.9819 
 1226   0.0000       2.353996        64.0555 
 1227   0.0000       2.359934        64.2171 
 1228   0.0000       2.360557        64.2340 
 1229   0.0000       2.364392        64.3384 
 1230   0.0000       2.365887        64.3790 
 1231   0.0000       2.367639        64.4267 
 1232   0.0000       2.370879        64.5149 
 1233   0.0000       2.372346        64.5548 
 1234   0.0000       2.375431        64.6388 
 1235   0.0000       2.378150        64.7128 
 1236   0.0000       2.378939        64.7342 
 1237   0.0000       2.380669        64.7813 
 1238   0.0000       2.384277        64.8795 
 1239   0.0000       2.386597        64.9426 
 1240   0.0000       2.387551        64.9686 
 1241   0.0000       2.389396        65.0188 
 1242   0.0000       2.392642        65.1071 
 1243   0.0000       2.397193        65.2309 
 1244   0.0000       2.398195        65.2582 
 1245   0.0000       2.400561        65.3226 
 1246   0.0000       2.402167        65.3663 
 1247   0.0000       2.404945        65.4419 
 1248   0.0000       2.406316        65.4792 
 1249   0.0000       2.407757        65.5184 
 1250   0.0000       2.412085        65.6362 
 1251   0.0000       2.412711        65.6532 
 1252   0.0000       2.413986        65.6879 
 1253   0.0000       2.417235        65.7763 
 1254   0.0000       2.419033        65.8252 
 1255   0.0000       2.422261        65.9131 
 1256   0.0000       2.425031        65.9885 
 1257   0.0000       2.426301        66.0230 
 1258   0.0000       2.427605        66.0585 
 1259   0.0000       2.430472        66.1365 
 1260   0.0000       2.430883        66.1477 
 1261   0.0000       2.433079        66.2075 
 1262   0.0000       2.437204        66.3197 
 1263   0.0000       2.438331        66.3504 
 1264   0.0000       2.441873        66.4467 
 1265   0.0000       2.444470        66.5174 
 1266   0.0000       2.447970        66.6127 
 1267   0.0000       2.450473        66.6808 
 1268   0.0000       2.452454        66.7347 
 1269   0.0000       2.453333        66.7586 
 1270   0.0000       2.455505        66.8177 
 1271   0.0000       2.456849        66.8543 
 1272   0.0000       2.459679        66.9313 
 1273   0.0000       2.460870        66.9637 
 1274   0.0000       2.463476        67.0346 
 1275   0.0000       2.466332        67.1123 
 1276   0.0000       2.469752        67.2054 
 1277   0.0000       2.470404        67.2231 
 1278   0.0000       2.471693        67.2582 
 1279   0.0000       2.475904        67.3728 
 1280   0.0000       2.477364        67.4125 
 1281   0.0000       2.481201        67.5169 
 1282   0.0000       2.482920        67.5637 
 1283   0.0000       2.485292        67.6282 
 1284   0.0000       2.487435        67.6866 
 1285   0.0000       2.488235        67.7083 
 1286   0.0000       2.490398        67.7672 
 1287   0.0000       2.492367        67.8208 
 1288   0.0000       2.493840        67.8608 
 1289   0.0000       2.497351        67.9564 
 1290   0.0000       2.499567        68.0167 
 1291   0.0000       2.503453        68.1224 
 1292   0.0000       2.506013        68.1921 
 1293   0.0000       2.507293        68.2269 
 1294   0.0000       2.509679        68.2918 
 1295   0.0000       2.511277        68.3353 
 1296   0.0000       2.515081        68.4388 
 1297   0.0000       2.516262        68.4710 
 1298   0.0000       2.517495        68.5045 
 1299   0.0000       2.519511        68.5594 
 1300   0.0000       2.523510        68.6682 
 1301   0.0000       2.524722        68.7012 
 1302   0.0000       2.528017        68.7908 
 1303   0.0000       2.531723        68.8917 
 1304   0.0000       2.534530        68.9681 
 1305   0.0000       2.535838        69.0037 
 1306   0.0000       2.538067        69.0643 
 1307   0.0000       2.538978        69.0891 
 1308   0.0000       2.542144        69.1753 
 1309   0.0000       2.545493        69.2664 
 1310   0.0000       2.547066        69.3092 
 1311   0.0000       2.550803        69.4109 
 1312   0.0000       2.552665        69.4615 
 1313   0.0000       2.555066        69.5269 
 1314   0.0000       2.556192        69.5575 
 1315   0.0000       2.557773        69.6005 
 1316   0.0000       2.562713        69.7350 
 1317   0.0000       2.564662        69.7880 
 1318   0.0000       2.566749        69.8448 
 1319   0.0000       2.567518        69.8657 
 1320   0.0000       2.571930        69.9858 
 1321   0.0000       2.573705        70.0341 
 1322   0.0000       2.575862        70.0928 
 1323   0.0000       2.577855        70.1470 
 1324   0.0000       2.578724        70.1707 
 1325   0.0000       2.580809        70.2274 
 1326   0.0000       2.583075        70.2890 
 1327   0.0000       2.585255        70.3484 
 1328   0.0000       2.588418        70.4344 
 1329   0.0000       2.589979        70.4769 
 1330   0.0000       2.592429        70.5436 
 1331   0.0000       2.593775        70.5802 
 1332   0.0000       2.595984        70.6403 
 1333   0.0000       2.599032        70.7233 
 1334   0.0000       2.600797        70.7713 
 1335   0.0000       2.604553        70.8735 
 1336   0.0000       2.606538        70.9275 
 1337   0.0000       2.609328        71.0034 
 1338   0.0000       2.611350        71.0584 
 1339   0.0000       2.615135        71.1614 
 1340   0.0000       2.616625        71.2020 
 1341   0.0000       2.616865        71.2085 
 1342   0.0000       2.619495        71.2801 
 1343   0.0000       2.623147        71.3795 
 1344   0.0000       2.626087        71.4594 
 1345   0.0000       2.627733        71.5042 
 1346   0.0000       2.629118        71.5419 
 1347   0.0000       2.630181        71.5709 
 1348   0.0000       2.632711        71.6397 
 1349   0.0000       2.634120        71.6780 
 1350   0.0000       2.635216        71.7079 
 1351   0.0000       2.636924        71.7543 
 1352   0.0000       2.639898        71.8353 
 1353   0.0000       2.641889        71.8895 
 1354   0.0000       2.643553        71.9347 
 1355   0.0000       2.644556        71.9620 
 1356   0.0000       2.647852        72.0517 
 1357   0.0000       2.649709        72.1023 
 1358   0.0000       2.652618        72.1814 
 1359   0.0000       2.653990        72.2187 
 1360   0.0000       2.655210        72.2519 
 1361   0.0000       2.659820        72.3774 
 1362   0.0000       2.660948        72.4081 
 1363   0.0000       2.661426        72.4211 
 1364   0.0000       2.663976        72.4905 
 1365   0.0000       2.665611        72.5350 
 1366   0.0000       2.670397        72.6652 
 1367   0.0000       2.671658        72.6995 
 1368   0.0000       2.674137        72.7670 
 1369   0.0000       2.676136        72.8214 
 1370   0.0000       2.678085        72.8744 
 1371   0.0000       2.679945        72.9250 
 1372   0.0000       2.680445        72.9386 
 1373   0.0000       2.684285        73.0431 
 1374   0.0000       2.685972        73.0890 
 1375   0.0000       2.688830        73.1668 
 1376   0.0000       2.690933        73.2240 
 1377   0.0000       2.691780        73.2471 
 1378   0.0000       2.697331        73.3981 
 1379   0.0000       2.698631        73.4335 
 1380   0.0000       2.700630        73.4879 
 1381   0.0000       2.704521        73.5938 
 1382   0.0000       2.706729        73.6539 
 1383   0.0000       2.707443        73.6733 
 1384   0.0000       2.709630        73.7328 
 1385   0.0000       2.713226        73.8306 
 1386   0.0000       2.715371        73.8890 
 1387   0.0000       2.718709        73.9798 
 1388   0.0000       2.720177        74.0198 
 1389   0.0000       2.720598        74.0312 
 1390   0.0000       2.724744        74.1441 
 1391   0.0000       2.727723        74.2251 
 1392   0.0000       2.729959        74.2860 
 1393   0.0000       2.733020        74.3693 
 1394   0.0000       2.735347        74.4326 
 1395   0.0000       2.739764        74.5528 
 1396   0.0000       2.739931        74.5573 
 1397   0.0000       2.741107        74.5893 
 1398   0.0000       2.743513        74.6548 
 1399   0.0000       2.745438        74.7072 
 1400   0.0000       2.749004        74.8042 
 1401   0.0000       2.750999        74.8585 
 1402   0.0000       2.754214        74.9460 
 1403   0.0000       2.755709        74.9867 
 1404   0.0000       2.758051        75.0504 
 1405   0.0000       2.759440        75.0882 
 1406   0.0000       2.763000        75.1851 
 1407   0.0000       2.764131        75.2158 
 1408   0.0000       2.767789        75.3154 
 1409   0.0000       2.768109        75.3241 
 1410   0.0000       2.771304        75.4110 
 1411   0.0000       2.772381        75.4403 
 1412   0.0000       2.774087        75.4867 
 1413   0.0000       2.776699        75.5578 
 1414   0.0000       2.778213        75.5990 
 1415   0.0000       2.780661        75.6656 
 1416   0.0000       2.782034        75.7030 
 1417   0.0000       2.782940        75.7276 
 1418   0.0000       2.784523        75.7707 
 1419   0.0000       2.786811        75.8330 
 1420   0.0000       2.789114        75.8956 
 1421   0.0000       2.791868        75.9706 
 1422   0.0000       2.795961        76.0820 
 1423   0.0000       2.800212        76.1976 
 1424   0.0000       2.802056        76.2478 
 1425   0.0000       2.804970        76.3271 
 1426   0.0000       2.806824        76.3776 
 1427   0.0000       2.809502        76.4504 
 1428   0.0000       2.811060        76.4928 
 1429   0.0000       2.812487        76.5317 
 1430   0.0000       2.813719        76.5652 
 1431   0.0000       2.816348        76.6367 
 1432   0.0000       2.817995        76.6815 
 1433   0.0000       2.821122        76.7666 
 1434   0.0000       2.825089        76.8746 
 1435   0.0000       2.826362        76.9092 
 1436   0.0000       2.829121        76.9843 
 1437   0.0000       2.830167        77.0128 
 1438   0.0000       2.831943        77.0611 
 1439   0.0000       2.833880        77.1138 
 1440   0.0000       2.837487        77.2120 
 1441   0.0000       2.840004        77.2804 
 1442   0.0000       2.843259        77.3690 
 1443   0.0000       2.845304        77.4246 
 1444   0.0000       2.847234        77.4772 
 1445   0.0000       2.850044        77.5536 
 1446   0.0000       2.852036        77.6078 
 1447   0.0000       2.853725        77.6538 
 1448   0.0000       2.855024        77.6892 
 1449   0.0000       2.857457        77.7554 
 1450   0.0000       2.859745        77.8176 
 1451   0.0000       2.860838        77.8474 
 1452   0.0000       2.865381        77.9710 
 1453   0.0000       2.868263        78.0494 
 1454   0.0000       2.872782        78.1724 
 1455   0.0000       2.873082        78.1805 
 1456   0.0000       2.874631        78.2227 
 1457   0.0000       2.877834        78.3098 
 1458   0.0000       2.883757        78.4710 
 1459   0.0000       2.884592        78.4937 
 1460   0.0000       2.886254        78.5390 
 1461   0.0000       2.888786        78.6079 
 1462   0.0000       2.890937        78.6664 
 1463   0.0000       2.893160        78.7269 
 1464   0.0000       2.895984        78.8037 
 1465   0.0000       2.898276        78.8661 
 1466   0.0000       2.899480        78.8989 
 1467   0.0000       2.903456        79.0071 
 1468   0.0000       2.906824        79.0987 
 1469   0.0000       2.908454        79.1431 
 1470   0.0000       2.911055        79.2138 
 1471   0.0000       2.913438        79.2787 
 1472   0.0000       2.914083        79.2962 
 1473   0.0000       2.918435        79.4146 
 1474   0.0000       2.920600        79.4736 
 1475   0.0000       2.921762        79.5052 
 1476   0.0000       2.925550        79.6083 
 1477   0.0000       2.926152        79.6246 
 1478   0.0000       2.929869        79.7258 
 1479   0.0000       2.934193        79.8435 
 1480   0.0000       2.936140        79.8964 
 1481   0.0000       2.937274        79.9273 
 1482   0.0000       2.939650        79.9919 
 1483   0.0000       2.943986        80.1099 
 1484   0.0000       2.945318        80.1462 
 1485   0.0000       2.946391        80.1754 
 1486   0.0000       2.948448        80.2313 
 1487   0.0000       2.949600        80.2627 
 1488   0.0000       2.955188        80.4148 
 1489   0.0000       2.956683        80.4554 
 1490   0.0000       2.958397        80.5021 
 1491   0.0000       2.960447        80.5579 
 1492   0.0000       2.964139        80.6583 
 1493   0.0000       2.965457        80.6942 
 1494   0.0000       2.970416        80.8291 
 1495   0.0000       2.970866        80.8414 
 1496   0.0000       2.973045        80.9007 
 1497   0.0000       2.974042        80.9278 
 1498   0.0000       2.979311        81.0712 
 1499   0.0000       2.980372        81.1000 
 1500   0.0000       2.982751        81.1648 
 1501   0.0000       2.985928        81.2512 
 1502   0.0000       2.987203        81.2859 
 1503   0.0000       2.990034        81.3630 
 1504   0.0000       2.995319        81.5068 
 1505   0.0000       2.997496        81.5660 
 1506   0.0000       3.000356        81.6438 
 1507   0.0000       3.001231        81.6676 
 1508   0.0000       3.003283        81.7235 
 1509   0.0000       3.006479        81.8104 
 1510   0.0000       3.006746        81.8177 
 1511   0.0000       3.010673        81.9246 
 1512   0.0000       3.016398        82.0804 
 1513   0.0000       3.018547        82.1388 
 1514   0.0000       3.020231        82.1847 
 1515   0.0000       3.022095        82.2354 
 1516   0.0000       3.023607        82.2765 
 1517   0.0000       3.027786        82.3902 
 1518   0.0000       3.030089        82.4529 
 1519   0.0000       3.031956        82.5037 
 1520   0.0000       3.035073        82.5885 
 1521   0.0000       3.037396        82.6517 
 1522   0.0000       3.042337        82.7862 
 1523   0.0000       3.044221        82.8375 
 1524   0.0000       3.046515        82.8999 
 1525   0.0000       3.049309        82.9759 
 1526   0.0000       3.054965        83.1298 
 1527   0.0000       3.056046        83.1592 
 1528   0.0000       3.059076        83.2417 
 1529   0.0000       3.060682        83.2854 
 1530   0.0000       3.065158        83.4072 
 1531   0.0000       3.068434        83.4963 
 1532   0.0000       3.068560        83.4998 
 1533   0.0000       3.072590        83.6094 
 1534   0.0000       3.077436        83.7413 
 1535   0.0000       3.078473        83.7695 
 1536   0.0000       3.080907        83.8357 
 1537   0.0000       3.084244        83.9265 
 1538   0.0000       3.086803        83.9962 
 1539   0.0000       3.089323        84.0647 
 1540   0.0000       3.092207        84.1432 
 1541   0.0000       3.093437        84.1767 
 1542   0.0000       3.097480        84.2867 
 1543   0.0000       3.098945        84.3266 
 1544   0.0000       3.100505        84.3690 
 1545   0.0000       3.101976        84.4091 
 1546   0.0000       3.104719        84.4837 
 1547   0.0000       3.108089        84.5754 
 1548   0.0000       3.110731        84.6473 
 1549   0.0000       3.116741        84.8108 
 1550   0.0000       3.118617        84.8619 
 1551   0.0000       3.120194        84.9048 
 1552   0.0000       3.123529        84.9956 
 1553   0.0000       3.126580        85.0786 
 1554   0.0000       3.131965        85.2251 
 1555   0.0000       3.133436        85.2651 
 1556   0.0000       3.135294        85.3157 
 1557   0.0000       3.140857        85.4671 
 1558   0.0000       3.144139        85.5564 
 1559   0.0000       3.146140        85.6108 
 1560   0.0000       3.151822        85.7654 
 1561   0.0000       3.153001        85.7975 
 1562   0.0000       3.155688        85.8706 
 1563   0.0000       3.157796        85.9280 
 1564   0.0000       3.158936        85.9590 
 1565   0.0000       3.160001        85.9880 
 1566   0.0000       3.167592        86.1946 
 1567   0.0000       3.169849        86.2560 
 1568   0.0000       3.172069        86.3164 
 1569   0.0000       3.174251        86.3758 
 1570   0.0000       3.175394        86.4069 
 1571   0.0000       3.179686        86.5237 
 1572   0.0000       3.182839        86.6095 
 1573   0.0000       3.187048        86.7240 
 1574   0.0000       3.187361        86.7325 
 1575   0.0000       3.189022        86.7777 
 1576   0.0000       3.190583        86.8202 
 1577   0.0000       3.194365        86.9231 
 1578   0.0000       3.198109        87.0250 
 1579   0.0000       3.200639        87.0938 
 1580   0.0000       3.204848        87.2084 
 1581   0.0000       3.209867        87.3449 
 1582   0.0000       3.212002        87.4030 
 1583   0.0000       3.216577        87.5275 
 1584   0.0000       3.220847        87.6437 
 1585   0.0000       3.223016        87.7027 
 1586   0.0000       3.225297        87.7648 
 1587   0.0000       3.228344        87.8477 
 1588   0.0000       3.230551        87.9078 
 1589   0.0000       3.232460        87.9597 
 1590   0.0000       3.234993        88.0286 
 1591   0.0000       3.236599        88.0723 
 1592   0.0000       3.238655        88.1283 
 1593   0.0000       3.244469        88.2865 
 1594   0.0000       3.249551        88.4248 
 1595   0.0000       3.251179        88.4691 
 1596   0.0000       3.252101        88.4942 
 1597   0.0000       3.254653        88.5636 
 1598   0.0000       3.258005        88.6548 
 1599   0.0000       3.259762        88.7026 
 1600   0.0000       3.263131        88.7943 
 1601   0.0000       3.265161        88.8496 
 1602   0.0000       3.266887        88.8965 
 1603   0.0000       3.272252        89.0425 
 1604   0.0000       3.274981        89.1168 
 1605   0.0000       3.275931        89.1426 
 1606   0.0000       3.278724        89.2186 
 1607   0.0000       3.284375        89.3724 
 1608   0.0000       3.285438        89.4013 
 1609   0.0000       3.286107        89.4195 
 1610   0.0000       3.290057        89.5270 
 1611   0.0000       3.295663        89.6796 
 1612   0.0000       3.296617        89.7055 
 1613   0.0000       3.299331        89.7794 
 1614   0.0000       3.306829        89.9834 
 1615   0.0000       3.307171        89.9927 
 1616   0.0000       3.310559        90.0849 
 1617   0.0000       3.314384        90.1890 
 1618   0.0000       3.316819        90.2552 
 1619   0.0000       3.321211        90.3747 
 1620   0.0000       3.325422        90.4893 
 1621   0.0000       3.327234        90.5386 
 1622   0.0000       3.328108        90.5624 
 1623   0.0000       3.333005        90.6957 
 1624   0.0000       3.336373        90.7873 
 1625   0.0000       3.337963        90.8306 
 1626   0.0000       3.340957        90.9121 
 1627   0.0000       3.343635        90.9849 
 1628   0.0000       3.345279        91.0297 
 1629   0.0000       3.349589        91.1469 
 1630   0.0000       3.351309        91.1938 
 1631   0.0000       3.353731        91.2597 
 1632   0.0000       3.357692        91.3675 
 1633   0.0000       3.359901        91.4276 
 1634   0.0000       3.363455        91.5243 
 1635   0.0000       3.365452        91.5786 
 1636   0.0000       3.366774        91.6146 
 1637   0.0000       3.368900        91.6724 
 1638   0.0000       3.375233        91.8448 
 1639   0.0000       3.376753        91.8861 
 1640   0.0000       3.378247        91.9268 
 1641   0.0000       3.380618        91.9913 
 1642   0.0000       3.386653        92.1555 
 1643   0.0000       3.387867        92.1885 
 1644   0.0000       3.390195        92.2519 
 1645   0.0000       3.390822        92.2690 
 1646   0.0000       3.394244        92.3621 
 1647   0.0000       3.394605        92.3719 
 1648   0.0000       3.396884        92.4339 
 1649   0.0000       3.401768        92.5668 
 1650   0.0000       3.406026        92.6827 
 1651   0.0000       3.408677        92.7548 
 1652   0.0000       3.410371        92.8009 
 1653   0.0000       3.414399        92.9105 
 1654   0.0000       3.415640        92.9443 
 1655   0.0000       3.420125        93.0663 
 1656   0.0000       3.421042        93.0913 
 1657   0.0000       3.425853        93.2222 
 1658   0.0000       3.427252        93.2603 
 1659   0.0000       3.431332        93.3713 
 1660   0.0000       3.432437        93.4014 
 1661   0.0000       3.434372        93.4540 
 1662   0.0000       3.435929        93.4964 
 1663   0.0000       3.440261        93.6143 
 1664   0.0000       3.445027        93.7439 
 1665   0.0000       3.447675        93.8160 
 1666   0.0000       3.450563        93.8946 
 1667   0.0000       3.453285        93.9687 
 1668   0.0000       3.457271        94.0771 
 1669   0.0000       3.460085        94.1537 
 1670   0.0000       3.460923        94.1765 
 1671   0.0000       3.463173        94.2377 
 1672   0.0000       3.467321        94.3506 
 1673   0.0000       3.470119        94.4267 
 1674   0.0000       3.474827        94.5549 
 1675   0.0000       3.475650        94.5773 
 1676   0.0000       3.477747        94.6343 
 1677   0.0000       3.479845        94.6914 
 1678   0.0000       3.482816        94.7722 
 1679   0.0000       3.486709        94.8782 
 1680   0.0000       3.490874        94.9915 
 1681   0.0000       3.492027        95.0229 
 1682   0.0000       3.494075        95.0786 
 1683   0.0000       3.500093        95.2424 
 1684   0.0000       3.500727        95.2596 
 1685   0.0000       3.504006        95.3488 
 1686   0.0000       3.505956        95.4019 
 1687   0.0000       3.510317        95.5206 
 1688   0.0000       3.511429        95.5508 
 1689   0.0000       3.517857        95.7258 
 1690   0.0000       3.521302        95.8195 
 1691   0.0000       3.522581        95.8543 
 1692   0.0000       3.523635        95.8830 
 1693   0.0000       3.529917        96.0539 
 1694   0.0000       3.530938        96.0817 
 1695   0.0000       3.533459        96.1503 
 1696   0.0000       3.534347        96.1745 
 1697   0.0000       3.537703        96.2658 
 1698   0.0000       3.538931        96.2992 
 1699   0.0000       3.543249        96.4167 
 1700   0.0000       3.545875        96.4882 
 1701   0.0000       3.548924        96.5711 
 1702   0.0000       3.551370        96.6377 
 1703   0.0000       3.553915        96.7070 
 1704   0.0000       3.557692        96.8097 
 1705   0.0000       3.560983        96.8993 
 1706   0.0000       3.562181        96.9319 
 1707   0.0000       3.564723        97.0010 
 1708   0.0000       3.569395        97.1282 
 1709   0.0000       3.571761        97.1926 
 1710   0.0000       3.573789        97.2477 
 1711   0.0000       3.575588        97.2967 
 1712   0.0000       3.581478        97.4570 
 1713   0.0000       3.584336        97.5348 
 1714   0.0000       3.586386        97.5905 
 1715   0.0000       3.588017        97.6349 
 1716   0.0000       3.590638        97.7062 
 1717   0.0000       3.591842        97.7390 
 1718   0.0000       3.594198        97.8031 
 1719   0.0000       3.595543        97.8397 
 1720   0.0000       3.597267        97.8866 
 1721   0.0000       3.600689        97.9797 
 1722   0.0000       3.605453        98.1094 
 1723   0.0000       3.607028        98.1522 
 1724   0.0000       3.612420        98.2989 
 1725   0.0000       3.614862        98.3654 
 1726   0.0000       3.615643        98.3866 
 1727   0.0000       3.620037        98.5062 
 1728   0.0000       3.623676        98.6052 
 1729   0.0000       3.624032        98.6149 
 1730   0.0000       3.629869        98.7738 
 1731   0.0000       3.632941        98.8573 
 1732   0.0000       3.633987        98.8858 
 1733   0.0000       3.638589        99.0110 
 1734   0.0000       3.640524        99.0637 
 1735   0.0000       3.644759        99.1789 
 1736   0.0000       3.646023        99.2133 
 1737   0.0000       3.648517        99.2812 
 1738   0.0000       3.650527        99.3359 
 1739   0.0000       3.655895        99.4820 
 1740   0.0000       3.658582        99.5551 
 1741   0.0000       3.660402        99.6046 
 1742   0.0000       3.663994        99.7023 
 1743   0.0000       3.669144        99.8425 
 1744   0.0000       3.671440        99.9050 
 1745   0.0000       3.673589        99.9634 
 1746   0.0000       3.677030       100.0571 
 1747   0.0000       3.680566       100.1533 
 1748   0.0000       3.684543       100.2615 
 1749   0.0000       3.686541       100.3159 
 1750   0.0000       3.690454       100.4224 
 1751   0.0000       3.692092       100.4669 
 1752   0.0000       3.695465       100.5587 
 1753   0.0000       3.697105       100.6033 
 1754   0.0000       3.701260       100.7164 
 1755   0.0000       3.703472       100.7766 
 1756   0.0000       3.711466       100.9941 
 1757   0.0000       3.712638       101.0260 
 1758   0.0000       3.716874       101.1413 
 1759   0.0000       3.724661       101.3532 
 1760   0.0000       3.724849       101.3583 
 1761   0.0000       3.730364       101.5084 
 1762   0.0000       3.734361       101.6171 
 1763   0.0000       3.735715       101.6540 
 1764   0.0000       3.736550       101.6767 
 1765   0.0000       3.744237       101.8859 
 1766   0.0000       3.747946       101.9868 
 1767   0.0000       3.750115       102.0458 
 1768   0.0000       3.752526       102.1114 
 1769   0.0000       3.756630       102.2231 
 1770   0.0000       3.759840       102.3104 
 1771   0.0000       3.764729       102.4435 
 1772   0.0000       3.767204       102.5108 
 1773   0.0000       3.768903       102.5571 
 1774   0.0000       3.779009       102.8321 
 1775   0.0000       3.780468       102.8718 
 1776   0.0000       3.781314       102.8948 
 1777   0.0000       3.784695       102.9868 
 1778   0.0000       3.791224       103.1644 
 1779   0.0000       3.795481       103.2803 
 1780   0.0000       3.801835       103.4532 
 1781   0.0000       3.803187       103.4900 
 1782   0.0000       3.807298       103.6018 
 1783   0.0000       3.812815       103.7520 
 1784   0.0000       3.815227       103.8176 
 1785   0.0000       3.816440       103.8506 
 1786   0.0000       3.822488       104.0152 
 1787   0.0000       3.827185       104.1430 
 1788   0.0000       3.828055       104.1667 
 1789   0.0000       3.833145       104.3052 
 1790   0.0000       3.835375       104.3659 
 1791   0.0000       3.837495       104.4235 
 1792   0.0000       3.838730       104.4572 
 1793   0.0000       3.844069       104.6024 
 1794   0.0000       3.846099       104.6577 
 1795   0.0000       3.849054       104.7381 
 1796   0.0000       3.854224       104.8788 
 1797   0.0000       3.856256       104.9341 
 1798   0.0000       3.858516       104.9956 
 1799   0.0000       3.862892       105.1146 
 1800   0.0000       3.864349       105.1543 
 1801   0.0000       3.869657       105.2987 
 1802   0.0000       3.872599       105.3788 
 1803   0.0000       3.874494       105.4304 
 1804   0.0000       3.880627       105.5972 
 1805   0.0000       3.884883       105.7130 
 1806   0.0000       3.885440       105.7282 
 1807   0.0000       3.891164       105.8840 
 1808   0.0000       3.897259       106.0498 
 1809   0.0000       3.900646       106.1420 
 1810   0.0000       3.901690       106.1704 
 1811   0.0000       3.910240       106.4030 
 1812   0.0000       3.913457       106.4906 
 1813   0.0000       3.916028       106.5605 
 1814   0.0000       3.918454       106.6266 
 1815   0.0000       3.921627       106.7129 
 1816   0.0000       3.926510       106.8458 
 1817   0.0000       3.933008       107.0226 
 1818   0.0000       3.935703       107.0959 
 1819   0.0000       3.939467       107.1983 
 1820   0.0000       3.944887       107.3458 
 1821   0.0000       3.945732       107.3688 
 1822   0.0000       3.949751       107.4782 
 1823   0.0000       3.953246       107.5733 
 1824   0.0000       3.956246       107.6549 
 1825   0.0000       3.960274       107.7645 
 1826   0.0000       3.961975       107.8108 
 1827   0.0000       3.965763       107.9139 
 1828   0.0000       3.967614       107.9643 
 1829   0.0000       3.970207       108.0348 
 1830   0.0000       3.976054       108.1939 
 1831   0.0000       3.978838       108.2697 
 1832   0.0000       3.980245       108.3080 
 1833   0.0000       3.986170       108.4692 
 1834   0.0000       3.987975       108.5183 
 1835   0.0000       3.994443       108.6943 
 1836   0.0000       3.996071       108.7386 
 1837   0.0000       3.999754       108.8389 
 1838   0.0000       4.003697       108.9461 
 1839   0.0000       4.008024       109.0639 
 1840   0.0000       4.008787       109.0846 
 1841   0.0000       4.013280       109.2069 
 1842   0.0000       4.018665       109.3534 
 1843   0.0000       4.020920       109.4148 
 1844   0.0000       4.027254       109.5872 
 1845   0.0000       4.028590       109.6235 
 1846   0.0000       4.031901       109.7136 
 1847   0.0000       4.033159       109.7478 
 1848   0.0000       4.041336       109.9704 
 1849   0.0000       4.047080       110.1267 
 1850   0.0000       4.050293       110.2141 
 1851   0.0000       4.052276       110.2680 
 1852   0.0000       4.057377       110.4069 
 1853   0.0000       4.060412       110.4894 
 1854   0.0000       4.063963       110.5860 
 1855   0.0000       4.065893       110.6386 
 1856   0.0000       4.071065       110.7793 
 1857   0.0000       4.072246       110.8114 
 1858   0.0000       4.078800       110.9898 
 1859   0.0000       4.082305       111.0852 
 1860   0.0000       4.085594       111.1747 
 1861   0.0000       4.092209       111.3547 
 1862   0.0000       4.093072       111.3781 
 1863   0.0000       4.099100       111.5422 
 1864   0.0000       4.101818       111.6162 
 1865   0.0000       4.104988       111.7024 
 1866   0.0000       4.107633       111.7744 
 1867   0.0000       4.108700       111.8034 
 1868   0.0000       4.113172       111.9251 
 1869   0.0000       4.115827       111.9974 
 1870   0.0000       4.117085       112.0316 
 1871   0.0000       4.123049       112.1939 
 1872   0.0000       4.125846       112.2700 
 1873   0.0000       4.130905       112.4076 
 1874   0.0000       4.136090       112.5487 
 1875   0.0000       4.142311       112.7180 
 1876   0.0000       4.142858       112.7329 
 1877   0.0000       4.145504       112.8049 
 1878   0.0000       4.151921       112.9795 
 1879   0.0000       4.159292       113.1801 
 1880   0.0000       4.159983       113.1989 
 1881   0.0000       4.164416       113.3195 
 1882   0.0000       4.168784       113.4384 
 1883   0.0000       4.171277       113.5062 
 1884   0.0000       4.175666       113.6256 
 1885   0.0000       4.178898       113.7136 
 1886   0.0000       4.183846       113.8482 
 1887   0.0000       4.187841       113.9569 
 1888   0.0000       4.193035       114.0983 
 1889   0.0000       4.194405       114.1356 
 1890   0.0000       4.202756       114.3628 
 1891   0.0000       4.205651       114.4416 
 1892   0.0000       4.210113       114.5630 
 1893   0.0000       4.211862       114.6106 
 1894   0.0000       4.217306       114.7587 
 1895   0.0000       4.220494       114.8455 
 1896   0.0000       4.225344       114.9775 
 1897   0.0000       4.239648       115.3667 
 1898   0.0000       4.242706       115.4499 
 1899   0.0000       4.244940       115.5107 
 1900   0.0000       4.254021       115.7578 
 1901   0.0000       4.257686       115.8575 
 1902   0.0000       4.263277       116.0097 
 1903   0.0000       4.268075       116.1402 
 1904   0.0000       4.272262       116.2542 
 1905   0.0000       4.278057       116.4119 
 1906   0.0000       4.286514       116.6420 
 1907   0.0000       4.289400       116.7205 
 1908   0.0000       4.291926       116.7892 
 1909   0.0000       4.297637       116.9446 
 1910   0.0000       4.303236       117.0970 
 1911   0.0000       4.311527       117.3226 
 1912   0.0000       4.316779       117.4655 
 1913   0.0000       4.320652       117.5709 
 1914   0.0000       4.326052       117.7179 
 1915   0.0000       4.332409       117.8908 
 1916   0.0000       4.336377       117.9988 
 1917   0.0000       4.344723       118.2259 
 1918   0.0000       4.350583       118.3854 
 1919   0.0000       4.357860       118.5834 
 1920   0.0000       4.366121       118.8082 
 1921   0.0000       4.373022       118.9960 
 1922   0.0000       4.376372       119.0871 
 1923   0.0000       4.379620       119.1755 
 1924   0.0000       4.380503       119.1995 
 1925   0.0000       4.386369       119.3592 
 1926   0.0000       4.391988       119.5121 
 1927   0.0000       4.403585       119.8276 
 1928   0.0000       4.407169       119.9252 
 1929   0.0000       4.413324       120.0926 
 1930   0.0000       4.420984       120.3011 
 1931   0.0000       4.428057       120.4936 
 1932   0.0000       4.434067       120.6571 
 1933   0.0000       4.437942       120.7625 
 1934   0.0000       4.442904       120.8976 
 1935   0.0000       4.449369       121.0735 
 1936   0.0000       4.454982       121.2262 
 1937   0.0000       4.462188       121.4223 
 1938   0.0000       4.466849       121.5491 
 1939   0.0000       4.474424       121.7553 
 1940   0.0000       4.477283       121.8331 
 1941   0.0000       4.487962       122.1236 
 1942   0.0000       4.491668       122.2245 
 1943   0.0000       4.500839       122.4741 
 1944   0.0000       4.502548       122.5206 
 1945   0.0000       4.509911       122.7209 
 1946   0.0000       4.513175       122.8097 
 1947   0.0000       4.519349       122.9777 
 1948   0.0000       4.524900       123.1288 
 1949   0.0000       4.534712       123.3958 
 1950   0.0000       4.536251       123.4377 
 1951   0.0000       4.539995       123.5395 
 1952   0.0000       4.543076       123.6234 
 1953   0.0000       4.557304       124.0105 
 1954   0.0000       4.558166       124.0340 
 1955   0.0000       4.560478       124.0969 
 1956   0.0000       4.569808       124.3508 
 1957   0.0000       4.577013       124.5469 
 1958   0.0000       4.577754       124.5670 
 1959   0.0000       4.583775       124.7309 
 1960   0.0000       4.589256       124.8800 
 1961   0.0000       4.596491       125.0769 
 1962   0.0000       4.602009       125.2270 
 1963   0.0000       4.603699       125.2730 
 1964   0.0000       4.614037       125.5543 
 1965   0.0000       4.617640       125.6524 
 1966   0.0000       4.623086       125.8006 
 1967   0.0000       4.626837       125.9026 
 1968   0.0000       4.629733       125.9814 
 1969   0.0000       4.639694       126.2525 
 1970   0.0000       4.646743       126.4443 
 1971   0.0000       4.655215       126.6749 
 1972   0.0000       4.657675       126.7418 
 1973   0.0000       4.662188       126.8646 
 1974   0.0000       4.672902       127.1561 
 1975   0.0000       4.687938       127.5653 
 1976   0.0000       4.693944       127.7287 
 1977   0.0000       4.702461       127.9605 
 1978   0.0000       4.705963       128.0558 
 1979   0.0000       4.708483       128.1243 
 1980   0.0000       4.720843       128.4607 
 1981   0.0000       4.726358       128.6108 
 1982   0.0000       4.732755       128.7848 
 1983   0.0000       4.738036       128.9285 
 1984   0.0000       4.740024       128.9826 
 1985   0.0000       4.742126       129.0398 
 1986   0.0000       4.745310       129.1264 
 1987   0.0000       4.752969       129.3349 
 1988   0.0000       4.754672       129.3812 
 1989   0.0000       4.757579       129.4603 
 1990   0.0000       4.767015       129.7171 
 1991   0.0000       4.772789       129.8742 
 1992   0.0000       4.778864       130.0395 
 1993   0.0000       4.780201       130.0759 
 1994   0.0000       4.786955       130.2597 
 1995   0.0000       4.793404       130.4352 
 1996   0.0000       4.796892       130.5301 
 1997   0.0000       4.798550       130.5752 
 1998   0.0000       4.804999       130.7507 
 1999   0.0000       4.813732       130.9883 
 2000   0.0000       4.819854       131.1549 
 2001   0.0000       4.822800       131.2351 
 2002   0.0000       4.825217       131.3008 
 2003   0.0000       4.831064       131.4599 
 2004   0.0000       4.838467       131.6614 
 2005   0.0000       4.842803       131.7794 
 2006   0.0000       4.847793       131.9152 
 2007   0.0000       4.848800       131.9426 
 2008   0.0000       4.855985       132.1381 
 2009   0.0000       4.860371       132.2574 
 2010   0.0000       4.865741       132.4035 
 2011   0.0000       4.867103       132.4406 
 2012   0.0000       4.869912       132.5170 
 2013   0.0000       4.877600       132.7262 
 2014   0.0000       4.883602       132.8896 
 2015   0.0000       4.885582       132.9434 
 2016   0.0000       4.889407       133.0475 
 2017   0.0000       4.898739       133.3015 
 2018   0.0000       4.901578       133.3787 
 2019   0.0000       4.908530       133.5679 
 2020   0.0000       4.913771       133.7105 
 2021   0.0000       4.915352       133.7535 
 2022   0.0000       4.920603       133.8964 
 2023   0.0000       4.922759       133.9551 
 2024   0.0000       4.926693       134.0621 
 2025   0.0000       4.928626       134.1147 
 2026   0.0000       4.935110       134.2912 
 2027   0.0000       4.942224       134.4848 
 2028   0.0000       4.946653       134.6053 
 2029   0.0000       4.951001       134.7236 
 2030   0.0000       4.953762       134.7987 
 2031   0.0000       4.964243       135.0839 
 2032   0.0000       4.973459       135.3347 
 2033   0.0000       4.977077       135.4332 
 2034   0.0000       4.977999       135.4582 
 2035   0.0000       4.982030       135.5679 
 2036   0.0000       4.985507       135.6625 
 2037   0.0000       4.993936       135.8919 
 2038   0.0000       4.998686       136.0212 
 2039   0.0000       4.999980       136.0564 
 2040   0.0000       5.010937       136.3545 
 2041   0.0000       5.015919       136.4901 
 2042   0.0000       5.019968       136.6003 
 2043   0.0000       5.022215       136.6614 
 2044   0.0000       5.024806       136.7319 
 2045   0.0000       5.032719       136.9473 
 2046   0.0000       5.037649       137.0814 
 2047   0.0000       5.040208       137.1510 
 2048   0.0000       5.045563       137.2967 
 2049   0.0000       5.051446       137.4568 
 2050   0.0000       5.055062       137.5552 
 2051   0.0000       5.059163       137.6668 
 2052   0.0000       5.064635       137.8157 
 2053   0.0000       5.067080       137.8822 
 2054   0.0000       5.071747       138.0093 
 2055   0.0000       5.073970       138.0697 
 2056   0.0000       5.079145       138.2106 
 2057   0.0000       5.081074       138.2630 
 2058   0.0000       5.089133       138.4823 
 2059   0.0000       5.093262       138.5947 
 2060   0.0000       5.097350       138.7060 
 2061   0.0000       5.101073       138.8072 
 2062   0.0000       5.107573       138.9841 
 2063   0.0000       5.110835       139.0729 
 2064   0.0000       5.114969       139.1854 
 2065   0.0000       5.118204       139.2734 
 2066   0.0000       5.122678       139.3952 
 2067   0.0000       5.123411       139.4151 
 2068   0.0000       5.129295       139.5752 
 2069   0.0000       5.132667       139.6670 
 2070   0.0000       5.133907       139.7007 
 2071   0.0000       5.135889       139.7547 
 2072   0.0000       5.140023       139.8671 
 2073   0.0000       5.144987       140.0022 
 2074   0.0000       5.154965       140.2737 
 2075   0.0000       5.156681       140.3204 
 2076   0.0000       5.158411       140.3675 
 2077   0.0000       5.161289       140.4458 
 2078   0.0000       5.165198       140.5522 
 2079   0.0000       5.175334       140.8280 
 2080   0.0000       5.176977       140.8727 
 2081   0.0000       5.179327       140.9367 
 2082   0.0000       5.186006       141.1184 
 2083   0.0000       5.189837       141.2226 
 2084   0.0000       5.192763       141.3023 
 2085   0.0000       5.194639       141.3533 
 2086   0.0000       5.201643       141.5439 
 2087   0.0000       5.203124       141.5842 
 2088   0.0000       5.207299       141.6978 
 2089   0.0000       5.211867       141.8221 
 2090   0.0000       5.213567       141.8684 
 2091   0.0000       5.219919       142.0412 
 2092   0.0000       5.223187       142.1301 
 2093   0.0000       5.227549       142.2488 
 2094   0.0000       5.231938       142.3683 
 2095   0.0000       5.234823       142.4468 
 2096   0.0000       5.238354       142.5429 
 2097   0.0000       5.243247       142.6760 
 2098   0.0000       5.244284       142.7042 
 2099   0.0000       5.250483       142.8729 
 2100   0.0000       5.256764       143.0438 
 2101   0.0000       5.260851       143.1550 
 2102   0.0000       5.265829       143.2905 
 2103   0.0000       5.266740       143.3153 
 2104   0.0000       5.271393       143.4419 
 2105   0.0000       5.272937       143.4839 
 2106   0.0000       5.275881       143.5640 
 2107   0.0000       5.281427       143.7149 
 2108   0.0000       5.284517       143.7990 
 2109   0.0000       5.287024       143.8672 
 2110   0.0000       5.288263       143.9009 
 2111   0.0000       5.294957       144.0831 
 2112   0.0000       5.299342       144.2024 
 2113   0.0000       5.302899       144.2992 
 2114   0.0000       5.304471       144.3420 
 2115   0.0000       5.311582       144.5355 
 2116   0.0000       5.316857       144.6790 
 2117   0.0000       5.321231       144.7981 
 2118   0.0000       5.323237       144.8526 
 2119   0.0000       5.329612       145.0261 
 2120   0.0000       5.334490       145.1589 
 2121   0.0000       5.342396       145.3740 
 2122   0.0000       5.347358       145.5090 
 2123   0.0000       5.349299       145.5618 
 2124   0.0000       5.351975       145.6346 
 2125   0.0000       5.354019       145.6903 
 2126   0.0000       5.360924       145.8782 
 2127   0.0000       5.364671       145.9801 
 2128   0.0000       5.367065       146.0453 
 2129   0.0000       5.373869       146.2304 
 2130   0.0000       5.380897       146.4217 
 2131   0.0000       5.383809       146.5009 
 2132   0.0000       5.384441       146.5181 
 2133   0.0000       5.388893       146.6392 
 2134   0.0000       5.392208       146.7295 
 2135   0.0000       5.395680       146.8239 
 2136   0.0000       5.401889       146.9929 
 2137   0.0000       5.406834       147.1274 
 2138   0.0000       5.411040       147.2419 
 2139   0.0000       5.418878       147.4552 
 2140   0.0000       5.423433       147.5791 
 2141   0.0000       5.427363       147.6861 
 2142   0.0000       5.427957       147.7022 
 2143   0.0000       5.435684       147.9125 
 2144   0.0000       5.439130       148.0062 
 2145   0.0000       5.444825       148.1612 
 2146   0.0000       5.448972       148.2741 
 2147   0.0000       5.450287       148.3098 
 2148   0.0000       5.455732       148.4580 
 2149   0.0000       5.459264       148.5541 
 2150   0.0000       5.461968       148.6277 
 2151   0.0000       5.463186       148.6608 
 2152   0.0000       5.468418       148.8032 
 2153   0.0000       5.469495       148.8325 
 2154   0.0000       5.472169       148.9053 
 2155   0.0000       5.475949       149.0082 
 2156   0.0000       5.481601       149.1619 
 2157   0.0000       5.483058       149.2016 
 2158   0.0000       5.486440       149.2936 
 2159   0.0000       5.486708       149.3009 
 2160   0.0000       5.489500       149.3769 
 2161   0.0000       5.494663       149.5174 
 2162   0.0000       5.499064       149.6371 
 2163   0.0000       5.502818       149.7393 
 2164   0.0000       5.506014       149.8263 
 2165   0.0000       5.507668       149.8713 
 2166   0.0000       5.515138       150.0745 
 2167   0.0000       5.515862       150.0942 
 2168   0.0000       5.519331       150.1886 
 2169   0.0000       5.521732       150.2540 
 2170   0.0000       5.525616       150.3596 
 2171   0.0000       5.529445       150.4638 
 2172   0.0000       5.533104       150.5634 
 2173   0.0000       5.537255       150.6764 
 2174   0.0000       5.541995       150.8054 
 2175   0.0000       5.543325       150.8415 
 2176   0.0000       5.545949       150.9129 
 2177   0.0000       5.547994       150.9686 
 2178   0.0000       5.552291       151.0855 
 2179   0.0000       5.555521       151.1734 
 2180   0.0000       5.557109       151.2166 
 2181   0.0000       5.563967       151.4032 
 2182   0.0000       5.565918       151.4563 
 2183   0.0000       5.576162       151.7351 
 2184   0.0000       5.576819       151.7530 
 2185   0.0000       5.579961       151.8385 
 2186   0.0000       5.583087       151.9235 
 2187   0.0000       5.587498       152.0435 
 2188   0.0000       5.589235       152.0908 
 2189   0.0000       5.595634       152.2649 
 2190   0.0000       5.597053       152.3036 
 2191   0.0000       5.598519       152.3435 
 2192   0.0000       5.603766       152.4862 
 2193   0.0000       5.609315       152.6372 
 2194   0.0000       5.614498       152.7782 
 2195   0.0000       5.617519       152.8605 
 2196   0.0000       5.619355       152.9104 
 2197   0.0000       5.622299       152.9905 
 2198   0.0000       5.626039       153.0923 
 2199   0.0000       5.626844       153.1142 
 2200   0.0000       5.632865       153.2780 
 2201   0.0000       5.635175       153.3409 
 2202   0.0000       5.639839       153.4678 
 2203   0.0000       5.649770       153.7381 
 2204   0.0000       5.651513       153.7855 
 2205   0.0000       5.654561       153.8684 
 2206   0.0000       5.659750       154.0096 
 2207   0.0000       5.661111       154.0467 
 2208   0.0000       5.664825       154.1477 
 2209   0.0000       5.668343       154.2434 
 2210   0.0000       5.675519       154.4387 
 2211   0.0000       5.676971       154.4782 
 2212   0.0000       5.681765       154.6087 
 2213   0.0000       5.682799       154.6368 
 2214   0.0000       5.687727       154.7709 
 2215   0.0000       5.692233       154.8935 
 2216   0.0000       5.696855       155.0193 
 2217   0.0000       5.698931       155.0758 
 2218   0.0000       5.702678       155.1778 
 2219   0.0000       5.705505       155.2547 
 2220   0.0000       5.708280       155.3302 
 2221   0.0000       5.709131       155.3534 
 2222   0.0000       5.712685       155.4501 
 2223   0.0000       5.717176       155.5723 
 2224   0.0000       5.721053       155.6778 
 2225   0.0000       5.724966       155.7842 
 2226   0.0000       5.728129       155.8703 
 2227   0.0000       5.729888       155.9182 
 2228   0.0000       5.732575       155.9913 
 2229   0.0000       5.735021       156.0579 
 2230   0.0000       5.738368       156.1489 
 2231   0.0000       5.741915       156.2455 
 2232   0.0000       5.744836       156.3249 
 2233   0.0000       5.747590       156.3999 
 2234   0.0000       5.750685       156.4841 
 2235   0.0000       5.751246       156.4993 
 2236   0.0000       5.754851       156.5975 
 2237   0.0000       5.757645       156.6735 
 2238   0.0000       5.764275       156.8539 
 2239   0.0000       5.769549       156.9974 
 2240   0.0000       5.773622       157.1082 
 2241   0.0000       5.775267       157.1530 
 2242   0.0000       5.776175       157.1777 
 2243   0.0000       5.779716       157.2741 
 2244   0.0000       5.782102       157.3390 
 2245   0.0000       5.785201       157.4233 
 2246   0.0000       5.786319       157.4537 
 2247   0.0000       5.793967       157.6619 
 2248   0.0000       5.797058       157.7460 
 2249   0.0000       5.798740       157.7917 
 2250   0.0000       5.800086       157.8284 
 2251   0.0000       5.805461       157.9746 
 2252   0.0000       5.806850       158.0124 
 2253   0.0000       5.810377       158.1084 
 2254   0.0000       5.813389       158.1904 
 2255   0.0000       5.815827       158.2567 
 2256   0.0000       5.818237       158.3223 
 2257   0.0000       5.825221       158.5123 
 2258   0.0000       5.825657       158.5242 
 2259   0.0000       5.827723       158.5804 
 2260   0.0000       5.831445       158.6817 
 2261   0.0000       5.835490       158.7918 
 2262   0.0000       5.837645       158.8504 
 2263   0.0000       5.839330       158.8962 
 2264   0.0000       5.843559       159.0113 
 2265   0.0000       5.846874       159.1015 
 2266   0.0000       5.851556       159.2289 
 2267   0.0000       5.851890       159.2380 
 2268   0.0000       5.854236       159.3019 
 2269   0.0000       5.856824       159.3723 
 2270   0.0000       5.859585       159.4474 
 2271   0.0000       5.862961       159.5393 
 2272   0.0000       5.864127       159.5710 
 2273   0.0000       5.865118       159.5980 
 2274   0.0000       5.868617       159.6932 
 2275   0.0000       5.871414       159.7693 
 2276   0.0000       5.873137       159.8162 
 2277   0.0000       5.875870       159.8906 
 2278   0.0000       5.878327       159.9574 
 2279   0.0000       5.882098       160.0600 
 2280   0.0000       5.884412       160.1230 
 2281   0.0000       5.886863       160.1897 
 2282   0.0000       5.887070       160.1953 
 2283   0.0000       5.889974       160.2743 
 2284   0.0000       5.893552       160.3717 
 2285   0.0000       5.894592       160.4000 
 2286   0.0000       5.897842       160.4884 
 2287   0.0000       5.901204       160.5799 
 2288   0.0000       5.902727       160.6214 
 2289   0.0000       5.908503       160.7785 
 2290   0.0000       5.909727       160.8119 
 2291   0.0000       5.913677       160.9193 
 2292   0.0000       5.916025       160.9832 
 2293   0.0000       5.917220       161.0157 
 2294   0.0000       5.919309       161.0726 
 2295   0.0000       5.921767       161.1395 
 2296   0.0000       5.924823       161.2226 
 2297   0.0000       5.928265       161.3163 
 2298   0.0000       5.933269       161.4525 
 2299   0.0000       5.934766       161.4932 
 2300   0.0000       5.935545       161.5144 
 2301   0.0000       5.937567       161.5694 
 2302   0.0000       5.939249       161.6152 
 2303   0.0000       5.944878       161.7684 
 2304   0.0000       5.947001       161.8261 
 2305   0.0000       5.949791       161.9020 
 2306   0.0000       5.950317       161.9164 
 2307   0.0000       5.954424       162.0281 
 2308   0.0000       5.956434       162.0828 
 2309   0.0000       5.959415       162.1639 
 2310   0.0000       5.960816       162.2021 
 2311   0.0000       5.963697       162.2805 
 2312   0.0000       5.966419       162.3545 
 2313   0.0000       5.968189       162.4027 
 2314   0.0000       5.970450       162.4642 
 2315   0.0000       5.971050       162.4805 
 2316   0.0000       5.973254       162.5405 
 2317   0.0000       5.975050       162.5894 
 2318   0.0000       5.977734       162.6624 
 2319   0.0000       5.981146       162.7553 
 2320   0.0000       5.986277       162.8949 
 2321   0.0000       5.989438       162.9809 
 2322   0.0000       5.989834       162.9917 
 2323   0.0000       5.993320       163.0865 
 2324   0.0000       5.997024       163.1873 
 2325   0.0000       5.998308       163.2222 
 2326   0.0000       6.000121       163.2716 
 2327   0.0000       6.001561       163.3108 
 2328   0.0000       6.003709       163.3692 
 2329   0.0000       6.004883       163.4012 
 2330   0.0000       6.005682       163.4229 
 2331   0.0000       6.009379       163.5235 
 2332   0.0000       6.010933       163.5658 
 2333   0.0000       6.014359       163.6590 
 2334   0.0000       6.018039       163.7592 
 2335   0.0000       6.019383       163.7957 
 2336   0.0000       6.022308       163.8753 
 2337   0.0000       6.026102       163.9786 
 2338   0.0000       6.026578       163.9915 
 2339   0.0000       6.029751       164.0779 
 2340   0.0000       6.031264       164.1190 
 2341   0.0000       6.035137       164.2244 
 2342   0.0000       6.039207       164.3352 
 2343   0.0000       6.041380       164.3943 
 2344   0.0000       6.044790       164.4871 
 2345   0.0000       6.045109       164.4958 
 2346   0.0000       6.047851       164.5704 
 2347   0.0000       6.049422       164.6131 
 2348   0.0000       6.054330       164.7467 
 2349   0.0000       6.055462       164.7775 
 2350   0.0000       6.061610       164.9448 
 2351   0.0000       6.063534       164.9972 
 2352   0.0000       6.066495       165.0777 
 2353   0.0000       6.068870       165.1424 
 2354   0.0000       6.072928       165.2528 
 2355   0.0000       6.077188       165.3687 
 2356   0.0000       6.078489       165.4041 
 2357   0.0000       6.082233       165.5060 
 2358   0.0000       6.084480       165.5671 
 2359   0.0000       6.086604       165.6249 
 2360   0.0000       6.089282       165.6978 
 2361   0.0000       6.091586       165.7605 
 2362   0.0000       6.093197       165.8043 
 2363   0.0000       6.094524       165.8404 
 2364   0.0000       6.095647       165.8710 
 2365   0.0000       6.096835       165.9033 
 2366   0.0000       6.099257       165.9692 
 2367   0.0000       6.101572       166.0322 
 2368   0.0000       6.103180       166.0760 
 2369   0.0000       6.104061       166.0999 
 2370   0.0000       6.109888       166.2585 
 2371   0.0000       6.110664       166.2796 
 2372   0.0000       6.113546       166.3580 
 2373   0.0000       6.114608       166.3869 
 2374   0.0000       6.115100       166.4003 
 2375   0.0000       6.120497       166.5472 
 2376   0.0000       6.121705       166.5801 
 2377   0.0000       6.124282       166.6502 
 2378   0.0000       6.126122       166.7002 
 2379   0.0000       6.128620       166.7682 
 2380   0.0000       6.129652       166.7963 
 2381   0.0000       6.133953       166.9133 
 2382   0.0000       6.138194       167.0287 
 2383   0.0000       6.138454       167.0358 
 2384   0.0000       6.140114       167.0810 
 2385   0.0000       6.143254       167.1664 
 2386   0.0000       6.145836       167.2367 
 2387   0.0000       6.148096       167.2982 
 2388   0.0000       6.149369       167.3328 
 2389   0.0000       6.152339       167.4136 
 2390   0.0000       6.157380       167.5508 
 2391   0.0000       6.159651       167.6126 
 2392   0.0000       6.163171       167.7084 
 2393   0.0000       6.163441       167.7158 
 2394   0.0000       6.167269       167.8199 
 2395   0.0000       6.169917       167.8920 
 2396   0.0000       6.173206       167.9815 
 2397   0.0000       6.175435       168.0421 
 2398   0.0000       6.176659       168.0754 
 2399   0.0000       6.178214       168.1178 
 2400   0.0000       6.180594       168.1825 
 2401   0.0000       6.184045       168.2764 
 2402   0.0000       6.185734       168.3224 
 2403   0.0000       6.187881       168.3808 
 2404   0.0000       6.189708       168.4305 
 2405   0.0000       6.192249       168.4997 
 2406   0.0000       6.194321       168.5560 
 2407   0.0000       6.195029       168.5753 
 2408   0.0000       6.196442       168.6137 
 2409   0.0000       6.200047       168.7119 
 2410   0.0000       6.201544       168.7526 
 2411   0.0000       6.207031       168.9019 
 2412   0.0000       6.208120       168.9315 
 2413   0.0000       6.208493       168.9417 
 2414   0.0000       6.209388       168.9660 
 2415   0.0000       6.212411       169.0483 
 2416   0.0000       6.214261       169.0986 
 2417   0.0000       6.215668       169.1369 
 2418   0.0000       6.220288       169.2626 
 2419   0.0000       6.221836       169.3048 
 2420   0.0000       6.223160       169.3408 
 2421   0.0000       6.228630       169.4896 
 2422   0.0000       6.229257       169.5067 
 2423   0.0000       6.233255       169.6155 
 2424   0.0000       6.234535       169.6503 
 2425   0.0000       6.236736       169.7102 
 2426   0.0000       6.238816       169.7668 
 2427   0.0000       6.241418       169.8376 
 2428   0.0000       6.245160       169.9394 
 2429   0.0000       6.248032       170.0176 
 2430   0.0000       6.249583       170.0598 
 2431   0.0000       6.254785       170.2014 
 2432   0.0000       6.255566       170.2226 
 2433   0.0000       6.257527       170.2760 
 2434   0.0000       6.258556       170.3040 
 2435   0.0000       6.260356       170.3529 
 2436   0.0000       6.261875       170.3943 
 2437   0.0000       6.266216       170.5124 
 2438   0.0000       6.269337       170.5973 
 2439   0.0000       6.271613       170.6593 
 2440   0.0000       6.272503       170.6835 
 2441   0.0000       6.274507       170.7380 
 2442   0.0000       6.276191       170.7838 
 2443   0.0000       6.276972       170.8051 
 2444   0.0000       6.279508       170.8741 
 2445   0.0000       6.281516       170.9287 
 2446   0.0000       6.283671       170.9874 
 2447   0.0000       6.284803       171.0182 
 2448   0.0000       6.288356       171.1149 
 2449   0.0000       6.289440       171.1444 
 2450   0.0000       6.290270       171.1670 
 2451   0.0000       6.295844       171.3186 
 2452   0.0000       6.297327       171.3590 
 2453   0.0000       6.300367       171.4417 
 2454   0.0000       6.302554       171.5012 
 2455   0.0000       6.303313       171.5219 
 2456   0.0000       6.308252       171.6563 
 2457   0.0000       6.311252       171.7379 
 2458   0.0000       6.314534       171.8272 
 2459   0.0000       6.318202       171.9270 
 2460   0.0000       6.318431       171.9332 
 2461   0.0000       6.319970       171.9751 
 2462   0.0000       6.322723       172.0500 
 2463   0.0000       6.324447       172.0969 
 2464   0.0000       6.325816       172.1342 
 2465   0.0000       6.330104       172.2509 
 2466   0.0000       6.332352       172.3121 
 2467   0.0000       6.333379       172.3400 
 2468   0.0000       6.335148       172.3882 
 2469   0.0000       6.337089       172.4410 
 2470   0.0000       6.338711       172.4851 
 2471   0.0000       6.341017       172.5478 
 2472   0.0000       6.342690       172.5934 
 2473   0.0000       6.346005       172.6836 
 2474   0.0000       6.348050       172.7392 
 2475   0.0000       6.350781       172.8135 
 2476   0.0000       6.355130       172.9319 
 2477   0.0000       6.356860       172.9790 
 2478   0.0000       6.357835       173.0055 
 2479   0.0000       6.360211       173.0701 
 2480   0.0000       6.363983       173.1728 
 2481   0.0000       6.366752       173.2481 
 2482   0.0000       6.369590       173.3253 
 2483   0.0000       6.369761       173.3300 
 2484   0.0000       6.373210       173.4239 
 2485   0.0000       6.375822       173.4949 
 2486   0.0000       6.378391       173.5649 
 2487   0.0000       6.380206       173.6142 
 2488   0.0000       6.381947       173.6616 
 2489   0.0000       6.384818       173.7397 
 2490   0.0000       6.388976       173.8529 
 2491   0.0000       6.394509       174.0034 
 2492   0.0000       6.394907       174.0143 
 2493   0.0000       6.397811       174.0933 
 2494   0.0000       6.400902       174.1774 
 2495   0.0000       6.405675       174.3073 
 2496   0.0000       6.406872       174.3399 
 2497   0.0000       6.407987       174.3702 
 2498   0.0000       6.412308       174.4878 
 2499   0.0000       6.412999       174.5066 
 2500   0.0000       6.415101       174.5638 
 2501   0.0000       6.418226       174.6488 
 2502   0.0000       6.420154       174.7013 
 2503   0.0000       6.421606       174.7408 
 2504   0.0000       6.430102       174.9720 
 2505   0.0000       6.431226       175.0026 
 2506   0.0000       6.432372       175.0337 
 2507   0.0000       6.435985       175.1320 
 2508   0.0000       6.437366       175.1696 
 2509   0.0000       6.439500       175.2277 
 2510   0.0000       6.441884       175.2926 
 2511   0.0000       6.443619       175.3398 
 2512   0.0000       6.449787       175.5076 
 2513   0.0000       6.451223       175.5467 
 2514   0.0000       6.452420       175.5793 
 2515   0.0000       6.453189       175.6002 
 2516   0.0000       6.456995       175.7038 
 2517   0.0000       6.459643       175.7758 
 2518   0.0000       6.460790       175.8070 
 2519   0.0000       6.462351       175.8495 
 2520   0.0000       6.464634       175.9116 
 2521   0.0000       6.467512       175.9900 
 2522   0.0000       6.472065       176.1138 
 2523   0.0000       6.472826       176.1346 
 2524   0.0000       6.475274       176.2012 
 2525   0.0000       6.480425       176.3413 
 2526   0.0000       6.482405       176.3952 
 2527   0.0000       6.485386       176.4763 
 2528   0.0000       6.487641       176.5377 
 2529   0.0000       6.491460       176.6416 
 2530   0.0000       6.491917       176.6540 
 2531   0.0000       6.496829       176.7877 
 2532   0.0000       6.498645       176.8371 
 2533   0.0000       6.500578       176.8897 
 2534   0.0000       6.502586       176.9444 
 2535   0.0000       6.508479       177.1047 
 2536   0.0000       6.510161       177.1505 
 2537   0.0000       6.512258       177.2076 
 2538   0.0000       6.515616       177.2989 
 2539   0.0000       6.517073       177.3386 
 2540   0.0000       6.518439       177.3757 
 2541   0.0000       6.520667       177.4364 
 2542   0.0000       6.524821       177.5494 
 2543   0.0000       6.528453       177.6482 
 2544   0.0000       6.530524       177.7046 
 2545   0.0000       6.532219       177.7507 
 2546   0.0000       6.534050       177.8005 
 2547   0.0000       6.537415       177.8921 
 2548   0.0000       6.541421       178.0011 
 2549   0.0000       6.545957       178.1246 
 2550   0.0000       6.547135       178.1566 
 2551   0.0000       6.550586       178.2505 
 2552   0.0000       6.552528       178.3034 
 2553   0.0000       6.555785       178.3920 
 2554   0.0000       6.557348       178.4345 
 2555   0.0000       6.561057       178.5354 
 2556   0.0000       6.561925       178.5591 
 2557   0.0000       6.565173       178.6474 
 2558   0.0000       6.567097       178.6998 
 2559   0.0000       6.569111       178.7546 
 2560   0.0000       6.572241       178.8398 
 2561   0.0000       6.574480       178.9007 
 2562   0.0000       6.576512       178.9560 
 2563   0.0000       6.578943       179.0221 
 2564   0.0000       6.581329       179.0871 
 2565   0.0000       6.585087       179.1893 
 2566   0.0000       6.587128       179.2449 
 2567   0.0000       6.588858       179.2920 
 2568   0.0000       6.589323       179.3046 
 2569   0.0000       6.590643       179.3405 
 2570   0.0000       6.593418       179.4160 
 2571   0.0000       6.595295       179.4671 
 2572   0.0000       6.599109       179.5709 
 2573   0.0000       6.601264       179.6295 
 2574   0.0000       6.604806       179.7259 
 2575   0.0000       6.606655       179.7762 
 2576   0.0000       6.607570       179.8011 
 2577   0.0000       6.610967       179.8936 
 2578   0.0000       6.611936       179.9199 
 2579   0.0000       6.614991       180.0030 
 2580   0.0000       6.618303       180.0932 
 2581   0.0000       6.621554       180.1816 
 2582   0.0000       6.622987       180.2206 
 2583   0.0000       6.626061       180.3043 
 2584   0.0000       6.630231       180.4178 
 2585   0.0000       6.631541       180.4534 
 2586   0.0000       6.634414       180.5316 
 2587   0.0000       6.638132       180.6327 
 2588   0.0000       6.640719       180.7032 
 2589   0.0000       6.641255       180.7177 
 2590   0.0000       6.642536       180.7526 
 2591   0.0000       6.645876       180.8435 
 2592   0.0000       6.647104       180.8769 
 2593   0.0000       6.649121       180.9318 
 2594   0.0000       6.654115       181.0677 
 2595   0.0000       6.656001       181.1190 
 2596   0.0000       6.657853       181.1694 
 2597   0.0000       6.661581       181.2708 
 2598   0.0000       6.662683       181.3008 
 2599   0.0000       6.666765       181.4119 
 2600   0.0000       6.668015       181.4459 
 2601   0.0000       6.672338       181.5635 
 2602   0.0000       6.674777       181.6299 
 2603   0.0000       6.676450       181.6754 
 2604   0.0000       6.678485       181.7308 
 2605   0.0000       6.683191       181.8589 
 2606   0.0000       6.684225       181.8870 
 2607   0.0000       6.686331       181.9443 
 2608   0.0000       6.688050       181.9911 
 2609   0.0000       6.689004       182.0171 
 2610   0.0000       6.692533       182.1131 
 2611   0.0000       6.694222       182.1590 
 2612   0.0000       6.697369       182.2447 
 2613   0.0000       6.699109       182.2920 
 2614   0.0000       6.703664       182.4160 
 2615   0.0000       6.705876       182.4762 
 2616   0.0000       6.707104       182.5096 
 2617   0.0000       6.710621       182.6053 
 2618   0.0000       6.713885       182.6941 
 2619   0.0000       6.716628       182.7687 
 2620   0.0000       6.719088       182.8357 
 2621   0.0000       6.722987       182.9418 
 2622   0.0000       6.724952       182.9953 
 2623   0.0000       6.726977       183.0504 
 2624   0.0000       6.728179       183.0830 
 2625   0.0000       6.730207       183.1382 
 2626   0.0000       6.731569       183.1753 
 2627   0.0000       6.736298       183.3040 
 2628   0.0000       6.741410       183.4431 
 2629   0.0000       6.742719       183.4787 
 2630   0.0000       6.746730       183.5879 
 2631   0.0000       6.748039       183.6235 
 2632   0.0000       6.752956       183.7573 
 2633   0.0000       6.758085       183.8968 
 2634   0.0000       6.760573       183.9645 
 2635   0.0000       6.761500       183.9898 
 2636   0.0000       6.763454       184.0429 
 2637   0.0000       6.765375       184.0952 
 2638   0.0000       6.767568       184.1549 
 2639   0.0000       6.771786       184.2697 
 2640   0.0000       6.779008       184.4662 
 2641   0.0000       6.785957       184.6553 
 2642   0.0000       6.787223       184.6897 
 2643   0.0000       6.788846       184.7339 
 2644   0.0000       6.791507       184.8063 
 2645   0.0000       6.796211       184.9343 
 2646   0.0000       6.797049       184.9571 
 2647   0.0000       6.802185       185.0969 
 2648   0.0000       6.804841       185.1691 
 2649   0.0000       6.807224       185.2340 
 2650   0.0000       6.808877       185.2790 
 2651   0.0000       6.810624       185.3265 
 2652   0.0000       6.814984       185.4451 
 2653   0.0000       6.817900       185.5245 
 2654   0.0000       6.819328       185.5634 
 2655   0.0000       6.824947       185.7162 
 2656   0.0000       6.831790       185.9025 
 2657   0.0000       6.836549       186.0320 
 2658   0.0000       6.837124       186.0476 
 2659   0.0000       6.839909       186.1234 
 2660   0.0000       6.842726       186.2000 
 2661   0.0000       6.847269       186.3237 
 2662   0.0000       6.852664       186.4705 
 2663   0.0000       6.853789       186.5011 
 2664   0.0000       6.857475       186.6014 
 2665   0.0000       6.858048       186.6170 
 2666   0.0000       6.865175       186.8109 
 2667   0.0000       6.868167       186.8923 
 2668   0.0000       6.873641       187.0413 
 2669   0.0000       6.874786       187.0724 
 2670   0.0000       6.878027       187.1606 
 2671   0.0000       6.881458       187.2540 
 2672   0.0000       6.882284       187.2765 
 2673   0.0000       6.884194       187.3284 
 2674   0.0000       6.892821       187.5632 
 2675   0.0000       6.897188       187.6820 
 2676   0.0000       6.899475       187.7442 
 2677   0.0000       6.903913       187.8650 
 2678   0.0000       6.907381       187.9594 
 2679   0.0000       6.910200       188.0361 
 2680   0.0000       6.914834       188.1622 
 2681   0.0000       6.919489       188.2889 
 2682   0.0000       6.922984       188.3840 
 2683   0.0000       6.928858       188.5438 
 2684   0.0000       6.929858       188.5710 
 2685   0.0000       6.932822       188.6517 
 2686   0.0000       6.943980       188.9553 
 2687   0.0000       6.947049       189.0388 
 2688   0.0000       6.949149       189.0960 
 2689   0.0000       6.953192       189.2060 
 2690   0.0000       6.954807       189.2499 
 2691   0.0000       6.957193       189.3148 
 2692   0.0000       6.959579       189.3798 
 2693   0.0000       6.962295       189.4537 
 2694   0.0000       6.962873       189.4694 
 2695   0.0000       6.966832       189.5771 
 2696   0.0000       6.973818       189.7672 
 2697   0.0000       6.975323       189.8082 
 2698   0.0000       6.977731       189.8737 
 2699   0.0000       6.979466       189.9209 
 2700   0.0000       6.988383       190.1636 
 2701   0.0000       6.993977       190.3158 
 2702   0.0000       6.996802       190.3927 
 2703   0.0000       7.000382       190.4901 
 2704   0.0000       7.003104       190.5641 
 2705   0.0000       7.003873       190.5851 
 2706   0.0000       7.007793       190.6918 
 2707   0.0000       7.012771       190.8272 
 2708   0.0000       7.014589       190.8767 
 2709   0.0000       7.015325       190.8967 
 2710   0.0000       7.020350       191.0334 
 2711   0.0000       7.027805       191.2363 
 2712   0.0000       7.033185       191.3827 
 2713   0.0000       7.038193       191.5190 
 2714   0.0000       7.039068       191.5428 
 2715   0.0000       7.040220       191.5741 
 2716   0.0000       7.042382       191.6330 
 2717   0.0000       7.049056       191.8146 
 2718   0.0000       7.050206       191.8459 
 2719   0.0000       7.055149       191.9804 
 2720   0.0000       7.057173       192.0355 
 2721   0.0000       7.057933       192.0561 
 2722   0.0000       7.060978       192.1390 
 2723   0.0000       7.061884       192.1636 
 2724   0.0000       7.067191       192.3080 
 2725   0.0000       7.072072       192.4409 
 2726   0.0000       7.074860       192.5167 
 2727   0.0000       7.077644       192.5925 
 2728   0.0000       7.082435       192.7229 
 2729   0.0000       7.085223       192.7987 
 2730   0.0000       7.086252       192.8267 
 2731   0.0000       7.096418       193.1033 
 2732   0.0000       7.096840       193.1148 
 2733   0.0000       7.099032       193.1745 
 2734   0.0000       7.101536       193.2426 
 2735   0.0000       7.104029       193.3105 
 2736   0.0000       7.110110       193.4759 
 2737   0.0000       7.114000       193.5818 
 2738   0.0000       7.116356       193.6459 
 2739   0.0000       7.122955       193.8255 
 2740   0.0000       7.123214       193.8325 
 2741   0.0000       7.128813       193.9849 
 2742   0.0000       7.133728       194.1186 
 2743   0.0000       7.136699       194.1994 
 2744   0.0000       7.136971       194.2069 
 2745   0.0000       7.146320       194.4613 
 2746   0.0000       7.147039       194.4808 
 2747   0.0000       7.152334       194.6249 
 2748   0.0000       7.155542       194.7122 
 2749   0.0000       7.156405       194.7357 
 2750   0.0000       7.159522       194.8205 
 2751   0.0000       7.164423       194.9539 
 2752   0.0000       7.170359       195.1154 
 2753   0.0000       7.173904       195.2118 
 2754   0.0000       7.176436       195.2807 
 2755   0.0000       7.180285       195.3855 
 2756   0.0000       7.182226       195.4383 
 2757   0.0000       7.189104       195.6255 
 2758   0.0000       7.191287       195.6849 
 2759   0.0000       7.191958       195.7031 
 2760   0.0000       7.198241       195.8741 
 2761   0.0000       7.199455       195.9071 
 2762   0.0000       7.202180       195.9813 
 2763   0.0000       7.209532       196.1813 
 2764   0.0000       7.210739       196.2142 
 2765   0.0000       7.213870       196.2994 
 2766   0.0000       7.217193       196.3898 
 2767   0.0000       7.220696       196.4851 
 2768   0.0000       7.225096       196.6049 
 2769   0.0000       7.229630       196.7282 
 2770   0.0000       7.233061       196.8216 
 2771   0.0000       7.235785       196.8957 
 2772   0.0000       7.238898       196.9804 
 2773   0.0000       7.243943       197.1177 
 2774   0.0000       7.244908       197.1440 
 2775   0.0000       7.248910       197.2529 
 2776   0.0000       7.255829       197.4411 
 2777   0.0000       7.261572       197.5974 
 2778   0.0000       7.264544       197.6783 
 2779   0.0000       7.270594       197.8429 
 2780   0.0000       7.275050       197.9642 
 2781   0.0000       7.277728       198.0370 
 2782   0.0000       7.279244       198.0783 
 2783   0.0000       7.285200       198.2404 
 2784   0.0000       7.286983       198.2889 
 2785   0.0000       7.292342       198.4347 
 2786   0.0000       7.297163       198.5659 
 2787   0.0000       7.303642       198.7422 
 2788   0.0000       7.309780       198.9092 
 2789   0.0000       7.311431       198.9542 
 2790   0.0000       7.314015       199.0245 
 2791   0.0000       7.319813       199.1822 
 2792   0.0000       7.321336       199.2237 
 2793   0.0000       7.328680       199.4235 
 2794   0.0000       7.331261       199.4938 
 2795   0.0000       7.332832       199.5365 
 2796   0.0000       7.337105       199.6528 
 2797   0.0000       7.341485       199.7720 
 2798   0.0000       7.346376       199.9051 
 2799   0.0000       7.347786       199.9434 
 2800   0.0000       7.349510       199.9903 
 2801   0.0000       7.358199       200.2268 
 2802   0.0000       7.364033       200.3855 
 2803   0.0000       7.365797       200.4335 
 2804   0.0000       7.369286       200.5285 
 2805   0.0000       7.376505       200.7249 
 2806   0.0000       7.381291       200.8552 
 2807   0.0000       7.382935       200.8999 
 2808   0.0000       7.388299       201.0458 
 2809   0.0000       7.391672       201.1376 
 2810   0.0000       7.403805       201.4678 
 2811   0.0000       7.407351       201.5643 
 2812   0.0000       7.414127       201.7487 
 2813   0.0000       7.416486       201.8128 
 2814   0.0000       7.420161       201.9128 
 2815   0.0000       7.421811       201.9578 
 2816   0.0000       7.425199       202.0499 
 2817   0.0000       7.431337       202.2170 
 2818   0.0000       7.434441       202.3014 
 2819   0.0000       7.436084       202.3461 
 2820   0.0000       7.437708       202.3903 
 2821   0.0000       7.441638       202.4973 
 2822   0.0000       7.443571       202.5499 
 2823   0.0000       7.446807       202.6379 
 2824   0.0000       7.449718       202.7171 
 2825   0.0000       7.452658       202.7971 
 2826   0.0000       7.455998       202.8880 
 2827   0.0000       7.458292       202.9505 
 2828   0.0000       7.460460       203.0094 
 2829   0.0000       7.463259       203.0856 
 2830   0.0000       7.467299       203.1955 
 2831   0.0000       7.469452       203.2541 
 2832   0.0000       7.474907       203.4026 
 2833   0.0000       7.476049       203.4336 
 2834   0.0000       7.477272       203.4669 
 2835   0.0000       7.481035       203.5693 
 2836   0.0000       7.484959       203.6761 
 2837   0.0000       7.487601       203.7480 
 2838   0.0000       7.490969       203.8396 
 2839   0.0000       7.497209       204.0094 
 2840   0.0000       7.499322       204.0669 
 2841   0.0000       7.503841       204.1899 
 2842   0.0000       7.508899       204.3275 
 2843   0.0000       7.511112       204.3877 
 2844   0.0000       7.514465       204.4790 
 2845   0.0000       7.517756       204.5685 
 2846   0.0000       7.520628       204.6467 
 2847   0.0000       7.524255       204.7454 
 2848   0.0000       7.527351       204.8296 
 2849   0.0000       7.530230       204.9080 
 2850   0.0000       7.533513       204.9973 
 2851   0.0000       7.536653       205.0828 
 2852   0.0000       7.542888       205.2524 
 2853   0.0000       7.543944       205.2811 
 2854   0.0000       7.546345       205.3465 
 2855   0.0000       7.548393       205.4022 
 2856   0.0000       7.554514       205.5688 
 2857   0.0000       7.555896       205.6064 
 2858   0.0000       7.557941       205.6620 
 2859   0.0000       7.560478       205.7311 
 2860   0.0000       7.562664       205.7905 
 2861   0.0000       7.566161       205.8857 
 2862   0.0000       7.577010       206.1809 
 2863   0.0000       7.577314       206.1892 
 2864   0.0000       7.579678       206.2535 
 2865   0.0000       7.584717       206.3906 
 2866   0.0000       7.588714       206.4994 
 2867   0.0000       7.590882       206.5584 
 2868   0.0000       7.594478       206.6563 
 2869   0.0000       7.598801       206.7739 
 2870   0.0000       7.600864       206.8300 
 2871   0.0000       7.605837       206.9653 
 2872   0.0000       7.609760       207.0721 
 2873   0.0000       7.613006       207.1604 
 2874   0.0000       7.620085       207.3531 
 2875   0.0000       7.625539       207.5015 
 2876   0.0000       7.629075       207.5977 
 2877   0.0000       7.630617       207.6396 
 2878   0.0000       7.631718       207.6696 
 2879   0.0000       7.635572       207.7745 
 2880   0.0000       7.642261       207.9565 
 2881   0.0000       7.644571       208.0194 
 2882   0.0000       7.647065       208.0872 
 2883   0.0000       7.649859       208.1632 
 2884   0.0000       7.658617       208.4016 
 2885   0.0000       7.661805       208.4883 
 2886   0.0000       7.664854       208.5713 
 2887   0.0000       7.668474       208.6698 
 2888   0.0000       7.672034       208.7667 
 2889   0.0000       7.674653       208.8379 
 2890   0.0000       7.679143       208.9601 
 2891   0.0000       7.679498       208.9698 
 2892   0.0000       7.682274       209.0453 
 2893   0.0000       7.686874       209.1705 
 2894   0.0000       7.688397       209.2119 
 2895   0.0000       7.689965       209.2546 
 2896   0.0000       7.695188       209.3967 
 2897   0.0000       7.696451       209.4311 
 2898   0.0000       7.701280       209.5625 
 2899   0.0000       7.705592       209.6798 
 2900   0.0000       7.710200       209.8052 
 2901   0.0000       7.712671       209.8725 
 2902   0.0000       7.717213       209.9960 
 2903   0.0000       7.718657       210.0353 
 2904   0.0000       7.721004       210.0992 
 2905   0.0000       7.728045       210.2908 
 2906   0.0000       7.733850       210.4488 
 2907   0.0000       7.735476       210.4930 
 2908   0.0000       7.736353       210.5169 
 2909   0.0000       7.740648       210.6337 
 2910   0.0000       7.745527       210.7665 
 2911   0.0000       7.747240       210.8131 
 2912   0.0000       7.751345       210.9248 
 2913   0.0000       7.752826       210.9651 
 2914   0.0000       7.756194       211.0568 
 2915   0.0000       7.759128       211.1366 
 2916   0.0000       7.761382       211.1979 
 2917   0.0000       7.763029       211.2428 
 2918   0.0000       7.769551       211.4202 
 2919   0.0000       7.770940       211.4580 
 2920   0.0000       7.772857       211.5102 
 2921   0.0000       7.775938       211.5940 
 2922   0.0000       7.780949       211.7304 
 2923   0.0000       7.785519       211.8547 
 2924   0.0000       7.791898       212.0283 
 2925   0.0000       7.793885       212.0824 
 2926   0.0000       7.794448       212.0977 
 2927   0.0000       7.797638       212.1845 
 2928   0.0000       7.801479       212.2890 
 2929   0.0000       7.805702       212.4039 
 2930   0.0000       7.807205       212.4448 
 2931   0.0000       7.808346       212.4759 
 2932   0.0000       7.810630       212.5381 
 2933   0.0000       7.811264       212.5553 
 2934   0.0000       7.815390       212.6676 
 2935   0.0000       7.820464       212.8056 
 2936   0.0000       7.823546       212.8895 
 2937   0.0000       7.825393       212.9398 
 2938   0.0000       7.831423       213.1039 
 2939   0.0000       7.833036       213.1477 
 2940   0.0000       7.837641       213.2731 
 2941   0.0000       7.838939       213.3084 
 2942   0.0000       7.841589       213.3805 
 2943   0.0000       7.846843       213.5235 
 2944   0.0000       7.851414       213.6478 
 2945   0.0000       7.855881       213.7694 
 2946   0.0000       7.859318       213.8629 
 2947   0.0000       7.861135       213.9124 
 2948   0.0000       7.864838       214.0131 
 2949   0.0000       7.866262       214.0519 
 2950   0.0000       7.870367       214.1636 
 2951   0.0000       7.872687       214.2267 
 2952   0.0000       7.878820       214.3936 
 2953   0.0000       7.881979       214.4795 
 2954   0.0000       7.884652       214.5523 
 2955   0.0000       7.885160       214.5661 
 2956   0.0000       7.889073       214.6726 
 2957   0.0000       7.892005       214.7524 
 2958   0.0000       7.895338       214.8431 
 2959   0.0000       7.898482       214.9286 
 2960   0.0000       7.902239       215.0309 
 2961   0.0000       7.905718       215.1255 
 2962   0.0000       7.908670       215.2059 
 2963   0.0000       7.909739       215.2350 
 2964   0.0000       7.914041       215.3520 
 2965   0.0000       7.914177       215.3557 
 2966   0.0000       7.916312       215.4138 
 2967   0.0000       7.920906       215.5388 
 2968   0.0000       7.922787       215.5900 
 2969   0.0000       7.924646       215.6406 
 2970   0.0000       7.927981       215.7313 
 2971   0.0000       7.934786       215.9165 
 2972   0.0000       7.937036       215.9777 
 2973   0.0000       7.939811       216.0533 
 2974   0.0000       7.942468       216.1256 
 2975   0.0000       7.947278       216.2564 
 2976   0.0000       7.950827       216.3530 
 2977   0.0000       7.953667       216.4303 
 2978   0.0000       7.957055       216.5225 
 2979   0.0000       7.958575       216.5638 
 2980   0.0000       7.962669       216.6752 
 2981   0.0000       7.965109       216.7416 
 2982   0.0000       7.969813       216.8696 
 2983   0.0000       7.973906       216.9810 
 2984   0.0000       7.974911       217.0083 
 2985   0.0000       7.978410       217.1036 
 2986   0.0000       7.988406       217.3756 
 2987   0.0000       7.993900       217.5251 
 2988   0.0000       7.994834       217.5505 
 2989   0.0000       7.998878       217.6605 
 2990   0.0000       8.000639       217.7085 
 2991   0.0000       8.003077       217.7748 
 2992   0.0000       8.004668       217.8181 
 2993   0.0000       8.006651       217.8720 
 2994   0.0000       8.010089       217.9656 
 2995   0.0000       8.012521       218.0318 
 2996   0.0000       8.016007       218.1266 
 2997   0.0000       8.019442       218.2201 
 2998   0.0000       8.026416       218.4099 
 2999   0.0000       8.028460       218.4655 
 3000   0.0000       8.029940       218.5058 
 3001   0.0000       8.033283       218.5967 
 3002   0.0000       8.035181       218.6484 
 3003   0.0000       8.036613       218.6874 
 3004   0.0000       8.041430       218.8184 
 3005   0.0000       8.043261       218.8683 
 3006   0.0000       8.049315       219.0330 
 3007   0.0000       8.050333       219.0607 
 3008   0.0000       8.056459       219.2274 
 3009   0.0000       8.060443       219.3358 
 3010   0.0000       8.062737       219.3982 
 3011   0.0000       8.063714       219.4248 
 3012   0.0000       8.068839       219.5643 
 3013   0.0000       8.071745       219.6434 
 3014   0.0000       8.077635       219.8036 
 3015   0.0000       8.081080       219.8974 
 3016   0.0000       8.081943       219.9208 
 3017   0.0000       8.087898       220.0829 
 3018   0.0000       8.091264       220.1745 
 3019   0.0000       8.095610       220.2928 
 3020   0.0000       8.097009       220.3308 
 3021   0.0000       8.100128       220.4157 
 3022   0.0000       8.102796       220.4883 
 3023   0.0000       8.108987       220.6568 
 3024   0.0000       8.112028       220.7395 
 3025   0.0000       8.117399       220.8857 
 3026   0.0000       8.119928       220.9545 
 3027   0.0000       8.122124       221.0142 
 3028   0.0000       8.124463       221.0779 
 3029   0.0000       8.129496       221.2148 
 3030   0.0000       8.135729       221.3845 
 3031   0.0000       8.138929       221.4715 
 3032   0.0000       8.140328       221.5096 
 3033   0.0000       8.144114       221.6126 
 3034   0.0000       8.146200       221.6694 
 3035   0.0000       8.149315       221.7541 
 3036   0.0000       8.153795       221.8760 
 3037   0.0000       8.155889       221.9330 
 3038   0.0000       8.160522       222.0591 
 3039   0.0000       8.162223       222.1054 
 3040   0.0000       8.164619       222.1706 
 3041   0.0000       8.166841       222.2310 
 3042   0.0000       8.174458       222.4383 
 3043   0.0000       8.181895       222.6407 
 3044   0.0000       8.183446       222.6829 
 3045   0.0000       8.184648       222.7156 
 3046   0.0000       8.188338       222.8160 
 3047   0.0000       8.193448       222.9551 
 3048   0.0000       8.195194       223.0026 
 3049   0.0000       8.195721       223.0169 
 3050   0.0000       8.198573       223.0945 
 3051   0.0000       8.203482       223.2281 
 3052   0.0000       8.207171       223.3285 
 3053   0.0000       8.211809       223.4547 
 3054   0.0000       8.213220       223.4931 
 3055   0.0000       8.216794       223.5903 
 3056   0.0000       8.220757       223.6982 
 3057   0.0000       8.223104       223.7620 
 3058   0.0000       8.224788       223.8079 
 3059   0.0000       8.228022       223.8959 
 3060   0.0000       8.232430       224.0158 
 3061   0.0000       8.234488       224.0718 
 3062   0.0000       8.237062       224.1418 
 3063   0.0000       8.239969       224.2210 
 3064   0.0000       8.243156       224.3077 
 3065   0.0000       8.244650       224.3483 
 3066   0.0000       8.250491       224.5073 
 3067   0.0000       8.251933       224.5465 
 3068   0.0000       8.254731       224.6226 
 3069   0.0000       8.255531       224.6444 
 3070   0.0000       8.261644       224.8108 
 3071   0.0000       8.262042       224.8216 
 3072   0.0000       8.265177       224.9069 
 3073   0.0000       8.265757       224.9227 
 3074   0.0000       8.267427       224.9681 
 3075   0.0000       8.270977       225.0647 
 3076   0.0000       8.274448       225.1592 
 3077   0.0000       8.277259       225.2357 
 3078   0.0000       8.278260       225.2629 
 3079   0.0000       8.281582       225.3533 
 3080   0.0000       8.283445       225.4040 
 3081   0.0000       8.286556       225.4887 
 3082   0.0000       8.289134       225.5588 
 3083   0.0000       8.291016       225.6100 
 3084   0.0000       8.293442       225.6760 
 3085   0.0000       8.295226       225.7246 
 3086   0.0000       8.299262       225.8344 
 3087   0.0000       8.303446       225.9482 
 3088   0.0000       8.305406       226.0016 
 3089   0.0000       8.306347       226.0272 
 3090   0.0000       8.309952       226.1253 
 3091   0.0000       8.313406       226.2193 
 3092   0.0000       8.316076       226.2919 
 3093   0.0000       8.318643       226.3618 
 3094   0.0000       8.321584       226.4418 
 3095   0.0000       8.324314       226.5161 
 3096   0.0000       8.327306       226.5975 
 3097   0.0000       8.328547       226.6313 
 3098   0.0000       8.330839       226.6937 
 3099   0.0000       8.334505       226.7934 
 3100   0.0000       8.336509       226.8479 
 3101   0.0000       8.340287       226.9508 
 3102   0.0000       8.343302       227.0328 
 3103   0.0000       8.345994       227.1061 
 3104   0.0000       8.347071       227.1353 
 3105   0.0000       8.351199       227.2477 
 3106   0.0000       8.352469       227.2822 
 3107   0.0000       8.353644       227.3142 
 3108   0.0000       8.357740       227.4257 
 3109   0.0000       8.362514       227.5556 
 3110   0.0000       8.364833       227.6187 
 3111   0.0000       8.368825       227.7273 
 3112   0.0000       8.376974       227.9490 
 3113   0.0000       8.380952       228.0573 
 3114   0.0000       8.383513       228.1270 
 3115   0.0000       8.386367       228.2047 
 3116   0.0000       8.386965       228.2209 
 3117   0.0000       8.388409       228.2602 
 3118   0.0000       8.390836       228.3263 
 3119   0.0000       8.392148       228.3619 
 3120   0.0000       8.395619       228.4564 
 3121   0.0000       8.400126       228.5791 
 3122   0.0000       8.403545       228.6721 
 3123   0.0000       8.403908       228.6820 
 3124   0.0000       8.406718       228.7584 
 3125   0.0000       8.408201       228.7988 
 3126   0.0000       8.414022       228.9572 
 3127   0.0000       8.416092       229.0135 
 3128   0.0000       8.416794       229.0326 
 3129   0.0000       8.419594       229.1088 
 3130   0.0000       8.421692       229.1659 
 3131   0.0000       8.426564       229.2985 
 3132   0.0000       8.428820       229.3598 
 3133   0.0000       8.431409       229.4303 
 3134   0.0000       8.434089       229.5032 
 3135   0.0000       8.437362       229.5923 
 3136   0.0000       8.439664       229.6549 
 3137   0.0000       8.444297       229.7810 
 3138   0.0000       8.447520       229.8687 
 3139   0.0000       8.452361       230.0004 
 3140   0.0000       8.454584       230.0609 
 3141   0.0000       8.455899       230.0967 
 3142   0.0000       8.459729       230.2009 
 3143   0.0000       8.462942       230.2884 
 3144   0.0000       8.467614       230.4155 
 3145   0.0000       8.470063       230.4821 
 3146   0.0000       8.473497       230.5756 
 3147   0.0000       8.478373       230.7083 
 3148   0.0000       8.479495       230.7388 
 3149   0.0000       8.486313       230.9243 
 3150   0.0000       8.488885       230.9943 
 3151   0.0000       8.489541       231.0122 
 3152   0.0000       8.493859       231.1296 
 3153   0.0000       8.498963       231.2685 
 3154   0.0000       8.500615       231.3135 
 3155   0.0000       8.505495       231.4463 
 3156   0.0000       8.506896       231.4844 
 3157   0.0000       8.511055       231.5976 
 3158   0.0000       8.513787       231.6719 
 3159   0.0000       8.515851       231.7281 
 3160   0.0000       8.518322       231.7953 
 3161   0.0000       8.519214       231.8196 
 3162   0.0000       8.523285       231.9304 
 3163   0.0000       8.526372       232.0144 
 3164   0.0000       8.529478       232.0989 
 3165   0.0000       8.531240       232.1468 
 3166   0.0000       8.537068       232.3054 
 3167   0.0000       8.539052       232.3594 
 3168   0.0000       8.541512       232.4263 
 3169   0.0000       8.544404       232.5051 
 3170   0.0000       8.548044       232.6041 
 3171   0.0000       8.549711       232.6495 
 3172   0.0000       8.551634       232.7018 
 3173   0.0000       8.557956       232.8738 
 3174   0.0000       8.560683       232.9480 
 3175   0.0000       8.563518       233.0252 
 3176   0.0000       8.570413       233.2128 
 3177   0.0000       8.573798       233.3049 
 3178   0.0000       8.574560       233.3257 
 3179   0.0000       8.577335       233.4012 
 3180   0.0000       8.579961       233.4726 
 3181   0.0000       8.580733       233.4936 
 3182   0.0000       8.584866       233.6061 
 3183   0.0000       8.586800       233.6587 
 3184   0.0000       8.591718       233.7925 
 3185   0.0000       8.596873       233.9328 
 3186   0.0000       8.597621       233.9532 
 3187   0.0000       8.598719       233.9831 
 3188   0.0000       8.608763       234.2563 
 3189   0.0000       8.612853       234.3676 
 3190   0.0000       8.616135       234.4570 
 3191   0.0000       8.616315       234.4618 
 3192   0.0000       8.622669       234.6348 
 3193   0.0000       8.622799       234.6383 
 3194   0.0000       8.628300       234.7880 
 3195   0.0000       8.630401       234.8451 
 3196   0.0000       8.632097       234.8913 
 3197   0.0000       8.634390       234.9537 
 3198   0.0000       8.638876       235.0758 
 3199   0.0000       8.642995       235.1879 
 3200   0.0000       8.647801       235.3186 
 3201   0.0000       8.649212       235.3570 
 3202   0.0000       8.650667       235.3966 
 3203   0.0000       8.652166       235.4374 
 3204   0.0000       8.656742       235.5619 
 3205   0.0000       8.658225       235.6023 
 3206   0.0000       8.663468       235.7450 
 3207   0.0000       8.665637       235.8040 
 3208   0.0000       8.668903       235.8928 
 3209   0.0000       8.672710       235.9964 
 3210   0.0000       8.675171       236.0634 
 3211   0.0000       8.680537       236.2094 
 3212   0.0000       8.690847       236.4900 
 3213   0.0000       8.691920       236.5192 
 3214   0.0000       8.699894       236.7361 
 3215   0.0000       8.703491       236.8340 
 3216   0.0000       8.704197       236.8532 
 3217   0.0000       8.706266       236.9095 
 3218   0.0000       8.710714       237.0306 
 3219   0.0000       8.712330       237.0746 
 3220   0.0000       8.716566       237.1898 
 3221   0.0000       8.721056       237.3120 
 3222   0.0000       8.724495       237.4056 
 3223   0.0000       8.727493       237.4872 
 3224   0.0000       8.730764       237.5762 
 3225   0.0000       8.735276       237.6990 
 3226   0.0000       8.741130       237.8582 
 3227   0.0000       8.744466       237.9490 
 3228   0.0000       8.748364       238.0551 
 3229   0.0000       8.755828       238.2582 
 3230   0.0000       8.757013       238.2904 
 3231   0.0000       8.758204       238.3229 
 3232   0.0000       8.765014       238.5082 
 3233   0.0000       8.767794       238.5838 
 3234   0.0000       8.771941       238.6967 
 3235   0.0000       8.775030       238.7807 
 3236   0.0000       8.776419       238.8185 
 3237   0.0000       8.780932       238.9413 
 3238   0.0000       8.787966       239.1327 
 3239   0.0000       8.791828       239.2378 
 3240   0.0000       8.801209       239.4931 
 3241   0.0000       8.806425       239.6350 
 3242   0.0000       8.808423       239.6894 
 3243   0.0000       8.819212       239.9830 
 3244   0.0000       8.822190       240.0640 
 3245   0.0000       8.824617       240.1300 
 3246   0.0000       8.829128       240.2528 
 3247   0.0000       8.832816       240.3531 
 3248   0.0000       8.839762       240.5422 
 3249   0.0000       8.844710       240.6768 
 3250   0.0000       8.850325       240.8296 
 3251   0.0000       8.854656       240.9474 
 3252   0.0000       8.859326       241.0745 
 3253   0.0000       8.866652       241.2739 
 3254   0.0000       8.871183       241.3972 
 3255   0.0000       8.872586       241.4353 
 3256   0.0000       8.877323       241.5642 
 3257   0.0000       8.878831       241.6053 
 3258   0.0000       8.883533       241.7332 
 3259   0.0000       8.885641       241.7906 
 3260   0.0000       8.890633       241.9264 
 3261   0.0000       8.895895       242.0696 
 3262   0.0000       8.903309       242.2713 
 3263   0.0000       8.910966       242.4797 
 3264   0.0000       8.916741       242.6369 
 3265   0.0000       8.918543       242.6859 
 3266   0.0000       8.919206       242.7039 
 3267   0.0000       8.924990       242.8613 
 3268   0.0000       8.926750       242.9092 
 3269   0.0000       8.928018       242.9437 
 3270   0.0000       8.934440       243.1185 
 3271   0.0000       8.940713       243.2892 
 3272   0.0000       8.943811       243.3735 
 3273   0.0000       8.944225       243.3847 
 3274   0.0000       8.948922       243.5125 
 3275   0.0000       8.949655       243.5325 
 3276   0.0000       8.952707       243.6155 
 3277   0.0000       8.956160       243.7095 
 3278   0.0000       8.958845       243.7826 
 3279   0.0000       8.965574       243.9657 
 3280   0.0000       8.968417       244.0430 
 3281   0.0000       8.978364       244.3137 
 3282   0.0000       8.980947       244.3840 
 3283   0.0000       8.984146       244.4710 
 3284   0.0000       8.988287       244.5837 
 3285   0.0000       8.988998       244.6031 
 3286   0.0000       8.996693       244.8125 
 3287   0.0000       8.997762       244.8416 
 3288   0.0000       9.003822       245.0065 
 3289   0.0000       9.008052       245.1216 
 3290   0.0000       9.015538       245.3253 
 3291   0.0000       9.016840       245.3607 
 3292   0.0000       9.020683       245.4653 
 3293   0.0000       9.023985       245.5551 
 3294   0.0000       9.025119       245.5860 
 3295   0.0000       9.028678       245.6828 
 3296   0.0000       9.028864       245.6879 
 3297   0.0000       9.035069       245.8567 
 3298   0.0000       9.040503       246.0046 
 3299   0.0000       9.044509       246.1136 
 3300   0.0000       9.047572       246.1970 
 3301   0.0000       9.053557       246.3598 
 3302   0.0000       9.057682       246.4721 
 3303   0.0000       9.059514       246.5219 
 3304   0.0000       9.064267       246.6512 
 3305   0.0000       9.068971       246.7792 
 3306   0.0000       9.073861       246.9123 
 3307   0.0000       9.078310       247.0334 
 3308   0.0000       9.086824       247.2650 
 3309   0.0000       9.090005       247.3516 
 3310   0.0000       9.099812       247.6185 
 3311   0.0000       9.101839       247.6736 
 3312   0.0000       9.103498       247.7188 
 3313   0.0000       9.105205       247.7652 
 3314   0.0000       9.113216       247.9832 
 3315   0.0000       9.117114       248.0893 
 3316   0.0000       9.124152       248.2808 
 3317   0.0000       9.133697       248.5405 
 3318   0.0000       9.135707       248.5952 
 3319   0.0000       9.145204       248.8537 
 3320   0.0000       9.151844       249.0343 
 3321   0.0000       9.152904       249.0632 
 3322   0.0000       9.156387       249.1580 
 3323   0.0000       9.159761       249.2498 
 3324   0.0000       9.163629       249.3550 
 3325   0.0000       9.172589       249.5988 
 3326   0.0000       9.175694       249.6833 
 3327   0.0000       9.178638       249.7634 
 3328   0.0000       9.183313       249.8907 
 3329   0.0000       9.187274       249.9984 
 3330   0.0000       9.191302       250.1080 
 3331   0.0000       9.191668       250.1180 
 3332   0.0000       9.194669       250.1997 
 3333   0.0000       9.202451       250.4114 
 3334   0.0000       9.203465       250.4390 
 3335   0.0000       9.213489       250.7118 
 3336   0.0000       9.219707       250.8810 
 3337   0.0000       9.226136       251.0559 
 3338   0.0000       9.229729       251.1537 
 3339   0.0000       9.236507       251.3381 
 3340   0.0000       9.254272       251.8215 
 3341   0.0000       9.256340       251.8778 
 3342   0.0000       9.267730       252.1878 
 3343   0.0000       9.272658       252.3218 
 3344   0.0000       9.276243       252.4194 
 3345   0.0000       9.280328       252.5306 
 3346   0.0000       9.287182       252.7171 
 3347   0.0000       9.293988       252.9023 
 3348   0.0000       9.300025       253.0666 
 3349   0.0000       9.303783       253.1688 
 3350   0.0000       9.319207       253.5885 
 3351   0.0000       9.329547       253.8699 
 3352   0.0000       9.335690       254.0370 
 3353   0.0000       9.339134       254.1307 
 3354   0.0000       9.344522       254.2774 
 3355   0.0000       9.352771       254.5018 
 3356   0.0000       9.364568       254.8228 
 3357   0.0000       9.369738       254.9635 
 3358   0.0000       9.376906       255.1586 
 3359   0.0000       9.381936       255.2955 
 3360   0.0000       9.389619       255.5045 
 3361   0.0000       9.391195       255.5474 
 3362   0.0000       9.407372       255.9876 
 3363   0.0000       9.409258       256.0389 
 3364   0.0000       9.413486       256.1540 
 3365   0.0000       9.424085       256.4424 
 3366   0.0000       9.428487       256.5622 
 3367   0.0000       9.431976       256.6571 
 3368   0.0000       9.436794       256.7882 
 3369   0.0000       9.446456       257.0511 
 3370   0.0000       9.448888       257.1173 
 3371   0.0000       9.452141       257.2058 
 3372   0.0000       9.454725       257.2761 
 3373   0.0000       9.465806       257.5777 
 3374   0.0000       9.475999       257.8550 
 3375   0.0000       9.479962       257.9629 
 3376   0.0000       9.492129       258.2940 
 3377   0.0000       9.494354       258.3545 
 3378   0.0000       9.496350       258.4088 
 3379   0.0000       9.500200       258.5136 
 3380   0.0000       9.508977       258.7524 
 3381   0.0000       9.513138       258.8657 
 3382   0.0000       9.522713       259.1262 
 3383   0.0000       9.536216       259.4936 
 3384   0.0000       9.546316       259.7685 
 3385   0.0000       9.551147       259.8999 
 3386   0.0000       9.555200       260.0102 
 3387   0.0000       9.557642       260.0767 
 3388   0.0000       9.563453       260.2348 
 3389   0.0000       9.578058       260.6322 
 3390   0.0000       9.586793       260.8699 
 3391   0.0000       9.594376       261.0762 
 3392   0.0000       9.610318       261.5100 
 3393   0.0000       9.611917       261.5536 
 3394   0.0000       9.639958       262.3166 
 3395   0.0000       9.643157       262.4036 
 3396   0.0000       9.657071       262.7823 
 3397   0.0000       9.667576       263.0681 
 3398   0.0000       9.670242       263.1407 
 3399   0.0000       9.674744       263.2632 
 3400   0.0000       9.677649       263.3422 
 3401   0.0000       9.692566       263.7481 
 3402   0.0000       9.704152       264.0634 
 3403   0.0000       9.706549       264.1286 
 3404   0.0000       9.713827       264.3267 
 3405   0.0000       9.720721       264.5143 
 3406   0.0000       9.724073       264.6055 
 3407   0.0000       9.725420       264.6421 
 3408   0.0000       9.728114       264.7154 
 3409   0.0000       9.740251       265.0457 
 3410   0.0000       9.745966       265.2012 
 3411   0.0000       9.750460       265.3235 
 3412   0.0000       9.753714       265.4120 
 3413   0.0000       9.755066       265.4488 
 3414   0.0000       9.756334       265.4834 
 3415   0.0000       9.761359       265.6201 
 3416   0.0000       9.770498       265.8688 
 3417   0.0000       9.771089       265.8848 
 3418   0.0000       9.777963       266.0719 
 3419   0.0000       9.781749       266.1749 
 3420   0.0000       9.784650       266.2539 
 3421   0.0000       9.789837       266.3950 
 3422   0.0000       9.794470       266.5211 
 3423   0.0000       9.797195       266.5952 
 3424   0.0000       9.799957       266.6704 
 3425   0.0000       9.806630       266.8520 
 3426   0.0000       9.811485       266.9841 
 3427   0.0000       9.824862       267.3481 
 3428   0.0000       9.828590       267.4495 
 3429   0.0000       9.838503       267.7193 
 3430   0.0000       9.845655       267.9139 
 3431   0.0000       9.848644       267.9952 
 3432   0.0000       9.849560       268.0202 
 3433   0.0000       9.851062       268.0610 
 3434   0.0000       9.859674       268.2954 
 3435   0.0000       9.862631       268.3758 
 3436   0.0000       9.864338       268.4223 
 3437   0.0000       9.866874       268.4913 
 3438   0.0000       9.873974       268.6845 
 3439   0.0000       9.877611       268.7834 
 3440   0.0000       9.881878       268.8996 
 3441   0.0000       9.888128       269.0696 
 3442   0.0000       9.891386       269.1583 
 3443   0.0000       9.892731       269.1949 
 3444   0.0000       9.898107       269.3412 
 3445   0.0000       9.901956       269.4459 
 3446   0.0000       9.902795       269.4688 
 3447   0.0000       9.906070       269.5579 
 3448   0.0000       9.907637       269.6005 
 3449   0.0000       9.914309       269.7821 
 3450   0.0000       9.918304       269.8908 
 3451   0.0000       9.922136       269.9951 
 3452   0.0000       9.923570       270.0341 
 3453   0.0000       9.924633       270.0630 
 3454   0.0000       9.931075       270.2383 
 3455   0.0000       9.934274       270.3253 
 3456   0.0000       9.939639       270.4713 
 3457   0.0000       9.945416       270.6285 
 3458   0.0000       9.949454       270.7384 
 3459   0.0000       9.956274       270.9240 
 3460   0.0000       9.964395       271.1450 
 3461   0.0000       9.964802       271.1560 
 3462   0.0000       9.968580       271.2589 
 3463   0.0000       9.973038       271.3802 
 3464   0.0000       9.974394       271.4171 
 3465   0.0000       9.981877       271.6207 
 3466   0.0000       9.986374       271.7430 
 3467   0.0000      10.003759       272.2161 
 3468   0.0000      10.011983       272.4399 
 3469   0.0000      10.012657       272.4582 
 3470   0.0000      10.015166       272.5265 
 3471   0.0000      10.019192       272.6361 
 3472   0.0000      10.027178       272.8534 
 3473   0.0000      10.038078       273.1500 
 3474   0.0000      10.042092       273.2592 
 3475   0.0000      10.048945       273.4457 
 3476   0.0000      10.050292       273.4823 
 3477   0.0000      10.059227       273.7255 
 3478   0.0000      10.063744       273.8484 
 3479   0.0000      10.064628       273.8725 
 3480   0.0000      10.068237       273.9706 
 3481   0.0000      10.070097       274.0213 
 3482   0.0000      10.075294       274.1627 
 3483   0.0000      10.081508       274.3318 
 3484   0.0000      10.087670       274.4995 
 3485   0.0000      10.090592       274.5790 
 3486   0.0000      10.099975       274.8343 
 3487   0.0000      10.105747       274.9914 
 3488   0.0000      10.106675       275.0166 
 3489   0.0000      10.115647       275.2608 
 3490   0.0000      10.128017       275.5974 
 3491   0.0000      10.132289       275.7136 
 3492   0.0000      10.141486       275.9639 
 3493   0.0000      10.143985       276.0319 
 3494   0.0000      10.156156       276.3631 
 3495   0.0000      10.166505       276.6447 
 3496   0.0000      10.169389       276.7231 
 3497   0.0000      10.187208       277.2080 
 3498   0.0000      10.193196       277.3710 
 3499   0.0000      10.196948       277.4731 
 3500   0.0000      10.198940       277.5273 
 3501   0.0000      10.208518       277.7879 
 3502   0.0000      10.215694       277.9832 
 3503   0.0000      10.216753       278.0120 
 3504   0.0000      10.219869       278.0968 
 3505   0.0000      10.228379       278.3284 
 3506   0.0000      10.233526       278.4684 
 3507   0.0000      10.237155       278.5672 
 3508   0.0000      10.238896       278.6145 
 3509   0.0000      10.248861       278.8857 
 3510   0.0000      10.254925       279.0507 
 3511   0.0000      10.262332       279.2523 
 3512   0.0000      10.270518       279.4750 
 3513   0.0000      10.276313       279.6327 
 3514   0.0000      10.282113       279.7905 
 3515   0.0000      10.290209       280.0108 
 3516   0.0000      10.298607       280.2393 
 3517   0.0000      10.307518       280.4818 
 3518   0.0000      10.311009       280.5768 
 3519   0.0000      10.312056       280.6053 
 3520   0.0000      10.323268       280.9104 
 3521   0.0000      10.331227       281.1270 
 3522   0.0000      10.337432       281.2958 
 3523   0.0000      10.342113       281.4232 
 3524   0.0000      10.345942       281.5274 
 3525   0.0000      10.359216       281.8886 
 3526   0.0000      10.368841       282.1505 
 3527   0.0000      10.374892       282.3152 
 3528   0.0000      10.379921       282.4520 
 3529   0.0000      10.381210       282.4871 
 3530   0.0000      10.389365       282.7090 
 3531   0.0000      10.392525       282.7950 
 3532   0.0000      10.397255       282.9237 
 3533   0.0000      10.400992       283.0254 
 3534   0.0000      10.411535       283.3123 
 3535   0.0000      10.416717       283.4533 
 3536   0.0000      10.423024       283.6249 
 3537   0.0000      10.448289       284.3124 
 3538   0.0000      10.450063       284.3607 
 3539   0.0000      10.459993       284.6309 
 3540   0.0000      10.476155       285.0707 
 3541   0.0000      10.483477       285.2699 
 3542   0.0000      10.490388       285.4580 
 3543   0.0000      10.497860       285.6613 
 3544   0.0000      10.515912       286.1525 
 3545   0.0000      10.526716       286.4465 
 3546   0.0000      10.537013       286.7267 
 3547   0.0000      10.540080       286.8102 
 3548   0.0000      10.544201       286.9223 
 3549   0.0000      10.550133       287.0837 
 3550   0.0000      10.562749       287.4270 
 3551   0.0000      10.585471       288.0453 
 3552   0.0000      10.595706       288.3238 
 3553   0.0000      10.607373       288.6413 
 3554   0.0000      10.614207       288.8273 
 3555   0.0000      10.638167       289.4792 
 3556   0.0000      10.647591       289.7357 
 3557   0.0000      10.664459       290.1947 
 3558   0.0000      10.678879       290.5871 
 3559   0.0000      10.680171       290.6222 
 3560   0.0000      10.691674       290.9352 
 3561   0.0000      10.693624       290.9883 
 3562   0.0000      10.696902       291.0775 
 3563   0.0000      10.709684       291.4253 
 3564   0.0000      10.721380       291.7436 
 3565   0.0000      10.730065       291.9799 
 3566   0.0000      10.750906       292.5470 
 3567   0.0000      10.764762       292.9241 
 3568   0.0000      10.765808       292.9525 
 3569   0.0000      10.795587       293.7629 
 3570   0.0000      10.811914       294.2071 
 3571   0.0000      10.842153       295.0300 
 3572   0.0000      10.850749       295.2639 
 3573   0.0000      10.892875       296.4102 
 3574   0.0000      10.901767       296.6522 
 3575   0.0000      10.929217       297.3991 
 3576   0.0000      10.930803       297.4423 
 3577   0.0000      10.976104       298.6750 
 3578   0.0000      10.998828       299.2933 
 3579   0.0000      11.047019       300.6047 
 3580   0.0000      11.082187       301.5616 
 3581   0.0000      11.094336       301.8922 
 3582   0.0000      11.097632       301.9819 
 3583   0.0000      11.120241       302.5972 
 3584   0.0000      11.133630       302.9615 
 3585   0.0000      11.144430       303.2553 
 3586   0.0000      11.155336       303.5521 
 3587   0.0000      11.249024       306.1015 
 3588   0.0000      11.289005       307.1894 
 3589   0.0000      11.300656       307.5065 
 3590   0.0000      11.380620       309.6824 
 3591   0.0000      11.386509       309.8427 
 3592   0.0000      11.400675       310.2281 
 3593   0.0000      11.449067       311.5450 
 3594   0.0000      11.474303       312.2316 
 3595   0.0000      11.525647       313.6288 
 3596   0.0000      11.531828       313.7970 
 3597   0.0000      11.535608       313.8998 
 3598   0.0000      11.556453       314.4671 
 3599   0.0000      11.572714       314.9096 
 3600   0.0000      11.579417       315.0919 
 3601   0.0000      11.619102       316.1718 
 3602   0.0000      11.661216       317.3178 
 3603   0.0000      11.675998       317.7200 
 3604   0.0000      11.695941       318.2627 
 3605   0.0000      11.755308       319.8782 
 3606   0.0000      11.774503       320.4005 
 3607   0.0000      11.787771       320.7616 
 3608   0.0000      11.809824       321.3616 
 3609   0.0000      11.836447       322.0861 
 3610   0.0000      11.842729       322.2570 
 3611   0.0000      11.853687       322.5552 
 3612   0.0000      11.876004       323.1625 
 3613   0.0000      11.891318       323.5792 
 3614   0.0000      11.951680       325.2217 
 3615   0.0000      11.964357       325.5667 
 3616   0.0000      11.974431       325.8408 
 3617   0.0000      11.988259       326.2171 
 3618   0.0000      12.039363       327.6077 
 3619   0.0000      12.048640       327.8602 
 3620   0.0000      12.058930       328.1402 
 3621   0.0000      12.087708       328.9233 
 3622   0.0000      12.106023       329.4216 
 3623   0.0000      12.128792       330.0412 
 3624   0.0000      12.137211       330.2703 
 3625   0.0000      12.201269       332.0134 
 3626   0.0000      12.206629       332.1592 
 3627   0.0000      12.210908       332.2757 
 3628   0.0000      12.229872       332.7917 
 3629   0.0000      12.262951       333.6919 
 3630   0.0000      12.265229       333.7539 
 3631   0.0000      12.288495       334.3869 
 3632   0.0000      12.299309       334.6812 
 3633   0.0000      12.309478       334.9579 
 3634   0.0000      12.320335       335.2534 
 3635   0.0000      12.327671       335.4530 
 3636   0.0000      12.335659       335.6703 
 3637   0.0000      12.347776       336.0001 
 3638   0.0000      12.354544       336.1842 
 3639   0.0000      12.376160       336.7724 
 3640   0.0000      12.390479       337.1621 
 3641   0.0000      12.410462       337.7058 
 3642   0.0000      12.412789       337.7692 
 3643   0.0000      12.447527       338.7144 
 3644   0.0000      12.454998       338.9177 
 3645   0.0000      12.490018       339.8707 
 3646   0.0000      12.496283       340.0412 
 3647   0.0000      12.533348       341.0497 
 3648   0.0000      12.540444       341.2428 
 3649   0.0000      12.545322       341.3756 
 3650   0.0000      12.592392       342.6564 
 3651   0.0000      12.603081       342.9473 
 3652   0.0000      12.610264       343.1427 
 3653   0.0000      12.638596       343.9137 
 3654   0.0000      12.671396       344.8062 
 3655   0.0000      12.679690       345.0319 
 3656   0.0000      12.693801       345.4159 
 3657   0.0000      12.703539       345.6809 
 3658   0.0000      12.707635       345.7923 
 3659   0.0000      12.740399       346.6839 
 3660   0.0000      12.796862       348.2203 
 3661   0.0000      12.839764       349.3878 
 3662   0.0000      12.868552       350.1711 
 3663   0.0000      12.887235       350.6795 
 3664   0.0000      12.899646       351.0172 
 3665   0.0000      12.920009       351.5713 
 3666   0.0000      12.969017       352.9049 
 3667   0.0000      12.978864       353.1728 
 3668   0.0000      13.104056       356.5795 
 3669   0.0000      13.108764       356.7076 
 3670   0.0000      13.122433       357.0796 
 3671   0.0000      13.149880       357.8264 
 3672   0.0000      13.152642       357.9016 
 3673   0.0000      13.178792       358.6132 
 3674   0.0000      13.183813       358.7498 
 3675   0.0000      13.184110       358.7579 
 3676   0.0000      13.188244       358.8704 
 3677   0.0000      13.238307       360.2326 
 3678   0.0000      13.249999       360.5508 
 3679   0.0000      13.283650       361.4665 
 3680   0.0000      13.288663       361.6029 
 3681   0.0000      13.411728       364.9517 
 3682   0.0000      13.464283       366.3818 
 3683   0.0000      13.530803       368.1919 
 3684   0.0000      13.669510       371.9663 
 3685   0.0000      13.988116       380.6360 
 3686   0.0000      14.345086       390.3496 
 3687   0.0000      14.368226       390.9793 
 3688   0.0000      14.436040       392.8246 
 3689   0.0000      14.480805       394.0427 
 3690   0.0000      14.547890       395.8682 
 3691   0.0000      14.569795       396.4643 
 3692   0.0000      14.842391       403.8820 
 3693   0.0000      15.125445       411.5843 
 3694   0.0000      15.137408       411.9098 
 3695   0.0000      27.951199       760.5908 
 3696   0.0000      28.050302       763.2875 
 3697   0.0000      28.152238       766.0613 
 3698   0.0000      28.344542       771.2942 
 3699   0.0000      28.454012       774.2730 
 3700   0.0000      28.483239       775.0683 
 3701   0.0000      28.498358       775.4797 
 3702   0.0000      28.537143       776.5351 
 3703   0.0000      28.546900       776.8006 
 3704   0.0000      28.550228       776.8912 
 3705   0.0000      28.557368       777.0855 
 3706   0.0000      28.572321       777.4924 
 3707   0.0000      28.630495       779.0754 
 3708   0.0000      28.714919       781.3727 
 3709   0.0000      28.749268       782.3073 
 3710   0.0000      28.840805       784.7982 
 3711   0.0000      28.863612       785.4188 
 3712   0.0000      28.919160       786.9304 
 3713   0.0000      28.922006       787.0078 
 3714   0.0000      28.937189       787.4209 
 3715   0.0000      28.952620       787.8408 
 3716   0.0000      28.984927       788.7200 
 3717   0.0000      29.007568       789.3361 
 3718   0.0000      29.032621       790.0178 
 3719   0.0000      29.040039       790.2196 
 3720   0.0000      29.057995       790.7082 
 3721   0.0000      29.080350       791.3166 
 3722   0.0000      29.127770       792.6069 
 3723   0.0000      29.129712       792.6597 
 3724   0.0000      29.181463       794.0680 
 3725   0.0000      29.184468       794.1498 
 3726   0.0000      29.215406       794.9916 
 3727   0.0000      29.265842       796.3640 
 3728   0.0000      29.272339       796.5408 
 3729   0.0000      29.313290       797.6552 
 3730   0.0000      29.314196       797.6798 
 3731   0.0000      29.347169       798.5771 
 3732   0.0000      29.376265       799.3688 
 3733   0.0000      37.762113      1027.5593 
 3734   0.0000      37.970442      1033.2283 
 3735   0.0000      37.979725      1033.4808 
 3736   0.0000      38.374054      1044.2111 
 3737   0.0000      38.416263      1045.3597 
 3738   0.0000      48.380236      1316.4932 
 3739   0.0000      48.473925      1319.0425 
 3740   0.0000      48.490310      1319.4884 
 3741   0.0000      48.556203      1321.2815 
 3742   0.0000     147.078241      4002.2024 
 3743   0.0000     147.182902      4005.0504 
 3744   0.0000     147.289945      4007.9632 
 3745   0.0000     147.458580      4012.5520 
 3746   0.0000     147.579440      4015.8407 
 3747   0.0000     147.599164      4016.3774 
 3748   0.0000     147.613708      4016.7732 
 3749   0.0000     147.651056      4017.7895 
 3750   0.0000     147.659969      4018.0320 
 3751   0.0000     147.670427      4018.3166 
 3752   0.0000     147.681223      4018.6104 
 3753   0.0000     147.688199      4018.8002 
 3754   0.0000     147.726091      4019.8313 
 3755   0.0000     147.822464      4022.4537 
 3756   0.0000     147.876038      4023.9116 
 3757   0.0000     147.918667      4025.0716 
 3758   0.0000     147.964372      4026.3152 
 3759   0.0000     148.002553      4027.3542 
 3760   0.0000     148.004988      4027.4205 
 3761   0.0000     148.059778      4028.9114 
 3762   0.0000     148.062935      4028.9973 
 3763   0.0000     148.102650      4030.0780 
 3764   0.0000     148.104294      4030.1227 
 3765   0.0000     148.118630      4030.5128 
 3766   0.0000     148.131233      4030.8558 
 3767   0.0000     148.174205      4032.0251 
 3768   0.0000     148.244332      4033.9333 
 3769   0.0000     148.273851      4034.7366 
 3770   0.0000     148.290105      4035.1789 
 3771   0.0000     148.339304      4036.5177 
 3772   0.0000     148.346643      4036.7174 
 3773   0.0000     148.366108      4037.2470 
 3774   0.0000     148.416594      4038.6209 
 3775   0.0000     148.434756      4039.1150 
 3776   0.0000     148.445159      4039.3981 
 3777   0.0000     148.445838      4039.4166 
 3778   0.0000     148.478855      4040.3150 
 3779   0.0000     148.529551      4041.6946 
 3780   0.0000     197.124165      5364.0212 
 3781   0.0000     197.357367      5370.3670 
 3782   0.0000     197.366262      5370.6090 
 3783   0.0000     197.804365      5382.5304 
 3784   0.0000     197.856132      5383.9391 
 3785   0.0000     253.503371      6898.1774 
 3786   0.0000     253.608391      6901.0352 
 3787   0.0000     253.628153      6901.5729 
 3788   0.0000     253.718807      6904.0397 

                    ********************************
                    * MULLIKEN POPULATION ANALYSIS *
                    ********************************

-----------------------
MULLIKEN ATOMIC CHARGES
-----------------------
   0 C :   -0.037197
   1 C :   -0.089935
   2 C :   -0.119381
   3 C :    0.046724
   4 C :    0.250393
   5 N :   -0.360602
   6 C :   -0.148961
   7 C :   -0.018735
   8 C :   -0.156925
   9 C :    0.351126
  10 N :   -0.276795
  11 C :   -0.080535
  12 C :    0.163623
  13 O :   -0.303075
  14 C :   -0.093451
  15 C :   -0.003828
  16 C :   -0.027718
  17 C :   -0.087959
  18 C :   -0.298513
  19 C :   -0.276534
  20 C :   -0.301606
  21 O :   -0.435607
  22 H :    0.110977
  23 H :    0.131290
  24 H :    0.121297
  25 H :    0.132951
  26 H :    0.104817
  27 H :    0.143082
  28 H :    0.114847
  29 H :    0.083196
  30 H :    0.105006
  31 H :    0.086669
  32 H :    0.100477
  33 H :    0.087383
  34 H :    0.207679
  35 H :    0.119578
  36 H :    0.111924
  37 H :    0.076471
  38 H :    0.143239
  39 C :    0.059090
  40 H :    0.057538
  41 H :    0.147208
  42 H :    0.090658
  43 C :    0.202658
  44 C :   -0.130325
  45 C :   -0.126096
  46 C :   -0.088187
  47 C :   -0.131820
  48 C :   -0.081962
  49 H :    0.119233
  50 H :    0.104587
  51 H :    0.101544
  52 H :    0.104614
  53 H :    0.088121
  54 H :    0.105564
  55 O :   -0.300946
  56 C :   -0.101510
  57 C :    0.118122
  58 C :   -0.114089
  59 C :   -0.122793
  60 C :   -0.102603
  61 C :   -0.128692
  62 C :   -0.299594
  63 C :    0.209519
  64 C :    0.085829
  65 C :    0.093801
  66 C :    0.151813
  67 N :   -0.244629
  68 N :   -0.239007
  69 C :   -0.006746
  70 C :   -0.029582
  71 N :   -0.194159
  72 O :   -0.382945
  73 H :    0.207626
  74 H :    0.147893
  75 H :    0.153872
  76 H :    0.088692
  77 H :    0.100082
  78 H :    0.094194
  79 H :    0.100430
  80 H :    0.077443
  81 H :    0.122287
  82 H :    0.116536
  83 H :    0.101340
Sum of atomic charges:    0.0000000

--------------------------------
MULLIKEN REDUCED ORBITAL CHARGES
--------------------------------
  0 C s       :     3.265088  s :     3.265088
      pz      :     0.857160  p :     2.653225
      px      :     0.780697
      py      :     1.015369
      dz2     :     0.012632  d :     0.102274
      dxz     :     0.015905
      dyz     :     0.030661
      dx2y2   :     0.019282
      dxy     :     0.023794
      f0      :     0.001784  f :     0.015287
      f+1     :     0.002725
      f-1     :     0.000909
      f+2     :     0.003529
      f-2     :     0.002847
      f+3     :     0.001783
      f-3     :     0.001712
      g0      :     0.000100  g :     0.001322
      g+1     :     0.000199
      g-1     :     0.000049
      g+2     :     0.000207
      g-2     :     0.000160
      g+3     :     0.000226
      g-3     :     0.000185
      g+4     :     0.000095
      g-4     :     0.000101
  1 C s       :     3.178428  s :     3.178428
      pz      :     0.932224  p :     2.755843
      px      :     0.875537
      py      :     0.948082
      dz2     :     0.019058  d :     0.132131
      dxz     :     0.040946
      dyz     :     0.023169
      dx2y2   :     0.033792
      dxy     :     0.015165
      f0      :     0.002178  f :     0.022009
      f+1     :     0.002367
      f-1     :     0.004384
      f+2     :     0.003601
      f-2     :     0.004175
      f+3     :     0.002408
      f-3     :     0.002897
      g0      :     0.000115  g :     0.001524
      g+1     :     0.000159
      g-1     :     0.000123
      g+2     :     0.000307
      g-2     :     0.000104
      g+3     :     0.000236
      g-3     :     0.000254
      g+4     :     0.000109
      g-4     :     0.000116
  2 C s       :     3.180872  s :     3.180872
      pz      :     0.888830  p :     2.827214
      px      :     0.970966
      py      :     0.967417
      dz2     :     0.021016  d :     0.097416
      dxz     :     0.017520
      dyz     :     0.027779
      dx2y2   :     0.026662
      dxy     :     0.004439
      f0      :     0.001500  f :     0.012870
      f+1     :     0.001515
      f-1     :     0.002639
      f+2     :     0.002772
      f-2     :     0.002238
      f+3     :     0.001165
      f-3     :     0.001041
      g0      :     0.000078  g :     0.001009
      g+1     :     0.000142
      g-1     :     0.000093
      g+2     :     0.000202
      g-2     :     0.000098
      g+3     :     0.000148
      g-3     :     0.000153
      g+4     :     0.000071
      g-4     :     0.000025
  3 C s       :     3.160562  s :     3.160562
      pz      :     0.934383  p :     2.635100
      px      :     0.792915
      py      :     0.907802
      dz2     :     0.021913  d :     0.134938
      dxz     :     0.027223
      dyz     :     0.035002
      dx2y2   :     0.038714
      dxy     :     0.012086
      f0      :     0.002137  f :     0.021169
      f+1     :     0.002249
      f-1     :     0.004418
      f+2     :     0.003490
      f-2     :     0.003602
      f+3     :     0.002413
      f-3     :     0.002860
      g0      :     0.000109  g :     0.001508
      g+1     :     0.000169
      g-1     :     0.000124
      g+2     :     0.000292
      g-2     :     0.000098
      g+3     :     0.000246
      g-3     :     0.000236
      g+4     :     0.000124
      g-4     :     0.000111
  4 C s       :     3.114722  s :     3.114722
      pz      :     0.727711  p :     2.347765
      px      :     0.843422
      py      :     0.776632
      dz2     :     0.082096  d :     0.249795
      dxz     :     0.047199
      dyz     :     0.039290
      dx2y2   :     0.051109
      dxy     :     0.030102
      f0      :     0.005078  f :     0.033625
      f+1     :     0.008812
      f-1     :     0.002983
      f+2     :     0.005772
      f-2     :     0.004050
      f+3     :     0.003931
      f-3     :     0.002999
      g0      :     0.000458  g :     0.003699
      g+1     :     0.000586
      g-1     :     0.000324
      g+2     :     0.000522
      g-2     :     0.000466
      g+3     :     0.000574
      g-3     :     0.000350
      g+4     :     0.000247
      g-4     :     0.000172
  5 N s       :     3.585963  s :     3.585963
      pz      :     1.140169  p :     3.713854
      px      :     1.131044
      py      :     1.442640
      dz2     :     0.013009  d :     0.052438
      dxz     :     0.013001
      dyz     :     0.013769
      dx2y2   :     0.008766
      dxy     :     0.003893
      f0      :     0.001614  f :     0.007879
      f+1     :     0.001534
      f-1     :     0.001406
      f+2     :     0.001450
      f-2     :     0.001086
      f+3     :     0.000411
      f-3     :     0.000378
      g0      :     0.000073  g :     0.000469
      g+1     :     0.000079
      g-1     :     0.000055
      g+2     :     0.000079
      g-2     :     0.000077
      g+3     :     0.000044
      g-3     :     0.000044
      g+4     :     0.000010
      g-4     :     0.000008
  6 C s       :     3.270208  s :     3.270208
      pz      :     0.916156  p :     2.771807
      px      :     1.070675
      py      :     0.784976
      dz2     :     0.011574  d :     0.093565
      dxz     :     0.018183
      dyz     :     0.021754
      dx2y2   :     0.026217
      dxy     :     0.015838
      f0      :     0.000656  f :     0.012446
      f+1     :     0.000390
      f-1     :     0.003675
      f+2     :     0.002411
      f-2     :     0.002008
      f+3     :     0.001267
      f-3     :     0.002039
      g0      :     0.000075  g :     0.000935
      g+1     :     0.000068
      g-1     :     0.000134
      g+2     :     0.000156
      g-2     :     0.000024
      g+3     :     0.000149
      g-3     :     0.000175
      g+4     :     0.000094
      g-4     :     0.000060
  7 C s       :     3.139497  s :     3.139497
      pz      :     0.961909  p :     2.725918
      px      :     0.787537
      py      :     0.976471
      dz2     :     0.019482  d :     0.131533
      dxz     :     0.022031
      dyz     :     0.039835
      dx2y2   :     0.028426
      dxy     :     0.021759
      f0      :     0.002503  f :     0.020312
      f+1     :     0.001495
      f-1     :     0.004718
      f+2     :     0.003369
      f-2     :     0.002821
      f+3     :     0.002323
      f-3     :     0.003085
      g0      :     0.000149  g :     0.001474
      g+1     :     0.000177
      g-1     :     0.000144
      g+2     :     0.000206
      g-2     :     0.000122
      g+3     :     0.000193
      g-3     :     0.000170
      g+4     :     0.000153
      g-4     :     0.000160
  8 C s       :     3.260089  s :     3.260089
      pz      :     0.873513  p :     2.783228
      px      :     1.021368
      py      :     0.888347
      dz2     :     0.024968  d :     0.100033
      dxz     :     0.015975
      dyz     :     0.028038
      dx2y2   :     0.020837
      dxy     :     0.010215
      f0      :     0.001332  f :     0.012646
      f+1     :     0.001287
      f-1     :     0.003494
      f+2     :     0.002550
      f-2     :     0.001817
      f+3     :     0.001208
      f-3     :     0.000958
      g0      :     0.000106  g :     0.000929
      g+1     :     0.000133
      g-1     :     0.000106
      g+2     :     0.000184
      g-2     :     0.000068
      g+3     :     0.000095
      g-3     :     0.000135
      g+4     :     0.000060
      g-4     :     0.000041
  9 C s       :     3.174459  s :     3.174459
      pz      :     0.612400  p :     2.235394
      px      :     0.809340
      py      :     0.813654
      dz2     :     0.053558  d :     0.199573
      dxz     :     0.042760
      dyz     :     0.040890
      dx2y2   :     0.034200
      dxy     :     0.028166
      f0      :     0.006266  f :     0.036202
      f+1     :     0.006716
      f-1     :     0.002431
      f+2     :     0.006553
      f-2     :     0.005813
      f+3     :     0.003691
      f-3     :     0.004731
      g0      :     0.000316  g :     0.003246
      g+1     :     0.000548
      g-1     :     0.000278
      g+2     :     0.000548
      g-2     :     0.000463
      g+3     :     0.000367
      g-3     :     0.000349
      g+4     :     0.000187
      g-4     :     0.000189
 10 N s       :     3.609751  s :     3.609751
      pz      :     1.389644  p :     3.584912
      px      :     0.981715
      py      :     1.213553
      dz2     :     0.017981  d :     0.074051
      dxz     :     0.018172
      dyz     :     0.012711
      dx2y2   :     0.010834
      dxy     :     0.014354
      f0      :     0.000754  f :     0.007522
      f+1     :     0.001692
      f-1     :     0.000504
      f+2     :     0.001096
      f-2     :     0.001359
      f+3     :     0.001121
      f-3     :     0.000996
      g0      :     0.000044  g :     0.000558
      g+1     :     0.000103
      g-1     :     0.000012
      g+2     :     0.000087
      g-2     :     0.000049
      g+3     :     0.000072
      g-3     :     0.000097
      g+4     :     0.000043
      g-4     :     0.000049
 11 C s       :     3.197302  s :     3.197302
      pz      :     0.971289  p :     2.695390
      px      :     0.777991
      py      :     0.946109
      dz2     :     0.026823  d :     0.158912
      dxz     :     0.054117
      dyz     :     0.010846
      dx2y2   :     0.021425
      dxy     :     0.045702
      f0      :     0.003042  f :     0.026729
      f+1     :     0.006443
      f-1     :     0.001388
      f+2     :     0.003892
      f-2     :     0.003386
      f+3     :     0.003986
      f-3     :     0.004593
      g0      :     0.000348  g :     0.002203
      g+1     :     0.000252
      g-1     :     0.000132
      g+2     :     0.000285
      g-2     :     0.000167
      g+3     :     0.000231
      g-3     :     0.000242
      g+4     :     0.000271
      g-4     :     0.000274
 12 C s       :     3.195509  s :     3.195509
      pz      :     0.938374  p :     2.467456
      px      :     0.620598
      py      :     0.908484
      dz2     :     0.036848  d :     0.139314
      dxz     :     0.022042
      dyz     :     0.018640
      dx2y2   :     0.036584
      dxy     :     0.025199
      f0      :     0.004276  f :     0.031238
      f+1     :     0.005572
      f-1     :     0.002361
      f+2     :     0.006852
      f-2     :     0.002230
      f+3     :     0.004238
      f-3     :     0.005709
      g0      :     0.000263  g :     0.002861
      g+1     :     0.000473
      g-1     :     0.000143
      g+2     :     0.000316
      g-2     :     0.000281
      g+3     :     0.000342
      g-3     :     0.000189
      g+4     :     0.000418
      g-4     :     0.000435
 13 O s       :     3.819501  s :     3.819501
      pz      :     1.532186  p :     4.423538
      px      :     1.326675
      py      :     1.564676
      dz2     :     0.011395  d :     0.054367
      dxz     :     0.014180
      dyz     :     0.009076
      dx2y2   :     0.009555
      dxy     :     0.010161
      f0      :     0.000868  f :     0.005409
      f+1     :     0.000746
      f-1     :     0.000675
      f+2     :     0.000949
      f-2     :     0.000553
      f+3     :     0.000716
      f-3     :     0.000901
      g0      :     0.000026  g :     0.000260
      g+1     :     0.000032
      g-1     :     0.000025
      g+2     :     0.000039
      g-2     :     0.000035
      g+3     :     0.000025
      g-3     :     0.000014
      g+4     :     0.000032
      g-4     :     0.000032
 14 C s       :     3.337137  s :     3.337137
      pz      :     0.887661  p :     2.644038
      px      :     0.858102
      py      :     0.898275
      dz2     :     0.023351  d :     0.097842
      dxz     :     0.017611
      dyz     :     0.011551
      dx2y2   :     0.017107
      dxy     :     0.028221
      f0      :     0.001048  f :     0.013324
      f+1     :     0.003624
      f-1     :     0.001175
      f+2     :     0.002590
      f-2     :     0.001320
      f+3     :     0.001406
      f-3     :     0.002161
      g0      :     0.000103  g :     0.001109
      g+1     :     0.000151
      g-1     :     0.000064
      g+2     :     0.000152
      g-2     :     0.000086
      g+3     :     0.000164
      g-3     :     0.000147
      g+4     :     0.000107
      g-4     :     0.000136
 15 C s       :     3.304224  s :     3.304224
      pz      :     0.814088  p :     2.569478
      px      :     0.801702
      py      :     0.953688
      dz2     :     0.032080  d :     0.109543
      dxz     :     0.027065
      dyz     :     0.014224
      dx2y2   :     0.020114
      dxy     :     0.016060
      f0      :     0.002387  f :     0.019131
      f+1     :     0.004755
      f-1     :     0.001552
      f+2     :     0.003745
      f-2     :     0.001975
      f+3     :     0.002443
      f-3     :     0.002274
      g0      :     0.000205  g :     0.001451
      g+1     :     0.000236
      g-1     :     0.000130
      g+2     :     0.000164
      g-2     :     0.000187
      g+3     :     0.000201
      g-3     :     0.000128
      g+4     :     0.000108
      g-4     :     0.000091
 16 C s       :     3.300244  s :     3.300244
      pz      :     0.855819  p :     2.617540
      px      :     0.814959
      py      :     0.946762
      dz2     :     0.024625  d :     0.094187
      dxz     :     0.024184
      dyz     :     0.010122
      dx2y2   :     0.009556
      dxy     :     0.025699
      f0      :     0.002443  f :     0.014571
      f+1     :     0.003256
      f-1     :     0.001190
      f+2     :     0.002255
      f-2     :     0.001828
      f+3     :     0.000873
      f-3     :     0.002725
      g0      :     0.000208  g :     0.001176
      g+1     :     0.000160
      g-1     :     0.000101
      g+2     :     0.000187
      g-2     :     0.000091
      g+3     :     0.000096
      g-3     :     0.000134
      g+4     :     0.000073
      g-4     :     0.000126
 17 C s       :     3.286260  s :     3.286260
      pz      :     0.917389  p :     2.686597
      px      :     0.824905
      py      :     0.944302
      dz2     :     0.022752  d :     0.100854
      dxz     :     0.029819
      dyz     :     0.011376
      dx2y2   :     0.015468
      dxy     :     0.021439
      f0      :     0.000956  f :     0.013147
      f+1     :     0.003821
      f-1     :     0.001039
      f+2     :     0.002233
      f-2     :     0.001291
      f+3     :     0.001507
      f-3     :     0.002300
      g0      :     0.000089  g :     0.001101
      g+1     :     0.000164
      g-1     :     0.000069
      g+2     :     0.000161
      g-2     :     0.000069
      g+3     :     0.000178
      g-3     :     0.000152
      g+4     :     0.000092
      g-4     :     0.000127
 18 C s       :     3.287017  s :     3.287017
      pz      :     0.998795  p :     2.934550
      px      :     0.973448
      py      :     0.962307
      dz2     :     0.014025  d :     0.069096
      dxz     :     0.011242
      dyz     :     0.016148
      dx2y2   :     0.020291
      dxy     :     0.007390
      f0      :     0.000653  f :     0.007239
      f+1     :     0.000821
      f-1     :     0.001436
      f+2     :     0.001570
      f-2     :     0.000739
      f+3     :     0.000981
      f-3     :     0.001038
      g0      :     0.000043  g :     0.000612
      g+1     :     0.000072
      g-1     :     0.000078
      g+2     :     0.000060
      g-2     :     0.000041
      g+3     :     0.000096
      g-3     :     0.000086
      g+4     :     0.000084
      g-4     :     0.000052
 19 C s       :     3.274266  s :     3.274266
      pz      :     0.960278  p :     2.924940
      px      :     0.962919
      py      :     1.001743
      dz2     :     0.011302  d :     0.069428
      dxz     :     0.012401
      dyz     :     0.022320
      dx2y2   :     0.017234
      dxy     :     0.006172
      f0      :     0.000884  f :     0.007284
      f+1     :     0.001217
      f-1     :     0.000821
      f+2     :     0.002267
      f-2     :     0.001165
      f+3     :     0.000577
      f-3     :     0.000353
      g0      :     0.000055  g :     0.000615
      g+1     :     0.000122
      g-1     :     0.000025
      g+2     :     0.000149
      g-2     :     0.000069
      g+3     :     0.000070
      g-3     :     0.000067
      g+4     :     0.000041
      g-4     :     0.000019
 20 C s       :     3.279075  s :     3.279075
      pz      :     0.992453  p :     2.944489
      px      :     0.994387
      py      :     0.957649
      dz2     :     0.012583  d :     0.070070
      dxz     :     0.015215
      dyz     :     0.015697
      dx2y2   :     0.021558
      dxy     :     0.005017
      f0      :     0.000546  f :     0.007347
      f+1     :     0.000790
      f-1     :     0.001518
      f+2     :     0.002117
      f-2     :     0.000888
      f+3     :     0.000774
      f-3     :     0.000714
      g0      :     0.000040  g :     0.000626
      g+1     :     0.000069
      g-1     :     0.000080
      g+2     :     0.000098
      g-2     :     0.000037
      g+3     :     0.000105
      g-3     :     0.000096
      g+4     :     0.000075
      g-4     :     0.000027
 21 O s       :     3.791825  s :     3.791825
      pz      :     1.600935  p :     4.605605
      px      :     1.541347
      py      :     1.463323
      dz2     :     0.007923  d :     0.034407
      dxz     :     0.008170
      dyz     :     0.005684
      dx2y2   :     0.006390
      dxy     :     0.006240
      f0      :     0.000365  f :     0.003575
      f+1     :     0.000821
      f-1     :     0.000245
      f+2     :     0.000714
      f-2     :     0.000652
      f+3     :     0.000435
      f-3     :     0.000344
      g0      :     0.000017  g :     0.000195
      g+1     :     0.000024
      g-1     :     0.000009
      g+2     :     0.000022
      g-2     :     0.000028
      g+3     :     0.000033
      g-3     :     0.000036
      g+4     :     0.000015
      g-4     :     0.000012
 22 H s       :     0.858972  s :     0.858972
      pz      :     0.012630  p :     0.025274
      px      :     0.000840
      py      :     0.011805
      dz2     :     0.000281  d :     0.004449
      dxz     :     0.001705
      dyz     :     0.000320
      dx2y2   :     0.000364
      dxy     :     0.001778
      f0      :     0.000039  f :     0.000329
      f+1     :     0.000043
      f-1     :     0.000005
      f+2     :     0.000063
      f-2     :     0.000030
      f+3     :     0.000049
      f-3     :     0.000099
 23 H s       :     0.839646  s :     0.839646
      pz      :     0.010089  p :     0.024698
      px      :     0.013025
      py      :     0.001583
      dz2     :     0.001346  d :     0.004081
      dxz     :     0.000612
      dyz     :     0.000457
      dx2y2   :     0.001021
      dxy     :     0.000645
      f0      :     0.000024  f :     0.000285
      f+1     :     0.000005
      f-1     :     0.000083
      f+2     :     0.000063
      f-2     :     0.000047
      f+3     :     0.000014
      f-3     :     0.000049
 24 H s       :     0.848872  s :     0.848872
      pz      :     0.011636  p :     0.025695
      px      :     0.002058
      py      :     0.012001
      dz2     :     0.000427  d :     0.003855
      dxz     :     0.001255
      dyz     :     0.000415
      dx2y2   :     0.000409
      dxy     :     0.001347
      f0      :     0.000025  f :     0.000281
      f+1     :     0.000052
      f-1     :     0.000002
      f+2     :     0.000047
      f-2     :     0.000042
      f+3     :     0.000048
      f-3     :     0.000066
 25 H s       :     0.836006  s :     0.836006
      pz      :     0.010294  p :     0.026841
      px      :     0.013081
      py      :     0.003466
      dz2     :     0.000924  d :     0.003918
      dxz     :     0.000649
      dyz     :     0.000571
      dx2y2   :     0.000470
      dxy     :     0.001305
      f0      :     0.000012  f :     0.000284
      f+1     :     0.000002
      f-1     :     0.000080
      f+2     :     0.000035
      f-2     :     0.000067
      f+3     :     0.000049
      f-3     :     0.000039
 26 H s       :     0.864728  s :     0.864728
      pz      :     0.010296  p :     0.025808
      px      :     0.003651
      py      :     0.011861
      dz2     :     0.000442  d :     0.004334
      dxz     :     0.001534
      dyz     :     0.000348
      dx2y2   :     0.000458
      dxy     :     0.001552
      f0      :     0.000024  f :     0.000314
      f+1     :     0.000061
      f-1     :     0.000001
      f+2     :     0.000073
      f-2     :     0.000041
      f+3     :     0.000043
      f-3     :     0.000069
 27 H s       :     0.827849  s :     0.827849
      pz      :    -0.003414  p :     0.024765
      px      :     0.015463
      py      :     0.012716
      dz2     :     0.001106  d :     0.004018
      dxz     :     0.000331
      dyz     :     0.001407
      dx2y2   :     0.000647
      dxy     :     0.000527
      f0      :     0.000074  f :     0.000286
      f+1     :     0.000054
      f-1     :     0.000055
      f+2     :     0.000038
      f-2     :     0.000043
      f+3     :     0.000018
      f-3     :     0.000005
 28 H s       :     0.851060  s :     0.851060
      pz      :     0.006268  p :     0.030007
      px      :     0.012863
      py      :     0.010876
      dz2     :     0.001185  d :     0.003797
      dxz     :     0.000402
      dyz     :     0.001200
      dx2y2   :     0.000593
      dxy     :     0.000417
      f0      :     0.000080  f :     0.000289
      f+1     :     0.000042
      f-1     :     0.000053
      f+2     :     0.000042
      f-2     :     0.000053
      f+3     :     0.000012
      f-3     :     0.000006
 29 H s       :     0.882113  s :     0.882113
      pz      :     0.012991  p :     0.030582
      px      :     0.005752
      py      :     0.011839
      dz2     :     0.000283  d :     0.003820
      dxz     :     0.001530
      dyz     :     0.000265
      dx2y2   :     0.000336
      dxy     :     0.001406
      f0      :     0.000028  f :     0.000289
      f+1     :     0.000048
      f-1     :     0.000002
      f+2     :     0.000067
      f-2     :     0.000032
      f+3     :     0.000035
      f-3     :     0.000077
 30 H s       :     0.862088  s :     0.862088
      pz      :     0.010055  p :     0.029017
      px      :     0.012716
      py      :     0.006247
      dz2     :     0.000843  d :     0.003609
      dxz     :     0.000439
      dyz     :     0.000517
      dx2y2   :     0.000674
      dxy     :     0.001136
      f0      :     0.000009  f :     0.000281
      f+1     :     0.000000
      f-1     :     0.000084
      f+2     :     0.000033
      f-2     :     0.000052
      f+3     :     0.000055
      f-3     :     0.000047
 31 H s       :     0.879207  s :     0.879207
      pz      :     0.010837  p :     0.030092
      px      :     0.006159
      py      :     0.013096
      dz2     :     0.000413  d :     0.003745
      dxz     :     0.001069
      dyz     :     0.000356
      dx2y2   :     0.000584
      dxy     :     0.001322
      f0      :     0.000020  f :     0.000288
      f+1     :     0.000057
      f-1     :     0.000003
      f+2     :     0.000040
      f-2     :     0.000037
      f+3     :     0.000056
      f-3     :     0.000074
 32 H s       :     0.865287  s :     0.865287
      pz      :     0.009069  p :     0.030242
      px      :     0.012115
      py      :     0.009058
      dz2     :     0.001170  d :     0.003710
      dxz     :     0.000748
      dyz     :     0.000348
      dx2y2   :     0.000857
      dxy     :     0.000588
      f0      :     0.000025  f :     0.000284
      f+1     :     0.000019
      f-1     :     0.000083
      f+2     :     0.000054
      f-2     :     0.000048
      f+3     :     0.000015
      f-3     :     0.000039
 33 H s       :     0.878160  s :     0.878160
      pz      :     0.010708  p :     0.030380
      px      :     0.012389
      py      :     0.007282
      dz2     :     0.000872  d :     0.003789
      dxz     :     0.000530
      dyz     :     0.000746
      dx2y2   :     0.000448
      dxy     :     0.001192
      f0      :     0.000011  f :     0.000289
      f+1     :     0.000003
      f-1     :     0.000095
      f+2     :     0.000036
      f-2     :     0.000064
      f+3     :     0.000053
      f-3     :     0.000028
 34 H s       :     0.718709  s :     0.718709
      pz      :     0.014546  p :     0.065070
      px      :     0.028944
      py      :     0.021580
      dz2     :     0.000712  d :     0.007817
      dxz     :     0.002815
      dyz     :     0.000401
      dx2y2   :     0.000575
      dxy     :     0.003315
      f0      :     0.000066  f :     0.000725
      f+1     :     0.000126
      f-1     :     0.000013
      f+2     :     0.000135
      f-2     :     0.000051
      f+3     :     0.000081
      f-3     :     0.000254
 35 H s       :     0.847093  s :     0.847093
      pz      :     0.006064  p :     0.029335
      px      :     0.011811
      py      :     0.011460
      dz2     :     0.000968  d :     0.003710
      dxz     :     0.000598
      dyz     :     0.001437
      dx2y2   :     0.000441
      dxy     :     0.000266
      f0      :     0.000093  f :     0.000284
      f+1     :     0.000030
      f-1     :     0.000079
      f+2     :     0.000037
      f-2     :     0.000037
      f+3     :     0.000005
      f-3     :     0.000004
 36 H s       :     0.855074  s :     0.855074
      pz      :     0.010366  p :     0.029096
      px      :     0.012417
      py      :     0.006313
      dz2     :     0.001001  d :     0.003625
      dxz     :     0.000405
      dyz     :     0.000465
      dx2y2   :     0.000591
      dxy     :     0.001163
      f0      :     0.000012  f :     0.000280
      f+1     :    -0.000000
      f-1     :     0.000089
      f+2     :     0.000030
      f-2     :     0.000049
      f+3     :     0.000055
      f-3     :     0.000045
 37 H s       :     0.890259  s :     0.890259
      pz      :     0.012334  p :     0.029318
      px      :     0.005906
      py      :     0.011078
      dz2     :     0.000122  d :     0.003663
      dxz     :     0.001591
      dyz     :     0.000156
      dx2y2   :     0.000463
      dxy     :     0.001332
      f0      :     0.000042  f :     0.000289
      f+1     :     0.000023
      f-1     :     0.000004
      f+2     :     0.000075
      f-2     :     0.000018
      f+3     :     0.000052
      f-3     :     0.000075
 38 H s       :     0.829703  s :     0.829703
      pz      :     0.000243  p :     0.023550
      px      :     0.010926
      py      :     0.012381
      dz2     :     0.000743  d :     0.003273
      dxz     :     0.001016
      dyz     :     0.000789
      dx2y2   :     0.000423
      dxy     :     0.000303
      f0      :     0.000076  f :     0.000236
      f+1     :     0.000042
      f-1     :     0.000041
      f+2     :     0.000042
      f-2     :     0.000027
      f+3     :     0.000004
      f-3     :     0.000004
 39 C s       :     3.222393  s :     3.222393
      pz      :     0.784910  p :     2.491546
      px      :     0.933347
      py      :     0.773290
      dz2     :     0.043185  d :     0.197836
      dxz     :     0.036616
      dyz     :     0.028779
      dx2y2   :     0.041939
      dxy     :     0.047317
      f0      :     0.002258  f :     0.026130
      f+1     :     0.002822
      f-1     :     0.004061
      f+2     :     0.004304
      f-2     :     0.003732
      f+3     :     0.003152
      f-3     :     0.005802
      g0      :     0.000130  g :     0.003005
      g+1     :     0.000192
      g-1     :     0.000459
      g+2     :     0.000307
      g-2     :     0.000340
      g+3     :     0.000426
      g-3     :     0.000551
      g+4     :     0.000327
      g-4     :     0.000273
 40 H s       :     0.904220  s :     0.904220
      pz      :     0.007455  p :     0.034467
      px      :     0.009799
      py      :     0.017212
      dz2     :     0.000924  d :     0.003534
      dxz     :     0.000370
      dyz     :     0.000687
      dx2y2   :     0.000878
      dxy     :     0.000675
      f0      :     0.000017  f :     0.000241
      f+1     :     0.000059
      f-1     :     0.000025
      f+2     :     0.000046
      f-2     :     0.000034
      f+3     :     0.000039
      f-3     :     0.000021
 41 H s       :     0.829530  s :     0.829530
      pz      :     0.001393  p :     0.019446
      px      :     0.010443
      py      :     0.007611
      dz2     :     0.000528  d :     0.003545
      dxz     :     0.000620
      dyz     :     0.000815
      dx2y2   :     0.000864
      dxy     :     0.000718
      f0      :     0.000015  f :     0.000270
      f+1     :     0.000013
      f-1     :     0.000063
      f+2     :     0.000048
      f-2     :     0.000057
      f+3     :     0.000029
      f-3     :     0.000047
 42 H s       :     0.875747  s :     0.875747
      pz      :     0.008883  p :     0.028957
      px      :     0.012367
      py      :     0.007707
      dz2     :     0.001599  d :     0.004341
      dxz     :     0.001186
      dyz     :     0.000167
      dx2y2   :     0.000536
      dxy     :     0.000853
      f0      :     0.000049  f :     0.000297
      f+1     :     0.000033
      f-1     :     0.000077
      f+2     :     0.000036
      f-2     :     0.000061
      f+3     :     0.000025
      f-3     :     0.000018
 43 C s       :     3.232475  s :     3.232475
      pz      :     0.895659  p :     2.436646
      px      :     0.813253
      py      :     0.727734
      dz2     :     0.005332  d :     0.107833
      dxz     :     0.027202
      dyz     :     0.025402
      dx2y2   :     0.020572
      dxy     :     0.029324
      f0      :     0.002122  f :     0.018943
      f+1     :     0.001255
      f-1     :     0.001573
      f+2     :     0.003460
      f-2     :     0.001335
      f+3     :     0.003319
      f-3     :     0.005879
      g0      :     0.000069  g :     0.001445
      g+1     :     0.000100
      g-1     :     0.000097
      g+2     :     0.000104
      g-2     :     0.000100
      g+3     :     0.000187
      g-3     :     0.000113
      g+4     :     0.000362
      g-4     :     0.000313
 44 C s       :     3.322975  s :     3.322975
      pz      :     0.908240  p :     2.690891
      px      :     0.869360
      py      :     0.913290
      dz2     :     0.007400  d :     0.100944
      dxz     :     0.027121
      dyz     :     0.009625
      dx2y2   :     0.031263
      dxy     :     0.025536
      f0      :     0.001508  f :     0.014344
      f+1     :     0.001108
      f-1     :     0.001335
      f+2     :     0.001886
      f-2     :     0.001488
      f+3     :     0.002747
      f-3     :     0.004272
      g0      :     0.000072  g :     0.001171
      g+1     :     0.000103
      g-1     :     0.000041
      g+2     :     0.000056
      g-2     :     0.000110
      g+3     :     0.000145
      g-3     :     0.000097
      g+4     :     0.000241
      g-4     :     0.000305
 45 C s       :     3.264211  s :     3.264211
      pz      :     0.940248  p :     2.735798
      px      :     0.923504
      py      :     0.872045
      dz2     :     0.006810  d :     0.111213
      dxz     :     0.008346
      dyz     :     0.024858
      dx2y2   :     0.044702
      dxy     :     0.026497
      f0      :     0.001474  f :     0.013694
      f+1     :     0.001198
      f-1     :     0.001170
      f+2     :     0.001354
      f-2     :     0.001773
      f+3     :     0.002476
      f-3     :     0.004250
      g0      :     0.000073  g :     0.001180
      g+1     :     0.000042
      g-1     :     0.000092
      g+2     :     0.000051
      g-2     :     0.000117
      g+3     :     0.000145
      g-3     :     0.000095
      g+4     :     0.000286
      g-4     :     0.000280
 46 C s       :     3.257866  s :     3.257866
      pz      :     0.920070  p :     2.701538
      px      :     0.887189
      py      :     0.894280
      dz2     :     0.003761  d :     0.114126
      dxz     :     0.020921
      dyz     :     0.017949
      dx2y2   :     0.024143
      dxy     :     0.047353
      f0      :     0.001737  f :     0.013483
      f+1     :     0.000915
      f-1     :     0.000928
      f+2     :     0.002442
      f-2     :     0.000887
      f+3     :     0.002511
      f-3     :     0.004063
      g0      :     0.000057  g :     0.001173
      g+1     :     0.000088
      g-1     :     0.000078
      g+2     :     0.000097
      g-2     :     0.000050
      g+3     :     0.000133
      g-3     :     0.000075
      g+4     :     0.000335
      g-4     :     0.000260
 47 C s       :     3.265740  s :     3.265740
      pz      :     0.945431  p :     2.733598
      px      :     0.868188
      py      :     0.919979
      dz2     :     0.006822  d :     0.117419
      dxz     :     0.025664
      dyz     :     0.009313
      dx2y2   :     0.043095
      dxy     :     0.032525
      f0      :     0.001525  f :     0.013888
      f+1     :     0.001047
      f-1     :     0.001246
      f+2     :     0.001647
      f-2     :     0.001529
      f+3     :     0.002774
      f-3     :     0.004119
      g0      :     0.000070  g :     0.001175
      g+1     :     0.000095
      g-1     :     0.000043
      g+2     :     0.000061
      g-2     :     0.000101
      g+3     :     0.000134
      g-3     :     0.000097
      g+4     :     0.000258
      g-4     :     0.000315
 48 C s       :     3.283429  s :     3.283429
      pz      :     0.924244  p :     2.684938
      px      :     0.916403
      py      :     0.844290
      dz2     :     0.007919  d :     0.098119
      dxz     :     0.009056
      dyz     :     0.029393
      dx2y2   :     0.032070
      dxy     :     0.019680
      f0      :     0.001463  f :     0.014293
      f+1     :     0.001193
      f-1     :     0.001294
      f+2     :     0.001509
      f-2     :     0.001809
      f+3     :     0.002697
      f-3     :     0.004327
      g0      :     0.000078  g :     0.001183
      g+1     :     0.000042
      g-1     :     0.000101
      g+2     :     0.000052
      g-2     :     0.000113
      g+3     :     0.000140
      g-3     :     0.000095
      g+4     :     0.000280
      g-4     :     0.000282
 49 H s       :     0.848787  s :     0.848787
      pz      :     0.013001  p :     0.028478
      px      :     0.009730
      py      :     0.005746
      dz2     :     0.000133  d :     0.003273
      dxz     :     0.000226
      dyz     :     0.001125
      dx2y2   :     0.000596
      dxy     :     0.001192
      f0      :     0.000031  f :     0.000229
      f+1     :     0.000009
      f-1     :     0.000022
      f+2     :     0.000031
      f-2     :     0.000024
      f+3     :     0.000051
      f-3     :     0.000061
 50 H s       :     0.863489  s :     0.863489
      pz      :     0.014746  p :     0.028456
      px      :     0.003672
      py      :     0.010037
      dz2     :     0.000119  d :     0.003249
      dxz     :     0.001359
      dyz     :     0.000130
      dx2y2   :     0.000342
      dxy     :     0.001299
      f0      :     0.000034  f :     0.000220
      f+1     :     0.000021
      f-1     :     0.000005
      f+2     :     0.000042
      f-2     :     0.000014
      f+3     :     0.000045
      f-3     :     0.000059
 51 H s       :     0.866264  s :     0.866264
      pz      :     0.014354  p :     0.028681
      px      :     0.007564
      py      :     0.006763
      dz2     :     0.000316  d :     0.003290
      dxz     :     0.000581
      dyz     :     0.000704
      dx2y2   :     0.001455
      dxy     :     0.000233
      f0      :     0.000021  f :     0.000221
      f+1     :     0.000022
      f-1     :     0.000027
      f+2     :     0.000016
      f-2     :     0.000038
      f+3     :     0.000042
      f-3     :     0.000057
 52 H s       :     0.863566  s :     0.863566
      pz      :     0.014634  p :     0.028363
      px      :     0.009472
      py      :     0.004257
      dz2     :     0.000111  d :     0.003236
      dxz     :     0.000213
      dyz     :     0.001265
      dx2y2   :     0.000661
      dxy     :     0.000986
      f0      :     0.000035  f :     0.000221
      f+1     :     0.000006
      f-1     :     0.000019
      f+2     :     0.000032
      f-2     :     0.000024
      f+3     :     0.000041
      f-3     :     0.000063
 53 H s       :     0.876119  s :     0.876119
      pz      :     0.013338  p :     0.032141
      px      :     0.006651
      py      :     0.012152
      dz2     :     0.000143  d :     0.003382
      dxz     :     0.001203
      dyz     :     0.000160
      dx2y2   :     0.000390
      dxy     :     0.001485
      f0      :     0.000032  f :     0.000237
      f+1     :     0.000024
      f-1     :     0.000006
      f+2     :     0.000040
      f-2     :     0.000017
      f+3     :     0.000045
      f-3     :     0.000073
 54 H s       :     0.864110  s :     0.864110
      pz      :     0.005296  p :     0.026793
      px      :     0.009212
      py      :     0.012285
      dz2     :     0.000755  d :     0.003295
      dxz     :     0.001096
      dyz     :     0.000825
      dx2y2   :     0.000310
      dxy     :     0.000308
      f0      :     0.000077  f :     0.000237
      f+1     :     0.000047
      f-1     :     0.000039
      f+2     :     0.000036
      f-2     :     0.000033
      f+3     :     0.000002
      f-3     :     0.000003
 55 O s       :     3.808659  s :     3.808659
      pz      :     1.314928  p :     4.452352
      px      :     1.713906
      py      :     1.423519
      dz2     :     0.010002  d :     0.036208
      dxz     :     0.005015
      dyz     :     0.007503
      dx2y2   :     0.006953
      dxy     :     0.006735
      f0      :     0.000394  f :     0.003522
      f+1     :     0.000238
      f-1     :     0.000745
      f+2     :     0.000632
      f-2     :     0.000597
      f+3     :     0.000471
      f-3     :     0.000445
      g0      :     0.000014  g :     0.000205
      g+1     :     0.000009
      g-1     :     0.000038
      g+2     :     0.000025
      g-2     :     0.000031
      g+3     :     0.000038
      g-3     :     0.000028
      g+4     :     0.000010
      g-4     :     0.000013
 56 C s       :     3.289722  s :     3.289722
      pz      :     0.891895  p :     2.692182
      px      :     0.901066
      py      :     0.899221
      dz2     :     0.027416  d :     0.104182
      dxz     :     0.027009
      dyz     :     0.011656
      dx2y2   :     0.019703
      dxy     :     0.018399
      f0      :     0.002113  f :     0.014267
      f+1     :     0.003222
      f-1     :     0.000845
      f+2     :     0.001865
      f-2     :     0.002708
      f+3     :     0.002059
      f-3     :     0.001456
      g0      :     0.000147  g :     0.001157
      g+1     :     0.000115
      g-1     :     0.000141
      g+2     :     0.000163
      g-2     :     0.000140
      g+3     :     0.000149
      g-3     :     0.000152
      g+4     :     0.000075
      g-4     :     0.000073
 57 C s       :     3.249461  s :     3.249461
      pz      :     0.765338  p :     2.501221
      px      :     0.808702
      py      :     0.927180
      dz2     :     0.022944  d :     0.110642
      dxz     :     0.025081
      dyz     :     0.017485
      dx2y2   :     0.016902
      dxy     :     0.028231
      f0      :     0.001156  f :     0.019097
      f+1     :     0.005467
      f-1     :     0.001680
      f+2     :     0.002462
      f-2     :     0.003450
      f+3     :     0.002949
      f-3     :     0.001934
      g0      :     0.000142  g :     0.001457
      g+1     :     0.000142
      g-1     :     0.000119
      g+2     :     0.000245
      g-2     :     0.000115
      g+3     :     0.000203
      g-3     :     0.000204
      g+4     :     0.000165
      g-4     :     0.000122
 58 C s       :     3.285433  s :     3.285433
      pz      :     0.906152  p :     2.709180
      px      :     0.900519
      py      :     0.902508
      dz2     :     0.024914  d :     0.104140
      dxz     :     0.030715
      dyz     :     0.011349
      dx2y2   :     0.016472
      dxy     :     0.020691
      f0      :     0.002213  f :     0.014176
      f+1     :     0.003070
      f-1     :     0.000733
      f+2     :     0.001892
      f-2     :     0.002690
      f+3     :     0.001966
      f-3     :     0.001611
      g0      :     0.000158  g :     0.001160
      g+1     :     0.000105
      g-1     :     0.000143
      g+2     :     0.000161
      g-2     :     0.000128
      g+3     :     0.000137
      g-3     :     0.000147
      g+4     :     0.000091
      g-4     :     0.000090
 59 C s       :     3.252907  s :     3.252907
      pz      :     0.901463  p :     2.738546
      px      :     0.908512
      py      :     0.928570
      dz2     :     0.030232  d :     0.116257
      dxz     :     0.033817
      dyz     :     0.011074
      dx2y2   :     0.020677
      dxy     :     0.020457
      f0      :     0.002034  f :     0.013899
      f+1     :     0.003385
      f-1     :     0.000792
      f+2     :     0.001706
      f-2     :     0.002620
      f+3     :     0.001926
      f-3     :     0.001436
      g0      :     0.000141  g :     0.001184
      g+1     :     0.000122
      g-1     :     0.000141
      g+2     :     0.000169
      g-2     :     0.000140
      g+3     :     0.000155
      g-3     :     0.000154
      g+4     :     0.000081
      g-4     :     0.000081
 60 C s       :     3.251056  s :     3.251056
      pz      :     0.915099  p :     2.721748
      px      :     0.874169
      py      :     0.932479
      dz2     :     0.024054  d :     0.115092
      dxz     :     0.025830
      dyz     :     0.014080
      dx2y2   :     0.023135
      dxy     :     0.027992
      f0      :     0.000476  f :     0.013541
      f+1     :     0.003998
      f-1     :     0.001127
      f+2     :     0.001610
      f-2     :     0.002265
      f+3     :     0.002567
      f-3     :     0.001498
      g0      :     0.000108  g :     0.001165
      g+1     :     0.000133
      g-1     :     0.000054
      g+2     :     0.000183
      g-2     :     0.000066
      g+3     :     0.000176
      g-3     :     0.000164
      g+4     :     0.000163
      g-4     :     0.000118
 61 C s       :     3.257704  s :     3.257704
      pz      :     0.906186  p :     2.740362
      px      :     0.905242
      py      :     0.928934
      dz2     :     0.026132  d :     0.115644
      dxz     :     0.038415
      dyz     :     0.009841
      dx2y2   :     0.018721
      dxy     :     0.022536
      f0      :     0.002190  f :     0.013797
      f+1     :     0.003049
      f-1     :     0.000761
      f+2     :     0.001759
      f-2     :     0.002537
      f+3     :     0.001878
      f-3     :     0.001623
      g0      :     0.000156  g :     0.001185
      g+1     :     0.000108
      g-1     :     0.000142
      g+2     :     0.000170
      g-2     :     0.000127
      g+3     :     0.000138
      g-3     :     0.000152
      g+4     :     0.000098
      g-4     :     0.000095
 62 C s       :     3.298573  s :     3.298573
      pz      :     0.916678  p :     2.897501
      px      :     1.063635
      py      :     0.917188
      dz2     :     0.011629  d :     0.091782
      dxz     :     0.018809
      dyz     :     0.021745
      dx2y2   :     0.023845
      dxy     :     0.015754
      f0      :     0.001574  f :     0.010820
      f+1     :     0.000752
      f-1     :     0.001544
      f+2     :     0.003209
      f-2     :     0.001460
      f+3     :     0.001134
      f-3     :     0.001146
      g0      :     0.000102  g :     0.000918
      g+1     :     0.000016
      g-1     :     0.000173
      g+2     :     0.000181
      g-2     :     0.000076
      g+3     :     0.000071
      g-3     :     0.000134
      g+4     :     0.000085
      g-4     :     0.000081
 63 C s       :     3.192789  s :     3.192789
      pz      :     0.869626  p :     2.437475
      px      :     0.715463
      py      :     0.852386
      dz2     :     0.024266  d :     0.137355
      dxz     :     0.022853
      dyz     :     0.030381
      dx2y2   :     0.026991
      dxy     :     0.032863
      f0      :     0.002578  f :     0.021252
      f+1     :     0.004013
      f-1     :     0.001570
      f+2     :     0.003774
      f-2     :     0.003678
      f+3     :     0.003443
      f-3     :     0.002195
      g0      :     0.000117  g :     0.001609
      g+1     :     0.000184
      g-1     :     0.000132
      g+2     :     0.000212
      g-2     :     0.000127
      g+3     :     0.000221
      g-3     :     0.000291
      g+4     :     0.000161
      g-4     :     0.000165
 64 C s       :     3.283989  s :     3.283989
      pz      :     0.824522  p :     2.464750
      px      :     0.797918
      py      :     0.842310
      dz2     :     0.029373  d :     0.137752
      dxz     :     0.039776
      dyz     :     0.015895
      dx2y2   :     0.022153
      dxy     :     0.030554
      f0      :     0.003398  f :     0.025517
      f+1     :     0.004421
      f-1     :     0.001454
      f+2     :     0.005618
      f-2     :     0.002286
      f+3     :     0.002898
      f-3     :     0.005442
      g0      :     0.000277  g :     0.002163
      g+1     :     0.000335
      g-1     :     0.000098
      g+2     :     0.000335
      g-2     :     0.000166
      g+3     :     0.000248
      g-3     :     0.000167
      g+4     :     0.000217
      g-4     :     0.000322
 65 C s       :     3.229088  s :     3.229088
      pz      :     0.896112  p :     2.530889
      px      :     0.728298
      py      :     0.906480
      dz2     :     0.024030  d :     0.120240
      dxz     :     0.040892
      dyz     :     0.018636
      dx2y2   :     0.018274
      dxy     :     0.018407
      f0      :     0.004409  f :     0.023800
      f+1     :     0.003494
      f-1     :     0.002049
      f+2     :     0.006057
      f-2     :     0.002135
      f+3     :     0.002754
      f-3     :     0.002902
      g0      :     0.000208  g :     0.002182
      g+1     :     0.000406
      g-1     :     0.000160
      g+2     :     0.000313
      g-2     :     0.000310
      g+3     :     0.000278
      g-3     :     0.000229
      g+4     :     0.000142
      g-4     :     0.000137
 66 C s       :     3.118748  s :     3.118748
      pz      :     0.796791  p :     2.454141
      px      :     0.855253
      py      :     0.802097
      dz2     :     0.085526  d :     0.241818
      dxz     :     0.034916
      dyz     :     0.049628
      dx2y2   :     0.041073
      dxy     :     0.030675
      f0      :     0.007183  f :     0.029525
      f+1     :     0.004343
      f-1     :     0.002971
      f+2     :     0.005787
      f-2     :     0.004295
      f+3     :     0.002031
      f-3     :     0.002914
      g0      :     0.000495  g :     0.003955
      g+1     :     0.000857
      g-1     :     0.000325
      g+2     :     0.000650
      g-2     :     0.000547
      g+3     :     0.000462
      g-3     :     0.000306
      g+4     :     0.000174
      g-4     :     0.000139
 67 N s       :     3.502425  s :     3.502425
      pz      :     1.144089  p :     3.672598
      px      :     1.078631
      py      :     1.449878
      dz2     :     0.016857  d :     0.060901
      dxz     :     0.015789
      dyz     :     0.010507
      dx2y2   :     0.009452
      dxy     :     0.008297
      f0      :     0.001365  f :     0.008217
      f+1     :     0.001594
      f-1     :     0.001025
      f+2     :     0.001452
      f-2     :     0.001192
      f+3     :     0.000954
      f-3     :     0.000634
      g0      :     0.000071  g :     0.000487
      g+1     :     0.000080
      g-1     :     0.000060
      g+2     :     0.000082
      g-2     :     0.000057
      g+3     :     0.000052
      g-3     :     0.000053
      g+4     :     0.000014
      g-4     :     0.000019
 68 N s       :     3.559827  s :     3.559827
      pz      :     1.398594  p :     3.594529
      px      :     1.080395
      py      :     1.115539
      dz2     :     0.016286  d :     0.076080
      dxz     :     0.020113
      dyz     :     0.009683
      dx2y2   :     0.013643
      dxy     :     0.016354
      f0      :     0.000961  f :     0.007984
      f+1     :     0.001576
      f-1     :     0.000493
      f+2     :     0.001632
      f-2     :     0.000816
      f+3     :     0.001037
      f-3     :     0.001469
      g0      :     0.000052  g :     0.000588
      g+1     :     0.000092
      g-1     :     0.000024
      g+2     :     0.000090
      g-2     :     0.000057
      g+3     :     0.000075
      g-3     :     0.000058
      g+4     :     0.000068
      g-4     :     0.000072
 69 C s       :     3.213021  s :     3.213021
      pz      :     0.854964  p :     2.654333
      px      :     0.922949
      py      :     0.876420
      dz2     :     0.037543  d :     0.121618
      dxz     :     0.025701
      dyz     :     0.018593
      dx2y2   :     0.026476
      dxy     :     0.013306
      f0      :     0.002888  f :     0.015986
      f+1     :     0.002507
      f-1     :     0.001390
      f+2     :     0.003978
      f-2     :     0.001749
      f+3     :     0.002133
      f-3     :     0.001339
      g0      :     0.000162  g :     0.001787
      g+1     :     0.000347
      g-1     :     0.000141
      g+2     :     0.000241
      g-2     :     0.000273
      g+3     :     0.000272
      g-3     :     0.000207
      g+4     :     0.000082
      g-4     :     0.000062
 70 C s       :     3.225174  s :     3.225174
      pz      :     0.940509  p :     2.671905
      px      :     0.810208
      py      :     0.921187
      dz2     :     0.017092  d :     0.115445
      dxz     :     0.043334
      dyz     :     0.009178
      dx2y2   :     0.017470
      dxy     :     0.028371
      f0      :     0.002488  f :     0.015285
      f+1     :     0.002369
      f-1     :     0.001200
      f+2     :     0.003049
      f-2     :     0.001461
      f+3     :     0.001350
      f-3     :     0.003367
      g0      :     0.000230  g :     0.001773
      g+1     :     0.000275
      g-1     :     0.000082
      g+2     :     0.000277
      g-2     :     0.000140
      g+3     :     0.000193
      g-3     :     0.000111
      g+4     :     0.000181
      g-4     :     0.000285
 71 N s       :     3.555296  s :     3.555296
      pz      :     1.399562  p :     3.555554
      px      :     1.038297
      py      :     1.117696
      dz2     :     0.014743  d :     0.075015
      dxz     :     0.020141
      dyz     :     0.010231
      dx2y2   :     0.012882
      dxy     :     0.017017
      f0      :     0.000987  f :     0.007708
      f+1     :     0.001406
      f-1     :     0.000436
      f+2     :     0.001636
      f-2     :     0.000828
      f+3     :     0.000889
      f-3     :     0.001527
      g0      :     0.000051  g :     0.000585
      g+1     :     0.000091
      g-1     :     0.000023
      g+2     :     0.000087
      g-2     :     0.000056
      g+3     :     0.000080
      g-3     :     0.000060
      g+4     :     0.000063
      g-4     :     0.000074
 72 O s       :     3.787177  s :     3.787177
      pz      :     1.470582  p :     4.558260
      px      :     1.585598
      py      :     1.502081
      dz2     :     0.009336  d :     0.033875
      dxz     :     0.008393
      dyz     :     0.007177
      dx2y2   :     0.004310
      dxy     :     0.004659
      f0      :     0.000574  f :     0.003434
      f+1     :     0.000827
      f-1     :     0.000293
      f+2     :     0.000599
      f-2     :     0.000726
      f+3     :     0.000206
      f-3     :     0.000209
      g0      :     0.000017  g :     0.000199
      g+1     :     0.000043
      g-1     :     0.000007
      g+2     :     0.000035
      g-2     :     0.000035
      g+3     :     0.000023
      g-3     :     0.000028
      g+4     :     0.000005
      g-4     :     0.000004
 73 H s       :     0.707809  s :     0.707809
      pz      :     0.017063  p :     0.075509
      px      :     0.033242
      py      :     0.025204
      dz2     :     0.000666  d :     0.008316
      dxz     :     0.002692
      dyz     :     0.000410
      dx2y2   :     0.001465
      dxy     :     0.003083
      f0      :     0.000059  f :     0.000741
      f+1     :     0.000126
      f-1     :     0.000017
      f+2     :     0.000126
      f-2     :     0.000059
      f+3     :     0.000154
      f-3     :     0.000201
 74 H s       :     0.827319  s :     0.827319
      pz      :     0.008764  p :     0.021867
      px      :     0.002773
      py      :     0.010331
      dz2     :     0.000208  d :     0.002726
      dxz     :     0.001146
      dyz     :     0.000114
      dx2y2   :     0.000154
      dxy     :     0.001105
      f0      :     0.000022  f :     0.000196
      f+1     :     0.000030
      f-1     :     0.000004
      f+2     :     0.000043
      f-2     :     0.000010
      f+3     :     0.000022
      f-3     :     0.000064
 75 H s       :     0.821190  s :     0.821190
      pz      :     0.005658  p :     0.022051
      px      :     0.005045
      py      :     0.011347
      dz2     :     0.000874  d :     0.002695
      dxz     :     0.000244
      dyz     :     0.000445
      dx2y2   :     0.000715
      dxy     :     0.000417
      f0      :     0.000024  f :     0.000193
      f+1     :     0.000042
      f-1     :     0.000017
      f+2     :     0.000044
      f-2     :     0.000024
      f+3     :     0.000028
      f-3     :     0.000015
 76 H s       :     0.878209  s :     0.878209
      pz      :     0.010382  p :     0.029555
      px      :     0.006364
      py      :     0.012810
      dz2     :     0.000622  d :     0.003310
      dxz     :     0.000775
      dyz     :     0.000303
      dx2y2   :     0.000715
      dxy     :     0.000895
      f0      :     0.000013  f :     0.000235
      f+1     :     0.000059
      f-1     :     0.000007
      f+2     :     0.000038
      f-2     :     0.000025
      f+3     :     0.000051
      f-3     :     0.000043
 77 H s       :     0.867944  s :     0.867944
      pz      :     0.009687  p :     0.028491
      px      :     0.005541
      py      :     0.013263
      dz2     :     0.000806  d :     0.003262
      dxz     :     0.000509
      dyz     :     0.000397
      dx2y2   :     0.000632
      dxy     :     0.000918
      f0      :     0.000009  f :     0.000222
      f+1     :     0.000062
      f-1     :     0.000009
      f+2     :     0.000034
      f-2     :     0.000031
      f+3     :     0.000039
      f-3     :     0.000037
 78 H s       :     0.872182  s :     0.872182
      pz      :     0.006540  p :     0.029961
      px      :     0.010109
      py      :     0.013312
      dz2     :     0.001025  d :     0.003434
      dxz     :     0.001110
      dyz     :     0.000369
      dx2y2   :     0.000424
      dxy     :     0.000505
      f0      :     0.000074  f :     0.000229
      f+1     :     0.000034
      f-1     :     0.000023
      f+2     :     0.000039
      f-2     :     0.000045
      f+3     :     0.000008
      f-3     :     0.000007
 79 H s       :     0.867551  s :     0.867551
      pz      :     0.010412  p :     0.028530
      px      :     0.004757
      py      :     0.013360
      dz2     :     0.000591  d :     0.003267
      dxz     :     0.000789
      dyz     :     0.000304
      dx2y2   :     0.000544
      dxy     :     0.001040
      f0      :     0.000011  f :     0.000222
      f+1     :     0.000054
      f-1     :     0.000008
      f+2     :     0.000036
      f-2     :     0.000026
      f+3     :     0.000042
      f-3     :     0.000045
 80 H s       :     0.890296  s :     0.890296
      pz      :     0.010272  p :     0.028691
      px      :     0.005961
      py      :     0.012458
      dz2     :     0.000861  d :     0.003336
      dxz     :     0.000550
      dyz     :     0.000380
      dx2y2   :     0.000814
      dxy     :     0.000731
      f0      :     0.000012  f :     0.000234
      f+1     :     0.000065
      f-1     :     0.000008
      f+2     :     0.000038
      f-2     :     0.000029
      f+3     :     0.000047
      f-3     :     0.000034
 81 H s       :     0.847849  s :     0.847849
      pz      :     0.006127  p :     0.025639
      px      :     0.008114
      py      :     0.011399
      dz2     :     0.001000  d :     0.003947
      dxz     :     0.000535
      dyz     :     0.000699
      dx2y2   :     0.000821
      dxy     :     0.000891
      f0      :     0.000014  f :     0.000278
      f+1     :     0.000094
      f-1     :     0.000014
      f+2     :     0.000038
      f-2     :     0.000051
      f+3     :     0.000046
      f-3     :     0.000022
 82 H s       :     0.853138  s :     0.853138
      pz      :     0.005398  p :     0.026016
      px      :     0.009892
      py      :     0.010726
      dz2     :     0.001095  d :     0.004032
      dxz     :     0.000469
      dyz     :     0.000725
      dx2y2   :     0.000651
      dxy     :     0.001093
      f0      :     0.000017  f :     0.000278
      f+1     :     0.000098
      f-1     :     0.000010
      f+2     :     0.000033
      f-2     :     0.000058
      f+3     :     0.000037
      f-3     :     0.000027
 83 H s       :     0.863351  s :     0.863351
      pz      :     0.007504  p :     0.030427
      px      :     0.011677
      py      :     0.011245
      dz2     :     0.001412  d :     0.004626
      dxz     :     0.001691
      dyz     :     0.000612
      dx2y2   :     0.000624
      dxy     :     0.000287
      f0      :     0.000069  f :     0.000257
      f+1     :     0.000071
      f-1     :     0.000034
      f+2     :     0.000045
      f-2     :     0.000028
      f+3     :     0.000002
      f-3     :     0.000008


                     *******************************
                     * LOEWDIN POPULATION ANALYSIS *
                     *******************************

----------------------
LOEWDIN ATOMIC CHARGES
----------------------
   0 C :    0.044811
   1 C :   -0.232025
   2 C :    0.135755
   3 C :   -0.216643
   4 C :   -0.624867
   5 N :    0.601522
   6 C :    0.156203
   7 C :   -0.218356
   8 C :    0.147336
   9 C :   -0.481078
  10 N :    0.386736
  11 C :   -0.274499
  12 C :   -0.315065
  13 O :    0.641495
  14 C :    0.121610
  15 C :   -0.108589
  16 C :    0.096104
  17 C :    0.094259
  18 C :    0.264792
  19 C :    0.253191
  20 C :    0.253904
  21 O :    0.330500
  22 H :   -0.020744
  23 H :   -0.027553
  24 H :   -0.022888
  25 H :   -0.021318
  26 H :   -0.022476
  27 H :   -0.018788
  28 H :   -0.046545
  29 H :   -0.052015
  30 H :   -0.048388
  31 H :   -0.049670
  32 H :   -0.047564
  33 H :   -0.050020
  34 H :   -0.178697
  35 H :   -0.043376
  36 H :   -0.047403
  37 H :   -0.051524
  38 H :   -0.043373
  39 C :   -0.464208
  40 H :   -0.047608
  41 H :   -0.035528
  42 H :   -0.038485
  43 C :   -0.097596
  44 C :    0.100873
  45 C :    0.072522
  46 C :    0.075471
  47 C :    0.070893
  48 C :    0.091166
  49 H :   -0.048435
  50 H :   -0.059932
  51 H :   -0.059242
  52 H :   -0.059988
  53 H :   -0.048436
  54 H :   -0.056447
  55 O :    0.391086
  56 C :    0.087099
  57 C :   -0.097052
  58 C :    0.082969
  59 C :    0.064395
  60 C :    0.062139
  61 C :    0.066931
  62 C :    0.130228
  63 C :   -0.108098
  64 C :   -0.250841
  65 C :   -0.263893
  66 C :   -0.654585
  67 N :    0.624465
  68 N :    0.402680
  69 C :   -0.101364
  70 C :   -0.103886
  71 N :    0.410228
  72 O :    0.320080
  73 H :   -0.205694
  74 H :   -0.068952
  75 H :   -0.069375
  76 H :   -0.051637
  77 H :   -0.062163
  78 H :   -0.063540
  79 H :   -0.062730
  80 H :   -0.053460
  81 H :   -0.031410
  82 H :   -0.026767
  83 H :   -0.026632

-------------------------------
LOEWDIN REDUCED ORBITAL CHARGES
-------------------------------
  0 C s       :     2.527269  s :     2.527269
      pz      :     0.849851  p :     2.645364
      px      :     0.860293
      py      :     0.935220
      dz2     :     0.084719  d :     0.617023
      dxz     :     0.148541
      dyz     :     0.160784
      dx2y2   :     0.117347
      dxy     :     0.105633
      f0      :     0.021390  f :     0.154349
      f+1     :     0.031271
      f-1     :     0.010780
      f+2     :     0.026897
      f-2     :     0.025623
      f+3     :     0.020671
      f-3     :     0.017717
      g0      :     0.000939  g :     0.011184
      g+1     :     0.001929
      g-1     :     0.000496
      g+2     :     0.001798
      g-2     :     0.001211
      g+3     :     0.001755
      g-3     :     0.001252
      g+4     :     0.000973
      g-4     :     0.000830
  1 C s       :     2.523959  s :     2.523959
      pz      :     0.896040  p :     2.697012
      px      :     0.899099
      py      :     0.901873
      dz2     :     0.133407  d :     0.797573
      dxz     :     0.167177
      dyz     :     0.182191
      dx2y2   :     0.183131
      dxy     :     0.131666
      f0      :     0.022574  f :     0.201641
      f+1     :     0.021665
      f-1     :     0.038135
      f+2     :     0.025538
      f-2     :     0.038778
      f+3     :     0.024623
      f-3     :     0.030327
      g0      :     0.001027  g :     0.011841
      g+1     :     0.001154
      g-1     :     0.001270
      g+2     :     0.001654
      g-2     :     0.001314
      g+3     :     0.001418
      g-3     :     0.001691
      g+4     :     0.001098
      g-4     :     0.001216
  2 C s       :     2.513854  s :     2.513854
      pz      :     0.884307  p :     2.671207
      px      :     0.893527
      py      :     0.893372
      dz2     :     0.097572  d :     0.550446
      dxz     :     0.111526
      dyz     :     0.146559
      dx2y2   :     0.151227
      dxy     :     0.043563
      f0      :     0.019645  f :     0.121839
      f+1     :     0.014285
      f-1     :     0.022698
      f+2     :     0.019096
      f-2     :     0.021194
      f+3     :     0.012325
      f-3     :     0.012595
      g0      :     0.000483  g :     0.006900
      g+1     :     0.001059
      g-1     :     0.000925
      g+2     :     0.000742
      g-2     :     0.001132
      g+3     :     0.000734
      g-3     :     0.000999
      g+4     :     0.000598
      g-4     :     0.000228
  3 C s       :     2.527441  s :     2.527441
      pz      :     0.898434  p :     2.707594
      px      :     0.911942
      py      :     0.897218
      dz2     :     0.137936  d :     0.774539
      dxz     :     0.163067
      dyz     :     0.168764
      dx2y2   :     0.189854
      dxy     :     0.114918
      f0      :     0.023699  f :     0.195291
      f+1     :     0.021288
      f-1     :     0.037963
      f+2     :     0.026303
      f-2     :     0.034019
      f+3     :     0.024381
      f-3     :     0.027639
      g0      :     0.001003  g :     0.011777
      g+1     :     0.001246
      g-1     :     0.001226
      g+2     :     0.001720
      g-2     :     0.001252
      g+3     :     0.001501
      g-3     :     0.001547
      g+4     :     0.001100
      g-4     :     0.001181
  4 C s       :     2.587431  s :     2.587431
      pz      :     0.894539  p :     2.597296
      px      :     0.964079
      py      :     0.738677
      dz2     :     0.284189  d :     1.086954
      dxz     :     0.257201
      dyz     :     0.199456
      dx2y2   :     0.195362
      dxy     :     0.150746
      f0      :     0.045639  f :     0.311618
      f+1     :     0.076888
      f-1     :     0.030120
      f+2     :     0.046338
      f-2     :     0.050910
      f+3     :     0.031105
      f-3     :     0.030619
      g0      :     0.004509  g :     0.041568
      g+1     :     0.005586
      g-1     :     0.004492
      g+2     :     0.006099
      g-2     :     0.005935
      g+3     :     0.005594
      g-3     :     0.003608
      g+4     :     0.003106
      g-4     :     0.002639
  5 N s       :     2.689364  s :     2.689364
      pz      :     1.104815  p :     3.327409
      px      :     1.063689
      py      :     1.158905
      dz2     :     0.088511  d :     0.325151
      dxz     :     0.090405
      dyz     :     0.066751
      dx2y2   :     0.051995
      dxy     :     0.027488
      f0      :     0.010069  f :     0.053343
      f+1     :     0.011538
      f-1     :     0.007918
      f+2     :     0.009154
      f-2     :     0.007662
      f+3     :     0.003936
      f-3     :     0.003066
      g0      :     0.000390  g :     0.003211
      g+1     :     0.000449
      g-1     :     0.000454
      g+2     :     0.000552
      g-2     :     0.000576
      g+3     :     0.000260
      g-3     :     0.000249
      g+4     :     0.000154
      g-4     :     0.000128
  6 C s       :     2.515425  s :     2.515425
      pz      :     0.888649  p :     2.669185
      px      :     0.922435
      py      :     0.858101
      dz2     :     0.090143  d :     0.535303
      dxz     :     0.104415
      dyz     :     0.121994
      dx2y2   :     0.150156
      dxy     :     0.068596
      f0      :     0.009829  f :     0.117258
      f+1     :     0.007796
      f-1     :     0.030656
      f+2     :     0.014430
      f-2     :     0.018378
      f+3     :     0.019171
      f-3     :     0.016998
      g0      :     0.000510  g :     0.006625
      g+1     :     0.000406
      g-1     :     0.001012
      g+2     :     0.001074
      g-2     :     0.000264
      g+3     :     0.001073
      g-3     :     0.000811
      g+4     :     0.000914
      g-4     :     0.000562
  7 C s       :     2.526647  s :     2.526647
      pz      :     0.905814  p :     2.708691
      px      :     0.903341
      py      :     0.899536
      dz2     :     0.156830  d :     0.775207
      dxz     :     0.139067
      dyz     :     0.159949
      dx2y2   :     0.188104
      dxy     :     0.131257
      f0      :     0.025405  f :     0.195917
      f+1     :     0.016921
      f-1     :     0.039911
      f+2     :     0.029218
      f-2     :     0.027971
      f+3     :     0.024250
      f-3     :     0.032242
      g0      :     0.001275  g :     0.011894
      g+1     :     0.001123
      g-1     :     0.001155
      g+2     :     0.001500
      g-2     :     0.001346
      g+3     :     0.001285
      g-3     :     0.001450
      g+4     :     0.001430
      g-4     :     0.001330
  8 C s       :     2.516132  s :     2.516132
      pz      :     0.885432  p :     2.678963
      px      :     0.902696
      py      :     0.890835
      dz2     :     0.104631  d :     0.534257
      dxz     :     0.087943
      dyz     :     0.158462
      dx2y2   :     0.130440
      dxy     :     0.052781
      f0      :     0.018112  f :     0.116603
      f+1     :     0.012091
      f-1     :     0.027742
      f+2     :     0.015638
      f-2     :     0.017825
      f+3     :     0.014810
      f-3     :     0.010385
      g0      :     0.000966  g :     0.006709
      g+1     :     0.000699
      g-1     :     0.000810
      g+2     :     0.001114
      g-2     :     0.000798
      g+3     :     0.000785
      g-3     :     0.000614
      g+4     :     0.000521
      g-4     :     0.000403
  9 C s       :     2.576063  s :     2.576063
      pz      :     0.861548  p :     2.595531
      px      :     0.970033
      py      :     0.763950
      dz2     :     0.251244  d :     0.961364
      dxz     :     0.226191
      dyz     :     0.179335
      dx2y2   :     0.155799
      dxy     :     0.148795
      f0      :     0.057091  f :     0.312229
      f+1     :     0.060581
      f-1     :     0.032938
      f+2     :     0.051950
      f-2     :     0.052349
      f+3     :     0.028488
      f-3     :     0.028833
      g0      :     0.003305  g :     0.035891
      g+1     :     0.005489
      g-1     :     0.004239
      g+2     :     0.006259
      g-2     :     0.004759
      g+3     :     0.003699
      g-3     :     0.003684
      g+4     :     0.002186
      g-4     :     0.002271
 10 N s       :     2.868936  s :     2.868936
      pz      :     1.271766  p :     3.389088
      px      :     1.066934
      py      :     1.050388
      dz2     :     0.046591  d :     0.285279
      dxz     :     0.090617
      dyz     :     0.026775
      dx2y2   :     0.055825
      dxy     :     0.065471
      f0      :     0.007313  f :     0.065715
      f+1     :     0.018373
      f-1     :     0.004100
      f+2     :     0.008772
      f-2     :     0.013613
      f+3     :     0.008729
      f-3     :     0.004814
      g0      :     0.000351  g :     0.004246
      g+1     :     0.000815
      g-1     :     0.000130
      g+2     :     0.000459
      g-2     :     0.000703
      g+3     :     0.000688
      g-3     :     0.000500
      g+4     :     0.000338
      g-4     :     0.000262
 11 C s       :     2.558714  s :     2.558714
      pz      :     0.928716  p :     2.692631
      px      :     0.948255
      py      :     0.815661
      dz2     :     0.160442  d :     0.780394
      dxz     :     0.215967
      dyz     :     0.099794
      dx2y2   :     0.149336
      dxy     :     0.154856
      f0      :     0.027092  f :     0.219598
      f+1     :     0.059808
      f-1     :     0.015780
      f+2     :     0.026548
      f-2     :     0.029281
      f+3     :     0.032910
      f-3     :     0.028178
      g0      :     0.003159  g :     0.023162
      g+1     :     0.002215
      g-1     :     0.001361
      g+2     :     0.003528
      g-2     :     0.002187
      g+3     :     0.002299
      g-3     :     0.002200
      g+4     :     0.003378
      g-4     :     0.002834
 12 C s       :     2.563617  s :     2.563617
      pz      :     0.972703  p :     2.627649
      px      :     0.813009
      py      :     0.841937
      dz2     :     0.173070  d :     0.824825
      dxz     :     0.213888
      dyz     :     0.102626
      dx2y2   :     0.176039
      dxy     :     0.159203
      f0      :     0.043774  f :     0.267212
      f+1     :     0.048129
      f-1     :     0.023328
      f+2     :     0.046191
      f-2     :     0.021866
      f+3     :     0.036492
      f-3     :     0.047433
      g0      :     0.002489  g :     0.031761
      g+1     :     0.004855
      g-1     :     0.001837
      g+2     :     0.003349
      g-2     :     0.002907
      g+3     :     0.003783
      g-3     :     0.002089
      g+4     :     0.005107
      g-4     :     0.005347
 13 O s       :     3.035956  s :     3.035956
      pz      :     1.407647  p :     4.081477
      px      :     1.293311
      py      :     1.380518
      dz2     :     0.038025  d :     0.202772
      dxz     :     0.057048
      dyz     :     0.025765
      dx2y2   :     0.039933
      dxy     :     0.042001
      f0      :     0.008098  f :     0.037069
      f+1     :     0.005232
      f-1     :     0.004003
      f+2     :     0.007385
      f-2     :     0.003398
      f+3     :     0.003172
      f-3     :     0.005782
      g0      :     0.000161  g :     0.001231
      g+1     :     0.000130
      g-1     :     0.000131
      g+2     :     0.000164
      g-2     :     0.000109
      g+3     :     0.000139
      g-3     :     0.000127
      g+4     :     0.000115
      g-4     :     0.000155
 14 C s       :     2.575497  s :     2.575497
      pz      :     0.917269  p :     2.674984
      px      :     0.973330
      py      :     0.784386
      dz2     :     0.103997  d :     0.497419
      dxz     :     0.133175
      dyz     :     0.051757
      dx2y2   :     0.099853
      dxy     :     0.108638
      f0      :     0.009883  f :     0.118288
      f+1     :     0.031644
      f-1     :     0.009424
      f+2     :     0.019280
      f-2     :     0.015199
      f+3     :     0.013673
      f-3     :     0.019185
      g0      :     0.000928  g :     0.012202
      g+1     :     0.001471
      g-1     :     0.000865
      g+2     :     0.001617
      g-2     :     0.001256
      g+3     :     0.001828
      g-3     :     0.001404
      g+4     :     0.001198
      g-4     :     0.001636
 15 C s       :     2.569559  s :     2.569559
      pz      :     0.962069  p :     2.745301
      px      :     0.946219
      py      :     0.837013
      dz2     :     0.150844  d :     0.626054
      dxz     :     0.166260
      dyz     :     0.100073
      dx2y2   :     0.117466
      dxy     :     0.091410
      f0      :     0.019137  f :     0.153338
      f+1     :     0.038227
      f-1     :     0.016508
      f+2     :     0.024014
      f-2     :     0.019789
      f+3     :     0.016452
      f-3     :     0.019211
      g0      :     0.001615  g :     0.014338
      g+1     :     0.001914
      g-1     :     0.001416
      g+2     :     0.002022
      g-2     :     0.002082
      g+3     :     0.001539
      g-3     :     0.001309
      g+4     :     0.001097
      g-4     :     0.001344
 16 C s       :     2.574557  s :     2.574557
      pz      :     0.933725  p :     2.687507
      px      :     0.962355
      py      :     0.791427
      dz2     :     0.108731  d :     0.513678
      dxz     :     0.170297
      dyz     :     0.073143
      dx2y2   :     0.067869
      dxy     :     0.093638
      f0      :     0.020125  f :     0.116531
      f+1     :     0.029073
      f-1     :     0.011806
      f+2     :     0.017064
      f-2     :     0.012388
      f+3     :     0.009390
      f-3     :     0.016686
      g0      :     0.001788  g :     0.011623
      g+1     :     0.001197
      g-1     :     0.001097
      g+2     :     0.002321
      g-2     :     0.001105
      g+3     :     0.000920
      g-3     :     0.001041
      g+4     :     0.000870
      g-4     :     0.001284
 17 C s       :     2.583077  s :     2.583077
      pz      :     0.920608  p :     2.708757
      px      :     0.969601
      py      :     0.818548
      dz2     :     0.100433  d :     0.486618
      dxz     :     0.142724
      dyz     :     0.050426
      dx2y2   :     0.090066
      dxy     :     0.102969
      f0      :     0.010016  f :     0.114949
      f+1     :     0.030972
      f-1     :     0.009242
      f+2     :     0.019208
      f-2     :     0.015412
      f+3     :     0.013299
      f-3     :     0.016801
      g0      :     0.000932  g :     0.012340
      g+1     :     0.001582
      g-1     :     0.000945
      g+2     :     0.001745
      g-2     :     0.001182
      g+3     :     0.001942
      g-3     :     0.001455
      g+4     :     0.001082
      g-4     :     0.001475
 18 C s       :     2.536380  s :     2.536380
      pz      :     0.917342  p :     2.727164
      px      :     0.918770
      py      :     0.891052
      dz2     :     0.085323  d :     0.392112
      dxz     :     0.056134
      dyz     :     0.085102
      dx2y2   :     0.125432
      dxy     :     0.040121
      f0      :     0.007273  f :     0.075808
      f+1     :     0.010621
      f-1     :     0.013212
      f+2     :     0.011856
      f-2     :     0.009656
      f+3     :     0.010027
      f-3     :     0.013162
      g0      :     0.000268  g :     0.003746
      g+1     :     0.000379
      g-1     :     0.000457
      g+2     :     0.000371
      g-2     :     0.000397
      g+3     :     0.000287
      g-3     :     0.000764
      g+4     :     0.000527
      g-4     :     0.000297
 19 C s       :     2.535009  s :     2.535009
      pz      :     0.896746  p :     2.738109
      px      :     0.908163
      py      :     0.933200
      dz2     :     0.060087  d :     0.392666
      dxz     :     0.072748
      dyz     :     0.128287
      dx2y2   :     0.104192
      dxy     :     0.027353
      f0      :     0.015255  f :     0.077108
      f+1     :     0.012238
      f-1     :     0.009296
      f+2     :     0.012761
      f-2     :     0.012614
      f+3     :     0.007981
      f-3     :     0.006963
      g0      :     0.000377  g :     0.003918
      g+1     :     0.000989
      g-1     :     0.000179
      g+2     :     0.000403
      g-2     :     0.000766
      g+3     :     0.000347
      g-3     :     0.000459
      g+4     :     0.000258
      g-4     :     0.000140
 20 C s       :     2.534517  s :     2.534517
      pz      :     0.915857  p :     2.740463
      px      :     0.930858
      py      :     0.893748
      dz2     :     0.069963  d :     0.390236
      dxz     :     0.082446
      dyz     :     0.087428
      dx2y2   :     0.119673
      dxy     :     0.030726
      f0      :     0.008734  f :     0.076902
      f+1     :     0.009365
      f-1     :     0.014924
      f+2     :     0.011781
      f-2     :     0.011172
      f+3     :     0.010536
      f-3     :     0.010389
      g0      :     0.000199  g :     0.003979
      g+1     :     0.000332
      g-1     :     0.000745
      g+2     :     0.000489
      g-2     :     0.000345
      g+3     :     0.000508
      g-3     :     0.000639
      g+4     :     0.000545
      g-4     :     0.000176
 21 O s       :     3.235033  s :     3.235033
      pz      :     1.492237  p :     4.313409
      px      :     1.459784
      py      :     1.361387
      dz2     :     0.022661  d :     0.098444
      dxz     :     0.023836
      dyz     :     0.015333
      dx2y2   :     0.021390
      dxy     :     0.015224
      f0      :     0.002398  f :     0.021477
      f+1     :     0.005149
      f-1     :     0.001972
      f+2     :     0.003774
      f-2     :     0.003564
      f+3     :     0.002435
      f-3     :     0.002185
      g0      :     0.000080  g :     0.001137
      g+1     :     0.000206
      g-1     :     0.000067
      g+2     :     0.000096
      g-2     :     0.000192
      g+3     :     0.000186
      g-3     :     0.000162
      g+4     :     0.000067
      g-4     :     0.000081
 22 H s       :     0.748548  s :     0.748548
      pz      :     0.051230  p :     0.191472
      px      :     0.089161
      py      :     0.051081
      dz2     :     0.005828  d :     0.070987
      dxz     :     0.023947
      dyz     :     0.003285
      dx2y2   :     0.014938
      dxy     :     0.022989
      f0      :     0.001109  f :     0.009737
      f+1     :     0.001332
      f-1     :     0.000113
      f+2     :     0.001918
      f-2     :     0.000732
      f+3     :     0.001903
      f-3     :     0.002629
 23 H s       :     0.758655  s :     0.758655
      pz      :     0.060902  p :     0.190178
      px      :     0.055790
      py      :     0.073486
      dz2     :     0.016431  d :     0.069089
      dxz     :     0.010028
      dyz     :     0.014574
      dx2y2   :     0.016041
      dxy     :     0.012014
      f0      :     0.000868  f :     0.009631
      f+1     :     0.000271
      f-1     :     0.002669
      f+2     :     0.001812
      f-2     :     0.001732
      f+3     :     0.000816
      f-3     :     0.001463
 24 H s       :     0.758881  s :     0.758881
      pz      :     0.051221  p :     0.185807
      px      :     0.085066
      py      :     0.049520
      dz2     :     0.007394  d :     0.068573
      dxz     :     0.021428
      dyz     :     0.004683
      dx2y2   :     0.015122
      dxy     :     0.019945
      f0      :     0.000844  f :     0.009627
      f+1     :     0.001832
      f-1     :     0.000038
      f+2     :     0.001817
      f-2     :     0.001098
      f+3     :     0.001820
      f-3     :     0.002177
 25 H s       :     0.759028  s :     0.759028
      pz      :     0.056429  p :     0.184654
      px      :     0.049866
      py      :     0.078358
      dz2     :     0.012629  d :     0.068079
      dxz     :     0.007626
      dyz     :     0.017192
      dx2y2   :     0.014164
      dxy     :     0.016469
      f0      :     0.000570  f :     0.009557
      f+1     :     0.000048
      f-1     :     0.002740
      f+2     :     0.001599
      f-2     :     0.001665
      f+3     :     0.001459
      f-3     :     0.001476
 26 H s       :     0.752694  s :     0.752694
      pz      :     0.055835  p :     0.189982
      px      :     0.088160
      py      :     0.045987
      dz2     :     0.006982  d :     0.070120
      dxz     :     0.023417
      dyz     :     0.004488
      dx2y2   :     0.014735
      dxy     :     0.020498
      f0      :     0.000898  f :     0.009680
      f+1     :     0.001811
      f-1     :     0.000022
      f+2     :     0.001963
      f-2     :     0.001153
      f+3     :     0.001636
      f-3     :     0.002197
 27 H s       :     0.751530  s :     0.751530
      pz      :     0.076678  p :     0.188873
      px      :     0.067911
      py      :     0.044285
      dz2     :     0.021105  d :     0.068745
      dxz     :     0.013834
      dyz     :     0.017873
      dx2y2   :     0.009645
      dxy     :     0.006289
      f0      :     0.002009  f :     0.009638
      f+1     :     0.002234
      f-1     :     0.001497
      f+2     :     0.001594
      f-2     :     0.001635
      f+3     :     0.000448
      f-3     :     0.000220
 28 H s       :     0.777373  s :     0.777373
      pz      :     0.075957  p :     0.192282
      px      :     0.066965
      py      :     0.049360
      dz2     :     0.020383  d :     0.067405
      dxz     :     0.013544
      dyz     :     0.018633
      dx2y2   :     0.008990
      dxy     :     0.005854
      f0      :     0.002079  f :     0.009485
      f+1     :     0.002116
      f-1     :     0.001571
      f+2     :     0.001581
      f-2     :     0.001555
      f+3     :     0.000388
      f-3     :     0.000194
 29 H s       :     0.781509  s :     0.781509
      pz      :     0.056188  p :     0.193317
      px      :     0.086319
      py      :     0.050810
      dz2     :     0.006118  d :     0.067731
      dxz     :     0.023324
      dyz     :     0.003515
      dx2y2   :     0.013787
      dxy     :     0.020987
      f0      :     0.000970  f :     0.009458
      f+1     :     0.001588
      f-1     :     0.000037
      f+2     :     0.001933
      f-2     :     0.000920
      f+3     :     0.001714
      f-3     :     0.002297
 30 H s       :     0.781577  s :     0.781577
      pz      :     0.059431  p :     0.190408
      px      :     0.054338
      py      :     0.076639
      dz2     :     0.012694  d :     0.066997
      dxz     :     0.006801
      dyz     :     0.016034
      dx2y2   :     0.014576
      dxy     :     0.016893
      f0      :     0.000574  f :     0.009405
      f+1     :     0.000030
      f-1     :     0.002578
      f+2     :     0.001579
      f-2     :     0.001509
      f+3     :     0.001480
      f-3     :     0.001656
 31 H s       :     0.780910  s :     0.780910
      pz      :     0.053188  p :     0.191875
      px      :     0.082797
      py      :     0.055890
      dz2     :     0.007241  d :     0.067453
      dxz     :     0.020143
      dyz     :     0.004833
      dx2y2   :     0.015093
      dxy     :     0.020142
      f0      :     0.000820  f :     0.009433
      f+1     :     0.001735
      f-1     :     0.000073
      f+2     :     0.001684
      f-2     :     0.001082
      f+3     :     0.001941
      f-3     :     0.002098
 32 H s       :     0.780052  s :     0.780052
      pz      :     0.064643  p :     0.191232
      px      :     0.053886
      py      :     0.072703
      dz2     :     0.016698  d :     0.066914
      dxz     :     0.011481
      dyz     :     0.013650
      dx2y2   :     0.014554
      dxy     :     0.010531
      f0      :     0.000874  f :     0.009366
      f+1     :     0.000462
      f-1     :     0.002632
      f+2     :     0.001791
      f-2     :     0.001754
      f+3     :     0.000703
      f-3     :     0.001149
 33 H s       :     0.781511  s :     0.781511
      pz      :     0.059852  p :     0.191816
      px      :     0.051759
      py      :     0.080205
      dz2     :     0.012628  d :     0.067283
      dxz     :     0.007424
      dyz     :     0.017272
      dx2y2   :     0.012699
      dxy     :     0.017260
      f0      :     0.000555  f :     0.009410
      f+1     :     0.000063
      f-1     :     0.002705
      f+2     :     0.001598
      f-2     :     0.001712
      f+3     :     0.001517
      f-3     :     0.001260
 34 H s       :     0.685574  s :     0.685574
      pz      :     0.067506  p :     0.346401
      px      :     0.189491
      py      :     0.089403
      dz2     :     0.012975  d :     0.124420
      dxz     :     0.037036
      dyz     :     0.003710
      dx2y2   :     0.026331
      dxy     :     0.044368
      f0      :     0.001963  f :     0.022302
      f+1     :     0.003960
      f-1     :     0.000292
      f+2     :     0.004056
      f-2     :     0.001418
      f+3     :     0.003315
      f-3     :     0.007299
 35 H s       :     0.776715  s :     0.776715
      pz      :     0.081217  p :     0.190114
      px      :     0.058934
      py      :     0.049963
      dz2     :     0.020436  d :     0.067132
      dxz     :     0.015565
      dyz     :     0.021408
      dx2y2   :     0.006152
      dxy     :     0.003571
      f0      :     0.002640  f :     0.009414
      f+1     :     0.001896
      f-1     :     0.002292
      f+2     :     0.001299
      f-2     :     0.001047
      f+3     :     0.000143
      f-3     :     0.000096
 36 H s       :     0.780185  s :     0.780185
      pz      :     0.061095  p :     0.190944
      px      :     0.053409
      py      :     0.076440
      dz2     :     0.014546  d :     0.066893
      dxz     :     0.006125
      dyz     :     0.015236
      dx2y2   :     0.013746
      dxy     :     0.017240
      f0      :     0.000630  f :     0.009380
      f+1     :     0.000019
      f-1     :     0.002704
      f+2     :     0.001549
      f-2     :     0.001443
      f+3     :     0.001503
      f-3     :     0.001532
 37 H s       :     0.781310  s :     0.781310
      pz      :     0.053972  p :     0.192973
      px      :     0.088168
      py      :     0.050833
      dz2     :     0.004460  d :     0.067794
      dxz     :     0.024594
      dyz     :     0.002050
      dx2y2   :     0.014819
      dxy     :     0.021870
      f0      :     0.001248  f :     0.009447
      f+1     :     0.001062
      f-1     :     0.000145
      f+2     :     0.001944
      f-2     :     0.000510
      f+3     :     0.002013
      f-3     :     0.002526
 38 H s       :     0.779530  s :     0.779530
      pz      :     0.084960  p :     0.188715
      px      :     0.047698
      py      :     0.056058
      dz2     :     0.019841  d :     0.065379
      dxz     :     0.018931
      dyz     :     0.016514
      dx2y2   :     0.005449
      dxy     :     0.004645
      f0      :     0.002622  f :     0.009749
      f+1     :     0.002103
      f-1     :     0.002004
      f+2     :     0.001428
      f-2     :     0.001287
      f+3     :     0.000138
      f-3     :     0.000167
 39 C s       :     2.604598  s :     2.604598
      pz      :     0.788826  p :     2.610826
      px      :     0.944336
      py      :     0.877664
      dz2     :     0.141905  d :     0.949658
      dxz     :     0.187060
      dyz     :     0.174709
      dx2y2   :     0.224309
      dxy     :     0.221675
      f0      :     0.023075  f :     0.263919
      f+1     :     0.028559
      f-1     :     0.030779
      f+2     :     0.047780
      f-2     :     0.042106
      f+3     :     0.030561
      f-3     :     0.061060
      g0      :     0.002345  g :     0.035207
      g+1     :     0.001983
      g-1     :     0.005315
      g+2     :     0.003984
      g-2     :     0.003827
      g+3     :     0.004370
      g-3     :     0.008244
      g+4     :     0.002787
      g-4     :     0.002352
 40 H s       :     0.776265  s :     0.776265
      pz      :     0.061521  p :     0.195001
      px      :     0.073421
      py      :     0.060059
      dz2     :     0.016277  d :     0.066547
      dxz     :     0.013976
      dyz     :     0.009799
      dx2y2   :     0.014363
      dxy     :     0.012132
      f0      :     0.000926  f :     0.009794
      f+1     :     0.002297
      f-1     :     0.000871
      f+2     :     0.001731
      f-2     :     0.001655
      f+3     :     0.001286
      f-3     :     0.001028
 41 H s       :     0.770555  s :     0.770555
      pz      :     0.055006  p :     0.187412
      px      :     0.049797
      py      :     0.082610
      dz2     :     0.010426  d :     0.067984
      dxz     :     0.008650
      dyz     :     0.017417
      dx2y2   :     0.017644
      dxy     :     0.013846
      f0      :     0.000643  f :     0.009578
      f+1     :     0.000309
      f-1     :     0.002106
      f+2     :     0.001636
      f-2     :     0.001703
      f+3     :     0.001309
      f-3     :     0.001872
 42 H s       :     0.773416  s :     0.773416
      pz      :     0.069265  p :     0.187915
      px      :     0.046582
      py      :     0.072068
      dz2     :     0.018125  d :     0.067707
      dxz     :     0.013580
      dyz     :     0.014378
      dx2y2   :     0.010190
      dxy     :     0.011435
      f0      :     0.001208  f :     0.009446
      f+1     :     0.000703
      f-1     :     0.002606
      f+2     :     0.001523
      f-2     :     0.002053
      f+3     :     0.000757
      f-3     :     0.000596
 43 C s       :     2.573005  s :     2.573005
      pz      :     0.787719  p :     2.728664
      px      :     0.972186
      py      :     0.968759
      dz2     :     0.057628  d :     0.626810
      dxz     :     0.087184
      dyz     :     0.091948
      dx2y2   :     0.178172
      dxy     :     0.211877
      f0      :     0.010045  f :     0.154589
      f+1     :     0.011267
      f-1     :     0.012310
      f+2     :     0.026107
      f-2     :     0.011866
      f+3     :     0.031931
      f-3     :     0.051063
      g0      :     0.000879  g :     0.014528
      g+1     :     0.001145
      g-1     :     0.001078
      g+2     :     0.001310
      g-2     :     0.001383
      g+3     :     0.001342
      g-3     :     0.001016
      g+4     :     0.003520
      g-4     :     0.002855
 44 C s       :     2.580192  s :     2.580192
      pz      :     0.758755  p :     2.681754
      px      :     0.973514
      py      :     0.949485
      dz2     :     0.047037  d :     0.508534
      dxz     :     0.091618
      dyz     :     0.037705
      dx2y2   :     0.173453
      dxy     :     0.158722
      f0      :     0.006849  f :     0.116810
      f+1     :     0.008818
      f-1     :     0.008300
      f+2     :     0.015813
      f-2     :     0.013903
      f+3     :     0.027236
      f-3     :     0.035890
      g0      :     0.000852  g :     0.011836
      g+1     :     0.001292
      g-1     :     0.000588
      g+2     :     0.000883
      g-2     :     0.001251
      g+3     :     0.001088
      g-3     :     0.000932
      g+4     :     0.001952
      g-4     :     0.002998
 45 C s       :     2.587685  s :     2.587685
      pz      :     0.782254  p :     2.709257
      px      :     0.941166
      py      :     0.985837
      dz2     :     0.045397  d :     0.505154
      dxz     :     0.031905
      dyz     :     0.093413
      dx2y2   :     0.189391
      dxy     :     0.145049
      f0      :     0.006424  f :     0.113701
      f+1     :     0.008002
      f-1     :     0.008752
      f+2     :     0.012082
      f-2     :     0.016657
      f+3     :     0.025242
      f-3     :     0.036543
      g0      :     0.000851  g :     0.011681
      g+1     :     0.000626
      g-1     :     0.001149
      g+2     :     0.000813
      g-2     :     0.001288
      g+3     :     0.001076
      g-3     :     0.000954
      g+4     :     0.002486
      g-4     :     0.002439
 46 C s       :     2.589162  s :     2.589162
      pz      :     0.765835  p :     2.700236
      px      :     0.972197
      py      :     0.962203
      dz2     :     0.037103  d :     0.509393
      dxz     :     0.072090
      dyz     :     0.063635
      dx2y2   :     0.140134
      dxy     :     0.196431
      f0      :     0.007656  f :     0.114102
      f+1     :     0.007880
      f-1     :     0.007282
      f+2     :     0.020991
      f-2     :     0.007072
      f+3     :     0.025972
      f-3     :     0.037249
      g0      :     0.000636  g :     0.011637
      g+1     :     0.001106
      g-1     :     0.000985
      g+2     :     0.001280
      g-2     :     0.000872
      g+3     :     0.000930
      g-3     :     0.000611
      g+4     :     0.003248
      g-4     :     0.001967
 47 C s       :     2.587518  s :     2.587518
      pz      :     0.781535  p :     2.710416
      px      :     0.986107
      py      :     0.942775
      dz2     :     0.045219  d :     0.505714
      dxz     :     0.090590
      dyz     :     0.034160
      dx2y2   :     0.175013
      dxy     :     0.160730
      f0      :     0.006455  f :     0.113779
      f+1     :     0.008442
      f-1     :     0.008160
      f+2     :     0.014218
      f-2     :     0.014153
      f+3     :     0.026640
      f-3     :     0.035710
      g0      :     0.000815  g :     0.011680
      g+1     :     0.001214
      g-1     :     0.000611
      g+2     :     0.000906
      g-2     :     0.001237
      g+3     :     0.001001
      g-3     :     0.000895
      g+4     :     0.001963
      g-4     :     0.003038
 48 C s       :     2.578928  s :     2.578928
      pz      :     0.762885  p :     2.689312
      px      :     0.944295
      py      :     0.982132
      dz2     :     0.046579  d :     0.512432
      dxz     :     0.033629
      dyz     :     0.099581
      dx2y2   :     0.186844
      dxy     :     0.145800
      f0      :     0.006558  f :     0.116402
      f+1     :     0.007922
      f-1     :     0.008925
      f+2     :     0.012662
      f-2     :     0.017360
      f+3     :     0.025144
      f-3     :     0.037832
      g0      :     0.000871  g :     0.011759
      g+1     :     0.000623
      g-1     :     0.001244
      g+2     :     0.000860
      g-2     :     0.001251
      g+3     :     0.001016
      g-3     :     0.000926
      g+4     :     0.002515
      g-4     :     0.002454
 49 H s       :     0.782226  s :     0.782226
      pz      :     0.052247  p :     0.191060
      px      :     0.047290
      py      :     0.091523
      dz2     :     0.005717  d :     0.065420
      dxz     :     0.002940
      dyz     :     0.017827
      dx2y2   :     0.018037
      dxy     :     0.020900
      f0      :     0.000951  f :     0.009729
      f+1     :     0.000335
      f-1     :     0.001110
      f+2     :     0.001159
      f-2     :     0.000819
      f+3     :     0.002369
      f-3     :     0.002985
 50 H s       :     0.795499  s :     0.795499
      pz      :     0.053485  p :     0.189767
      px      :     0.089988
      py      :     0.046294
      dz2     :     0.005336  d :     0.064911
      dxz     :     0.019410
      dyz     :     0.001541
      dx2y2   :     0.015920
      dxy     :     0.022703
      f0      :     0.000999  f :     0.009755
      f+1     :     0.001140
      f-1     :     0.000263
      f+2     :     0.001510
      f-2     :     0.000454
      f+3     :     0.002483
      f-3     :     0.002907
 51 H s       :     0.795704  s :     0.795704
      pz      :     0.054892  p :     0.189191
      px      :     0.064306
      py      :     0.069994
      dz2     :     0.006880  d :     0.064639
      dxz     :     0.009252
      dyz     :     0.011232
      dx2y2   :     0.023336
      dxy     :     0.013940
      f0      :     0.000744  f :     0.009707
      f+1     :     0.000764
      f-1     :     0.000939
      f+2     :     0.000669
      f-2     :     0.001650
      f+3     :     0.002237
      f-3     :     0.002704
 52 H s       :     0.795168  s :     0.795168
      pz      :     0.053759  p :     0.190080
      px      :     0.049362
      py      :     0.086959
      dz2     :     0.005284  d :     0.064977
      dxz     :     0.002796
      dyz     :     0.018199
      dx2y2   :     0.018176
      dxy     :     0.020522
      f0      :     0.001006  f :     0.009763
      f+1     :     0.000329
      f-1     :     0.001062
      f+2     :     0.001164
      f-2     :     0.000795
      f+3     :     0.002388
      f-3     :     0.003019
 53 H s       :     0.779955  s :     0.779955
      pz      :     0.052768  p :     0.192873
      px      :     0.094267
      py      :     0.045838
      dz2     :     0.005457  d :     0.065869
      dxz     :     0.019348
      dyz     :     0.001711
      dx2y2   :     0.016087
      dxy     :     0.023267
      f0      :     0.000966  f :     0.009739
      f+1     :     0.001149
      f-1     :     0.000265
      f+2     :     0.001459
      f-2     :     0.000513
      f+3     :     0.002525
      f-3     :     0.002862
 54 H s       :     0.792938  s :     0.792938
      pz      :     0.085170  p :     0.188797
      px      :     0.045325
      py      :     0.058301
      dz2     :     0.019460  d :     0.064906
      dxz     :     0.019337
      dyz     :     0.017430
      dx2y2   :     0.004323
      dxy     :     0.004356
      f0      :     0.002745  f :     0.009806
      f+1     :     0.002225
      f-1     :     0.002071
      f+2     :     0.001301
      f-2     :     0.001231
      f+3     :     0.000113
      f-3     :     0.000119
 55 O s       :     3.235825  s :     3.235825
      pz      :     1.321307  p :     4.245735
      px      :     1.515463
      py      :     1.408966
      dz2     :     0.014273  d :     0.103918
      dxz     :     0.019979
      dyz     :     0.027176
      dx2y2   :     0.022759
      dxy     :     0.019732
      f0      :     0.001723  f :     0.022186
      f+1     :     0.001376
      f-1     :     0.003618
      f+2     :     0.005333
      f-2     :     0.004699
      f+3     :     0.001955
      f-3     :     0.003482
      g0      :     0.000067  g :     0.001249
      g+1     :     0.000035
      g-1     :     0.000146
      g+2     :     0.000161
      g-2     :     0.000169
      g+3     :     0.000190
      g-3     :     0.000320
      g+4     :     0.000101
      g-4     :     0.000060
 56 C s       :     2.579154  s :     2.579154
      pz      :     0.921389  p :     2.698173
      px      :     0.950458
      py      :     0.826327
      dz2     :     0.113247  d :     0.508043
      dxz     :     0.140278
      dyz     :     0.078013
      dx2y2   :     0.095899
      dxy     :     0.080606
      f0      :     0.015756  f :     0.115810
      f+1     :     0.028228
      f-1     :     0.010311
      f+2     :     0.011670
      f-2     :     0.023002
      f+3     :     0.015863
      f-3     :     0.010981
      g0      :     0.001109  g :     0.011721
      g+1     :     0.001079
      g-1     :     0.001506
      g+2     :     0.001467
      g-2     :     0.002152
      g+3     :     0.001565
      g-3     :     0.001123
      g+4     :     0.000852
      g-4     :     0.000869
 57 C s       :     2.567111  s :     2.567111
      pz      :     0.876138  p :     2.698263
      px      :     1.014333
      py      :     0.807793
      dz2     :     0.132523  d :     0.657083
      dxz     :     0.175552
      dyz     :     0.087452
      dx2y2   :     0.134972
      dxy     :     0.126584
      f0      :     0.016049  f :     0.160238
      f+1     :     0.045996
      f-1     :     0.009718
      f+2     :     0.016492
      f-2     :     0.029428
      f+3     :     0.026511
      f-3     :     0.016044
      g0      :     0.001419  g :     0.014357
      g+1     :     0.001324
      g-1     :     0.001333
      g+2     :     0.001929
      g-2     :     0.001813
      g+3     :     0.002030
      g-3     :     0.001696
      g+4     :     0.001717
      g-4     :     0.001095
 58 C s       :     2.578958  s :     2.578958
      pz      :     0.919192  p :     2.701602
      px      :     0.953282
      py      :     0.829128
      dz2     :     0.103519  d :     0.509004
      dxz     :     0.152196
      dyz     :     0.073151
      dx2y2   :     0.092961
      dxy     :     0.087178
      f0      :     0.017352  f :     0.115744
      f+1     :     0.026114
      f-1     :     0.009844
      f+2     :     0.011624
      f-2     :     0.022032
      f+3     :     0.016153
      f-3     :     0.012624
      g0      :     0.001256  g :     0.011723
      g+1     :     0.000877
      g-1     :     0.001507
      g+2     :     0.001553
      g-2     :     0.001979
      g+3     :     0.001354
      g-3     :     0.001182
      g+4     :     0.001032
      g-4     :     0.000982
 59 C s       :     2.587534  s :     2.587534
      pz      :     0.922851  p :     2.712420
      px      :     0.956677
      py      :     0.832892
      dz2     :     0.116301  d :     0.510023
      dxz     :     0.139287
      dyz     :     0.077321
      dx2y2   :     0.095261
      dxy     :     0.081853
      f0      :     0.015478  f :     0.113966
      f+1     :     0.027967
      f-1     :     0.010024
      f+2     :     0.011425
      f-2     :     0.022399
      f+3     :     0.015812
      f-3     :     0.010860
      g0      :     0.001108  g :     0.011662
      g+1     :     0.001096
      g-1     :     0.001504
      g+2     :     0.001469
      g-2     :     0.002087
      g+3     :     0.001553
      g-3     :     0.001092
      g+4     :     0.000861
      g-4     :     0.000893
 60 C s       :     2.587958  s :     2.587958
      pz      :     0.893040  p :     2.714747
      px      :     0.999869
      py      :     0.821838
      dz2     :     0.089371  d :     0.509332
      dxz     :     0.129991
      dyz     :     0.063032
      dx2y2   :     0.115354
      dxy     :     0.111585
      f0      :     0.006201  f :     0.114174
      f+1     :     0.034424
      f-1     :     0.006268
      f+2     :     0.011538
      f-2     :     0.019827
      f+3     :     0.023622
      f-3     :     0.012295
      g0      :     0.001080  g :     0.011649
      g+1     :     0.001103
      g-1     :     0.000697
      g+2     :     0.001693
      g-2     :     0.001047
      g+3     :     0.001747
      g-3     :     0.001383
      g+4     :     0.001777
      g-4     :     0.001122
 61 C s       :     2.587493  s :     2.587493
      pz      :     0.918486  p :     2.710407
      px      :     0.961330
      py      :     0.830590
      dz2     :     0.104353  d :     0.509537
      dxz     :     0.152079
      dyz     :     0.071573
      dx2y2   :     0.092599
      dxy     :     0.088933
      f0      :     0.016939  f :     0.113972
      f+1     :     0.025970
      f-1     :     0.009673
      f+2     :     0.011379
      f-2     :     0.021429
      f+3     :     0.016093
      f-3     :     0.012489
      g0      :     0.001265  g :     0.011660
      g+1     :     0.000894
      g-1     :     0.001494
      g+2     :     0.001551
      g-2     :     0.001937
      g+3     :     0.001335
      g-3     :     0.001141
      g+4     :     0.001039
      g-4     :     0.001003
 62 C s       :     2.528870  s :     2.528870
      pz      :     0.903158  p :     2.700809
      px      :     0.929962
      py      :     0.867689
      dz2     :     0.076759  d :     0.519514
      dxz     :     0.133460
      dyz     :     0.122928
      dx2y2   :     0.119784
      dxy     :     0.066582
      f0      :     0.021500  f :     0.113834
      f+1     :     0.008838
      f-1     :     0.016324
      f+2     :     0.020302
      f-2     :     0.017164
      f+3     :     0.017287
      f-3     :     0.012419
      g0      :     0.000870  g :     0.006744
      g+1     :     0.000222
      g-1     :     0.001095
      g+2     :     0.000824
      g-2     :     0.000907
      g+3     :     0.000736
      g-3     :     0.000755
      g+4     :     0.000491
      g-4     :     0.000845
 63 C s       :     2.529246  s :     2.529246
      pz      :     0.891680  p :     2.633802
      px      :     0.832092
      py      :     0.910030
      dz2     :     0.124279  d :     0.732437
      dxz     :     0.151894
      dyz     :     0.156166
      dx2y2   :     0.149766
      dxy     :     0.150332
      f0      :     0.018284  f :     0.198005
      f+1     :     0.038910
      f-1     :     0.019608
      f+2     :     0.030337
      f-2     :     0.033969
      f+3     :     0.033294
      f-3     :     0.023603
      g0      :     0.000970  g :     0.014609
      g+1     :     0.002248
      g-1     :     0.000855
      g+2     :     0.001740
      g-2     :     0.001546
      g+3     :     0.002452
      g-3     :     0.002087
      g+4     :     0.001159
      g-4     :     0.001550
 64 C s       :     2.561392  s :     2.561392
      pz      :     0.933032  p :     2.665888
      px      :     0.954005
      py      :     0.778851
      dz2     :     0.142033  d :     0.784898
      dxz     :     0.259244
      dyz     :     0.084290
      dx2y2   :     0.149958
      dxy     :     0.149372
      f0      :     0.033323  f :     0.215553
      f+1     :     0.044323
      f-1     :     0.014294
      f+2     :     0.041562
      f-2     :     0.020491
      f+3     :     0.027245
      f-3     :     0.034315
      g0      :     0.002434  g :     0.023110
      g+1     :     0.003071
      g-1     :     0.001227
      g+2     :     0.003820
      g-2     :     0.001512
      g+3     :     0.003354
      g-3     :     0.001361
      g+4     :     0.002499
      g-4     :     0.003833
 65 C s       :     2.569530  s :     2.569530
      pz      :     0.953105  p :     2.702979
      px      :     0.944964
      py      :     0.804910
      dz2     :     0.198937  d :     0.759715
      dxz     :     0.182001
      dyz     :     0.126842
      dx2y2   :     0.145180
      dxy     :     0.106755
      f0      :     0.036000  f :     0.208530
      f+1     :     0.036266
      f-1     :     0.025234
      f+2     :     0.042233
      f-2     :     0.025305
      f+3     :     0.019585
      f-3     :     0.023908
      g0      :     0.001794  g :     0.023139
      g+1     :     0.003793
      g-1     :     0.002678
      g+2     :     0.003122
      g-2     :     0.003294
      g+3     :     0.002911
      g-3     :     0.002315
      g+4     :     0.001455
      g-4     :     0.001776
 66 C s       :     2.591026  s :     2.591026
      pz      :     0.916520  p :     2.623384
      px      :     0.965411
      py      :     0.741453
      dz2     :     0.322193  d :     1.094527
      dxz     :     0.255846
      dyz     :     0.205380
      dx2y2   :     0.179327
      dxy     :     0.131781
      f0      :     0.060790  f :     0.301170
      f+1     :     0.060836
      f-1     :     0.030900
      f+2     :     0.054636
      f-2     :     0.046380
      f+3     :     0.022482
      f-3     :     0.025145
      g0      :     0.005774  g :     0.044478
      g+1     :     0.008238
      g-1     :     0.004752
      g+2     :     0.007735
      g-2     :     0.005700
      g+3     :     0.005307
      g-3     :     0.003191
      g+4     :     0.001920
      g-4     :     0.001861
 67 N s       :     2.685561  s :     2.685561
      pz      :     1.097869  p :     3.309555
      px      :     1.062659
      py      :     1.149027
      dz2     :     0.085476  d :     0.321043
      dxz     :     0.088221
      dyz     :     0.053741
      dx2y2   :     0.054631
      dxy     :     0.038974
      f0      :     0.009446  f :     0.056167
      f+1     :     0.013781
      f-1     :     0.005870
      f+2     :     0.007298
      f-2     :     0.009674
      f+3     :     0.005694
      f-3     :     0.004405
      g0      :     0.000406  g :     0.003209
      g+1     :     0.000378
      g-1     :     0.000390
      g+2     :     0.000502
      g-2     :     0.000497
      g+3     :     0.000288
      g-3     :     0.000288
      g+4     :     0.000290
      g-4     :     0.000170
 68 N s       :     2.867456  s :     2.867456
      pz      :     1.229157  p :     3.361539
      px      :     1.147548
      py      :     0.984833
      dz2     :     0.051908  d :     0.302119
      dxz     :     0.089349
      dyz     :     0.025723
      dx2y2   :     0.068128
      dxy     :     0.067010
      f0      :     0.008954  f :     0.062130
      f+1     :     0.012749
      f-1     :     0.004548
      f+2     :     0.012464
      f-2     :     0.007253
      f+3     :     0.006674
      f-3     :     0.009488
      g0      :     0.000357  g :     0.004076
      g+1     :     0.000581
      g-1     :     0.000228
      g+2     :     0.000568
      g-2     :     0.000343
      g+3     :     0.000656
      g-3     :     0.000395
      g+4     :     0.000383
      g-4     :     0.000564
 69 C s       :     2.603522  s :     2.603522
      pz      :     0.955449  p :     2.701087
      px      :     0.943772
      py      :     0.801866
      dz2     :     0.184915  d :     0.622273
      dxz     :     0.136471
      dyz     :     0.121316
      dx2y2   :     0.121375
      dxy     :     0.058195
      f0      :     0.025323  f :     0.156363
      f+1     :     0.032086
      f-1     :     0.020694
      f+2     :     0.029798
      f-2     :     0.023287
      f+3     :     0.014317
      f-3     :     0.010857
      g0      :     0.001300  g :     0.018120
      g+1     :     0.002830
      g-1     :     0.002339
      g+2     :     0.002607
      g-2     :     0.002995
      g+3     :     0.002390
      g-3     :     0.001928
      g+4     :     0.000986
      g-4     :     0.000745
 70 C s       :     2.603131  s :     2.603131
      pz      :     0.951906  p :     2.707345
      px      :     0.950159
      py      :     0.805280
      dz2     :     0.097536  d :     0.619373
      dxz     :     0.240509
      dyz     :     0.058208
      dx2y2   :     0.103241
      dxy     :     0.119879
      f0      :     0.028953  f :     0.155952
      f+1     :     0.025204
      f-1     :     0.012802
      f+2     :     0.033315
      f-2     :     0.011393
      f+3     :     0.016283
      f-3     :     0.028001
      g0      :     0.002086  g :     0.018085
      g+1     :     0.002113
      g-1     :     0.001117
      g+2     :     0.003053
      g-2     :     0.001300
      g+3     :     0.002333
      g-3     :     0.001056
      g+4     :     0.001856
      g-4     :     0.003171
 71 N s       :     2.872230  s :     2.872230
      pz      :     1.234769  p :     3.346705
      px      :     1.142701
      py      :     0.969235
      dz2     :     0.051863  d :     0.304258
      dxz     :     0.090949
      dyz     :     0.025632
      dx2y2   :     0.065588
      dxy     :     0.070225
      f0      :     0.009537  f :     0.062496
      f+1     :     0.012412
      f-1     :     0.004813
      f+2     :     0.012771
      f-2     :     0.007334
      f+3     :     0.006105
      f-3     :     0.009524
      g0      :     0.000345  g :     0.004083
      g+1     :     0.000606
      g-1     :     0.000270
      g+2     :     0.000556
      g-2     :     0.000337
      g+3     :     0.000667
      g-3     :     0.000419
      g+4     :     0.000344
      g-4     :     0.000540
 72 O s       :     3.247466  s :     3.247466
      pz      :     1.473240  p :     4.313695
      px      :     1.482680
      py      :     1.357775
      dz2     :     0.026039  d :     0.096007
      dxz     :     0.027764
      dyz     :     0.016797
      dx2y2   :     0.015695
      dxy     :     0.009712
      f0      :     0.004116  f :     0.021545
      f+1     :     0.004878
      f-1     :     0.002127
      f+2     :     0.004427
      f-2     :     0.003412
      f+3     :     0.001556
      f-3     :     0.001028
      g0      :     0.000098  g :     0.001208
      g+1     :     0.000300
      g-1     :     0.000071
      g+2     :     0.000183
      g-2     :     0.000185
      g+3     :     0.000181
      g-3     :     0.000127
      g+4     :     0.000038
      g-4     :     0.000026
 73 H s       :     0.688676  s :     0.688676
      pz      :     0.067068  p :     0.370752
      px      :     0.208857
      py      :     0.094827
      dz2     :     0.013707  d :     0.124247
      dxz     :     0.034736
      dyz     :     0.004199
      dx2y2   :     0.030385
      dxy     :     0.041220
      f0      :     0.001845  f :     0.022019
      f+1     :     0.003855
      f-1     :     0.000491
      f+2     :     0.003670
      f-2     :     0.001587
      f+3     :     0.004750
      f-3     :     0.005821
 74 H s       :     0.808912  s :     0.808912
      pz      :     0.043882  p :     0.186080
      px      :     0.094569
      py      :     0.047630
      dz2     :     0.006454  d :     0.064342
      dxz     :     0.022075
      dyz     :     0.001100
      dx2y2   :     0.014359
      dxy     :     0.020354
      f0      :     0.001086  f :     0.009618
      f+1     :     0.001671
      f-1     :     0.000133
      f+2     :     0.002029
      f-2     :     0.000310
      f+3     :     0.001755
      f-3     :     0.002633
 75 H s       :     0.808965  s :     0.808965
      pz      :     0.068261  p :     0.186283
      px      :     0.059834
      py      :     0.058188
      dz2     :     0.017092  d :     0.064473
      dxz     :     0.013506
      dyz     :     0.011129
      dx2y2   :     0.012466
      dxy     :     0.010281
      f0      :     0.001254  f :     0.009654
      f+1     :     0.001995
      f-1     :     0.001037
      f+2     :     0.001934
      f-2     :     0.001664
      f+3     :     0.000970
      f-3     :     0.000799
 76 H s       :     0.785554  s :     0.785554
      pz      :     0.052744  p :     0.190807
      px      :     0.083444
      py      :     0.054619
      dz2     :     0.010404  d :     0.065548
      dxz     :     0.017557
      dyz     :     0.004815
      dx2y2   :     0.015863
      dxy     :     0.016909
      f0      :     0.000704  f :     0.009729
      f+1     :     0.002306
      f-1     :     0.000222
      f+2     :     0.001515
      f-2     :     0.001225
      f+3     :     0.002006
      f-3     :     0.001752
 77 H s       :     0.797383  s :     0.797383
      pz      :     0.056982  p :     0.190161
      px      :     0.078408
      py      :     0.054771
      dz2     :     0.012445  d :     0.064891
      dxz     :     0.015694
      dyz     :     0.006489
      dx2y2   :     0.015209
      dxy     :     0.015053
      f0      :     0.000640  f :     0.009728
      f+1     :     0.002512
      f-1     :     0.000321
      f+2     :     0.001551
      f-2     :     0.001488
      f+3     :     0.001800
      f-3     :     0.001416
 78 H s       :     0.798358  s :     0.798358
      pz      :     0.080757  p :     0.190589
      px      :     0.044151
      py      :     0.065682
      dz2     :     0.018629  d :     0.064854
      dxz     :     0.017559
      dyz     :     0.014972
      dx2y2   :     0.005942
      dxy     :     0.007752
      f0      :     0.002167  f :     0.009738
      f+1     :     0.001497
      f-1     :     0.002010
      f+2     :     0.001443
      f-2     :     0.002034
      f+3     :     0.000322
      f-3     :     0.000265
 79 H s       :     0.797605  s :     0.797605
      pz      :     0.053298  p :     0.190477
      px      :     0.082677
      py      :     0.054502
      dz2     :     0.010029  d :     0.064915
      dxz     :     0.017655
      dyz     :     0.004759
      dx2y2   :     0.015620
      dxy     :     0.016854
      f0      :     0.000707  f :     0.009733
      f+1     :     0.002284
      f-1     :     0.000232
      f+2     :     0.001508
      f-2     :     0.001233
      f+3     :     0.002025
      f-3     :     0.001743
 80 H s       :     0.786928  s :     0.786928
      pz      :     0.057487  p :     0.191011
      px      :     0.078025
      py      :     0.055499
      dz2     :     0.012905  d :     0.065786
      dxz     :     0.015636
      dyz     :     0.006643
      dx2y2   :     0.015450
      dxy     :     0.015152
      f0      :     0.000642  f :     0.009735
      f+1     :     0.002537
      f-1     :     0.000309
      f+2     :     0.001556
      f-2     :     0.001491
      f+3     :     0.001781
      f-3     :     0.001419
 81 H s       :     0.763162  s :     0.763162
      pz      :     0.060496  p :     0.189850
      px      :     0.077622
      py      :     0.051732
      dz2     :     0.014795  d :     0.068743
      dxz     :     0.015865
      dyz     :     0.009017
      dx2y2   :     0.015755
      dxy     :     0.013312
      f0      :     0.000688  f :     0.009654
      f+1     :     0.002815
      f-1     :     0.000239
      f+2     :     0.001657
      f-2     :     0.001764
      f+3     :     0.001525
      f-3     :     0.000967
 82 H s       :     0.760328  s :     0.760328
      pz      :     0.061042  p :     0.188060
      px      :     0.078498
      py      :     0.048519
      dz2     :     0.015706  d :     0.068684
      dxz     :     0.015811
      dyz     :     0.009059
      dx2y2   :     0.013714
      dxy     :     0.014394
      f0      :     0.000765  f :     0.009695
      f+1     :     0.002948
      f-1     :     0.000166
      f+2     :     0.001616
      f-2     :     0.001882
      f+3     :     0.001303
      f-3     :     0.001015
 83 H s       :     0.762119  s :     0.762119
      pz      :     0.080058  p :     0.186763
      px      :     0.044237
      py      :     0.062468
      dz2     :     0.020050  d :     0.068160
      dxz     :     0.019703
      dyz     :     0.016656
      dx2y2   :     0.008002
      dxy     :     0.003749
      f0      :     0.002361  f :     0.009591
      f+1     :     0.001905
      f-1     :     0.002091
      f+2     :     0.001652
      f-2     :     0.001162
      f+3     :     0.000118
      f-3     :     0.000302


                      *****************************
                      * MAYER POPULATION ANALYSIS *
                      *****************************

  NA   - Mulliken gross atomic population
  ZA   - Total nuclear charge
  QA   - Mulliken gross atomic charge
  VA   - Mayer's total valence
  BVA  - Mayer's bonded valence
  FA   - Mayer's free valence

  ATOM       NA         ZA         QA         VA         BVA        FA
  0 C      6.0372     6.0000    -0.0372     3.8886     3.8886     0.0000
  1 C      6.0899     6.0000    -0.0899     3.9623     3.9623     0.0000
  2 C      6.1194     6.0000    -0.1194     3.7998     3.7998    -0.0000
  3 C      5.9533     6.0000     0.0467     3.8235     3.8235    -0.0000
  4 C      5.7496     6.0000     0.2504     4.1227     4.1227    -0.0000
  5 N      7.3606     7.0000    -0.3606     3.1420     3.1420     0.0000
  6 C      6.1490     6.0000    -0.1490     3.8637     3.8637     0.0000
  7 C      6.0187     6.0000    -0.0187     4.0886     4.0886    -0.0000
  8 C      6.1569     6.0000    -0.1569     3.8654     3.8654     0.0000
  9 C      5.6489     6.0000     0.3511     3.6972     3.6972     0.0000
 10 N      7.2768     7.0000    -0.2768     3.0617     3.0617     0.0000
 11 C      6.0805     6.0000    -0.0805     4.1232     4.1232     0.0000
 12 C      5.8364     6.0000     0.1636     3.8027     3.8027     0.0000
 13 O      8.3031     8.0000    -0.3031     2.2524     2.2524     0.0000
 14 C      6.0935     6.0000    -0.0935     3.7254     3.7254    -0.0000
 15 C      6.0038     6.0000    -0.0038     3.6504     3.6504    -0.0000
 16 C      6.0277     6.0000    -0.0277     3.7478     3.7478    -0.0000
 17 C      6.0880     6.0000    -0.0880     3.8373     3.8373    -0.0000
 18 C      6.2985     6.0000    -0.2985     3.9503     3.9503    -0.0000
 19 C      6.2765     6.0000    -0.2765     3.9978     3.9978     0.0000
 20 C      6.3016     6.0000    -0.3016     3.9945     3.9945     0.0000
 21 O      8.4356     8.0000    -0.4356     2.0965     2.0965     0.0000
 22 H      0.8890     1.0000     0.1110     0.9846     0.9846     0.0000
 23 H      0.8687     1.0000     0.1313     0.9714     0.9714    -0.0000
 24 H      0.8787     1.0000     0.1213     0.9896     0.9896    -0.0000
 25 H      0.8670     1.0000     0.1330     0.9820     0.9820    -0.0000
 26 H      0.8952     1.0000     0.1048     0.9878     0.9878     0.0000
 27 H      0.8569     1.0000     0.1431     0.9874     0.9874     0.0000
 28 H      0.8852     1.0000     0.1148     1.0052     1.0052     0.0000
 29 H      0.9168     1.0000     0.0832     0.9957     0.9957     0.0000
 30 H      0.8950     1.0000     0.1050     0.9957     0.9957     0.0000
 31 H      0.9133     1.0000     0.0867     1.0005     1.0005    -0.0000
 32 H      0.8995     1.0000     0.1005     0.9997     0.9997     0.0000
 33 H      0.9126     1.0000     0.0874     1.0024     1.0024     0.0000
 34 H      0.7923     1.0000     0.2077     1.0466     1.0466     0.0000
 35 H      0.8804     1.0000     0.1196     1.0002     1.0002     0.0000
 36 H      0.8881     1.0000     0.1119     0.9932     0.9932     0.0000
 37 H      0.9235     1.0000     0.0765     0.9999     0.9999    -0.0000
 38 H      0.8568     1.0000     0.1432     0.9942     0.9942     0.0000
 39 C      5.9409     6.0000     0.0591     3.9911     3.9911     0.0000
 40 H      0.9425     1.0000     0.0575     1.0188     1.0188    -0.0000
 41 H      0.8528     1.0000     0.1472     0.9456     0.9456     0.0000
 42 H      0.9093     1.0000     0.0907     0.9755     0.9755     0.0000
 43 C      5.7973     6.0000     0.2027     3.5973     3.5973    -0.0000
 44 C      6.1303     6.0000    -0.1303     3.8361     3.8361    -0.0000
 45 C      6.1261     6.0000    -0.1261     3.8919     3.8919    -0.0000
 46 C      6.0882     6.0000    -0.0882     3.9122     3.9122     0.0000
 47 C      6.1318     6.0000    -0.1318     3.9136     3.9136     0.0000
 48 C      6.0820     6.0000    -0.0820     3.8094     3.8094    -0.0000
 49 H      0.8808     1.0000     0.1192     0.9841     0.9841    -0.0000
 50 H      0.8954     1.0000     0.1046     0.9858     0.9858    -0.0000
 51 H      0.8985     1.0000     0.1015     0.9871     0.9871     0.0000
 52 H      0.8954     1.0000     0.1046     0.9873     0.9873     0.0000
 53 H      0.9119     1.0000     0.0881     1.0029     1.0029    -0.0000
 54 H      0.8944     1.0000     0.1056     0.9827     0.9827    -0.0000
 55 O      8.3009     8.0000    -0.3009     2.1181     2.1181     0.0000
 56 C      6.1015     6.0000    -0.1015     3.8335     3.8335    -0.0000
 57 C      5.8819     6.0000     0.1181     3.6790     3.6790    -0.0000
 58 C      6.1141     6.0000    -0.1141     3.8575     3.8575    -0.0000
 59 C      6.1228     6.0000    -0.1228     3.9143     3.9143    -0.0000
 60 C      6.1026     6.0000    -0.1026     3.9193     3.9193     0.0000
 61 C      6.1287     6.0000    -0.1287     3.9242     3.9242    -0.0000
 62 C      6.2996     6.0000    -0.2996     3.9918     3.9918     0.0000
 63 C      5.7905     6.0000     0.2095     3.8637     3.8637     0.0000
 64 C      5.9142     6.0000     0.0858     3.8563     3.8563     0.0000
 65 C      5.9062     6.0000     0.0938     3.9333     3.9333    -0.0000
 66 C      5.8482     6.0000     0.1518     4.2160     4.2160     0.0000
 67 N      7.2446     7.0000    -0.2446     3.1080     3.1080     0.0000
 68 N      7.2390     7.0000    -0.2390     3.0879     3.0879    -0.0000
 69 C      6.0067     6.0000    -0.0067     3.8698     3.8698    -0.0000
 70 C      6.0296     6.0000    -0.0296     3.8450     3.8450    -0.0000
 71 N      7.1942     7.0000    -0.1942     3.1018     3.1018    -0.0000
 72 O      8.3829     8.0000    -0.3829     2.1486     2.1486     0.0000
 73 H      0.7924     1.0000     0.2076     1.0292     1.0292     0.0000
 74 H      0.8521     1.0000     0.1479     0.9519     0.9519    -0.0000
 75 H      0.8461     1.0000     0.1539     0.9580     0.9580    -0.0000
 76 H      0.9113     1.0000     0.0887     1.0022     1.0022    -0.0000
 77 H      0.8999     1.0000     0.1001     0.9876     0.9876     0.0000
 78 H      0.9058     1.0000     0.0942     0.9915     0.9915     0.0000
 79 H      0.8996     1.0000     0.1004     0.9873     0.9873     0.0000
 80 H      0.9226     1.0000     0.0774     1.0071     1.0071    -0.0000
 81 H      0.8777     1.0000     0.1223     0.9809     0.9809     0.0000
 82 H      0.8835     1.0000     0.1165     0.9913     0.9913     0.0000
 83 H      0.8987     1.0000     0.1013     1.0064     1.0064    -0.0000

  Mayer bond orders larger than 0.100000
B(  0-C ,  1-C ) :   0.9652 B(  0-C ,  5-N ) :   0.9770 B(  0-C , 41-H ) :   0.9167 
B(  0-C , 42-H ) :   0.9456 B(  1-C ,  2-C ) :   0.9500 B(  1-C ,  8-C ) :   0.9647 
B(  1-C , 19-C ) :   1.0772 B(  2-C ,  3-C ) :   0.9328 B(  2-C , 24-H ) :   0.9349 
B(  2-C , 25-H ) :   0.9496 B(  3-C ,  4-C ) :   0.9190 B(  3-C ,  6-C ) :   0.9557 
B(  3-C , 20-C ) :   1.0721 B(  4-C ,  5-N ) :   1.2785 B(  4-C , 21-O ) :   1.8526 
B(  5-N , 34-H ) :   0.8591 B(  6-C ,  7-C ) :   0.9579 B(  6-C , 26-H ) :   0.9289 
B(  6-C , 27-H ) :   0.9268 B(  7-C ,  8-C ) :   0.9430 B(  7-C ,  9-C ) :   1.0089 
B(  7-C , 18-C ) :   1.0204 B(  8-C , 22-H ) :   0.9399 B(  8-C , 23-H ) :   0.9404 
B(  9-C , 10-N ) :   1.6136 B(  9-C , 13-O ) :   0.9985 B( 10-N , 11-C ) :   1.2681 
B( 11-C , 12-C ) :   1.2497 B( 11-C , 14-C ) :   1.3586 B( 12-C , 13-O ) :   1.0960 
B( 12-C , 17-C ) :   1.3419 B( 14-C , 15-C ) :   1.2564 B( 14-C , 38-H ) :   0.9041 
B( 15-C , 16-C ) :   1.2662 B( 15-C , 39-C ) :   0.9886 B( 16-C , 17-C ) :   1.3988 
B( 16-C , 40-H ) :   0.9704 B( 17-C , 54-H ) :   0.9415 B( 18-C , 35-H ) :   0.9603 
B( 18-C , 36-H ) :   0.9583 B( 18-C , 37-H ) :   0.9549 B( 19-C , 31-H ) :   0.9604 
B( 19-C , 32-H ) :   0.9569 B( 19-C , 33-H ) :   0.9567 B( 20-C , 28-H ) :   0.9594 
B( 20-C , 29-H ) :   0.9525 B( 20-C , 30-H ) :   0.9569 B( 21-O , 73-H ) :   0.1209 
B( 34-H , 72-O ) :   0.1240 B( 39-C , 43-C ) :   0.9704 B( 39-C , 55-O ) :   1.9714 
B( 43-C , 44-C ) :   1.2847 B( 43-C , 48-C ) :   1.2772 B( 44-C , 45-C ) :   1.3897 
B( 44-C , 49-H ) :   0.9710 B( 45-C , 46-C ) :   1.3810 B( 45-C , 50-H ) :   0.9582 
B( 46-C , 47-C ) :   1.3912 B( 46-C , 51-H ) :   0.9574 B( 47-C , 48-C ) :   1.3970 
B( 47-C , 52-H ) :   0.9582 B( 48-C , 53-H ) :   0.9634 B( 56-C , 57-C ) :   1.2914 
B( 56-C , 61-C ) :   1.4031 B( 56-C , 76-H ) :   0.9603 B( 57-C , 58-C ) :   1.3185 
B( 57-C , 62-C ) :   0.9621 B( 58-C , 59-C ) :   1.4011 B( 58-C , 80-H ) :   0.9586 
B( 59-C , 60-C ) :   1.3967 B( 59-C , 79-H ) :   0.9583 B( 60-C , 61-C ) :   1.3948 
B( 60-C , 78-H ) :   0.9614 B( 61-C , 77-H ) :   0.9589 B( 62-C , 63-C ) :   1.0018 
B( 62-C , 81-H ) :   0.9504 B( 62-C , 82-H ) :   0.9502 B( 63-C , 64-C ) :   0.9229 
B( 63-C , 67-N ) :   0.8974 B( 63-C , 83-H ) :   0.9260 B( 64-C , 65-C ) :   1.2564 
B( 64-C , 68-N ) :   1.4858 B( 65-C , 66-C ) :   1.0082 B( 65-C , 71-N ) :   1.5709 
B( 66-C , 67-N ) :   1.2525 B( 66-C , 72-O ) :   1.9715 B( 67-N , 73-H ) :   0.8641 
B( 68-N , 69-C ) :   1.4461 B( 69-C , 70-C ) :   1.3282 B( 69-C , 74-H ) :   0.9464 
B( 70-C , 71-N ) :   1.4265 B( 70-C , 75-H ) :   0.9471 

-------
TIMINGS
-------

Total SCF time: 0 days 2 hours 19 min 30 sec 

Total time                  ....    8370.731 sec
Sum of individual times     ....    8324.215 sec  ( 99.4%)

Fock matrix formation       ....    8101.478 sec  ( 96.8%)
  Split-RI-J                ....     279.505 sec  (  3.5% of F)
  Chain of spheres X        ....    7214.055 sec  ( 89.0% of F)
  XC integration            ....     593.027 sec  (  7.3% of F)
    Basis function eval.    ....      38.259 sec  (  6.5% of XC)
    Density eval.           ....     295.946 sec  ( 49.9% of XC)
    XC-Functional eval.     ....       2.908 sec  (  0.5% of XC)
    XC-Potential eval.      ....     211.016 sec  ( 35.6% of XC)
Diagonalization             ....      51.694 sec  (  0.6%)
Density matrix formation    ....       5.577 sec  (  0.1%)
Population analysis         ....       8.963 sec  (  0.1%)
Initial guess               ....      32.406 sec  (  0.4%)
Orbital Transformation      ....       0.000 sec  (  0.0%)
Orbital Orthonormalization  ....       0.000 sec  (  0.0%)
DIIS solution               ....      21.637 sec  (  0.3%)
SOSCF solution              ....      28.230 sec  (  0.3%)
Grid generation             ....      74.230 sec  (  0.9%)

Maximum memory used throughout the entire SCF-calculation: 1989.6 MB


-------------------------------------------------------------------------------
                          DFT DISPERSION CORRECTION                            
                                                                               
                                 DFTD4 V2.5                                    
-------------------------------------------------------------------------------
The PW6B95 functional is recognized
Active option DFTDOPT                   ...         5   

Starting D4
-------------------------   ----------------
Dispersion correction           -0.116290767
-------------------------   ----------------


-------------------------   --------------------
FINAL SINGLE POINT ENERGY     -2048.664745922855
-------------------------   --------------------


                            ***************************************
                            *     ORCA property calculations      *
                            ***************************************

                                    ---------------------
                                    Active property flags
                                    ---------------------
   (+) Dipole Moment


------------------------------------------------------------------------------
                       ORCA ELECTRIC PROPERTIES CALCULATION
------------------------------------------------------------------------------

Dipole Moment Calculation                       ... on
Quadrupole Moment Calculation                   ... off
Polarizability Calculation                      ... off
GBWName                                         ... orca.gbw
Electron density                                ... orca.scfp
The origin for moment calculation is the CENTER OF MASS  = ( 0.026140, -0.020420 -0.032988)

-------------
DIPOLE MOMENT
-------------
                                X             Y             Z
Electronic contribution:     38.01817       9.51524       2.83176
Nuclear contribution   :    -39.19984      -8.43000      -3.61653
                        -----------------------------------------
Total Dipole Moment    :     -1.18167       1.08524      -0.78478
                        -----------------------------------------
Magnitude (a.u.)       :      1.78604
Magnitude (Debye)      :      4.53977


--------------------
Rotational spectrum 
--------------------
 
Rotational constants in cm-1:     0.003058     0.001947     0.001344 
Rotational constants in MHz :    91.666238    58.371623    40.297809 

 Dipole components along the rotational axes: 
x,y,z [a.u.] :    -0.869345     1.304864    -0.855293 
x,y,z [Debye]:    -2.209700     3.316700    -2.173981 

 

Timings for individual modules:

Sum of individual times         ...     8396.680 sec (= 139.945 min)
GTO integral calculation        ...       22.737 sec (=   0.379 min)   0.3 %
SCF iterations                  ...     8373.943 sec (= 139.566 min)  99.7 %
                             ****ORCA TERMINATED NORMALLY****
TOTAL RUN TIME: 0 days 2 hours 20 minutes 7 seconds 80 msec
