# Supplementary material for: Correction to “Photochemical Deracemization of 4,7-Diaza-1-isoindolinones by Unidirectional Hydrogen Atom Shuttling”
Source: J Am Chem Soc. 2025 Sep 9;147(37):34181–2. doi: 10.1021/jacs.5c12600 (PMC12447476; doi:10.1021/jacs.5c12600)
Supplement: Supplementary file 2 [file ja5c12600_si_002.zip › CORRECTED_ZIP/ent2b_1a/thermodynamics/s0/freq.out]

                                 *****************
                                 * O   R   C   A *
                                 *****************

                                            #,                                       
                                            ###                                      
                                            ####                                     
                                            #####                                    
                                            ######                                   
                                           ########,                                 
                                     ,,################,,,,,                         
                               ,,#################################,,                 
                          ,,##########################################,,             
                       ,#########################################, ''#####,          
                    ,#############################################,,   '####,        
                  ,##################################################,,,,####,       
                ,###########''''           ''''###############################       
              ,#####''   ,,,,##########,,,,          '''####'''          '####       
            ,##' ,,,,###########################,,,                        '##       
           ' ,,###''''                  '''############,,,                           
         ,,##''                                '''############,,,,        ,,,,,,###''
      ,#''                                            '''#######################'''  
     '                                                          ''''####''''         
             ,#######,   #######,   ,#######,      ##                                
            ,#'     '#,  ##    ##  ,#'     '#,    #''#        ######   ,####,        
            ##       ##  ##   ,#'  ##            #'  '#       #        #'  '#        
            ##       ##  #######   ##           ,######,      #####,   #    #        
            '#,     ,#'  ##    ##  '#,     ,#' ,#      #,         ##   #,  ,#        
             '#######'   ##     ##  '#######'  #'      '#     #####' # '####'        


                  #######################################################
                  #                        -***-                        #
                  #          Department of theory and spectroscopy      #
                  #    Directorship and core code : Frank Neese         #
                  #        Max Planck Institute fuer Kohlenforschung    #
                  #                Kaiser Wilhelm Platz 1               #
                  #                 D-45470 Muelheim/Ruhr               #
                  #                      Germany                        #
                  #                                                     #
                  #                  All rights reserved                #
                  #                        -***-                        #
                  #######################################################


                         Program Version 5.0.3 -  RELEASE  -


 With contributions from (in alphabetic order):
   Daniel Aravena         : Magnetic Suceptibility
   Michael Atanasov       : Ab Initio Ligand Field Theory (pilot matlab implementation)
   Alexander A. Auer      : GIAO ZORA, VPT2 properties, NMR spectrum
   Ute Becker             : Parallelization
   Giovanni Bistoni       : ED, misc. LED, open-shell LED, HFLD
   Martin Brehm           : Molecular dynamics
   Dmytro Bykov           : SCF Hessian
   Vijay G. Chilkuri      : MRCI spin determinant printing, contributions to CSF-ICE
   Dipayan Datta          : RHF DLPNO-CCSD density
   Achintya Kumar Dutta   : EOM-CC, STEOM-CC
   Dmitry Ganyushin       : Spin-Orbit,Spin-Spin,Magnetic field MRCI
   Miquel Garcia          : C-PCM and meta-GGA Hessian, CC/C-PCM, Gaussian charge scheme
   Yang Guo               : DLPNO-NEVPT2, F12-NEVPT2, CIM, IAO-localization
   Andreas Hansen         : Spin unrestricted coupled pair/coupled cluster methods
   Benjamin Helmich-Paris : MC-RPA, TRAH-SCF, COSX integrals
   Lee Huntington         : MR-EOM, pCC
   Robert Izsak           : Overlap fitted RIJCOSX, COSX-SCS-MP3, EOM
   Marcus Kettner         : VPT2
   Christian Kollmar      : KDIIS, OOCD, Brueckner-CCSD(T), CCSD density, CASPT2, CASPT2-K
   Simone Kossmann        : Meta GGA functionals, TD-DFT gradient, OOMP2, MP2 Hessian
   Martin Krupicka        : Initial AUTO-CI
   Lucas Lang             : DCDCAS
   Marvin Lechner         : AUTO-CI (C++ implementation), FIC-MRCC
   Dagmar Lenk            : GEPOL surface, SMD
   Dimitrios Liakos       : Extrapolation schemes; Compound Job, initial MDCI parallelization
   Dimitrios Manganas     : Further ROCIS development; embedding schemes
   Dimitrios Pantazis     : SARC Basis sets
   Anastasios Papadopoulos: AUTO-CI, single reference methods and gradients
   Taras Petrenko         : DFT Hessian,TD-DFT gradient, ASA, ECA, R-Raman, ABS, FL, XAS/XES, NRVS
   Peter Pinski           : DLPNO-MP2, DLPNO-MP2 Gradient
   Christoph Reimann      : Effective Core Potentials
   Marius Retegan         : Local ZFS, SOC
   Christoph Riplinger    : Optimizer, TS searches, QM/MM, DLPNO-CCSD(T), (RO)-DLPNO pert. Triples
   Tobias Risthaus        : Range-separated hybrids, TD-DFT gradient, RPA, STAB
   Michael Roemelt        : Original ROCIS implementation
   Masaaki Saitow         : Open-shell DLPNO-CCSD energy and density
   Barbara Sandhoefer     : DKH picture change effects
   Avijit Sen             : IP-ROCIS
   Kantharuban Sivalingam : CASSCF convergence, NEVPT2, FIC-MRCI
   Bernardo de Souza      : ESD, SOC TD-DFT
   Georgi Stoychev        : AutoAux, RI-MP2 NMR, DLPNO-MP2 response
   Willem Van den Heuvel  : Paramagnetic NMR
   Boris Wezisla          : Elementary symmetry handling
   Frank Wennmohs         : Technical directorship


 We gratefully acknowledge several colleagues who have allowed us to
 interface, adapt or use parts of their codes:
   Stefan Grimme, W. Hujo, H. Kruse, P. Pracht,  : VdW corrections, initial TS optimization,
                  C. Bannwarth, S. Ehlert          DFT functionals, gCP, sTDA/sTD-DF
   Ed Valeev, F. Pavosevic, A. Kumar             : LibInt (2-el integral package), F12 methods
   Garnet Chan, S. Sharma, J. Yang, R. Olivares  : DMRG
   Ulf Ekstrom                                   : XCFun DFT Library
   Mihaly Kallay                                 : mrcc  (arbitrary order and MRCC methods)
   Jiri Pittner, Ondrej Demel                    : Mk-CCSD
   Frank Weinhold                                : gennbo (NPA and NBO analysis)
   Christopher J. Cramer and Donald G. Truhlar   : smd solvation model
   Lars Goerigk                                  : TD-DFT with DH, B97 family of functionals
   V. Asgeirsson, H. Jonsson                     : NEB implementation
   FAccTs GmbH                                   : IRC, NEB, NEB-TS, DLPNO-Multilevel, CI-OPT
                                                   MM, QMMM, 2- and 3-layer-ONIOM, Crystal-QMMM,
                                                   LR-CPCM, SF, NACMEs, symmetry and pop. for TD-DFT,
                                                   nearIR, NL-DFT gradient (VV10), updates on ESD,
                                                   ML-optimized integration grids
   S Lehtola, MJT Oliveira, MAL Marques          : LibXC Library
   Liviu Ungur et al                             : ANISO software


 Your calculation uses the libint2 library for the computation of 2-el integrals
 For citations please refer to: http://libint.valeyev.net

 Your ORCA version has been built with support for libXC version: 5.1.0
 For citations please refer to: https://tddft.org/programs/libxc/

 This ORCA versions uses:
   CBLAS   interface :  Fast vector & matrix operations
   LAPACKE interface :  Fast linear algebra routines
   SCALAPACK package :  Parallel linear algebra routines
   Shared memory     :  Shared parallel matrices
   BLAS/LAPACK       :  OpenBLAS 0.3.15  USE64BITINT DYNAMIC_ARCH NO_AFFINITY Zen SINGLE_THREADED
        Core in use  :  Zen
   Copyright (c) 2011-2014, The OpenBLAS Project


***************************************
The coordinates will be read from file: coord.xyz
***************************************


Your calculation utilizes the geometrical counterpoise correction gCP
Please cite in your paper:
H.Kruse, S. Grimme J.Chem.Phys., 136, (2012), 154101 
   

Your calculation utilizes the atom-pairwise dispersion correction
with the Becke-Johnson damping scheme (D3BJ)
Cite in your paper:
S.Grimme, S.Ehrlich, L.Goerigk, J Comput Chem, (2011), 32, 1456–1465 
S.Grimme, J.Antony, S.Ehrlich and H.Krieg, J.Chem.Phys., 132, (2010), 154104 
   

Your calculation employs the composite approach PBEh-3c.
Please cite in your paper:
S. Grimme, J. G. Brandenburg, C. Bannwarth, A. Hansen J.Chem.Phys., 143, (2015), 054107 
   

================================================================================

----- Orbital basis set information -----
Your calculation utilizes the basis: def2-mSVP

----- AuxJ basis set information -----
Your calculation utilizes the auxiliary basis: def2/J
   F. Weigend, Phys. Chem. Chem. Phys. 8, 1057 (2006).

================================================================================
                                        WARNINGS
                       Please study these warnings very carefully!
================================================================================


INFO   : the flag for use of the SHARK integral package has been found!

================================================================================
                                       INPUT FILE
================================================================================
NAME = orca.inp
|  1> ! PBEH-3c FREQ VERYTIGHTSCF CPCM(DCM)
|  2> %pal nprocs 12 end
|  3> * XYZFILE 0 1 coord.xyz
|  4> 
|  5> 
|  6>                          ****END OF INPUT****
================================================================================

                       ****************************
                       * Single Point Calculation *
                       ****************************

---------------------------------
CARTESIAN COORDINATES (ANGSTROEM)
---------------------------------
  C     -3.738723   -0.595492   -1.975965
  C     -5.145600   -0.333314   -1.448251
  C     -5.496923   -1.488955   -0.519938
  C     -4.567155   -1.499872    0.691768
  C     -3.114138   -1.568860    0.241540
  N     -2.815078   -1.030265   -0.945934
  C     -4.764722   -0.189675    1.479849
  C     -4.552004    1.098392    0.669981
  C     -5.280993    0.989518   -0.679654
  C     -3.086926    1.399310    0.539915
  N     -2.174677    1.194808    1.420683
  C     -1.021918    1.719642    0.867531
  C     -1.337415    2.252396   -0.377931
  O     -2.660592    2.058338   -0.568545
  C      0.279162    1.766937    1.332666
  C      1.232917    2.378181    0.519543
  C      0.881394    2.898894   -0.737388
  C     -0.417619    2.844826   -1.216772
  C     -5.145594    2.284007    1.454915
  C     -6.098352   -0.288831   -2.639734
  C     -4.896213   -2.680613    1.598413
  O     -2.245726   -2.044133    0.976514
  H     -6.345818    1.109264   -0.454360
  H     -5.022838    1.829440   -1.329688
  H     -6.532878   -1.399009   -0.176477
  H     -5.427310   -2.439591   -1.060602
  H     -5.801110   -0.187403    1.832661
  H     -4.133404   -0.183357    2.370693
  H     -4.285464   -2.685873    2.499822
  H     -5.942860   -2.626984    1.902259
  H     -4.749042   -3.630838    1.082833
  H     -7.122656   -0.108277   -2.309892
  H     -5.827119    0.508872   -3.334721
  H     -6.085896   -1.231207   -3.190171
  H     -1.827460   -1.008517   -1.194967
  H     -4.675979    2.381954    2.433923
  H     -5.012775    3.223873    0.916834
  H     -6.215029    2.129512    1.603204
  H      0.545228    1.351813    2.295617
  C      2.639366    2.404070    0.997706
  H      1.645152    3.334553   -1.366924
  H     -3.331736    0.297068   -2.454611
  H     -3.791812   -1.368870   -2.750145
  C      3.550695    3.490166    0.542604
  C      4.908220    3.208486    0.386771
  C      5.791139    4.207521    0.013368
  C      5.332885    5.505949   -0.176996
  C      3.988408    5.799586    0.001342
  C      3.097931    4.794510    0.350439
  H      5.270177    2.200841    0.544786
  H      6.839257    3.976492   -0.124389
  H      6.024933    6.288245   -0.460658
  H      3.630642    6.812015   -0.131606
  H      2.053029    5.036463    0.496136
  H     -0.680313    3.232803   -2.191129
  O      3.047234    1.553236    1.763773
  C      0.694111   -4.535630   -0.214477
  C      1.853338   -4.130102    0.444195
  C      3.085898   -4.506093   -0.085191
  C      3.160710   -5.264502   -1.245669
  C      1.999218   -5.659193   -1.895503
  C      0.764821   -5.293095   -1.375260
  C      1.774247   -3.274233    1.675756
  C      1.675494   -1.775439    1.353804
  C      2.812381   -1.261342    0.528625
  C      2.332397   -0.729144   -0.653324
  C      0.855299   -0.886477   -0.674796
  N      0.547878   -1.454807    0.503609
  N      4.096162   -1.297321    0.826584
  C      4.884901   -0.752043   -0.092372
  C      4.395219   -0.195176   -1.276165
  N      3.102366   -0.185177   -1.575882
  O      0.091003   -0.574849   -1.575715
  H     -0.419120   -1.671624    0.758643
  H      5.950406   -0.751849    0.103308
  H      5.078907    0.244140   -1.992039
  H     -0.274294   -4.257100    0.184388
  H     -0.146333   -5.599901   -1.872878
  H      2.055190   -6.251592   -2.799704
  H      4.127634   -5.549357   -1.640442
  H      3.997251   -4.204946    0.417769
  H      0.905006   -3.548010    2.277680
  H      2.653046   -3.420528    2.306764
  H      1.617159   -1.218215    2.294979

----------------------------
CARTESIAN COORDINATES (A.U.)
----------------------------
  NO LB      ZA    FRAG     MASS         X           Y           Z
   0 C     6.0000    0    12.011   -7.065163   -1.125317   -3.734034
   1 C     6.0000    0    12.011   -9.723774   -0.629871   -2.736797
   2 C     6.0000    0    12.011  -10.387679   -2.813718   -0.982541
   3 C     6.0000    0    12.011   -8.630671   -2.834347    1.307252
   4 C     6.0000    0    12.011   -5.884867   -2.964716    0.456444
   5 N     7.0000    0    14.007   -5.319726   -1.946918   -1.787556
   6 C     6.0000    0    12.011   -9.004019   -0.358433    2.796510
   7 C     6.0000    0    12.011   -8.602041    2.075660    1.266080
   8 C     6.0000    0    12.011   -9.979631    1.869917   -1.284360
   9 C     6.0000    0    12.011   -5.833445    2.644312    1.020292
  10 N     7.0000    0    14.007   -4.109545    2.257861    2.684703
  11 C     6.0000    0    12.011   -1.931145    3.249653    1.639396
  12 C     6.0000    0    12.011   -2.527348    4.256412   -0.714187
  13 O     8.0000    0    15.999   -5.027790    3.889695   -1.074393
  14 C     6.0000    0    12.011    0.527541    3.339026    2.518374
  15 C     6.0000    0    12.011    2.329875    4.494112    0.981793
  16 C     6.0000    0    12.011    1.665593    5.478116   -1.393462
  17 C     6.0000    0    12.011   -0.789186    5.375942   -2.299365
  18 C     6.0000    0    12.011   -9.723764    4.316148    2.749391
  19 C     6.0000    0    12.011  -11.524215   -0.545811   -4.988375
  20 C     6.0000    0    12.011   -9.252502   -5.065624    3.020563
  21 O     8.0000    0    15.999   -4.243808   -3.862852    1.845345
  22 H     1.0000    0     1.008  -11.991858    2.096205   -0.858616
  23 H     1.0000    0     1.008   -9.491788    3.457140   -2.512747
  24 H     1.0000    0     1.008  -12.345350   -2.643743   -0.333493
  25 H     1.0000    0     1.008  -10.256130   -4.610159   -2.004247
  26 H     1.0000    0     1.008  -10.962509   -0.354141    3.463228
  27 H     1.0000    0     1.008   -7.811001   -0.346494    4.479960
  28 H     1.0000    0     1.008   -8.098353   -5.075564    4.723980
  29 H     1.0000    0     1.008  -11.230378   -4.964280    3.594748
  30 H     1.0000    0     1.008   -8.974390   -6.861289    2.046258
  31 H     1.0000    0     1.008  -13.459869   -0.204614   -4.365063
  32 H     1.0000    0     1.008  -11.011659    0.961629   -6.301710
  33 H     1.0000    0     1.008  -11.500677   -2.326643   -6.028549
  34 H     1.0000    0     1.008   -3.453398   -1.905821   -2.258160
  35 H     1.0000    0     1.008   -8.836320    4.501241    4.599447
  36 H     1.0000    0     1.008   -9.472773    6.092237    1.732564
  37 H     1.0000    0     1.008  -11.744703    4.024194    3.029616
  38 H     1.0000    0     1.008    1.030332    2.554557    4.338088
  39 C     6.0000    0    12.011    4.987679    4.543033    1.885392
  40 H     1.0000    0     1.008    3.108887    6.301391   -2.583112
  41 H     1.0000    0     1.008   -6.296069    0.561377   -4.638542
  42 H     1.0000    0     1.008   -7.165486   -2.586790   -5.197020
  43 C     6.0000    0    12.011    6.709841    6.595457    1.025372
  44 C     6.0000    0    12.011    9.275192    6.063159    0.730892
  45 C     6.0000    0    12.011   10.943667    7.951063    0.025263
  46 C     6.0000    0    12.011   10.077692   10.404736   -0.334474
  47 C     6.0000    0    12.011    7.536999   10.959630    0.002537
  48 C     6.0000    0    12.011    5.854242    9.060310    0.662234
  49 H     1.0000    0     1.008    9.959190    4.158987    1.029497
  50 H     1.0000    0     1.008   12.924322    7.514480   -0.235061
  51 H     1.0000    0     1.008   11.385474   11.883062   -0.870518
  52 H     1.0000    0     1.008    6.860920   12.872844   -0.248698
  53 H     1.0000    0     1.008    3.879662    9.517535    0.937560
  54 H     1.0000    0     1.008   -1.285604    6.109112   -4.140634
  55 O     8.0000    0    15.999    5.758438    2.935190    3.333049
  56 C     6.0000    0    12.011    1.311680   -8.571099   -0.405303
  57 C     6.0000    0    12.011    3.502300   -7.804763    0.839408
  58 C     6.0000    0    12.011    5.831503   -8.515281   -0.160988
  59 C     6.0000    0    12.011    5.972876   -9.948467   -2.353974
  60 C     6.0000    0    12.011    3.777974  -10.694325   -3.581982
  61 C     6.0000    0    12.011    1.445302  -10.002500   -2.598865
  62 C     6.0000    0    12.011    3.352841   -6.187404    3.166721
  63 C     6.0000    0    12.011    3.166225   -3.355094    2.558319
  64 C     6.0000    0    12.011    5.314631   -2.383590    0.998956
  65 C     6.0000    0    12.011    4.407591   -1.377882   -1.234603
  66 C     6.0000    0    12.011    1.616280   -1.675199   -1.275179
  67 N     7.0000    0    14.007    1.035340   -2.749187    0.951684
  68 N     7.0000    0    14.007    7.740624   -2.451581    1.562017
  69 C     6.0000    0    12.011    9.231125   -1.421155   -0.174558
  70 C     6.0000    0    12.011    8.305760   -0.368829   -2.411602
  71 N     7.0000    0    14.007    5.862622   -0.349935   -2.977985
  72 O     8.0000    0    15.999    0.171971   -1.086307   -2.977669
  73 H     1.0000    0     1.008   -0.792021   -3.158912    1.433628
  74 H     1.0000    0     1.008   11.244638   -1.420788    0.195224
  75 H     1.0000    0     1.008    9.597743    0.461357   -3.764408
  76 H     1.0000    0     1.008   -0.518340   -8.044754    0.348444
  77 H     1.0000    0     1.008   -0.276530  -10.582279   -3.539226
  78 H     1.0000    0     1.008    3.883746  -11.813797   -5.290674
  79 H     1.0000    0     1.008    7.800099  -10.486765   -3.099986
  80 H     1.0000    0     1.008    7.553710   -7.946196    0.789470
  81 H     1.0000    0     1.008    1.710214   -6.704768    4.304192
  82 H     1.0000    0     1.008    5.013531   -6.463862    4.359152
  83 H     1.0000    0     1.008    3.055988   -2.302093    4.336882

--------------------------------
INTERNAL COORDINATES (ANGSTROEM)
--------------------------------
 C      0   0   0     0.000000000000     0.00000000     0.00000000
 C      1   0   0     1.525293873167     0.00000000     0.00000000
 C      2   1   0     1.523384426977   107.04669535     0.00000000
 C      3   2   1     1.527357288080   110.39389623    64.17412927
 C      4   3   2     1.522735457834   110.28132304   303.60876107
 N      5   4   3     1.337765133067   117.22782191    28.98548018
 C      4   3   2     1.541662102229   108.75114514    62.07488924
 C      7   4   3     1.536310592639   115.17078208   303.79083582
 C      2   1   3     1.535888948913   113.73376444   120.64298738
 C      8   7   4     1.501306786969   110.41625658   280.00565860
 N     10   8   7     1.284434111055   126.99712136   324.13122074
 C     11  10   8     1.382129577023   104.92000596   184.10039267
 C     12  11  10     1.390877943256   108.33878015     0.75877153
 O     13  12  11     1.350847240908   107.06849383     0.33726853
 C     12  11  10     1.382533264631   131.54815615   181.61497623
 C     15  12  11     1.394430958417   117.54779707   179.96634452
 C     16  15  12     1.405199432310   120.85900236   358.67798488
 C     13  12  11     1.378640750133   123.92456541   180.83130410
 C      8   7   4     1.540829136260   108.85948993   164.73431786
 C      2   1   3     1.526220264288   108.10178318   240.68353136
 C      4   3   2     1.524609317537   110.23827142   181.59184445
 O      5   4   3     1.232968026505   120.88338292   205.51520030
 H      9   2   1     1.094964835493   106.43226418   173.92405318
 H      9   2   1     1.093004233074   110.08530265    60.00997677
 H      3   2   1     1.095106503798   110.30244160   184.85390184
 H      3   2   1     1.095842987354   110.04630471   302.22161423
 H      7   4   3     1.094798080993   106.72718646    62.89818742
 H      7   4   3     1.091881171242   110.35830016   178.25636994
 H     21   4   3     1.088843942772   112.02334647   183.08083860
 H     21   4   3     1.091177761325   109.54525878   302.80736772
 H     21   4   3     1.091058793168   111.36831254    61.82246783
 H     20   2   1     1.091143964065   110.78413656   179.68696317
 H     20   2   1     1.092201395660   111.28578304   299.52506493
 H     20   2   1     1.091424653250   111.18788561    59.80595833
 H      6   5   4     1.018763784927   116.25045140   174.62739879
 H     19   8   7     1.090224020204   111.13966857    58.96984946
 H     19   8   7     1.091109627726   111.38848598   179.75836156
 H     19   8   7     1.090664509082   109.75551252   299.27116009
 H     15  12  11     1.081847119473   121.18365008   359.48945782
 C     16  15  12     1.485735395575   117.86835372   181.43901319
 H     17  16  15     1.081406319399   119.55955914   182.33745024
 H      1   2   3     1.091514292371   110.79809614   193.39626918
 H      1   2   3     1.095575308964   108.73083255    76.57556241
 C     40  16  15     1.489041387513   119.58462393   206.86872483
 C     44  40  16     1.395170882953   118.84133093   212.35851198
 C     45  44  40     1.384575285492   120.32607079   182.41276866
 C     46  45  44     1.390018133227   120.04692373     1.55579372
 C     47  46  45     1.387676443458   119.96509201   359.70061991
 C     48  47  46     1.387442323020   120.05824835   359.06034732
 H     45  44  40     1.082279007835   119.80706132     3.29531850
 H     46  45  44     1.082082060032   119.86420525   181.20842123
 H     47  46  45     1.082304014302   120.01798481   179.47861024
 H     48  47  46     1.081981580446   120.17043266   179.09015560
 H     49  48  47     1.082400054736   119.44025194   179.42692168
 H     18  13  12     1.081159834013   122.71416065   178.57430987
 O     40  16  15     1.215373965722   120.55344129    26.29578241
 C     22   5   4     4.033443002274   125.13124545   137.25068102
 C     57  22   5     1.393595659599   106.67703537   138.89322687
 C     58  57  22     1.393134670580   118.54241007   200.80291789
 C     59  58  57     1.388341296580   120.84620875     0.20246515
 C     60  59  58     1.388210881794   120.09985598     0.00000000
 C     57  22   5     1.387865020398   128.40615655   342.08116208
 C     58  57  22     1.501835431678   120.63791519    19.11030859
 C     63  58  57     1.536160728417   112.80151547   274.78119237
 C     64  63  58     1.495904433594   113.70727793   302.40579662
 C     65  64  63     1.382252289480   109.88301757   120.76625346
 C     66  65  64     1.485609068014   108.47205708   359.09736323
 N     67  66  65     1.343929044320   105.04331949     2.03266370
 N     65  64  63     1.318395388979   127.30077067   301.47097868
 C     69  65  64     1.328125666537   114.24896339   180.62911274
 C     70  69  65     1.396873100008   122.81029905   359.66153140
 N     66  65  64     1.319039710723   123.65177247   179.17244020
 O     67  66  65     1.221848705744   127.27109036   182.55881611
 H     68  67  66     1.023297061648   121.62084042   179.52195945
 H     70  69  65     1.083324623207   117.33533363   179.81641233
 H     71  70  69     1.083006069884   120.03873421   179.57453824
 H     57  22   5     1.083734610628    23.25824095   266.51358226
 H     62  57  22     1.082568502253   119.75209953   333.89919450
 H     61  60  59     1.082427076558   120.22327100   180.07864090
 H     60  59  58     1.082557744949   119.78099610   180.16727231
 H     59  58  57     1.083615365061   119.51900448   180.40161595
 H     63  58  57     1.092175127973   110.54863162    35.80926677
 H     63  58  57     1.091723411904   110.80676195   153.97766665
 H     64  63  58     1.095313761771   108.64445060   179.74629621

---------------------------
INTERNAL COORDINATES (A.U.)
---------------------------
 C      0   0   0     0.000000000000     0.00000000     0.00000000
 C      1   0   0     2.882387694033     0.00000000     0.00000000
 C      2   1   0     2.878779363666   107.04669535     0.00000000
 C      3   2   1     2.886286983119   110.39389623    64.17412927
 C      4   3   2     2.877552989717   110.28132304   303.60876107
 N      5   4   3     2.528009733004   117.22782191    28.98548018
 C      4   3   2     2.913319164259   108.75114514    62.07488924
 C      7   4   3     2.903206276730   115.17078208   303.79083582
 C      2   1   3     2.902409485561   113.73376444   120.64298738
 C      8   7   4     2.837058670369   110.41625658   280.00565860
 N     10   8   7     2.427228706961   126.99712136   324.13122074
 C     11  10   8     2.611846382167   104.92000596   184.10039267
 C     12  11  10     2.628378398466   108.33878015     0.75877153
 O     13  12  11     2.552731334080   107.06849383     0.33726853
 C     12  11  10     2.612609241189   131.54815615   181.61497623
 C     15  12  11     2.635092624069   117.54779707   179.96634452
 C     16  15  12     2.655442090608   120.85900236   358.67798488
 C     13  12  11     2.605253454815   123.92456541   180.83130410
 C      8   7   4     2.911745086698   108.85948993   164.73431786
 C      2   1   3     2.884138319546   108.10178318   240.68353136
 C      4   3   2     2.881094071370   110.23827142   181.59184445
 O      5   4   3     2.329971901976   120.88338292   205.51520030
 H      9   2   1     2.069183665356   106.43226418   173.92405318
 H      9   2   1     2.065478663726   110.08530265    60.00997677
 H      3   2   1     2.069451379654   110.30244160   184.85390184
 H      3   2   1     2.070843131878   110.04630471   302.22161423
 H      7   4   3     2.068868545020   106.72718646    62.89818742
 H      7   4   3     2.063356384432   110.35830016   178.25636994
 H     21   4   3     2.057616854418   112.02334647   183.08083860
 H     21   4   3     2.062027132329   109.54525878   302.80736772
 H     21   4   3     2.061802315093   111.36831254    61.82246783
 H     20   2   1     2.061963264764   110.78413656   179.68696317
 H     20   2   1     2.063961520883   111.28578304   299.52506493
 H     20   2   1     2.062493690453   111.18788561    59.80595833
 H      6   5   4     1.925184548670   116.25045140   174.62739879
 H     19   8   7     2.060224822808   111.13966857    58.96984946
 H     19   8   7     2.061898378486   111.38848598   179.75836156
 H     19   8   7     2.061057226153   109.75551252   299.27116009
 H     15  12  11     2.044394774575   121.18365008   359.48945782
 C     16  15  12     2.807633005109   117.86835372   181.43901319
 H     17  16  15     2.043561783156   119.55955914   182.33745024
 H      1   2   3     2.062663083841   110.79809614   193.39626918
 H      1   2   3     2.070337293027   108.73083255    76.57556241
 C     40  16  15     2.813880424475   119.58462393   206.86872483
 C     44  40  16     2.636490878803   118.84133093   212.35851198
 C     45  44  40     2.616468101376   120.32607079   182.41276866
 C     46  45  44     2.626753592984   120.04692373     1.55579372
 C     47  46  45     2.622328440630   119.96509201   359.70061991
 C     48  47  46     2.621886017120   120.05824835   359.06034732
 H     45  44  40     2.045210925300   119.80706132     3.29531850
 H     46  45  44     2.044838747889   119.86420525   181.20842123
 H     47  46  45     2.045258180674   120.01798481   179.47861024
 H     48  47  46     2.044648868990   120.17043266   179.09015560
 H     49  48  47     2.045439670793   119.44025194   179.42692168
 H     18  13  12     2.043095993280   122.71416065   178.57430987
 O     40  16  15     2.296723945512   120.55344129    26.29578241
 C     22   5   4     7.622102651079   125.13124545   137.25068102
 C     57  22   5     2.633514138064   106.67703537   138.89322687
 C     58  57  22     2.632642995067   118.54241007   200.80291789
 C     59  58  57     2.623584830949   120.84620875     0.20246515
 C     60  59  58     2.623338382720   120.09985598     0.00000000
 C     57  22   5     2.622684799402   128.40615655   342.08116208
 C     58  57  22     2.838057664092   120.63791519    19.11030859
 C     63  58  57     2.902923074393   112.80151547   274.78119237
 C     64  63  58     2.826849702012   113.70727793   302.40579662
 C     65  64  63     2.612078275103   109.88301757   120.76625346
 C     66  65  64     2.807394280616   108.47205708   359.09736323
 N     67  66  65     2.539657837188   105.04331949     2.03266370
 N     65  64  63     2.491406221394   127.30077067   301.47097868
 C     69  65  64     2.509793781187   114.24896339   180.62911274
 C     70  69  65     2.639707602857   122.81029905   359.66153140
 N     66  65  64     2.492623813033   123.65177247   179.17244020
 O     67  66  65     2.308959430943   127.27109036   182.55881611
 H     68  67  66     1.933751200161   121.62084042   179.52195945
 H     70  69  65     2.047186851996   117.33533363   179.81641233
 H     71  70  69     2.046584873455   120.03873421   179.57453824
 H     57  22   5     2.047961615938    23.25824095   266.51358226
 H     62  57  22     2.045757990468   119.75209953   333.89919450
 H     61  60  59     2.045490734635   120.22327100   180.07864090
 H     60  59  58     2.045737662109   119.78099610   180.16727231
 H     59  58  57     2.047736274474   119.51900448   180.40161595
 H     63  58  57     2.063911882150   110.54863162    35.80926677
 H     63  58  57     2.063058262490   110.80676195   153.97766665
 H     64  63  58     2.069843040462   108.64445060   179.74629621

---------------------
BASIS SET INFORMATION
---------------------
There are 4 groups of distinct atoms

 Group   1 Type C   : 8s4p1d contracted to 4s2p1d pattern {5111/31/1}
 Group   2 Type N   : 8s4p1d contracted to 4s2p1d pattern {5111/31/1}
 Group   3 Type O   : 8s4p1d contracted to 4s2p1d pattern {5111/31/1}
 Group   4 Type H   : 4s contracted to 2s pattern {31}

Atom   0C    basis set group =>   1
Atom   1C    basis set group =>   1
Atom   2C    basis set group =>   1
Atom   3C    basis set group =>   1
Atom   4C    basis set group =>   1
Atom   5N    basis set group =>   2
Atom   6C    basis set group =>   1
Atom   7C    basis set group =>   1
Atom   8C    basis set group =>   1
Atom   9C    basis set group =>   1
Atom  10N    basis set group =>   2
Atom  11C    basis set group =>   1
Atom  12C    basis set group =>   1
Atom  13O    basis set group =>   3
Atom  14C    basis set group =>   1
Atom  15C    basis set group =>   1
Atom  16C    basis set group =>   1
Atom  17C    basis set group =>   1
Atom  18C    basis set group =>   1
Atom  19C    basis set group =>   1
Atom  20C    basis set group =>   1
Atom  21O    basis set group =>   3
Atom  22H    basis set group =>   4
Atom  23H    basis set group =>   4
Atom  24H    basis set group =>   4
Atom  25H    basis set group =>   4
Atom  26H    basis set group =>   4
Atom  27H    basis set group =>   4
Atom  28H    basis set group =>   4
Atom  29H    basis set group =>   4
Atom  30H    basis set group =>   4
Atom  31H    basis set group =>   4
Atom  32H    basis set group =>   4
Atom  33H    basis set group =>   4
Atom  34H    basis set group =>   4
Atom  35H    basis set group =>   4
Atom  36H    basis set group =>   4
Atom  37H    basis set group =>   4
Atom  38H    basis set group =>   4
Atom  39C    basis set group =>   1
Atom  40H    basis set group =>   4
Atom  41H    basis set group =>   4
Atom  42H    basis set group =>   4
Atom  43C    basis set group =>   1
Atom  44C    basis set group =>   1
Atom  45C    basis set group =>   1
Atom  46C    basis set group =>   1
Atom  47C    basis set group =>   1
Atom  48C    basis set group =>   1
Atom  49H    basis set group =>   4
Atom  50H    basis set group =>   4
Atom  51H    basis set group =>   4
Atom  52H    basis set group =>   4
Atom  53H    basis set group =>   4
Atom  54H    basis set group =>   4
Atom  55O    basis set group =>   3
Atom  56C    basis set group =>   1
Atom  57C    basis set group =>   1
Atom  58C    basis set group =>   1
Atom  59C    basis set group =>   1
Atom  60C    basis set group =>   1
Atom  61C    basis set group =>   1
Atom  62C    basis set group =>   1
Atom  63C    basis set group =>   1
Atom  64C    basis set group =>   1
Atom  65C    basis set group =>   1
Atom  66C    basis set group =>   1
Atom  67N    basis set group =>   2
Atom  68N    basis set group =>   2
Atom  69C    basis set group =>   1
Atom  70C    basis set group =>   1
Atom  71N    basis set group =>   2
Atom  72O    basis set group =>   3
Atom  73H    basis set group =>   4
Atom  74H    basis set group =>   4
Atom  75H    basis set group =>   4
Atom  76H    basis set group =>   4
Atom  77H    basis set group =>   4
Atom  78H    basis set group =>   4
Atom  79H    basis set group =>   4
Atom  80H    basis set group =>   4
Atom  81H    basis set group =>   4
Atom  82H    basis set group =>   4
Atom  83H    basis set group =>   4
---------------------------------
AUXILIARY/J BASIS SET INFORMATION
---------------------------------
There are 4 groups of distinct atoms

 Group   1 Type C   : 12s5p4d2f1g contracted to 6s4p3d1f1g pattern {711111/2111/211/2/1}
 Group   2 Type N   : 12s5p4d2f1g contracted to 6s4p3d1f1g pattern {711111/2111/211/2/1}
 Group   3 Type O   : 12s5p4d2f1g contracted to 6s4p3d1f1g pattern {711111/2111/211/2/1}
 Group   4 Type H   : 5s2p1d contracted to 3s1p1d pattern {311/2/1}

Atom   0C    basis set group =>   1
Atom   1C    basis set group =>   1
Atom   2C    basis set group =>   1
Atom   3C    basis set group =>   1
Atom   4C    basis set group =>   1
Atom   5N    basis set group =>   2
Atom   6C    basis set group =>   1
Atom   7C    basis set group =>   1
Atom   8C    basis set group =>   1
Atom   9C    basis set group =>   1
Atom  10N    basis set group =>   2
Atom  11C    basis set group =>   1
Atom  12C    basis set group =>   1
Atom  13O    basis set group =>   3
Atom  14C    basis set group =>   1
Atom  15C    basis set group =>   1
Atom  16C    basis set group =>   1
Atom  17C    basis set group =>   1
Atom  18C    basis set group =>   1
Atom  19C    basis set group =>   1
Atom  20C    basis set group =>   1
Atom  21O    basis set group =>   3
Atom  22H    basis set group =>   4
Atom  23H    basis set group =>   4
Atom  24H    basis set group =>   4
Atom  25H    basis set group =>   4
Atom  26H    basis set group =>   4
Atom  27H    basis set group =>   4
Atom  28H    basis set group =>   4
Atom  29H    basis set group =>   4
Atom  30H    basis set group =>   4
Atom  31H    basis set group =>   4
Atom  32H    basis set group =>   4
Atom  33H    basis set group =>   4
Atom  34H    basis set group =>   4
Atom  35H    basis set group =>   4
Atom  36H    basis set group =>   4
Atom  37H    basis set group =>   4
Atom  38H    basis set group =>   4
Atom  39C    basis set group =>   1
Atom  40H    basis set group =>   4
Atom  41H    basis set group =>   4
Atom  42H    basis set group =>   4
Atom  43C    basis set group =>   1
Atom  44C    basis set group =>   1
Atom  45C    basis set group =>   1
Atom  46C    basis set group =>   1
Atom  47C    basis set group =>   1
Atom  48C    basis set group =>   1
Atom  49H    basis set group =>   4
Atom  50H    basis set group =>   4
Atom  51H    basis set group =>   4
Atom  52H    basis set group =>   4
Atom  53H    basis set group =>   4
Atom  54H    basis set group =>   4
Atom  55O    basis set group =>   3
Atom  56C    basis set group =>   1
Atom  57C    basis set group =>   1
Atom  58C    basis set group =>   1
Atom  59C    basis set group =>   1
Atom  60C    basis set group =>   1
Atom  61C    basis set group =>   1
Atom  62C    basis set group =>   1
Atom  63C    basis set group =>   1
Atom  64C    basis set group =>   1
Atom  65C    basis set group =>   1
Atom  66C    basis set group =>   1
Atom  67N    basis set group =>   2
Atom  68N    basis set group =>   2
Atom  69C    basis set group =>   1
Atom  70C    basis set group =>   1
Atom  71N    basis set group =>   2
Atom  72O    basis set group =>   3
Atom  73H    basis set group =>   4
Atom  74H    basis set group =>   4
Atom  75H    basis set group =>   4
Atom  76H    basis set group =>   4
Atom  77H    basis set group =>   4
Atom  78H    basis set group =>   4
Atom  79H    basis set group =>   4
Atom  80H    basis set group =>   4
Atom  81H    basis set group =>   4
Atom  82H    basis set group =>   4
Atom  83H    basis set group =>   4


           ************************************************************
           *        Program running with 12 parallel MPI-processes    *
           *              working on a common directory               *
           ************************************************************
------------------------------------------------------------------------------
                           ORCA GTO INTEGRAL CALCULATION
                           -- RI-GTO INTEGRALS CHOSEN --
------------------------------------------------------------------------------
------------------------------------------------------------------------------
                   ___                                                        
                  /   \      - P O W E R E D   B Y -                         
                 /     \                                                     
                 |  |  |   _    _      __       _____    __    __             
                 |  |  |  | |  | |    /  \     |  _  \  |  |  /  |          
                  \  \/   | |  | |   /    \    | | | |  |  | /  /          
                 / \  \   | |__| |  /  /\  \   | |_| |  |  |/  /          
                |  |  |   |  __  | /  /__\  \  |    /   |      \           
                |  |  |   | |  | | |   __   |  |    \   |  |\   \          
                \     /   | |  | | |  |  |  |  | |\  \  |  | \   \       
                 \___/    |_|  |_| |__|  |__|  |_| \__\ |__|  \__/        
                                                                              
                      - O R C A' S   B I G   F R I E N D -                    
                                      &                                       
                       - I N T E G R A L  F E E D E R -                       
                                                                              
 v1 FN, 2020, v2 2021                                                         
------------------------------------------------------------------------------


Reading SHARK input file orca.SHARKINP.tmp ... ok
----------------------
SHARK INTEGRAL PACKAGE
----------------------

Number of atoms                             ...     84
Number of basis functions                   ...    779
Number of shells                            ...    403
Maximum angular momentum                    ...      2
Integral batch strategy                     ... SHARK/LIBINT Hybrid
RI-J (if used) integral strategy            ... SPLIT-RIJ (Revised 2003 algorithm where possible)
Printlevel                                  ...      1
Contraction scheme used                     ... SEGMENTED contraction
Coulomb Range Separation                    ... NOT USED
Exchange Range Separation                   ... NOT USED
Finite Nucleus Model                        ... NOT USED
Auxiliary Coulomb fitting basis             ... AVAILABLE
   # of basis functions in Aux-J            ...   2710
   # of shells in Aux-J                     ...    890
   Maximum angular momentum in Aux-J        ...      4
Auxiliary J/K fitting basis                 ... NOT available
Auxiliary Correlation fitting basis         ... NOT available
Auxiliary 'external' fitting basis          ... NOT available
Integral threshold                          ...     1.000000e-12
Primitive cut-off                           ...     1.000000e-14
Primitive pair pre-selection threshold      ...     1.000000e-14

Calculating pre-screening integrals         ... done (  0.1 sec) Dimension = 403
Organizing shell pair data                  ... done (  0.5 sec)
Shell pair information
Total number of shell pairs                 ...     81406
Shell pairs after pre-screening             ...     43975
Total number of primitive shell pairs       ...    289142
Primitive shell pairs kept                  ...     92183
          la=0 lb=0:  15859 shell pairs
          la=1 lb=0:  15678 shell pairs
          la=1 lb=1:   3528 shell pairs
          la=2 lb=0:   5500 shell pairs
          la=2 lb=1:   2885 shell pairs
          la=2 lb=2:    525 shell pairs

Calculating one electron integrals          ... done (  0.1 sec)
Calculating RI/J V-Matrix + Cholesky decomp.... done (  0.6 sec)
Calculating Nuclear repulsion               ... done (  0.0 sec) ENN=   6156.242785348012 Eh

SHARK setup successfully completed in   2.2 seconds

Maximum memory used throughout the entire GTOINT-calculation: 65.9 MB


           ************************************************************
           *        Program running with 12 parallel MPI-processes    *
           *              working on a common directory               *
           ************************************************************
-------------------------------------------------------------------------------
                                 ORCA SCF
-------------------------------------------------------------------------------

------------
SCF SETTINGS
------------
Hamiltonian:
 Density Functional     Method          .... DFT(GTOs)
 Exchange Functional    Exchange        .... PBE
   PBE kappa parameter   XKappa         ....  1.024500
   PBE mue parameter    XMuePBE         ....  0.123457
 Correlation Functional Correlation     .... PBE
   PBE beta parameter  CBetaPBE         ....  0.030000
 LDA part of GGA corr.  LDAOpt          .... PW91-LDA
 Gradients option       PostSCFGGA      .... off
 Hybrid DFT is turned on
   Fraction HF Exchange ScalHFX         ....  0.420000
   Scaling of DF-GGA-X  ScalDFX         ....  0.580000
   Scaling of DF-GGA-C  ScalDFC         ....  1.000000
   Scaling of DF-LDA-C  ScalLDAC        ....  1.000000
   Perturbative correction              ....  0.000000
   Density functional embedding theory  .... OFF
 RI-approximation to the Coulomb term is turned on
   Number of AuxJ basis functions       .... 2710
   RIJ-ON(X) (HFX calculated with O(N)) .... on
   Number of AuxJ basis functions       .... 2710
   RIJ-COSX (HFX calculated with COS-X)).... on


General Settings:
 Integral files         IntName         .... orca
 Hartree-Fock type      HFTyp           .... RHF
 Total Charge           Charge          ....    0
 Multiplicity           Mult            ....    1
 Number of Electrons    NEL             ....  332
 Basis Dimension        Dim             ....  779
 Nuclear Repulsion      ENuc            ....   6156.2427853480 Eh

Convergence Acceleration:
 DIIS                   CNVDIIS         .... on
   Start iteration      DIISMaxIt       ....    12
   Startup error        DIISStart       ....  0.200000
   # of expansion vecs  DIISMaxEq       ....     5
   Bias factor          DIISBfac        ....   1.050
   Max. coefficient     DIISMaxC        ....  10.000
 Trust-Rad. Augm. Hess. CNVTRAH         .... auto
   Auto Start mean grad. ratio tolernc. ....  1.125000
   Auto Start start iteration           ....    20
   Auto Start num. interpolation iter.  ....    10
   Max. Number of Micro iterations      ....    16
   Max. Number of Macro iterations      .... Maxiter - #DIIS iter
   Number of Davidson start vectors     ....     2
   Converg. threshold I  (grad. norm)   ....   2.000e-06
   Converg. threshold II (energy diff.) ....   1.000e-09
   Grad. Scal. Fac. for Micro threshold ....   0.100
   Minimum threshold for Micro iter.    ....   0.010
   NR start threshold (gradient norm)   ....   0.001
   Initial trust radius                 ....   0.400
   Minimum AH scaling param. (alpha)    ....   1.000
   Maximum AH scaling param. (alpha)    .... 1000.000
   Orbital update algorithm             .... Taylor
   White noise on init. David. guess    .... on
   Maximum white noise                  ....   0.010
   Quad. conv. algorithm                .... NR
   COSX micro iterations for RIJONX calc.... off
 SOSCF                  CNVSOSCF        .... on
   Start iteration      SOSCFMaxIt      ....   150
   Startup grad/error   SOSCFStart      ....  0.003300
 Level Shifting         CNVShift        .... on
   Level shift para.    LevelShift      ....    0.2500
   Turn off err/grad.   ShiftErr        ....    0.0010
 Zerner damping         CNVZerner       .... off
 Static damping         CNVDamp         .... on
   Fraction old density DampFac         ....    0.7000
   Max. Damping (<1)    DampMax         ....    0.9800
   Min. Damping (>=0)   DampMin         ....    0.0000
   Turn off err/grad.   DampErr         ....    0.1000
 Fernandez-Rico         CNVRico         .... off

SCF Procedure:
 Maximum # iterations   MaxIter         ....   125
 SCF integral mode      SCFMode         .... Direct
   Integral package                     .... SHARK and LIBINT hybrid scheme
 Reset frequency        DirectResetFreq ....    20
 Integral Threshold     Thresh          ....  1.000e-12 Eh
 Primitive CutOff       TCut            ....  1.000e-14 Eh

Convergence Tolerance:
 Convergence Check Mode ConvCheckMode   .... Total+1el-Energy
 Convergence forced     ConvForced      .... 0
 Energy Change          TolE            ....  1.000e-09 Eh
 1-El. energy change                    ....  1.000e-06 Eh
 Orbital Gradient       TolG            ....  2.000e-06
 Orbital Rotation angle TolX            ....  2.000e-06
 DIIS Error             TolErr          ....  1.000e-08


Diagonalization of the overlap matrix:
Smallest eigenvalue                        ... 4.029e-04
Time for diagonalization                   ...    0.339 sec
Threshold for overlap eigenvalues          ... 1.000e-08
Number of eigenvalues below threshold      ... 0
Time for construction of square roots      ...    0.152 sec
Total time needed                          ...    0.516 sec

--------------------------------
INITIAL GUESS: MINIMAL BASIS EHT
--------------------------------
The minimal basis has 272 functions
EHT matrix was diagonalized
Basis set overlap was calculated now projecting the orbitals
Using GuessMode=FMatrix for the initial guess
C*T matrix was formed
Effective Fockian was calculated
Effective Fockian was diagonalized
Initial density was built
                      ------------------
                      INITIAL GUESS DONE
                      ------------------
-------------------
DFT GRID GENERATION
-------------------

General Integration Accuracy     IntAcc      ... 4.159
Radial Grid Type                 RadialGrid  ... OptM3 with GC (2021)
Angular Grid (max. ang.)         AngularGrid ... 3 (Lebedev-194)
Angular grid pruning method      GridPruning ... 4 (adaptive)
Weight generation scheme         WeightScheme... Becke
Basis function cutoff            BFCut       ... 1.0000e-12
Integration weight cutoff        WCut        ... 1.0000e-14
Angular grids for H and He will be reduced by one unit
Partially contracted basis set               ... off
Rotationally invariant grid construction     ... off

Total number of grid points                  ...   200147
Total number of batches                      ...     3173
Average number of points per batch           ...       63
Average number of grid points per atom       ...     2383
Time for grid setup =    2.774 sec

--------------------
COSX GRID GENERATION
--------------------

GRIDX 1
-------
General Integration Accuracy     IntAcc      ... 3.816
Radial Grid Type                 RadialGrid  ... OptM3 with GC (2021)
Angular Grid (max. ang.)         AngularGrid ... 1 (Lebedev-50)
Angular grid pruning method      GridPruning ... 4 (adaptive)
Weight generation scheme         WeightScheme... Becke
Basis function cutoff            BFCut       ... 1.0000e-12
Integration weight cutoff        WCut        ... 1.0000e-14
Angular grids for H and He will be reduced by one unit
Partially contracted basis set               ... on
Rotationally invariant grid construction     ... off

Total number of grid points                  ...    49945
Total number of batches                      ...      820
Average number of points per batch           ...       60
Average number of grid points per atom       ...      595
UseSFitting                                  ... on

GRIDX 2
-------
General Integration Accuracy     IntAcc      ... 4.020
Radial Grid Type                 RadialGrid  ... OptM3 with GC (2021)
Angular Grid (max. ang.)         AngularGrid ... 2 (Lebedev-110)
Angular grid pruning method      GridPruning ... 4 (adaptive)
Weight generation scheme         WeightScheme... Becke
Basis function cutoff            BFCut       ... 1.0000e-12
Integration weight cutoff        WCut        ... 1.0000e-14
Angular grids for H and He will be reduced by one unit
Partially contracted basis set               ... on
Rotationally invariant grid construction     ... off

Total number of grid points                  ...   106753
Total number of batches                      ...     1707
Average number of points per batch           ...       62
Average number of grid points per atom       ...     1271
UseSFitting                                  ... on

GRIDX 3
-------
General Integration Accuracy     IntAcc      ... 4.338
Radial Grid Type                 RadialGrid  ... OptM3 with GC (2021)
Angular Grid (max. ang.)         AngularGrid ... 3 (Lebedev-194)
Angular grid pruning method      GridPruning ... 4 (adaptive)
Weight generation scheme         WeightScheme... Becke
Basis function cutoff            BFCut       ... 1.0000e-12
Integration weight cutoff        WCut        ... 1.0000e-14
Angular grids for H and He will be reduced by one unit
Partially contracted basis set               ... on
Rotationally invariant grid construction     ... off

Total number of grid points                  ...   232165
Total number of batches                      ...     3667
Average number of points per batch           ...       63
Average number of grid points per atom       ...     2764
UseSFitting                                  ... on

Time for X-Grid setup             =    6.849 sec


--------------------
CPCM SOLVATION MODEL
--------------------
CPCM parameters:
  Epsilon                                         ...       9.0800
  Refrac                                          ...       1.4240
  Rsolv                                           ...       1.3000
  Surface type                                    ... GAUSSIAN VDW
  Epsilon function type                           ...         CPCM
Radii:
 Radius for C  used is    3.8550 Bohr (=   2.0400 Ang.)
 Radius for N  used is    3.5149 Bohr (=   1.8600 Ang.)
 Radius for O  used is    3.4469 Bohr (=   1.8240 Ang.)
 Radius for H  used is    2.4944 Bohr (=   1.3200 Ang.)
Calculating surface                               ...        done! (  0.0s)
GEPOL surface points                              ...         4168
GEPOL Volume                                      ...    4803.3259
GEPOL Surface-area                                ...    2175.8808
Calculating surface distance matrix               ...        done! (  0.2s)
Performing Cholesky decomposition & store         ...        done! (  1.2s)
Overall time for CPCM initialization              ...                 1.4s
--------------
SCF ITERATIONS
--------------
ITER       Energy         Delta-E        Max-DP      RMS-DP      [F,P]     Damp
               ***  Starting incremental Fock matrix formation  ***
  0  -2034.7115338707   0.000000000000 0.23258659  0.00291188  0.5543907 0.7000
  1  -2036.7886589543  -2.077125083620 0.14554630  0.00185849  0.3006650 0.7000
  2  -2037.9595583866  -1.170899432253 0.08604204  0.00123314  0.2132387 0.7000
                               ***Turning on DIIS***
  3  -2038.7782676799  -0.818709293345 0.05479950  0.00088430  0.1510991 0.7000
  4  -2039.3658133629  -0.587545682951 0.04172618  0.00066395  0.1065293 0.7000
  5  -2039.7821212021  -0.416307839263 0.09754731  0.00161566  0.0744060 0.0000
  6  -2040.7723218385  -0.990200636318 0.00647758  0.00007194  0.0044692 0.0000
                      *** Initiating the SOSCF procedure ***
                           *** Shutting down DIIS ***
                      *** Re-Reading the Fockian *** 
                      *** Removing any level shift *** 
ITER      Energy       Delta-E        Grad      Rot      Max-DP    RMS-DP
  7  -2040.77294109  -0.0006192468  0.000963  0.000963  0.002151  0.000034
               *** Restarting incremental Fock matrix formation ***
  8  -2040.77318147  -0.0002403877  0.001077  0.003030  0.002757  0.000030
  9  -2040.77321784  -0.0000363666  0.000285  0.000783  0.001978  0.000023
 10  -2040.77323625  -0.0000184075  0.000090  0.000366  0.000648  0.000010
 11  -2040.77323907  -0.0000028183  0.000043  0.000069  0.000183  0.000002
 12  -2040.77323915  -0.0000000842  0.000031  0.000059  0.000115  0.000002
 13  -2040.77323936  -0.0000002121  0.000006  0.000018  0.000040  0.000000
 14  -2040.77323936   0.0000000028  0.000008  0.000011  0.000022  0.000000
 15  -2040.77323936  -0.0000000050  0.000001  0.000002  0.000003  0.000000
 16  -2040.77323936   0.0000000007  0.000001  0.000001  0.000002  0.000000
                  ***Gradient check signals convergence***
              ***Rediagonalizing the Fockian in SOSCF/NRSCF***

               *****************************************************
               *                     SUCCESS                       *
               *           SCF CONVERGED AFTER  17 CYCLES          *
               *****************************************************

Old exchange energy                            =   -116.108667236 Eh
New exchange energy                            =   -116.108651399 Eh
Exchange energy change after final integration =      0.000015837 Eh
Total energy after final integration           =  -2040.773223527 Eh
Final COS-X integration done in                =    59.522 sec

----------------
TOTAL SCF ENERGY
----------------

Total Energy       :        -2040.77322353 Eh          -55532.26262 eV

Components:
Nuclear Repulsion  :         6156.24278535 Eh          167519.88274 eV
Electronic Energy  :        -8197.01600888 Eh         -223052.14535 eV
One Electron Energy:       -15038.80814448 Eh         -409226.77430 eV
Two Electron Energy:         6841.79213561 Eh          186174.62895 eV
Max COSX asymmetry :            0.00000948 Eh               0.00026 eV
CPCM Dielectric    :           -0.04057376 Eh              -1.10407 eV

Virial components:
Potential Energy   :        -4066.11235141 Eh         -110644.54214 eV
Kinetic Energy     :         2025.33912788 Eh           55112.27952 eV
Virial Ratio       :            2.00762050


DFT components:
N(Alpha)           :      166.000579089075 electrons
N(Beta)            :      166.000579089075 electrons
N(Total)           :      332.001158178151 electrons
E(X)               :     -154.305131712016 Eh       
E(C)               :      -14.659268898711 Eh       
E(XC)              :     -168.964400610727 Eh       
DFET-embed. en.    :        0.000000000000 Eh       
CPCM Solvation Model Properties:
Surface-charge          :           -0.03214087
Charge-correction       :           -0.00043271 Eh              -0.01177 eV
Free-energy (cav+disp)  :  This term is not implemented in the current solvation scheme

---------------
SCF CONVERGENCE
---------------

  Last Energy change         ...   -9.7111e-10  Tolerance :   1.0000e-09
  Last MAX-Density change    ...    2.5535e-15  Tolerance :   1.0000e-08
  Last RMS-Density change    ...    2.7244e-17  Tolerance :   1.0000e-09
  Last Orbital Gradient      ...    9.5631e-08  Tolerance :   2.0000e-06
  Last Orbital Rotation      ...    2.8159e-07  Tolerance :   2.0000e-06

             **** THE GBW FILE WAS UPDATED (orca.gbw) ****
             **** DENSITY orca.scfp WAS UPDATED ****
             **** ENERGY FILE WAS UPDATED (orca.en.tmp) ****
             **** THE GBW FILE WAS UPDATED (orca.gbw) ****
             **** DENSITY orca.scfp WAS UPDATED ****
----------------
ORBITAL ENERGIES
----------------

  NO   OCC          E(Eh)            E(eV) 
   0   2.0000     -19.586298      -532.9703 
   1   2.0000     -19.496229      -530.5194 
   2   2.0000     -19.475042      -529.9428 
   3   2.0000     -19.465587      -529.6856 
   4   2.0000     -14.673156      -399.2769 
   5   2.0000     -14.670135      -399.1947 
   6   2.0000     -14.661589      -398.9621 
   7   2.0000     -14.656833      -398.8327 
   8   2.0000     -14.643201      -398.4618 
   9   2.0000     -10.558124      -287.3012 
  10   2.0000     -10.554848      -287.2120 
  11   2.0000     -10.548256      -287.0326 
  12   2.0000     -10.548161      -287.0300 
  13   2.0000     -10.520308      -286.2721 
  14   2.0000     -10.503879      -285.8251 
  15   2.0000     -10.500021      -285.7201 
  16   2.0000     -10.498673      -285.6834 
  17   2.0000     -10.496735      -285.6307 
  18   2.0000     -10.495398      -285.5943 
  19   2.0000     -10.486274      -285.3460 
  20   2.0000     -10.478428      -285.1325 
  21   2.0000     -10.471044      -284.9316 
  22   2.0000     -10.468006      -284.8489 
  23   2.0000     -10.466513      -284.8083 
  24   2.0000     -10.466083      -284.7966 
  25   2.0000     -10.465964      -284.7934 
  26   2.0000     -10.464974      -284.7664 
  27   2.0000     -10.462164      -284.6900 
  28   2.0000     -10.460898      -284.6555 
  29   2.0000     -10.460084      -284.6334 
  30   2.0000     -10.459018      -284.6043 
  31   2.0000     -10.458396      -284.5874 
  32   2.0000     -10.457297      -284.5575 
  33   2.0000     -10.455918      -284.5200 
  34   2.0000     -10.455615      -284.5117 
  35   2.0000     -10.449987      -284.3586 
  36   2.0000     -10.446417      -284.2615 
  37   2.0000     -10.446182      -284.2551 
  38   2.0000     -10.445559      -284.2381 
  39   2.0000     -10.445238      -284.2294 
  40   2.0000     -10.445052      -284.2243 
  41   2.0000     -10.443593      -284.1846 
  42   2.0000     -10.440259      -284.0939 
  43   2.0000     -10.435130      -283.9543 
  44   2.0000     -10.433721      -283.9160 
  45   2.0000     -10.424942      -283.6771 
  46   2.0000     -10.422954      -283.6230 
  47   2.0000      -1.268487       -34.5173 
  48   2.0000      -1.165503       -31.7149 
  49   2.0000      -1.161292       -31.6004 
  50   2.0000      -1.149120       -31.2692 
  51   2.0000      -1.111836       -30.2546 
  52   2.0000      -1.056709       -28.7545 
  53   2.0000      -1.045598       -28.4522 
  54   2.0000      -1.032386       -28.0926 
  55   2.0000      -1.031200       -28.0604 
  56   2.0000      -0.979352       -26.6495 
  57   2.0000      -0.970829       -26.4176 
  58   2.0000      -0.961231       -26.1564 
  59   2.0000      -0.955312       -25.9954 
  60   2.0000      -0.905535       -24.6409 
  61   2.0000      -0.894427       -24.3386 
  62   2.0000      -0.892350       -24.2821 
  63   2.0000      -0.880796       -23.9677 
  64   2.0000      -0.875529       -23.8243 
  65   2.0000      -0.859026       -23.3753 
  66   2.0000      -0.849664       -23.1205 
  67   2.0000      -0.841576       -22.9005 
  68   2.0000      -0.836659       -22.7667 
  69   2.0000      -0.824400       -22.4331 
  70   2.0000      -0.783519       -21.3206 
  71   2.0000      -0.782307       -21.2877 
  72   2.0000      -0.771075       -20.9820 
  73   2.0000      -0.769219       -20.9315 
  74   2.0000      -0.765982       -20.8434 
  75   2.0000      -0.760144       -20.6846 
  76   2.0000      -0.756712       -20.5912 
  77   2.0000      -0.720273       -19.5996 
  78   2.0000      -0.713821       -19.4240 
  79   2.0000      -0.711480       -19.3604 
  80   2.0000      -0.708546       -19.2805 
  81   2.0000      -0.694177       -18.8895 
  82   2.0000      -0.690136       -18.7796 
  83   2.0000      -0.683152       -18.5895 
  84   2.0000      -0.667379       -18.1603 
  85   2.0000      -0.656069       -17.8525 
  86   2.0000      -0.650448       -17.6996 
  87   2.0000      -0.647080       -17.6079 
  88   2.0000      -0.641786       -17.4639 
  89   2.0000      -0.614736       -16.7278 
  90   2.0000      -0.610213       -16.6047 
  91   2.0000      -0.597144       -16.2491 
  92   2.0000      -0.589922       -16.0526 
  93   2.0000      -0.585828       -15.9412 
  94   2.0000      -0.581864       -15.8333 
  95   2.0000      -0.572382       -15.5753 
  96   2.0000      -0.567932       -15.4542 
  97   2.0000      -0.566571       -15.4172 
  98   2.0000      -0.564437       -15.3591 
  99   2.0000      -0.560971       -15.2648 
 100   2.0000      -0.552764       -15.0415 
 101   2.0000      -0.547807       -14.9066 
 102   2.0000      -0.535525       -14.5724 
 103   2.0000      -0.533090       -14.5061 
 104   2.0000      -0.525708       -14.3052 
 105   2.0000      -0.525091       -14.2884 
 106   2.0000      -0.521839       -14.2000 
 107   2.0000      -0.520851       -14.1731 
 108   2.0000      -0.517748       -14.0886 
 109   2.0000      -0.516398       -14.0519 
 110   2.0000      -0.515390       -14.0245 
 111   2.0000      -0.505652       -13.7595 
 112   2.0000      -0.497340       -13.5333 
 113   2.0000      -0.495351       -13.4792 
 114   2.0000      -0.493188       -13.4203 
 115   2.0000      -0.492006       -13.3882 
 116   2.0000      -0.488416       -13.2905 
 117   2.0000      -0.484248       -13.1771 
 118   2.0000      -0.480893       -13.0858 
 119   2.0000      -0.478399       -13.0179 
 120   2.0000      -0.475627       -12.9425 
 121   2.0000      -0.471892       -12.8408 
 122   2.0000      -0.466907       -12.7052 
 123   2.0000      -0.462504       -12.5854 
 124   2.0000      -0.459076       -12.4921 
 125   2.0000      -0.454563       -12.3693 
 126   2.0000      -0.450266       -12.2524 
 127   2.0000      -0.450177       -12.2499 
 128   2.0000      -0.449162       -12.2223 
 129   2.0000      -0.445741       -12.1292 
 130   2.0000      -0.437439       -11.9033 
 131   2.0000      -0.433958       -11.8086 
 132   2.0000      -0.429296       -11.6817 
 133   2.0000      -0.427974       -11.6458 
 134   2.0000      -0.423368       -11.5204 
 135   2.0000      -0.420835       -11.4515 
 136   2.0000      -0.419446       -11.4137 
 137   2.0000      -0.418151       -11.3785 
 138   2.0000      -0.416909       -11.3447 
 139   2.0000      -0.414199       -11.2709 
 140   2.0000      -0.405462       -11.0332 
 141   2.0000      -0.404640       -11.0108 
 142   2.0000      -0.403583       -10.9821 
 143   2.0000      -0.398485       -10.8433 
 144   2.0000      -0.394082       -10.7235 
 145   2.0000      -0.390571       -10.6280 
 146   2.0000      -0.389511       -10.5991 
 147   2.0000      -0.383475       -10.4349 
 148   2.0000      -0.379559       -10.3283 
 149   2.0000      -0.375262       -10.2114 
 150   2.0000      -0.359834        -9.7916 
 151   2.0000      -0.350547        -9.5389 
 152   2.0000      -0.346528        -9.4295 
 153   2.0000      -0.343358        -9.3432 
 154   2.0000      -0.328658        -8.9432 
 155   2.0000      -0.318131        -8.6568 
 156   2.0000      -0.316439        -8.6108 
 157   2.0000      -0.313889        -8.5413 
 158   2.0000      -0.306923        -8.3518 
 159   2.0000      -0.302508        -8.2316 
 160   2.0000      -0.302161        -8.2222 
 161   2.0000      -0.301125        -8.1940 
 162   2.0000      -0.295812        -8.0495 
 163   2.0000      -0.292148        -7.9497 
 164   2.0000      -0.287666        -7.8278 
 165   2.0000      -0.280442        -7.6312 
 166   0.0000      -0.048971        -1.3326 
 167   0.0000      -0.045665        -1.2426 
 168   0.0000      -0.015455        -0.4205 
 169   0.0000      -0.010002        -0.2722 
 170   0.0000       0.005860         0.1595 
 171   0.0000       0.012523         0.3408 
 172   0.0000       0.015971         0.4346 
 173   0.0000       0.018668         0.5080 
 174   0.0000       0.054262         1.4766 
 175   0.0000       0.061303         1.6681 
 176   0.0000       0.084221         2.2918 
 177   0.0000       0.090184         2.4540 
 178   0.0000       0.115104         3.1321 
 179   0.0000       0.139198         3.7878 
 180   0.0000       0.143504         3.9049 
 181   0.0000       0.147273         4.0075 
 182   0.0000       0.149736         4.0745 
 183   0.0000       0.157687         4.2909 
 184   0.0000       0.158891         4.3236 
 185   0.0000       0.166416         4.5284 
 186   0.0000       0.168651         4.5892 
 187   0.0000       0.175993         4.7890 
 188   0.0000       0.176836         4.8120 
 189   0.0000       0.179660         4.8888 
 190   0.0000       0.184239         5.0134 
 191   0.0000       0.186089         5.0637 
 192   0.0000       0.187239         5.0950 
 193   0.0000       0.188055         5.1172 
 194   0.0000       0.193956         5.2778 
 195   0.0000       0.197058         5.3622 
 196   0.0000       0.199011         5.4154 
 197   0.0000       0.202066         5.4985 
 198   0.0000       0.203564         5.5393 
 199   0.0000       0.204482         5.5642 
 200   0.0000       0.207175         5.6375 
 201   0.0000       0.209467         5.6999 
 202   0.0000       0.211940         5.7672 
 203   0.0000       0.212399         5.7797 
 204   0.0000       0.216206         5.8833 
 205   0.0000       0.218462         5.9447 
 206   0.0000       0.220394         5.9972 
 207   0.0000       0.222857         6.0643 
 208   0.0000       0.223421         6.0796 
 209   0.0000       0.228342         6.2135 
 210   0.0000       0.229839         6.2542 
 211   0.0000       0.230975         6.2852 
 212   0.0000       0.232987         6.3399 
 213   0.0000       0.233624         6.3572 
 214   0.0000       0.236224         6.4280 
 215   0.0000       0.236612         6.4385 
 216   0.0000       0.240963         6.5569 
 217   0.0000       0.244949         6.6654 
 218   0.0000       0.246168         6.6986 
 219   0.0000       0.248085         6.7507 
 220   0.0000       0.250116         6.8060 
 221   0.0000       0.254223         6.9178 
 222   0.0000       0.258291         7.0285 
 223   0.0000       0.262720         7.1490 
 224   0.0000       0.266332         7.2473 
 225   0.0000       0.268817         7.3149 
 226   0.0000       0.272479         7.4145 
 227   0.0000       0.274643         7.4734 
 228   0.0000       0.280649         7.6368 
 229   0.0000       0.284549         7.7430 
 230   0.0000       0.286919         7.8075 
 231   0.0000       0.292583         7.9616 
 232   0.0000       0.294020         8.0007 
 233   0.0000       0.298705         8.1282 
 234   0.0000       0.300081         8.1656 
 235   0.0000       0.305060         8.3011 
 236   0.0000       0.308793         8.4027 
 237   0.0000       0.310909         8.4603 
 238   0.0000       0.316269         8.6061 
 239   0.0000       0.317207         8.6316 
 240   0.0000       0.319856         8.7037 
 241   0.0000       0.324365         8.8264 
 242   0.0000       0.325559         8.8589 
 243   0.0000       0.328465         8.9380 
 244   0.0000       0.333838         9.0842 
 245   0.0000       0.335843         9.1388 
 246   0.0000       0.339119         9.2279 
 247   0.0000       0.347924         9.4675 
 248   0.0000       0.354375         9.6430 
 249   0.0000       0.355393         9.6707 
 250   0.0000       0.359839         9.7917 
 251   0.0000       0.366584         9.9753 
 252   0.0000       0.367853        10.0098 
 253   0.0000       0.375787        10.2257 
 254   0.0000       0.378079        10.2880 
 255   0.0000       0.383900        10.4465 
 256   0.0000       0.394463        10.7339 
 257   0.0000       0.406050        11.0492 
 258   0.0000       0.415447        11.3049 
 259   0.0000       0.423463        11.5230 
 260   0.0000       0.429125        11.6771 
 261   0.0000       0.435596        11.8532 
 262   0.0000       0.447092        12.1660 
 263   0.0000       0.459381        12.5004 
 264   0.0000       0.465513        12.6673 
 265   0.0000       0.465832        12.6759 
 266   0.0000       0.469682        12.7807 
 267   0.0000       0.475076        12.9275 
 268   0.0000       0.488656        13.2970 
 269   0.0000       0.489287        13.3142 
 270   0.0000       0.496555        13.5119 
 271   0.0000       0.506515        13.7830 
 272   0.0000       0.508987        13.8502 
 273   0.0000       0.509711        13.8699 
 274   0.0000       0.516177        14.0459 
 275   0.0000       0.518807        14.1175 
 276   0.0000       0.522964        14.2306 
 277   0.0000       0.524740        14.2789 
 278   0.0000       0.528593        14.3837 
 279   0.0000       0.533898        14.5281 
 280   0.0000       0.534994        14.5579 
 281   0.0000       0.539483        14.6801 
 282   0.0000       0.544709        14.8223 
 283   0.0000       0.547164        14.8891 
 284   0.0000       0.550869        14.9899 
 285   0.0000       0.552577        15.0364 
 286   0.0000       0.556267        15.1368 
 287   0.0000       0.560677        15.2568 
 288   0.0000       0.567294        15.4369 
 289   0.0000       0.569148        15.4873 
 290   0.0000       0.572059        15.5665 
 291   0.0000       0.576928        15.6990 
 292   0.0000       0.580153        15.7868 
 293   0.0000       0.580504        15.7963 
 294   0.0000       0.586201        15.9513 
 295   0.0000       0.590619        16.0716 
 296   0.0000       0.591090        16.0844 
 297   0.0000       0.595363        16.2007 
 298   0.0000       0.599550        16.3146 
 299   0.0000       0.604208        16.4413 
 300   0.0000       0.607764        16.5381 
 301   0.0000       0.610781        16.6202 
 302   0.0000       0.612574        16.6690 
 303   0.0000       0.613451        16.6929 
 304   0.0000       0.617299        16.7976 
 305   0.0000       0.618731        16.8365 
 306   0.0000       0.622933        16.9509 
 307   0.0000       0.624146        16.9839 
 308   0.0000       0.627072        17.0635 
 309   0.0000       0.630374        17.1534 
 310   0.0000       0.631121        17.1737 
 311   0.0000       0.632198        17.2030 
 312   0.0000       0.636685        17.3251 
 313   0.0000       0.638730        17.3807 
 314   0.0000       0.640400        17.4262 
 315   0.0000       0.644830        17.5467 
 316   0.0000       0.648136        17.6367 
 317   0.0000       0.650169        17.6920 
 318   0.0000       0.655404        17.8344 
 319   0.0000       0.658281        17.9127 
 320   0.0000       0.659558        17.9475 
 321   0.0000       0.664980        18.0950 
 322   0.0000       0.668452        18.1895 
 323   0.0000       0.679503        18.4902 
 324   0.0000       0.682424        18.5697 
 325   0.0000       0.683665        18.6035 
 326   0.0000       0.685185        18.6448 
 327   0.0000       0.688466        18.7341 
 328   0.0000       0.694355        18.8944 
 329   0.0000       0.697977        18.9929 
 330   0.0000       0.701993        19.1022 
 331   0.0000       0.703635        19.1469 
 332   0.0000       0.707247        19.2452 
 333   0.0000       0.709827        19.3154 
 334   0.0000       0.711207        19.3529 
 335   0.0000       0.716833        19.5060 
 336   0.0000       0.719940        19.5906 
 337   0.0000       0.725751        19.7487 
 338   0.0000       0.733154        19.9501 
 339   0.0000       0.736078        20.0297 
 340   0.0000       0.741901        20.1881 
 341   0.0000       0.743718        20.2376 
 342   0.0000       0.746763        20.3204 
 343   0.0000       0.747365        20.3368 
 344   0.0000       0.751717        20.4553 
 345   0.0000       0.755507        20.5584 
 346   0.0000       0.764272        20.7969 
 347   0.0000       0.767506        20.8849 
 348   0.0000       0.777066        21.1450 
 349   0.0000       0.778859        21.1938 
 350   0.0000       0.781805        21.2740 
 351   0.0000       0.788110        21.4456 
 352   0.0000       0.796084        21.6626 
 353   0.0000       0.800502        21.7828 
 354   0.0000       0.803228        21.8569 
 355   0.0000       0.809276        22.0215 
 356   0.0000       0.821325        22.3494 
 357   0.0000       0.824661        22.4402 
 358   0.0000       0.840364        22.8675 
 359   0.0000       0.845438        23.0055 
 360   0.0000       0.847518        23.0621 
 361   0.0000       0.859778        23.3957 
 362   0.0000       0.863629        23.5005 
 363   0.0000       0.867156        23.5965 
 364   0.0000       0.878552        23.9066 
 365   0.0000       0.884086        24.0572 
 366   0.0000       0.891784        24.2667 
 367   0.0000       0.896617        24.3982 
 368   0.0000       0.897751        24.4290 
 369   0.0000       0.906465        24.6662 
 370   0.0000       0.911505        24.8033 
 371   0.0000       0.917382        24.9632 
 372   0.0000       0.923441        25.1281 
 373   0.0000       0.927702        25.2441 
 374   0.0000       0.935692        25.4615 
 375   0.0000       0.938293        25.5323 
 376   0.0000       0.941788        25.6274 
 377   0.0000       0.948209        25.8021 
 378   0.0000       0.954270        25.9670 
 379   0.0000       0.957122        26.0446 
 380   0.0000       0.958285        26.0763 
 381   0.0000       0.960578        26.1387 
 382   0.0000       0.964068        26.2336 
 383   0.0000       0.969080        26.3700 
 384   0.0000       0.974322        26.5127 
 385   0.0000       0.976278        26.5659 
 386   0.0000       0.978899        26.6372 
 387   0.0000       0.981073        26.6964 
 388   0.0000       0.984673        26.7943 
 389   0.0000       0.987874        26.8814 
 390   0.0000       0.995540        27.0900 
 391   0.0000       0.999807        27.2061 
 392   0.0000       1.002014        27.2662 
 393   0.0000       1.002680        27.2843 
 394   0.0000       1.008732        27.4490 
 395   0.0000       1.011081        27.5129 
 396   0.0000       1.016358        27.6565 
 397   0.0000       1.018805        27.7231 
 398   0.0000       1.020953        27.7815 
 399   0.0000       1.027420        27.9575 
 400   0.0000       1.030285        28.0355 
 401   0.0000       1.032721        28.1018 
 402   0.0000       1.036323        28.1998 
 403   0.0000       1.039763        28.2934 
 404   0.0000       1.043900        28.4060 
 405   0.0000       1.047710        28.5096 
 406   0.0000       1.050313        28.5805 
 407   0.0000       1.052134        28.6300 
 408   0.0000       1.052973        28.6529 
 409   0.0000       1.056770        28.7562 
 410   0.0000       1.059239        28.8234 
 411   0.0000       1.060759        28.8647 
 412   0.0000       1.064815        28.9751 
 413   0.0000       1.066114        29.0104 
 414   0.0000       1.071654        29.1612 
 415   0.0000       1.073248        29.2046 
 416   0.0000       1.075603        29.2687 
 417   0.0000       1.079792        29.3826 
 418   0.0000       1.080591        29.4044 
 419   0.0000       1.085638        29.5417 
 420   0.0000       1.089349        29.6427 
 421   0.0000       1.092472        29.7277 
 422   0.0000       1.094903        29.7938 
 423   0.0000       1.099212        29.9111 
 424   0.0000       1.108170        30.1548 
 425   0.0000       1.111029        30.2326 
 426   0.0000       1.113600        30.3026 
 427   0.0000       1.116187        30.3730 
 428   0.0000       1.120118        30.4800 
 429   0.0000       1.122295        30.5392 
 430   0.0000       1.124723        30.6053 
 431   0.0000       1.132136        30.8070 
 432   0.0000       1.134848        30.8808 
 433   0.0000       1.142041        31.0765 
 434   0.0000       1.152068        31.3494 
 435   0.0000       1.153646        31.3923 
 436   0.0000       1.157336        31.4927 
 437   0.0000       1.161065        31.5942 
 438   0.0000       1.165759        31.7219 
 439   0.0000       1.169576        31.8258 
 440   0.0000       1.175527        31.9877 
 441   0.0000       1.182364        32.1738 
 442   0.0000       1.187225        32.3060 
 443   0.0000       1.192743        32.4562 
 444   0.0000       1.197000        32.5720 
 445   0.0000       1.204479        32.7755 
 446   0.0000       1.221791        33.2466 
 447   0.0000       1.227334        33.3975 
 448   0.0000       1.230845        33.4930 
 449   0.0000       1.236764        33.6541 
 450   0.0000       1.239539        33.7296 
 451   0.0000       1.256275        34.1850 
 452   0.0000       1.263098        34.3707 
 453   0.0000       1.271047        34.5869 
 454   0.0000       1.278884        34.8002 
 455   0.0000       1.284561        34.9547 
 456   0.0000       1.286029        34.9946 
 457   0.0000       1.294608        35.2281 
 458   0.0000       1.298211        35.3261 
 459   0.0000       1.303691        35.4752 
 460   0.0000       1.313359        35.7383 
 461   0.0000       1.314700        35.7748 
 462   0.0000       1.318389        35.8752 
 463   0.0000       1.321779        35.9674 
 464   0.0000       1.335723        36.3469 
 465   0.0000       1.337699        36.4006 
 466   0.0000       1.339652        36.4538 
 467   0.0000       1.352306        36.7981 
 468   0.0000       1.357472        36.9387 
 469   0.0000       1.359130        36.9838 
 470   0.0000       1.370274        37.2870 
 471   0.0000       1.379089        37.5269 
 472   0.0000       1.383819        37.6556 
 473   0.0000       1.398832        38.0642 
 474   0.0000       1.403672        38.1958 
 475   0.0000       1.407849        38.3095 
 476   0.0000       1.413992        38.4767 
 477   0.0000       1.420283        38.6479 
 478   0.0000       1.430021        38.9128 
 479   0.0000       1.435653        39.0661 
 480   0.0000       1.446008        39.3479 
 481   0.0000       1.448033        39.4030 
 482   0.0000       1.454425        39.5769 
 483   0.0000       1.469940        39.9991 
 484   0.0000       1.477302        40.1994 
 485   0.0000       1.481164        40.3045 
 486   0.0000       1.483814        40.3766 
 487   0.0000       1.491522        40.5864 
 488   0.0000       1.494385        40.6643 
 489   0.0000       1.506146        40.9843 
 490   0.0000       1.508977        41.0614 
 491   0.0000       1.511225        41.1225 
 492   0.0000       1.518407        41.3180 
 493   0.0000       1.523557        41.4581 
 494   0.0000       1.530744        41.6537 
 495   0.0000       1.531350        41.6702 
 496   0.0000       1.532481        41.7009 
 497   0.0000       1.536179        41.8015 
 498   0.0000       1.537389        41.8345 
 499   0.0000       1.541954        41.9587 
 500   0.0000       1.547798        42.1177 
 501   0.0000       1.552621        42.2490 
 502   0.0000       1.554347        42.2959 
 503   0.0000       1.558570        42.4108 
 504   0.0000       1.562152        42.5083 
 505   0.0000       1.564435        42.5704 
 506   0.0000       1.569815        42.7168 
 507   0.0000       1.571869        42.7727 
 508   0.0000       1.581590        43.0372 
 509   0.0000       1.593012        43.3481 
 510   0.0000       1.605314        43.6828 
 511   0.0000       1.613598        43.9082 
 512   0.0000       1.620051        44.0838 
 513   0.0000       1.627748        44.2933 
 514   0.0000       1.629458        44.3398 
 515   0.0000       1.645362        44.7726 
 516   0.0000       1.657114        45.0924 
 517   0.0000       1.674479        45.5649 
 518   0.0000       1.689129        45.9635 
 519   0.0000       1.707115        46.4530 
 520   0.0000       1.727524        47.0083 
 521   0.0000       1.730856        47.0990 
 522   0.0000       1.741985        47.4018 
 523   0.0000       1.750577        47.6356 
 524   0.0000       1.760305        47.9003 
 525   0.0000       1.776405        48.3384 
 526   0.0000       1.785065        48.5741 
 527   0.0000       1.794438        48.8292 
 528   0.0000       1.806799        49.1655 
 529   0.0000       1.813823        49.3566 
 530   0.0000       1.821982        49.5787 
 531   0.0000       1.826878        49.7119 
 532   0.0000       1.833382        49.8889 
 533   0.0000       1.840361        50.0788 
 534   0.0000       1.840720        50.0885 
 535   0.0000       1.844913        50.2026 
 536   0.0000       1.850519        50.3552 
 537   0.0000       1.855607        50.4936 
 538   0.0000       1.856684        50.5229 
 539   0.0000       1.865633        50.7665 
 540   0.0000       1.872112        50.9428 
 541   0.0000       1.876725        51.0683 
 542   0.0000       1.882763        51.2326 
 543   0.0000       1.890182        51.4345 
 544   0.0000       1.891258        51.4637 
 545   0.0000       1.894258        51.5454 
 546   0.0000       1.897087        51.6224 
 547   0.0000       1.900022        51.7022 
 548   0.0000       1.913435        52.0672 
 549   0.0000       1.914527        52.0969 
 550   0.0000       1.921470        52.2859 
 551   0.0000       1.927074        52.4384 
 552   0.0000       1.936403        52.6922 
 553   0.0000       1.941443        52.8294 
 554   0.0000       1.942960        52.8706 
 555   0.0000       1.952139        53.1204 
 556   0.0000       1.956271        53.2328 
 557   0.0000       1.959166        53.3116 
 558   0.0000       1.960494        53.3477 
 559   0.0000       1.973885        53.7121 
 560   0.0000       1.975940        53.7681 
 561   0.0000       1.983740        53.9803 
 562   0.0000       1.985859        54.0380 
 563   0.0000       1.991154        54.1820 
 564   0.0000       1.995822        54.3091 
 565   0.0000       2.009365        54.6776 
 566   0.0000       2.011047        54.7234 
 567   0.0000       2.021428        55.0058 
 568   0.0000       2.023031        55.0495 
 569   0.0000       2.027050        55.1588 
 570   0.0000       2.036361        55.4122 
 571   0.0000       2.040031        55.5121 
 572   0.0000       2.045828        55.6698 
 573   0.0000       2.057004        55.9739 
 574   0.0000       2.064420        56.1757 
 575   0.0000       2.064696        56.1832 
 576   0.0000       2.069102        56.3031 
 577   0.0000       2.070810        56.3496 
 578   0.0000       2.078595        56.5614 
 579   0.0000       2.080787        56.6211 
 580   0.0000       2.084774        56.7296 
 581   0.0000       2.101963        57.1973 
 582   0.0000       2.103160        57.2299 
 583   0.0000       2.108596        57.3778 
 584   0.0000       2.116260        57.5864 
 585   0.0000       2.119604        57.6774 
 586   0.0000       2.124870        57.8207 
 587   0.0000       2.129172        57.9377 
 588   0.0000       2.130445        57.9723 
 589   0.0000       2.136954        58.1495 
 590   0.0000       2.143254        58.3209 
 591   0.0000       2.157712        58.7143 
 592   0.0000       2.158724        58.7419 
 593   0.0000       2.160829        58.7991 
 594   0.0000       2.170756        59.0693 
 595   0.0000       2.185387        59.4674 
 596   0.0000       2.188876        59.5623 
 597   0.0000       2.194240        59.7083 
 598   0.0000       2.198148        59.8146 
 599   0.0000       2.202433        59.9312 
 600   0.0000       2.205283        60.0088 
 601   0.0000       2.208607        60.0992 
 602   0.0000       2.213430        60.2305 
 603   0.0000       2.220028        60.4100 
 604   0.0000       2.223283        60.4986 
 605   0.0000       2.231882        60.7326 
 606   0.0000       2.236364        60.8545 
 607   0.0000       2.241417        60.9921 
 608   0.0000       2.246346        61.1262 
 609   0.0000       2.253940        61.3328 
 610   0.0000       2.266472        61.6738 
 611   0.0000       2.275798        61.9276 
 612   0.0000       2.281019        62.0697 
 613   0.0000       2.283479        62.1366 
 614   0.0000       2.283799        62.1453 
 615   0.0000       2.287440        62.2444 
 616   0.0000       2.295823        62.4725 
 617   0.0000       2.298782        62.5530 
 618   0.0000       2.304652        62.7128 
 619   0.0000       2.310542        62.8731 
 620   0.0000       2.311933        62.9109 
 621   0.0000       2.315165        62.9988 
 622   0.0000       2.322392        63.1955 
 623   0.0000       2.328280        63.3557 
 624   0.0000       2.330031        63.4034 
 625   0.0000       2.331273        63.4372 
 626   0.0000       2.341693        63.7207 
 627   0.0000       2.345544        63.8255 
 628   0.0000       2.349133        63.9232 
 629   0.0000       2.353913        64.0532 
 630   0.0000       2.355765        64.1036 
 631   0.0000       2.359481        64.2047 
 632   0.0000       2.362465        64.2859 
 633   0.0000       2.368920        64.4616 
 634   0.0000       2.372127        64.5489 
 635   0.0000       2.375576        64.6427 
 636   0.0000       2.382996        64.8446 
 637   0.0000       2.386516        64.9404 
 638   0.0000       2.389725        65.0277 
 639   0.0000       2.397827        65.2482 
 640   0.0000       2.399888        65.3043 
 641   0.0000       2.405611        65.4600 
 642   0.0000       2.411654        65.6244 
 643   0.0000       2.424627        65.9774 
 644   0.0000       2.437487        66.3274 
 645   0.0000       2.442060        66.4518 
 646   0.0000       2.444050        66.5060 
 647   0.0000       2.449971        66.6671 
 648   0.0000       2.465953        67.1020 
 649   0.0000       2.482694        67.5575 
 650   0.0000       2.487251        67.6815 
 651   0.0000       2.492028        67.8115 
 652   0.0000       2.494992        67.8922 
 653   0.0000       2.512221        68.3610 
 654   0.0000       2.530049        68.8461 
 655   0.0000       2.545555        69.2681 
 656   0.0000       2.555148        69.5291 
 657   0.0000       2.571435        69.9723 
 658   0.0000       2.583976        70.3135 
 659   0.0000       2.593602        70.5755 
 660   0.0000       2.606232        70.9192 
 661   0.0000       2.611015        71.0493 
 662   0.0000       2.620103        71.2966 
 663   0.0000       2.627765        71.5051 
 664   0.0000       2.631466        71.6058 
 665   0.0000       2.637383        71.7669 
 666   0.0000       2.639503        71.8245 
 667   0.0000       2.654355        72.2287 
 668   0.0000       2.664074        72.4932 
 669   0.0000       2.669420        72.6386 
 670   0.0000       2.675814        72.8126 
 671   0.0000       2.687564        73.1323 
 672   0.0000       2.694187        73.3125 
 673   0.0000       2.701387        73.5085 
 674   0.0000       2.709083        73.7179 
 675   0.0000       2.712628        73.8144 
 676   0.0000       2.724465        74.1365 
 677   0.0000       2.728497        74.2462 
 678   0.0000       2.732323        74.3503 
 679   0.0000       2.739432        74.5437 
 680   0.0000       2.748424        74.7884 
 681   0.0000       2.750037        74.8323 
 682   0.0000       2.757842        75.0447 
 683   0.0000       2.765491        75.2528 
 684   0.0000       2.770023        75.3762 
 685   0.0000       2.772636        75.4472 
 686   0.0000       2.782985        75.7289 
 687   0.0000       2.785885        75.8078 
 688   0.0000       2.799985        76.1915 
 689   0.0000       2.801020        76.2196 
 690   0.0000       2.805570        76.3434 
 691   0.0000       2.816389        76.6378 
 692   0.0000       2.818674        76.7000 
 693   0.0000       2.829381        76.9914 
 694   0.0000       2.831556        77.0505 
 695   0.0000       2.834561        77.1323 
 696   0.0000       2.840600        77.2966 
 697   0.0000       2.841148        77.3116 
 698   0.0000       2.855416        77.6998 
 699   0.0000       2.860306        77.8329 
 700   0.0000       2.862817        77.9012 
 701   0.0000       2.878944        78.3401 
 702   0.0000       2.896149        78.8082 
 703   0.0000       2.906503        79.0900 
 704   0.0000       2.910451        79.1974 
 705   0.0000       2.917986        79.4024 
 706   0.0000       2.928045        79.6762 
 707   0.0000       2.934389        79.8488 
 708   0.0000       2.935971        79.8918 
 709   0.0000       2.944535        80.1249 
 710   0.0000       2.948548        80.2341 
 711   0.0000       2.967437        80.7481 
 712   0.0000       2.984807        81.2207 
 713   0.0000       3.029578        82.4390 
 714   0.0000       3.032264        82.5121 
 715   0.0000       3.066558        83.4453 
 716   0.0000       3.099932        84.3534 
 717   0.0000       3.118579        84.8609 
 718   0.0000       3.141418        85.4823 
 719   0.0000       3.155898        85.8764 
 720   0.0000       3.179402        86.5159 
 721   0.0000       3.186523        86.7097 
 722   0.0000       3.206592        87.2558 
 723   0.0000       3.240386        88.1754 
 724   0.0000       3.272381        89.0460 
 725   0.0000       3.292547        89.5948 
 726   0.0000       3.342318        90.9491 
 727   0.0000       3.354078        91.2691 
 728   0.0000       3.484580        94.8202 
 729   0.0000       3.484779        94.8257 
 730   0.0000       3.572642        97.2165 
 731   0.0000       3.578150        97.3664 
 732   0.0000      13.236590       360.1859 
 733   0.0000      13.246515       360.4560 
 734   0.0000      13.396765       364.5445 
 735   0.0000      13.500307       367.3620 
 736   0.0000      13.516508       367.8029 
 737   0.0000      13.579404       369.5144 
 738   0.0000      13.650039       371.4364 
 739   0.0000      13.666896       371.8952 
 740   0.0000      13.677487       372.1833 
 741   0.0000      13.709699       373.0599 
 742   0.0000      13.730419       373.6237 
 743   0.0000      13.753293       374.2461 
 744   0.0000      13.776191       374.8692 
 745   0.0000      13.797422       375.4469 
 746   0.0000      13.915372       378.6565 
 747   0.0000      13.917793       378.7224 
 748   0.0000      13.926366       378.9557 
 749   0.0000      13.946559       379.5052 
 750   0.0000      13.991237       380.7209 
 751   0.0000      14.027851       381.7172 
 752   0.0000      14.099133       383.6569 
 753   0.0000      14.102892       383.7592 
 754   0.0000      14.123259       384.3134 
 755   0.0000      14.133912       384.6033 
 756   0.0000      14.140445       384.7811 
 757   0.0000      14.143961       384.8767 
 758   0.0000      14.152703       385.1146 
 759   0.0000      14.158793       385.2804 
 760   0.0000      14.199025       386.3751 
 761   0.0000      14.209137       386.6503 
 762   0.0000      14.229594       387.2069 
 763   0.0000      14.249719       387.7546 
 764   0.0000      14.289039       388.8245 
 765   0.0000      14.361349       390.7922 
 766   0.0000      14.393320       391.6621 
 767   0.0000      14.558500       396.1569 
 768   0.0000      14.574015       396.5791 
 769   0.0000      14.593629       397.1128 
 770   0.0000      19.406800       528.0859 
 771   0.0000      19.417604       528.3799 
 772   0.0000      19.426575       528.6240 
 773   0.0000      19.594339       533.1891 
 774   0.0000      19.632908       534.2386 
 775   0.0000      25.775967       701.3997 
 776   0.0000      25.820818       702.6202 
 777   0.0000      25.844368       703.2610 
 778   0.0000      25.875932       704.1199 

                    ********************************
                    * MULLIKEN POPULATION ANALYSIS *
                    ********************************

-----------------------
MULLIKEN ATOMIC CHARGES
-----------------------
   0 C :   -0.240333
   1 C :   -0.132982
   2 C :   -0.384678
   3 C :   -0.224342
   4 C :    0.596559
   5 N :   -0.657853
   6 C :   -0.379511
   7 C :   -0.254397
   8 C :   -0.376777
   9 C :    0.558327
  10 N :   -0.429620
  11 C :    0.169987
  12 C :    0.353291
  13 O :   -0.451574
  14 C :   -0.337754
  15 C :   -0.050830
  16 C :   -0.287649
  17 C :   -0.317586
  18 C :   -0.635370
  19 C :   -0.643213
  20 C :   -0.636396
  21 O :   -0.512962
  22 H :    0.239043
  23 H :    0.247439
  24 H :    0.237632
  25 H :    0.241175
  26 H :    0.245098
  27 H :    0.259296
  28 H :    0.237260
  29 H :    0.225656
  30 H :    0.231680
  31 H :    0.230788
  32 H :    0.230428
  33 H :    0.230982
  34 H :    0.421222
  35 H :    0.244278
  36 H :    0.241514
  37 H :    0.240684
  38 H :    0.267907
  39 C :    0.361876
  40 H :    0.272622
  41 H :    0.250166
  42 H :    0.242509
  43 C :   -0.028613
  44 C :   -0.268615
  45 C :   -0.239953
  46 C :   -0.244115
  47 C :   -0.235652
  48 C :   -0.281102
  49 H :    0.262933
  50 H :    0.257696
  51 H :    0.259845
  52 H :    0.259121
  53 H :    0.268326
  54 H :    0.275542
  55 O :   -0.383223
  56 C :   -0.296229
  57 C :    0.126246
  58 C :   -0.296123
  59 C :   -0.236160
  60 C :   -0.263184
  61 C :   -0.236536
  62 C :   -0.525546
  63 C :   -0.102027
  64 C :    0.264649
  65 C :    0.061086
  66 C :    0.544189
  67 N :   -0.691132
  68 N :   -0.361709
  69 C :   -0.114264
  70 C :   -0.126363
  71 N :   -0.345406
  72 O :   -0.477870
  73 H :    0.436002
  74 H :    0.278778
  75 H :    0.276119
  76 H :    0.243154
  77 H :    0.247397
  78 H :    0.247810
  79 H :    0.247280
  80 H :    0.245121
  81 H :    0.270308
  82 H :    0.265402
  83 H :    0.293230
Sum of atomic charges:   -0.0000000

--------------------------------
MULLIKEN REDUCED ORBITAL CHARGES
--------------------------------
  0 C s       :     3.270961  s :     3.270961
      pz      :     0.915502  p :     2.911288
      px      :     0.876461
      py      :     1.119325
      dz2     :     0.006810  d :     0.058084
      dxz     :     0.014910
      dyz     :     0.017228
      dx2y2   :     0.010054
      dxy     :     0.009083
  1 C s       :     3.246533  s :     3.246533
      pz      :     0.945689  p :     2.832132
      px      :     0.938967
      py      :     0.947477
      dz2     :     0.007970  d :     0.054316
      dxz     :     0.011644
      dyz     :     0.013604
      dx2y2   :     0.013723
      dxy     :     0.007375
  2 C s       :     3.320497  s :     3.320497
      pz      :     0.945310  p :     3.020963
      px      :     1.052487
      py      :     1.023166
      dz2     :     0.006003  d :     0.043218
      dxz     :     0.009262
      dyz     :     0.011949
      dx2y2   :     0.013488
      dxy     :     0.002517
  3 C s       :     3.274284  s :     3.274284
      pz      :     0.977540  p :     2.897479
      px      :     0.942194
      py      :     0.977745
      dz2     :     0.008604  d :     0.052580
      dxz     :     0.011331
      dyz     :     0.012239
      dx2y2   :     0.014487
      dxy     :     0.005920
  4 C s       :     2.947851  s :     2.947851
      pz      :     0.735121  p :     2.333997
      px      :     0.859748
      py      :     0.739128
      dz2     :     0.036174  d :     0.121592
      dxz     :     0.026104
      dyz     :     0.022526
      dx2y2   :     0.022107
      dxy     :     0.014680
  5 N s       :     3.558922  s :     3.558922
      pz      :     1.205060  p :     4.064319
      px      :     1.295694
      py      :     1.563565
      dz2     :     0.009285  d :     0.034613
      dxz     :     0.008235
      dyz     :     0.006713
      dx2y2   :     0.008123
      dxy     :     0.002257
  6 C s       :     3.321655  s :     3.321655
      pz      :     1.021578  p :     3.015248
      px      :     1.146967
      py      :     0.846703
      dz2     :     0.006518  d :     0.042608
      dxz     :     0.010019
      dyz     :     0.009467
      dx2y2   :     0.013184
      dxy     :     0.003420
  7 C s       :     3.315420  s :     3.315420
      pz      :     0.995011  p :     2.885636
      px      :     0.911834
      py      :     0.978791
      dz2     :     0.011072  d :     0.053341
      dxz     :     0.008068
      dyz     :     0.011695
      dx2y2   :     0.014385
      dxy     :     0.008121
  8 C s       :     3.315856  s :     3.315856
      pz      :     0.938571  p :     3.018506
      px      :     1.076928
      py      :     1.003007
      dz2     :     0.007459  d :     0.042415
      dxz     :     0.006733
      dyz     :     0.012723
      dx2y2   :     0.012296
      dxy     :     0.003205
  9 C s       :     3.028465  s :     3.028465
      pz      :     0.700805  p :     2.312774
      px      :     0.791913
      py      :     0.820055
      dz2     :     0.025836  d :     0.100434
      dxz     :     0.025602
      dyz     :     0.019235
      dx2y2   :     0.015505
      dxy     :     0.014257
 10 N s       :     3.609721  s :     3.609721
      pz      :     1.462514  p :     3.774058
      px      :     1.024324
      py      :     1.287220
      dz2     :     0.009403  d :     0.045841
      dxz     :     0.014658
      dyz     :     0.008352
      dx2y2   :     0.004518
      dxy     :     0.008909
 11 C s       :     3.093942  s :     3.093942
      pz      :     0.877123  p :     2.670664
      px      :     0.817409
      py      :     0.976132
      dz2     :     0.014422  d :     0.065407
      dxz     :     0.016534
      dyz     :     0.007405
      dx2y2   :     0.013639
      dxy     :     0.013407
 12 C s       :     3.060796  s :     3.060796
      pz      :     0.868356  p :     2.509435
      px      :     0.686063
      py      :     0.955017
      dz2     :     0.016752  d :     0.076478
      dxz     :     0.017868
      dyz     :     0.007830
      dx2y2   :     0.018138
      dxy     :     0.015890
 13 O s       :     3.798222  s :     3.798222
      pz      :     1.576962  p :     4.613265
      px      :     1.404211
      py      :     1.632092
      dz2     :     0.009556  d :     0.040086
      dxz     :     0.008596
      dyz     :     0.007351
      dx2y2   :     0.008517
      dxy     :     0.006066
 14 C s       :     3.335874  s :     3.335874
      pz      :     1.059906  p :     2.962122
      px      :     0.952253
      py      :     0.949963
      dz2     :     0.008799  d :     0.039758
      dxz     :     0.010382
      dyz     :     0.005383
      dx2y2   :     0.007496
      dxy     :     0.007698
 15 C s       :     3.206221  s :     3.206221
      pz      :     0.901928  p :     2.801838
      px      :     0.887359
      py      :     1.012551
      dz2     :     0.010222  d :     0.042771
      dxz     :     0.011682
      dyz     :     0.006753
      dx2y2   :     0.008405
      dxy     :     0.005709
 16 C s       :     3.293426  s :     3.293426
      pz      :     0.958151  p :     2.954170
      px      :     1.007173
      py      :     0.988847
      dz2     :     0.008347  d :     0.040053
      dxz     :     0.012388
      dyz     :     0.006073
      dx2y2   :     0.005734
      dxy     :     0.007511
 17 C s       :     3.289309  s :     3.289309
      pz      :     1.030391  p :     2.988650
      px      :     0.949935
      py      :     1.008324
      dz2     :     0.008350  d :     0.039627
      dxz     :     0.012108
      dyz     :     0.005164
      dx2y2   :     0.006307
      dxy     :     0.007698
 18 C s       :     3.388613  s :     3.388613
      pz      :     1.089053  p :     3.209830
      px      :     1.111958
      py      :     1.008819
      dz2     :     0.007967  d :     0.036927
      dxz     :     0.005689
      dyz     :     0.008340
      dx2y2   :     0.011822
      dxy     :     0.003110
 19 C s       :     3.384087  s :     3.384087
      pz      :     1.017216  p :     3.222194
      px      :     1.064594
      py      :     1.140383
      dz2     :     0.004130  d :     0.036932
      dxz     :     0.007070
      dyz     :     0.012555
      dx2y2   :     0.011078
      dxy     :     0.002099
 20 C s       :     3.378761  s :     3.378761
      pz      :     1.079718  p :     3.220824
      px      :     1.128340
      py      :     1.012766
      dz2     :     0.005766  d :     0.036811
      dxz     :     0.008433
      dyz     :     0.008660
      dx2y2   :     0.012095
      dxy     :     0.001857
 21 O s       :     3.770239  s :     3.770239
      pz      :     1.630777  p :     4.716818
      px      :     1.559783
      py      :     1.526258
      dz2     :     0.004908  d :     0.025904
      dxz     :     0.006956
      dyz     :     0.004239
      dx2y2   :     0.004466
      dxy     :     0.005336
 22 H s       :     0.760957  s :     0.760957
 23 H s       :     0.752561  s :     0.752561
 24 H s       :     0.762368  s :     0.762368
 25 H s       :     0.758825  s :     0.758825
 26 H s       :     0.754902  s :     0.754902
 27 H s       :     0.740704  s :     0.740704
 28 H s       :     0.762740  s :     0.762740
 29 H s       :     0.774344  s :     0.774344
 30 H s       :     0.768320  s :     0.768320
 31 H s       :     0.769212  s :     0.769212
 32 H s       :     0.769572  s :     0.769572
 33 H s       :     0.769018  s :     0.769018
 34 H s       :     0.578778  s :     0.578778
 35 H s       :     0.755722  s :     0.755722
 36 H s       :     0.758486  s :     0.758486
 37 H s       :     0.759316  s :     0.759316
 38 H s       :     0.732093  s :     0.732093
 39 C s       :     3.133479  s :     3.133479
      pz      :     0.779917  p :     2.404934
      px      :     0.830530
      py      :     0.794487
      dz2     :     0.015904  d :     0.099711
      dxz     :     0.019214
      dyz     :     0.017091
      dx2y2   :     0.023826
      dxy     :     0.023676
 40 H s       :     0.727378  s :     0.727378
 41 H s       :     0.749834  s :     0.749834
 42 H s       :     0.757491  s :     0.757491
 43 C s       :     3.212914  s :     3.212914
      pz      :     1.020664  p :     2.772713
      px      :     0.894963
      py      :     0.857087
      dz2     :     0.003665  d :     0.042986
      dxz     :     0.006161
      dyz     :     0.006069
      dx2y2   :     0.012496
      dxy     :     0.014595
 44 C s       :     3.283515  s :     3.283515
      pz      :     0.957965  p :     2.945174
      px      :     0.914549
      py      :     1.072661
      dz2     :     0.004311  d :     0.039926
      dxz     :     0.006582
      dyz     :     0.003570
      dx2y2   :     0.013428
      dxy     :     0.012035
 45 C s       :     3.256865  s :     3.256865
      pz      :     0.985416  p :     2.943270
      px      :     1.057726
      py      :     0.900128
      dz2     :     0.004195  d :     0.039818
      dxz     :     0.003343
      dyz     :     0.006368
      dx2y2   :     0.014259
      dxy     :     0.011654
 46 C s       :     3.266703  s :     3.266703
      pz      :     0.969335  p :     2.937192
      px      :     0.974085
      py      :     0.993772
      dz2     :     0.003479  d :     0.040219
      dxz     :     0.005693
      dyz     :     0.005196
      dx2y2   :     0.011187
      dxy     :     0.014664
 47 C s       :     3.252668  s :     3.252668
      pz      :     0.982566  p :     2.943260
      px      :     0.912665
      py      :     1.048030
      dz2     :     0.004118  d :     0.039724
      dxz     :     0.006260
      dyz     :     0.003416
      dx2y2   :     0.013296
      dxy     :     0.012634
 48 C s       :     3.292650  s :     3.292650
      pz      :     0.960426  p :     2.948308
      px      :     1.093628
      py      :     0.894254
      dz2     :     0.004314  d :     0.040144
      dxz     :     0.003286
      dyz     :     0.006976
      dx2y2   :     0.014191
      dxy     :     0.011377
 49 H s       :     0.737067  s :     0.737067
 50 H s       :     0.742304  s :     0.742304
 51 H s       :     0.740155  s :     0.740155
 52 H s       :     0.740879  s :     0.740879
 53 H s       :     0.731674  s :     0.731674
 54 H s       :     0.724458  s :     0.724458
 55 O s       :     3.769046  s :     3.769046
      pz      :     1.379537  p :     4.584907
      px      :     1.739413
      py      :     1.465957
      dz2     :     0.008349  d :     0.029269
      dxz     :     0.003780
      dyz     :     0.006984
      dx2y2   :     0.004810
      dxy     :     0.005347
 56 C s       :     3.285534  s :     3.285534
      pz      :     0.948134  p :     2.970946
      px      :     1.047885
      py      :     0.974927
      dz2     :     0.008406  d :     0.039749
      dxz     :     0.010823
      dyz     :     0.005723
      dx2y2   :     0.008339
      dxy     :     0.006458
 57 C s       :     3.146028  s :     3.146028
      pz      :     0.866235  p :     2.681758
      px      :     0.851757
      py      :     0.963765
      dz2     :     0.008673  d :     0.045968
      dxz     :     0.012977
      dyz     :     0.006335
      dx2y2   :     0.008797
      dxy     :     0.009186
 58 C s       :     3.280964  s :     3.280964
      pz      :     0.967758  p :     2.975396
      px      :     1.028017
      py      :     0.979621
      dz2     :     0.007805  d :     0.039764
      dxz     :     0.011707
      dyz     :     0.005538
      dx2y2   :     0.007904
      dxy     :     0.006809
 59 C s       :     3.251757  s :     3.251757
      pz      :     0.944778  p :     2.944341
      px      :     1.023076
      py      :     0.976487
      dz2     :     0.008648  d :     0.040062
      dxz     :     0.010728
      dyz     :     0.005755
      dx2y2   :     0.008318
      dxy     :     0.006613
 60 C s       :     3.258837  s :     3.258837
      pz      :     1.048411  p :     2.964325
      px      :     0.899938
      py      :     1.015976
      dz2     :     0.007303  d :     0.040021
      dxz     :     0.010083
      dyz     :     0.006561
      dx2y2   :     0.007887
      dxy     :     0.008188
 61 C s       :     3.251491  s :     3.251491
      pz      :     0.958741  p :     2.944973
      px      :     1.008509
      py      :     0.977723
      dz2     :     0.007945  d :     0.040072
      dxz     :     0.011628
      dyz     :     0.005566
      dx2y2   :     0.007973
      dxy     :     0.006960
 62 C s       :     3.375826  s :     3.375826
      pz      :     0.998242  p :     3.107250
      px      :     1.218086
      py      :     0.890922
      dz2     :     0.005689  d :     0.042470
      dxz     :     0.012668
      dyz     :     0.008739
      dx2y2   :     0.011530
      dxy     :     0.003843
 63 C s       :     3.254494  s :     3.254494
      pz      :     0.993147  p :     2.783260
      px      :     0.806386
      py      :     0.983727
      dz2     :     0.009821  d :     0.064273
      dxz     :     0.016435
      dyz     :     0.013631
      dx2y2   :     0.012208
      dxy     :     0.012178
 64 C s       :     3.092957  s :     3.092957
      pz      :     0.864822  p :     2.576769
      px      :     0.803884
      py      :     0.908063
      dz2     :     0.012100  d :     0.065625
      dxz     :     0.021873
      dyz     :     0.005939
      dx2y2   :     0.012594
      dxy     :     0.013119
 65 C s       :     3.146870  s :     3.146870
      pz      :     0.879025  p :     2.728592
      px      :     0.888586
      py      :     0.960980
      dz2     :     0.017546  d :     0.063452
      dxz     :     0.014679
      dyz     :     0.009958
      dx2y2   :     0.012797
      dxy     :     0.008470
 66 C s       :     2.924829  s :     2.924829
      pz      :     0.762082  p :     2.404862
      px      :     0.867248
      py      :     0.775532
      dz2     :     0.041749  d :     0.126120
      dxz     :     0.024985
      dyz     :     0.025755
      dx2y2   :     0.020980
      dxy     :     0.012652
 67 N s       :     3.580558  s :     3.580558
      pz      :     1.229527  p :     4.075943
      px      :     1.294640
      py      :     1.551776
      dz2     :     0.008835  d :     0.034631
      dxz     :     0.008392
      dyz     :     0.005564
      dx2y2   :     0.007943
      dxy     :     0.003898
 68 N s       :     3.617701  s :     3.617701
      pz      :     1.424506  p :     3.699587
      px      :     1.113629
      py      :     1.161452
      dz2     :     0.009207  d :     0.044421
      dxz     :     0.011889
      dyz     :     0.007097
      dx2y2   :     0.008249
      dxy     :     0.007980
 69 C s       :     3.198748  s :     3.198748
      pz      :     0.886091  p :     2.856821
      px      :     1.064248
      py      :     0.906482
      dz2     :     0.015681  d :     0.058695
      dxz     :     0.014283
      dyz     :     0.009255
      dx2y2   :     0.012645
      dxy     :     0.006830
 70 C s       :     3.197633  s :     3.197633
      pz      :     0.997776  p :     2.870445
      px      :     0.905846
      py      :     0.966822
      dz2     :     0.009730  d :     0.058285
      dxz     :     0.020997
      dyz     :     0.005308
      dx2y2   :     0.010887
      dxy     :     0.011364
 71 N s       :     3.614117  s :     3.614117
      pz      :     1.433758  p :     3.686106
      px      :     1.102854
      py      :     1.149494
      dz2     :     0.009071  d :     0.045182
      dxz     :     0.012545
      dyz     :     0.007430
      dx2y2   :     0.007587
      dxy     :     0.008550
 72 O s       :     3.760800  s :     3.760800
      pz      :     1.536381  p :     4.689357
      px      :     1.607445
      py      :     1.545531
      dz2     :     0.007167  d :     0.027713
      dxz     :     0.007606
      dyz     :     0.005495
      dx2y2   :     0.003063
      dxy     :     0.004382
 73 H s       :     0.563998  s :     0.563998
 74 H s       :     0.721222  s :     0.721222
 75 H s       :     0.723881  s :     0.723881
 76 H s       :     0.756846  s :     0.756846
 77 H s       :     0.752603  s :     0.752603
 78 H s       :     0.752190  s :     0.752190
 79 H s       :     0.752720  s :     0.752720
 80 H s       :     0.754879  s :     0.754879
 81 H s       :     0.729692  s :     0.729692
 82 H s       :     0.734598  s :     0.734598
 83 H s       :     0.706770  s :     0.706770


                     *******************************
                     * LOEWDIN POPULATION ANALYSIS *
                     *******************************

----------------------
LOEWDIN ATOMIC CHARGES
----------------------
   0 C :   -0.128508
   1 C :   -0.102877
   2 C :   -0.205020
   3 C :   -0.114173
   4 C :    0.125769
   5 N :   -0.208473
   6 C :   -0.191630
   7 C :   -0.100948
   8 C :   -0.204682
   9 C :    0.138188
  10 N :   -0.184913
  11 C :   -0.025589
  12 C :    0.064785
  13 O :   -0.068872
  14 C :   -0.097190
  15 C :   -0.106314
  16 C :   -0.114637
  17 C :   -0.147351
  18 C :   -0.330436
  19 C :   -0.340316
  20 C :   -0.336946
  21 O :   -0.328310
  22 H :    0.140395
  23 H :    0.139833
  24 H :    0.134848
  25 H :    0.135509
  26 H :    0.141205
  27 H :    0.145501
  28 H :    0.136780
  29 H :    0.132380
  30 H :    0.134260
  31 H :    0.133594
  32 H :    0.133474
  33 H :    0.132752
  34 H :    0.268846
  35 H :    0.139404
  36 H :    0.138193
  37 H :    0.137992
  38 H :    0.164313
  39 C :    0.129184
  40 H :    0.159779
  41 H :    0.135639
  42 H :    0.129032
  43 C :   -0.095630
  44 C :   -0.106959
  45 C :   -0.139768
  46 C :   -0.122341
  47 C :   -0.140234
  48 C :   -0.117550
  49 H :    0.154264
  50 H :    0.151357
  51 H :    0.151815
  52 H :    0.151758
  53 H :    0.156350
  54 H :    0.165149
  55 O :   -0.217552
  56 C :   -0.139500
  57 C :   -0.058813
  58 C :   -0.142174
  59 C :   -0.144132
  60 C :   -0.148504
  61 C :   -0.143703
  62 C :   -0.219182
  63 C :   -0.043906
  64 C :    0.021777
  65 C :   -0.039249
  66 C :    0.105670
  67 N :   -0.197550
  68 N :   -0.106446
  69 C :   -0.065016
  70 C :   -0.080343
  71 N :   -0.092975
  72 O :   -0.297556
  73 H :    0.272049
  74 H :    0.152321
  75 H :    0.151686
  76 H :    0.145097
  77 H :    0.146098
  78 H :    0.145659
  79 H :    0.146057
  80 H :    0.145755
  81 H :    0.151535
  82 H :    0.152486
  83 H :    0.157728

-------------------------------
LOEWDIN REDUCED ORBITAL CHARGES
-------------------------------
  0 C s       :     2.893867  s :     2.893867
      pz      :     1.000974  p :     3.113475
      px      :     1.005344
      py      :     1.107156
      dz2     :     0.015217  d :     0.121166
      dxz     :     0.032853
      dyz     :     0.032683
      dx2y2   :     0.021843
      dxy     :     0.018569
  1 C s       :     2.833671  s :     2.833671
      pz      :     1.047885  p :     3.141735
      px      :     1.042370
      py      :     1.051480
      dz2     :     0.017713  d :     0.127470
      dxz     :     0.028214
      dyz     :     0.032733
      dx2y2   :     0.032700
      dxy     :     0.016111
  2 C s       :     2.902336  s :     2.902336
      pz      :     1.052312  p :     3.212266
      px      :     1.082369
      py      :     1.077585
      dz2     :     0.013621  d :     0.090418
      dxz     :     0.020189
      dyz     :     0.025165
      dx2y2   :     0.025742
      dxy     :     0.005700
  3 C s       :     2.842210  s :     2.842210
      pz      :     1.057310  p :     3.149542
      px      :     1.038330
      py      :     1.053902
      dz2     :     0.018890  d :     0.122421
      dxz     :     0.027312
      dyz     :     0.029290
      dx2y2   :     0.034365
      dxy     :     0.012564
  4 C s       :     2.821984  s :     2.821984
      pz      :     0.937418  p :     2.773850
      px      :     1.034913
      py      :     0.801519
      dz2     :     0.084982  d :     0.278398
      dxz     :     0.059204
      dyz     :     0.051909
      dx2y2   :     0.050646
      dxy     :     0.031657
  5 N s       :     3.100300  s :     3.100300
      pz      :     1.256572  p :     4.025750
      px      :     1.243288
      py      :     1.525889
      dz2     :     0.022964  d :     0.082424
      dxz     :     0.023530
      dyz     :     0.015467
      dx2y2   :     0.014492
      dxy     :     0.005969
  6 C s       :     2.905215  s :     2.905215
      pz      :     1.075543  p :     3.198201
      px      :     1.114250
      py      :     1.008407
      dz2     :     0.013171  d :     0.088215
      dxz     :     0.017710
      dyz     :     0.022455
      dx2y2   :     0.027236
      dxy     :     0.007643
  7 C s       :     2.834332  s :     2.834332
      pz      :     1.068691  p :     3.142416
      px      :     1.017211
      py      :     1.056514
      dz2     :     0.025097  d :     0.124200
      dxz     :     0.019498
      dyz     :     0.027178
      dx2y2   :     0.034232
      dxy     :     0.018196
  8 C s       :     2.904205  s :     2.904205
      pz      :     1.046271  p :     3.212681
      px      :     1.093055
      py      :     1.073355
      dz2     :     0.016440  d :     0.087796
      dxz     :     0.014738
      dyz     :     0.026494
      dx2y2   :     0.023401
      dxy     :     0.006722
  9 C s       :     2.829235  s :     2.829235
      pz      :     0.901028  p :     2.809754
      px      :     1.043600
      py      :     0.865125
      dz2     :     0.060058  d :     0.222824
      dxz     :     0.057871
      dyz     :     0.043307
      dx2y2   :     0.033238
      dxy     :     0.028350
 10 N s       :     3.202189  s :     3.202189
      pz      :     1.476122  p :     3.888471
      px      :     1.133449
      py      :     1.278900
      dz2     :     0.015364  d :     0.094253
      dxz     :     0.035377
      dyz     :     0.010858
      dx2y2   :     0.012505
      dxy     :     0.020148
 11 C s       :     2.818103  s :     2.818103
      pz      :     1.028862  p :     3.052756
      px      :     1.027775
      py      :     0.996119
      dz2     :     0.036621  d :     0.154730
      dxz     :     0.040402
      dyz     :     0.017518
      dx2y2   :     0.031240
      dxy     :     0.028948
 12 C s       :     2.819865  s :     2.819865
      pz      :     1.061227  p :     2.936585
      px      :     0.875124
      py      :     1.000235
      dz2     :     0.039987  d :     0.178765
      dxz     :     0.043852
      dyz     :     0.017194
      dx2y2   :     0.042711
      dxy     :     0.035021
 13 O s       :     3.405410  s :     3.405410
      pz      :     1.574398  p :     4.578203
      px      :     1.398089
      py      :     1.605716
      dz2     :     0.018016  d :     0.085259
      dxz     :     0.020905
      dyz     :     0.013104
      dx2y2   :     0.018789
      dxy     :     0.014447
 14 C s       :     2.887810  s :     2.887810
      pz      :     1.076642  p :     3.119518
      px      :     1.061945
      py      :     0.980931
      dz2     :     0.018591  d :     0.089861
      dxz     :     0.026392
      dyz     :     0.009462
      dx2y2   :     0.017628
      dxy     :     0.017788
 15 C s       :     2.850333  s :     2.850333
      pz      :     1.073676  p :     3.150154
      px      :     1.046987
      py      :     1.029492
      dz2     :     0.025927  d :     0.105827
      dxz     :     0.030385
      dyz     :     0.016128
      dx2y2   :     0.019813
      dxy     :     0.013574
 16 C s       :     2.888932  s :     2.888932
      pz      :     1.060948  p :     3.135081
      px      :     1.081855
      py      :     0.992277
      dz2     :     0.019982  d :     0.090624
      dxz     :     0.030538
      dyz     :     0.012232
      dx2y2   :     0.012816
      dxy     :     0.015055
 17 C s       :     2.886783  s :     2.886783
      pz      :     1.074750  p :     3.170267
      px      :     1.071428
      py      :     1.024088
      dz2     :     0.018087  d :     0.090301
      dxz     :     0.029619
      dyz     :     0.009390
      dx2y2   :     0.015653
      dxy     :     0.017552
 18 C s       :     2.954798  s :     2.954798
      pz      :     1.110608  p :     3.306470
      px      :     1.119373
      py      :     1.076488
      dz2     :     0.014383  d :     0.069168
      dxz     :     0.010077
      dyz     :     0.016368
      dx2y2   :     0.021510
      dxy     :     0.006830
 19 C s       :     2.949218  s :     2.949218
      pz      :     1.085388  p :     3.321708
      px      :     1.102514
      py      :     1.133806
      dz2     :     0.008955  d :     0.069390
      dxz     :     0.015017
      dyz     :     0.022244
      dx2y2   :     0.019313
      dxy     :     0.003860
 20 C s       :     2.946454  s :     2.946454
      pz      :     1.109230  p :     3.320865
      px      :     1.130130
      py      :     1.081504
      dz2     :     0.011045  d :     0.069627
      dxz     :     0.014768
      dyz     :     0.017647
      dx2y2   :     0.021924
      dxy     :     0.004243
 21 O s       :     3.511180  s :     3.511180
      pz      :     1.637628  p :     4.765000
      px      :     1.599711
      py      :     1.527661
      dz2     :     0.009707  d :     0.052130
      dxz     :     0.015195
      dyz     :     0.008059
      dx2y2   :     0.009334
      dxy     :     0.009836
 22 H s       :     0.859605  s :     0.859605
 23 H s       :     0.860167  s :     0.860167
 24 H s       :     0.865152  s :     0.865152
 25 H s       :     0.864491  s :     0.864491
 26 H s       :     0.858795  s :     0.858795
 27 H s       :     0.854499  s :     0.854499
 28 H s       :     0.863220  s :     0.863220
 29 H s       :     0.867620  s :     0.867620
 30 H s       :     0.865740  s :     0.865740
 31 H s       :     0.866406  s :     0.866406
 32 H s       :     0.866526  s :     0.866526
 33 H s       :     0.867248  s :     0.867248
 34 H s       :     0.731154  s :     0.731154
 35 H s       :     0.860596  s :     0.860596
 36 H s       :     0.861807  s :     0.861807
 37 H s       :     0.862008  s :     0.862008
 38 H s       :     0.835687  s :     0.835687
 39 C s       :     2.849042  s :     2.849042
      pz      :     0.850850  p :     2.794037
      px      :     1.009736
      py      :     0.933450
      dz2     :     0.031094  d :     0.227737
      dxz     :     0.046215
      dyz     :     0.040034
      dx2y2   :     0.056575
      dxy     :     0.053819
 40 H s       :     0.840221  s :     0.840221
 41 H s       :     0.864361  s :     0.864361
 42 H s       :     0.870968  s :     0.870968
 43 C s       :     2.853022  s :     2.853022
      pz      :     0.998538  p :     3.136483
      px      :     1.072738
      py      :     1.065207
      dz2     :     0.007638  d :     0.106125
      dxz     :     0.012937
      dyz     :     0.012725
      dx2y2   :     0.033235
      dxy     :     0.039591
 44 C s       :     2.890709  s :     2.890709
      pz      :     0.964457  p :     3.125527
      px      :     1.069336
      py      :     1.091734
      dz2     :     0.007301  d :     0.090722
      dxz     :     0.014336
      dyz     :     0.006308
      dx2y2   :     0.033086
      dxy     :     0.029692
 45 C s       :     2.892907  s :     2.892907
      pz      :     0.987276  p :     3.156242
      px      :     1.085349
      py      :     1.083618
      dz2     :     0.007186  d :     0.090619
      dxz     :     0.005759
      dyz     :     0.013998
      dx2y2   :     0.034267
      dxy     :     0.029409
 46 C s       :     2.896904  s :     2.896904
      pz      :     0.961476  p :     3.134614
      px      :     1.087906
      py      :     1.085232
      dz2     :     0.006045  d :     0.090823
      dxz     :     0.011194
      dyz     :     0.009884
      dx2y2   :     0.028663
      dxy     :     0.035037
 47 C s       :     2.892664  s :     2.892664
      pz      :     0.986501  p :     3.156935
      px      :     1.086100
      py      :     1.084335
      dz2     :     0.007143  d :     0.090635
      dxz     :     0.013532
      dyz     :     0.006004
      dx2y2   :     0.032590
      dxy     :     0.031366
 48 C s       :     2.891945  s :     2.891945
      pz      :     0.967413  p :     3.134571
      px      :     1.092180
      py      :     1.074978
      dz2     :     0.007186  d :     0.091034
      dxz     :     0.005647
      dyz     :     0.015402
      dx2y2   :     0.034358
      dxy     :     0.028441
 49 H s       :     0.845736  s :     0.845736
 50 H s       :     0.848643  s :     0.848643
 51 H s       :     0.848185  s :     0.848185
 52 H s       :     0.848242  s :     0.848242
 53 H s       :     0.843650  s :     0.843650
 54 H s       :     0.834851  s :     0.834851
 55 O s       :     3.511470  s :     3.511470
      pz      :     1.411939  p :     4.648994
      px      :     1.731003
      py      :     1.506052
      dz2     :     0.010892  d :     0.057088
      dxz     :     0.008823
      dyz     :     0.016625
      dx2y2   :     0.010244
      dxy     :     0.010504
 56 C s       :     2.891901  s :     2.891901
      pz      :     1.056183  p :     3.157144
      px      :     1.082332
      py      :     1.018629
      dz2     :     0.019401  d :     0.090455
      dxz     :     0.026024
      dyz     :     0.013546
      dx2y2   :     0.017129
      dxy     :     0.014354
 57 C s       :     2.846918  s :     2.846918
      pz      :     1.021177  p :     3.100984
      px      :     1.099115
      py      :     0.980692
      dz2     :     0.020897  d :     0.110910
      dxz     :     0.031743
      dyz     :     0.014126
      dx2y2   :     0.022877
      dxy     :     0.021266
 58 C s       :     2.891719  s :     2.891719
      pz      :     1.058033  p :     3.159879
      px      :     1.080596
      py      :     1.021250
      dz2     :     0.018128  d :     0.090576
      dxz     :     0.027532
      dyz     :     0.012781
      dx2y2   :     0.016820
      dxy     :     0.015315
 59 C s       :     2.893095  s :     2.893095
      pz      :     1.057627  p :     3.159883
      px      :     1.087336
      py      :     1.014920
      dz2     :     0.020119  d :     0.091154
      dxz     :     0.025676
      dyz     :     0.013643
      dx2y2   :     0.017331
      dxy     :     0.014384
 60 C s       :     2.893884  s :     2.893884
      pz      :     1.055901  p :     3.163796
      px      :     1.091426
      py      :     1.016470
      dz2     :     0.015727  d :     0.090824
      dxz     :     0.025213
      dyz     :     0.010735
      dx2y2   :     0.020267
      dxy     :     0.018880
 61 C s       :     2.893111  s :     2.893111
      pz      :     1.057723  p :     3.159448
      px      :     1.087702
      py      :     1.014023
      dz2     :     0.018584  d :     0.091144
      dxz     :     0.027244
      dyz     :     0.012839
      dx2y2   :     0.017143
      dxy     :     0.015335
 62 C s       :     2.903965  s :     2.903965
      pz      :     1.072413  p :     3.227245
      px      :     1.126921
      py      :     1.027910
      dz2     :     0.013036  d :     0.087972
      dxz     :     0.022798
      dyz     :     0.020464
      dx2y2   :     0.024108
      dxy     :     0.007567
 63 C s       :     2.854015  s :     2.854015
      pz      :     1.041994  p :     3.048238
      px      :     0.943351
      py      :     1.062893
      dz2     :     0.020693  d :     0.141654
      dxz     :     0.038104
      dyz     :     0.027147
      dx2y2   :     0.029309
      dxy     :     0.026400
 64 C s       :     2.832391  s :     2.832391
      pz      :     1.034394  p :     2.987950
      px      :     1.026789
      py      :     0.926767
      dz2     :     0.029252  d :     0.157882
      dxz     :     0.056588
      dyz     :     0.013094
      dx2y2   :     0.029735
      dxy     :     0.029213
 65 C s       :     2.839755  s :     2.839755
      pz      :     1.035359  p :     3.044843
      px      :     1.034600
      py      :     0.974884
      dz2     :     0.044427  d :     0.154651
      dxz     :     0.036870
      dyz     :     0.024663
      dx2y2   :     0.030073
      dxy     :     0.018618
 66 C s       :     2.808184  s :     2.808184
      pz      :     0.955370  p :     2.795511
      px      :     1.018621
      py      :     0.821520
      dz2     :     0.098802  d :     0.290635
      dxz     :     0.057941
      dyz     :     0.058249
      dx2y2   :     0.049558
      dxy     :     0.026085
 67 N s       :     3.105525  s :     3.105525
      pz      :     1.264357  p :     4.010693
      px      :     1.236842
      py      :     1.509494
      dz2     :     0.021460  d :     0.081332
      dxz     :     0.023541
      dyz     :     0.012980
      dx2y2   :     0.013972
      dxy     :     0.009379
 68 N s       :     3.194597  s :     3.194597
      pz      :     1.442217  p :     3.816334
      px      :     1.211796
      py      :     1.162321
      dz2     :     0.017096  d :     0.095515
      dxz     :     0.028812
      dyz     :     0.010621
      dx2y2   :     0.020309
      dxy     :     0.018677
 69 C s       :     2.897603  s :     2.897603
      pz      :     1.026573  p :     3.036648
      px      :     1.067830
      py      :     0.942245
      dz2     :     0.037399  d :     0.130764
      dxz     :     0.032792
      dyz     :     0.022777
      dx2y2   :     0.024325
      dxy     :     0.013470
 70 C s       :     2.895860  s :     2.895860
      pz      :     1.058117  p :     3.054221
      px      :     1.025312
      py      :     0.970792
      dz2     :     0.022522  d :     0.130262
      dxz     :     0.049736
      dyz     :     0.010562
      dx2y2   :     0.024180
      dxy     :     0.023262
 71 N s       :     3.196526  s :     3.196526
      pz      :     1.446507  p :     3.799940
      px      :     1.209062
      py      :     1.144371
      dz2     :     0.017321  d :     0.096509
      dxz     :     0.029214
      dyz     :     0.011147
      dx2y2   :     0.019550
      dxy     :     0.019276
 72 O s       :     3.509916  s :     3.509916
      pz      :     1.564403  p :     4.733866
      px      :     1.633959
      py      :     1.535504
      dz2     :     0.012983  d :     0.053774
      dxz     :     0.017864
      dyz     :     0.009237
      dx2y2   :     0.006909
      dxy     :     0.006781
 73 H s       :     0.727951  s :     0.727951
 74 H s       :     0.847679  s :     0.847679
 75 H s       :     0.848314  s :     0.848314
 76 H s       :     0.854903  s :     0.854903
 77 H s       :     0.853902  s :     0.853902
 78 H s       :     0.854341  s :     0.854341
 79 H s       :     0.853943  s :     0.853943
 80 H s       :     0.854245  s :     0.854245
 81 H s       :     0.848465  s :     0.848465
 82 H s       :     0.847514  s :     0.847514
 83 H s       :     0.842272  s :     0.842272


                      *****************************
                      * MAYER POPULATION ANALYSIS *
                      *****************************

  NA   - Mulliken gross atomic population
  ZA   - Total nuclear charge
  QA   - Mulliken gross atomic charge
  VA   - Mayer's total valence
  BVA  - Mayer's bonded valence
  FA   - Mayer's free valence

  ATOM       NA         ZA         QA         VA         BVA        FA
  0 C      6.2403     6.0000    -0.2403     3.6295     3.6295    -0.0000
  1 C      6.1330     6.0000    -0.1330     3.8077     3.8077    -0.0000
  2 C      6.3847     6.0000    -0.3847     3.5736     3.5736    -0.0000
  3 C      6.2243     6.0000    -0.2243     3.7634     3.7634    -0.0000
  4 C      5.4034     6.0000     0.5966     3.9178     3.9178     0.0000
  5 N      7.6579     7.0000    -0.6579     3.0226     3.0226     0.0000
  6 C      6.3795     6.0000    -0.3795     3.5944     3.5944     0.0000
  7 C      6.2544     6.0000    -0.2544     3.8182     3.8182    -0.0000
  8 C      6.3768     6.0000    -0.3768     3.5915     3.5915    -0.0000
  9 C      5.4417     6.0000     0.5583     3.6276     3.6276    -0.0000
 10 N      7.4296     7.0000    -0.4296     3.0579     3.0579    -0.0000
 11 C      5.8300     6.0000     0.1700     3.8705     3.8705     0.0000
 12 C      5.6467     6.0000     0.3533     3.6792     3.6792     0.0000
 13 O      8.4516     8.0000    -0.4516     2.2503     2.2503    -0.0000
 14 C      6.3378     6.0000    -0.3378     3.7819     3.7819     0.0000
 15 C      6.0508     6.0000    -0.0508     3.6384     3.6384    -0.0000
 16 C      6.2876     6.0000    -0.2876     3.7854     3.7854     0.0000
 17 C      6.3176     6.0000    -0.3176     3.7843     3.7843     0.0000
 18 C      6.6354     6.0000    -0.6354     3.6711     3.6711    -0.0000
 19 C      6.6432     6.0000    -0.6432     3.6927     3.6927    -0.0000
 20 C      6.6364     6.0000    -0.6364     3.7118     3.7118    -0.0000
 21 O      8.5130     8.0000    -0.5130     2.1230     2.1230    -0.0000
 22 H      0.7610     1.0000     0.2390     0.9059     0.9059     0.0000
 23 H      0.7526     1.0000     0.2474     0.9083     0.9083    -0.0000
 24 H      0.7624     1.0000     0.2376     0.9111     0.9111     0.0000
 25 H      0.7588     1.0000     0.2412     0.9059     0.9059     0.0000
 26 H      0.7549     1.0000     0.2451     0.9047     0.9047     0.0000
 27 H      0.7407     1.0000     0.2593     0.9069     0.9069     0.0000
 28 H      0.7627     1.0000     0.2373     0.9145     0.9145     0.0000
 29 H      0.7743     1.0000     0.2257     0.9116     0.9116    -0.0000
 30 H      0.7683     1.0000     0.2317     0.9115     0.9115     0.0000
 31 H      0.7692     1.0000     0.2308     0.9124     0.9124    -0.0000
 32 H      0.7696     1.0000     0.2304     0.9102     0.9102    -0.0000
 33 H      0.7690     1.0000     0.2310     0.9129     0.9129    -0.0000
 34 H      0.5788     1.0000     0.4212     0.8370     0.8370     0.0000
 35 H      0.7557     1.0000     0.2443     0.9075     0.9075    -0.0000
 36 H      0.7585     1.0000     0.2415     0.9064     0.9064    -0.0000
 37 H      0.7593     1.0000     0.2407     0.9105     0.9105    -0.0000
 38 H      0.7321     1.0000     0.2679     0.9081     0.9081     0.0000
 39 C      5.6381     6.0000     0.3619     3.9315     3.9315    -0.0000
 40 H      0.7274     1.0000     0.2726     0.8922     0.8922     0.0000
 41 H      0.7498     1.0000     0.2502     0.9009     0.9009    -0.0000
 42 H      0.7575     1.0000     0.2425     0.8963     0.8963    -0.0000
 43 C      6.0286     6.0000    -0.0286     3.6381     3.6381     0.0000
 44 C      6.2686     6.0000    -0.2686     3.8112     3.8112    -0.0000
 45 C      6.2400     6.0000    -0.2400     3.7842     3.7842    -0.0000
 46 C      6.2441     6.0000    -0.2441     3.7894     3.7894    -0.0000
 47 C      6.2357     6.0000    -0.2357     3.7992     3.7992     0.0000
 48 C      6.2811     6.0000    -0.2811     3.7642     3.7642     0.0000
 49 H      0.7371     1.0000     0.2629     0.9011     0.9011    -0.0000
 50 H      0.7423     1.0000     0.2577     0.8976     0.8976    -0.0000
 51 H      0.7402     1.0000     0.2598     0.8964     0.8964     0.0000
 52 H      0.7409     1.0000     0.2591     0.8966     0.8966    -0.0000
 53 H      0.7317     1.0000     0.2683     0.8939     0.8939     0.0000
 54 H      0.7245     1.0000     0.2755     0.8908     0.8908     0.0000
 55 O      8.3832     8.0000    -0.3832     2.2082     2.2082    -0.0000
 56 C      6.2962     6.0000    -0.2962     3.7974     3.7974     0.0000
 57 C      5.8738     6.0000     0.1262     3.6789     3.6789    -0.0000
 58 C      6.2961     6.0000    -0.2961     3.8026     3.8026    -0.0000
 59 C      6.2362     6.0000    -0.2362     3.7958     3.7958    -0.0000
 60 C      6.2632     6.0000    -0.2632     3.8017     3.8017    -0.0000
 61 C      6.2365     6.0000    -0.2365     3.7967     3.7967    -0.0000
 62 C      6.5255     6.0000    -0.5255     3.6677     3.6677     0.0000
 63 C      6.1020     6.0000    -0.1020     3.6744     3.6744     0.0000
 64 C      5.7354     6.0000     0.2646     3.6751     3.6751     0.0000
 65 C      5.9389     6.0000     0.0611     3.8095     3.8095     0.0000
 66 C      5.4558     6.0000     0.5442     4.0525     4.0525    -0.0000
 67 N      7.6911     7.0000    -0.6911     2.9957     2.9957     0.0000
 68 N      7.3617     7.0000    -0.3617     3.0842     3.0842     0.0000
 69 C      6.1143     6.0000    -0.1143     3.8314     3.8314     0.0000
 70 C      6.1264     6.0000    -0.1264     3.8257     3.8257     0.0000
 71 N      7.3454     7.0000    -0.3454     3.1055     3.1055    -0.0000
 72 O      8.4779     8.0000    -0.4779     2.1719     2.1719     0.0000
 73 H      0.5640     1.0000     0.4360     0.8377     0.8377     0.0000
 74 H      0.7212     1.0000     0.2788     0.8879     0.8879    -0.0000
 75 H      0.7239     1.0000     0.2761     0.8905     0.8905     0.0000
 76 H      0.7568     1.0000     0.2432     0.9164     0.9164     0.0000
 77 H      0.7526     1.0000     0.2474     0.9014     0.9014    -0.0000
 78 H      0.7522     1.0000     0.2478     0.9016     0.9016     0.0000
 79 H      0.7527     1.0000     0.2473     0.9014     0.9014     0.0000
 80 H      0.7549     1.0000     0.2451     0.9105     0.9105     0.0000
 81 H      0.7297     1.0000     0.2703     0.8891     0.8891    -0.0000
 82 H      0.7346     1.0000     0.2654     0.8932     0.8932    -0.0000
 83 H      0.7068     1.0000     0.2932     0.8709     0.8709     0.0000

  Mayer bond orders larger than 0.100000
B(  0-C ,  1-C ) :   0.9615 B(  0-C ,  5-N ) :   0.9374 B(  0-C , 41-H ) :   0.9003 
B(  0-C , 42-H ) :   0.8982 B(  1-C ,  2-C ) :   0.9534 B(  1-C ,  8-C ) :   0.9697 
B(  1-C , 19-C ) :   1.0019 B(  2-C ,  3-C ) :   0.9515 B(  2-C , 24-H ) :   0.9123 
B(  2-C , 25-H ) :   0.9135 B(  3-C ,  4-C ) :   0.9041 B(  3-C ,  6-C ) :   0.9632 
B(  3-C , 20-C ) :   1.0055 B(  4-C ,  5-N ) :   1.2553 B(  4-C , 21-O ) :   1.8027 
B(  5-N , 34-H ) :   0.7031 B(  6-C ,  7-C ) :   0.9668 B(  6-C , 26-H ) :   0.9017 
B(  6-C , 27-H ) :   0.8964 B(  7-C ,  8-C ) :   0.9694 B(  7-C ,  9-C ) :   0.9155 
B(  7-C , 18-C ) :   1.0009 B(  8-C , 22-H ) :   0.9032 B(  8-C , 23-H ) :   0.9052 
B(  9-C , 10-N ) :   1.7090 B(  9-C , 13-O ) :   1.0484 B( 10-N , 11-C ) :   1.2372 
B( 11-C , 12-C ) :   1.2684 B( 11-C , 14-C ) :   1.3311 B( 12-C , 13-O ) :   1.0188 
B( 12-C , 17-C ) :   1.3365 B( 14-C , 15-C ) :   1.3844 B( 14-C , 38-H ) :   0.9006 
B( 15-C , 16-C ) :   1.3245 B( 15-C , 39-C ) :   0.9585 B( 16-C , 17-C ) :   1.4669 
B( 16-C , 40-H ) :   0.8989 B( 17-C , 54-H ) :   0.8987 B( 18-C , 35-H ) :   0.9149 
B( 18-C , 36-H ) :   0.9163 B( 18-C , 37-H ) :   0.9123 B( 19-C , 31-H ) :   0.9210 
B( 19-C , 32-H ) :   0.9210 B( 19-C , 33-H ) :   0.9200 B( 20-C , 28-H ) :   0.9181 
B( 20-C , 29-H ) :   0.9189 B( 20-C , 30-H ) :   0.9244 B( 21-O , 73-H ) :   0.1274 
B( 34-H , 72-O ) :   0.1001 B( 39-C , 43-C ) :   0.9488 B( 39-C , 55-O ) :   2.0446 
B( 43-C , 44-C ) :   1.3676 B( 43-C , 48-C ) :   1.3604 B( 44-C , 45-C ) :   1.4352 
B( 44-C , 49-H ) :   0.9002 B( 45-C , 46-C ) :   1.4045 B( 45-C , 50-H ) :   0.9066 
B( 46-C , 47-C ) :   1.4204 B( 46-C , 51-H ) :   0.9053 B( 47-C , 48-C ) :   1.4312 
B( 47-C , 52-H ) :   0.9058 B( 48-C , 53-H ) :   0.9016 B( 56-C , 57-C ) :   1.3911 
B( 56-C , 61-C ) :   1.4274 B( 56-C , 76-H ) :   0.9063 B( 57-C , 58-C ) :   1.4002 
B( 57-C , 62-C ) :   0.9437 B( 58-C , 59-C ) :   1.4245 B( 58-C , 80-H ) :   0.9076 
B( 59-C , 60-C ) :   1.4220 B( 59-C , 79-H ) :   0.9103 B( 60-C , 61-C ) :   1.4185 
B( 60-C , 78-H ) :   0.9097 B( 61-C , 77-H ) :   0.9103 B( 62-C , 63-C ) :   0.9601 
B( 62-C , 81-H ) :   0.9038 B( 62-C , 82-H ) :   0.9004 B( 63-C , 64-C ) :   0.9381 
B( 63-C , 67-N ) :   0.9559 B( 63-C , 83-H ) :   0.8672 B( 64-C , 65-C ) :   1.2842 
B( 64-C , 68-N ) :   1.4586 B( 65-C , 66-C ) :   0.9580 B( 65-C , 71-N ) :   1.4816 
B( 66-C , 67-N ) :   1.2213 B( 66-C , 72-O ) :   1.8850 B( 67-N , 72-O ) :   0.1034 
B( 67-N , 73-H ) :   0.6697 B( 68-N , 69-C ) :   1.5239 B( 69-C , 70-C ) :   1.3244 
B( 69-C , 74-H ) :   0.8921 B( 70-C , 71-N ) :   1.5285 B( 70-C , 75-H ) :   0.8942 


-------
TIMINGS
-------

Total SCF time: 0 days 0 hours 8 min 36 sec 

Total time                  ....     516.347 sec
Sum of individual times     ....     511.851 sec  ( 99.1%)

Fock matrix formation       ....     492.347 sec  ( 95.4%)
  Split-RI-J                ....      42.429 sec  (  8.6% of F)
  Chain of spheres X        ....     373.164 sec  ( 75.8% of F)
  XC integration            ....      15.626 sec  (  3.2% of F)
    Basis function eval.    ....       3.038 sec  ( 19.4% of XC)
    Density eval.           ....       5.167 sec  ( 33.1% of XC)
    XC-Functional eval.     ....       0.252 sec  (  1.6% of XC)
    XC-Potential eval.      ....       3.707 sec  ( 23.7% of XC)
Diagonalization             ....       3.280 sec  (  0.6%)
Density matrix formation    ....       0.262 sec  (  0.1%)
Population analysis         ....       0.312 sec  (  0.1%)
Initial guess               ....       0.760 sec  (  0.1%)
Orbital Transformation      ....       0.000 sec  (  0.0%)
Orbital Orthonormalization  ....       0.000 sec  (  0.0%)
DIIS solution               ....       1.753 sec  (  0.3%)
SOSCF solution              ....       3.514 sec  (  0.7%)
Grid generation             ....       9.623 sec  (  1.9%)

Maximum memory used throughout the entire SCF-calculation: 362.5 MB


-------------------------------------------------------------------------------
                          DFT DISPERSION CORRECTION                            
                                                                               
                              DFTD3 V3.1  Rev 1                                
                          USING Becke-Johnson damping                          
-------------------------------------------------------------------------------
The PBEh-3c composite method is recognized
Using three-body term ABC
Active option DFTDOPT                   ...         4   

molecular C6(AA) [au] = 77862.090610 


            DFT-D V3
 parameters
 s6 scaling factor         :     1.0000 
 a1 scaling factor         :     0.4860 
 s8 scaling factor         :     0.0000 
 a2 scaling factor         :     4.5000 
 Damping factor alpha9(ATM):    16.0000 
 ad hoc parameters k1-k3   :    16.0000     1.3333    -4.0000 

 Edisp/kcal,au: -49.251406093841  -0.078487103185 
 E6   /kcal   : -50.299038612 
 E8   /kcal   :  -0.000000000 
 E6(ABC)      :   1.047632518 
 % E8         :   0.000000000 
 % E6(ABC)    :  -2.127111897 

-------------------------   ----------------
Dispersion correction           -0.078487103
-------------------------   ----------------

------------------   -----------------
gCP correction             0.153605985
------------------   -----------------

-------------------------   --------------------
FINAL SINGLE POINT ENERGY     -2040.698104645390
-------------------------   --------------------


                            ***************************************
                            *     ORCA property calculations      *
                            ***************************************

                                    ---------------------
                                    Active property flags
                                    ---------------------
   (+) Dipole Moment


------------------------------------------------------------------------------
                       ORCA ELECTRIC PROPERTIES CALCULATION
------------------------------------------------------------------------------

Dipole Moment Calculation                       ... on
Quadrupole Moment Calculation                   ... off
Polarizability Calculation                      ... off
GBWName                                         ... orca.gbw
Electron density                                ... orca.scfp
The origin for moment calculation is the CENTER OF MASS  = ( 0.026140, -0.020420 -0.032988)

-------------
DIPOLE MOMENT
-------------
                                X             Y             Z
Electronic contribution:     37.76889       9.92063       2.46275
Nuclear contribution   :    -39.19984      -8.43000      -3.61653
                        -----------------------------------------
Total Dipole Moment    :     -1.43095       1.49062      -1.15378
                        -----------------------------------------
Magnitude (a.u.)       :      2.36660
Magnitude (Debye)      :      6.01542


--------------------
Rotational spectrum 
--------------------
 
Rotational constants in cm-1:     0.003058     0.001947     0.001344 
Rotational constants in MHz :    91.666238    58.371623    40.297809 

 Dipole components along the rotational axes: 
x,y,z [a.u.] :    -1.011007     1.735473    -1.251716 
x,y,z [Debye]:    -2.569776     4.411222    -3.181609 

 


           ************************************************************
           *        Program running with 12 parallel MPI-processes    *
           *              working on a common directory               *
           ************************************************************

-------------------------------------------------------------------------------
                               ORCA SCF HESSIAN
-------------------------------------------------------------------------------

                   --------- SHARK INITIALIZATION DONE ---------

Hessian of the Kohn-Sham DFT energy:
Kohn-Sham wavefunction type                      ... RKS
Hartree-Fock exchange scaling                    ...    0.420
Number of operators                              ...    1
Number of atoms                                  ...   84
Basis set dimensions                             ...  779
Integral neglect threshold                       ... 1.0e-12
Integral primitive cutoff                        ... 1.0e-14

Setting up DFT Hessian calculations              ... 

HESS GRID
---------

General Integration Accuracy     IntAcc      ... 4.388
Radial Grid Type                 RadialGrid  ... OptM3 with GC (2021)
Angular Grid (max. ang.)         AngularGrid ... 4 (Lebedev-302)
Angular grid pruning method      GridPruning ... 4 (adaptive)
Weight generation scheme         WeightScheme... Becke
Basis function cutoff            BFCut       ... 1.0000e-12
Integration weight cutoff        WCut        ... 1.0000e-14
Angular grids for H and He will be reduced by one unit
Partially contracted basis set               ... off
Rotationally invariant grid construction     ... off

Total number of grid points                  ...   394151
Total number of batches                      ...     6201
Average number of points per batch           ...       63
Average number of grid points per atom       ...     4692

Building densities                               ... done   (      0.1 sec)
Calculating rho(r) on the grid                   ... done   (      1.1 sec)
Building xc-kernel on the grid                   ... done   (      0.1 sec)
                                                     done   (      7.3 sec)

Nuclear repulsion Hessian  (SHARK)               ... done   (      0.0 sec)

----------------------------------------------
Forming right-hand sides of CP-SCF equations     ...
----------------------------------------------
One electron integral derivatives  (SHARK)       ... done   (      3.3 sec)
C-PCM contribution to the Fock matrix derivative ... done   (    187.1 sec)

Transforming the overlap derivative matrices     ... 
IBatch  1 (of  2):                                                82.1 sec
IBatch  2 (of  2):                                                70.0 sec
                                                 ... done   (    152.1 sec)
Adding tr(S(x)F(y) C-PCM term to the hessian     ... done   (      1.3 sec)

Making the Q(x) pseudodensities                  ... 
IBatch  1 (of  2):                                                 1.9 sec
IBatch  2 (of  2):                                                 1.9 sec
                                                 ... done   (      3.8 sec)

Adding the E*S(x)*S(y) terms to the Hessian      ... done   (      1.6 sec)

Calculating energy weighted overlap derivatives  ... done   (      0.5 sec)

Two electron integral derivatives (SHARK-RI)     ... 
IBatch  1 (of  2):                                               376.1 sec
IBatch  2 (of  2):                                               196.7 sec
                                                 ... done   (    572.8 sec)
Exchange-correlation integral derivatives        ... done   (    270.2 sec)
tr(F(y)Q(x)) contribution to the Hessian         ... done   (      3.5 sec)

Response fock operator R(S(x)) (SHARK-RI)        ... 
IBatch  1 (of  6):                                               654.9 sec
IBatch  2 (of  6):                                               790.9 sec
IBatch  3 (of  6):                                               747.8 sec
IBatch  4 (of  6):                                               579.7 sec
IBatch  5 (of  6):                                               537.1 sec
IBatch  6 (of  6):                                               103.2 sec
                                                 ... done   (   3413.6 sec)

XC Response fock operator R(S(x))                ... 
IBatch  1 (of  2):                                               126.1 sec
IBatch  2 (of  2):                                                55.9 sec
                                                 ... done   (    182.0 sec)

tr(F(y)S(x)) contribution to the Hessian         ... 
                                                 ... done   (      0.2 sec)

Transforming and finalizing RHSs                 ... done   (     35.4 sec)

----------------------------------------------
Solving the CP-SCF equations (RI)                ...
----------------------------------------------
IBatch 1 (of 8)
     CP-SCF ITERATION   0:   2.5680e-01 ( 108.9 sec   0/ 35 done)
     CP-SCF ITERATION   1:   4.0023e-02 ( 123.5 sec   0/ 35 done)
     CP-SCF ITERATION   2:   2.3208e-02 ( 126.0 sec   0/ 35 done)
     CP-SCF ITERATION   3:   7.6276e-03 ( 120.6 sec   0/ 35 done)
     CP-SCF ITERATION   4:   2.3718e-03 ( 134.8 sec   0/ 35 done)
     CP-SCF ITERATION   5:   7.5825e-04 ( 127.3 sec   0/ 35 done)
     CP-SCF ITERATION   6:   2.9040e-04 ( 115.1 sec   0/ 35 done)
     CP-SCF ITERATION   7:   8.8348e-05 ( 119.3 sec  15/ 35 done)
     CP-SCF ITERATION   8:   2.9890e-05 (  75.5 sec  35/ 35 done)
                    *** THE CP-SCF HAS CONVERGED ***
IBatch 2 (of 8)
     CP-SCF ITERATION   0:   1.9416e-01 ( 127.6 sec   0/ 35 done)
     CP-SCF ITERATION   1:   3.9740e-02 ( 118.3 sec   0/ 35 done)
     CP-SCF ITERATION   2:   2.2643e-02 ( 132.5 sec   0/ 35 done)
     CP-SCF ITERATION   3:   7.4039e-03 ( 122.7 sec   0/ 35 done)
     CP-SCF ITERATION   4:   2.5741e-03 ( 127.6 sec   0/ 35 done)
     CP-SCF ITERATION   5:   7.9646e-04 ( 129.1 sec   0/ 35 done)
     CP-SCF ITERATION   6:   3.1314e-04 ( 107.2 sec   8/ 35 done)
     CP-SCF ITERATION   7:   1.2185e-04 (  79.8 sec  13/ 35 done)
     CP-SCF ITERATION   8:   4.8065e-05 (  69.7 sec  30/ 35 done)
     CP-SCF ITERATION   9:   1.9821e-05 (  23.2 sec  35/ 35 done)
                    *** THE CP-SCF HAS CONVERGED ***
IBatch 3 (of 8)
     CP-SCF ITERATION   0:   1.8231e-01 ( 103.4 sec   0/ 35 done)
     CP-SCF ITERATION   1:   2.2682e-02 (  98.4 sec   0/ 35 done)
     CP-SCF ITERATION   2:   7.5257e-03 (  97.5 sec   0/ 35 done)
     CP-SCF ITERATION   3:   1.7438e-03 ( 102.5 sec   0/ 35 done)
     CP-SCF ITERATION   4:   6.0177e-04 (  90.2 sec   0/ 35 done)
     CP-SCF ITERATION   5:   2.0274e-04 ( 112.4 sec   3/ 35 done)
     CP-SCF ITERATION   6:   6.6247e-05 ( 107.0 sec  22/ 35 done)
     CP-SCF ITERATION   7:   2.5493e-05 (  39.2 sec  35/ 35 done)
                    *** THE CP-SCF HAS CONVERGED ***
IBatch 4 (of 8)
     CP-SCF ITERATION   0:   2.8386e-01 (  98.9 sec   0/ 35 done)
     CP-SCF ITERATION   1:   4.0379e-02 (  99.2 sec   0/ 35 done)
     CP-SCF ITERATION   2:   2.2192e-02 (  88.8 sec   0/ 35 done)
     CP-SCF ITERATION   3:   7.2170e-03 (  90.5 sec   0/ 35 done)
     CP-SCF ITERATION   4:   2.4880e-03 ( 117.0 sec   0/ 35 done)
     CP-SCF ITERATION   5:   6.7822e-04 ( 107.5 sec   0/ 35 done)
     CP-SCF ITERATION   6:   2.8552e-04 (  92.4 sec   8/ 35 done)
     CP-SCF ITERATION   7:   9.6704e-05 (  89.6 sec  20/ 35 done)
     CP-SCF ITERATION   8:   4.8670e-05 (  54.5 sec  33/ 35 done)
     CP-SCF ITERATION   9:   1.7407e-05 (  17.7 sec  35/ 35 done)
                    *** THE CP-SCF HAS CONVERGED ***
IBatch 5 (of 8)
     CP-SCF ITERATION   0:   1.6774e-01 ( 123.0 sec   0/ 35 done)
     CP-SCF ITERATION   1:   4.1358e-02 ( 131.7 sec   0/ 35 done)
     CP-SCF ITERATION   2:   2.2287e-02 ( 147.0 sec   0/ 35 done)
     CP-SCF ITERATION   3:   6.9427e-03 ( 141.7 sec   0/ 35 done)
     CP-SCF ITERATION   4:   2.2942e-03 ( 139.3 sec   0/ 35 done)
     CP-SCF ITERATION   5:   5.4877e-04 ( 147.0 sec   0/ 35 done)
     CP-SCF ITERATION   6:   1.9917e-04 ( 135.8 sec   6/ 35 done)
     CP-SCF ITERATION   7:   8.6989e-05 ( 111.8 sec  20/ 35 done)
     CP-SCF ITERATION   8:   3.5579e-05 (  52.6 sec  33/ 35 done)
     CP-SCF ITERATION   9:   1.4325e-05 (  18.6 sec  35/ 35 done)
                    *** THE CP-SCF HAS CONVERGED ***
IBatch 6 (of 8)
     CP-SCF ITERATION   0:   3.2954e-01 ( 117.6 sec   0/ 35 done)
     CP-SCF ITERATION   1:   4.5959e-02 ( 112.4 sec   0/ 35 done)
     CP-SCF ITERATION   2:   2.5481e-02 ( 110.0 sec   0/ 35 done)
     CP-SCF ITERATION   3:   8.7916e-03 ( 101.9 sec   0/ 35 done)
     CP-SCF ITERATION   4:   2.7527e-03 ( 103.9 sec   0/ 35 done)
     CP-SCF ITERATION   5:   8.2482e-04 (  99.1 sec   0/ 35 done)
     CP-SCF ITERATION   6:   3.0596e-04 ( 101.7 sec   0/ 35 done)
     CP-SCF ITERATION   7:   8.7759e-05 ( 100.7 sec   7/ 35 done)
     CP-SCF ITERATION   8:   3.3069e-05 (  72.8 sec  30/ 35 done)
     CP-SCF ITERATION   9:   1.3152e-05 (  22.2 sec  35/ 35 done)
                    *** THE CP-SCF HAS CONVERGED ***
IBatch 7 (of 8)
     CP-SCF ITERATION   0:   2.0056e-01 ( 116.0 sec   0/ 35 done)
     CP-SCF ITERATION   1:   4.4376e-02 ( 131.8 sec   0/ 35 done)
     CP-SCF ITERATION   2:   2.5883e-02 ( 128.0 sec   0/ 35 done)
     CP-SCF ITERATION   3:   7.5013e-03 (  98.1 sec   0/ 35 done)
     CP-SCF ITERATION   4:   2.3383e-03 (  93.0 sec   0/ 35 done)
     CP-SCF ITERATION   5:   7.6549e-04 (  98.7 sec   0/ 35 done)
     CP-SCF ITERATION   6:   2.6282e-04 ( 106.5 sec   1/ 35 done)
     CP-SCF ITERATION   7:   7.8961e-05 ( 116.3 sec  23/ 35 done)
     CP-SCF ITERATION   8:   2.9883e-05 (  43.1 sec  35/ 35 done)
                    *** THE CP-SCF HAS CONVERGED ***
IBatch 8 (of 8)
     CP-SCF ITERATION   0:   8.5605e-02 (  26.8 sec   0/  7 done)
     CP-SCF ITERATION   1:   1.7754e-02 (  28.4 sec   0/  7 done)
     CP-SCF ITERATION   2:   7.2361e-03 (  29.3 sec   0/  7 done)
     CP-SCF ITERATION   3:   1.7606e-03 (  29.0 sec   0/  7 done)
     CP-SCF ITERATION   4:   6.2929e-04 (  28.0 sec   0/  7 done)
     CP-SCF ITERATION   5:   1.8803e-04 (  35.1 sec   0/  7 done)
     CP-SCF ITERATION   6:   8.1236e-05 (  34.4 sec   1/  7 done)
     CP-SCF ITERATION   7:   3.0294e-05 (  28.3 sec   6/  7 done)
     CP-SCF ITERATION   8:   1.0644e-05 (  16.8 sec   7/  7 done)
                    *** THE CP-SCF HAS CONVERGED ***

                                                 ... done   (   6979.6 sec)
Forming perturbed density Hessian contributions  ... done   (      3.7 sec)
Calculating [Q*(d^2 A/dXdY)*Q  ] C-PCM term      ... done   (      0.1 sec)
Calculating [d^2(V_N)/(dXdY)*Q ] C-PCM term      ... done   (      0.0 sec)
Calculating [d^2(V_el)/(dXdY)*Q] C-PCM term      ... done   (      7.8 sec)
Calculating C-PCM term that depends on dQ/dX     ... done   (      7.3 sec)
2nd integral derivative contribs (SHARK-RI)      ... done   (    996.2 sec)
Exchange-correlation Hessian                     ... done   (    133.5 sec)
Dispersion correction in the Hessian             ... done   (      4.3 sec)
gCP correction in the Hessian                    ... done   (      4.3 sec)
Dipole derivatives                               ... (center of mass:  0.026140, -0.020420 -0.032988)done   (      0.3 sec)

Total SCF Hessian time: 0 days 3 hours 37 min 7 sec 

Writing the Hessian file to the disk             ... done


Maximum memory used throughout the entire SCFHESS-calculation: 1031.3 MB

-----------------------
VIBRATIONAL FREQUENCIES
-----------------------

Scaling factor for frequencies =  1.000000000  (already applied!)

   0:         0.00 cm**-1
   1:         0.00 cm**-1
   2:         0.00 cm**-1
   3:         0.00 cm**-1
   4:         0.00 cm**-1
   5:         0.00 cm**-1
   6:        18.17 cm**-1
   7:        19.54 cm**-1
   8:        22.67 cm**-1
   9:        26.70 cm**-1
  10:        31.44 cm**-1
  11:        42.57 cm**-1
  12:        45.37 cm**-1
  13:        48.62 cm**-1
  14:        54.52 cm**-1
  15:        58.39 cm**-1
  16:        66.26 cm**-1
  17:        70.74 cm**-1
  18:        85.72 cm**-1
  19:        90.22 cm**-1
  20:       100.02 cm**-1
  21:       122.45 cm**-1
  22:       125.78 cm**-1
  23:       134.67 cm**-1
  24:       154.31 cm**-1
  25:       157.39 cm**-1
  26:       170.66 cm**-1
  27:       172.27 cm**-1
  28:       187.41 cm**-1
  29:       202.70 cm**-1
  30:       224.24 cm**-1
  31:       243.49 cm**-1
  32:       249.69 cm**-1
  33:       251.98 cm**-1
  34:       254.57 cm**-1
  35:       258.68 cm**-1
  36:       259.40 cm**-1
  37:       265.43 cm**-1
  38:       280.58 cm**-1
  39:       286.60 cm**-1
  40:       295.17 cm**-1
  41:       306.77 cm**-1
  42:       314.21 cm**-1
  43:       320.39 cm**-1
  44:       321.52 cm**-1
  45:       358.82 cm**-1
  46:       375.46 cm**-1
  47:       378.22 cm**-1
  48:       388.12 cm**-1
  49:       405.27 cm**-1
  50:       412.02 cm**-1
  51:       428.44 cm**-1
  52:       431.53 cm**-1
  53:       444.40 cm**-1
  54:       450.57 cm**-1
  55:       451.93 cm**-1
  56:       456.73 cm**-1
  57:       460.19 cm**-1
  58:       478.21 cm**-1
  59:       492.04 cm**-1
  60:       504.52 cm**-1
  61:       507.93 cm**-1
  62:       533.19 cm**-1
  63:       538.71 cm**-1
  64:       559.74 cm**-1
  65:       569.93 cm**-1
  66:       573.12 cm**-1
  67:       592.60 cm**-1
  68:       604.95 cm**-1
  69:       615.53 cm**-1
  70:       641.84 cm**-1
  71:       646.69 cm**-1
  72:       652.66 cm**-1
  73:       655.10 cm**-1
  74:       662.33 cm**-1
  75:       666.85 cm**-1
  76:       674.67 cm**-1
  77:       695.15 cm**-1
  78:       731.49 cm**-1
  79:       733.26 cm**-1
  80:       741.89 cm**-1
  81:       746.27 cm**-1
  82:       756.97 cm**-1
  83:       766.64 cm**-1
  84:       770.60 cm**-1
  85:       774.97 cm**-1
  86:       785.53 cm**-1
  87:       792.01 cm**-1
  88:       799.14 cm**-1
  89:       801.79 cm**-1
  90:       810.72 cm**-1
  91:       834.31 cm**-1
  92:       841.72 cm**-1
  93:       850.64 cm**-1
  94:       859.24 cm**-1
  95:       868.34 cm**-1
  96:       879.87 cm**-1
  97:       885.60 cm**-1
  98:       900.57 cm**-1
  99:       903.33 cm**-1
 100:       912.82 cm**-1
 101:       913.11 cm**-1
 102:       916.09 cm**-1
 103:       926.54 cm**-1
 104:       930.07 cm**-1
 105:       934.98 cm**-1
 106:       951.86 cm**-1
 107:       966.05 cm**-1
 108:       969.14 cm**-1
 109:       971.60 cm**-1
 110:       977.33 cm**-1
 111:       987.68 cm**-1
 112:       995.88 cm**-1
 113:      1004.85 cm**-1
 114:      1010.48 cm**-1
 115:      1027.69 cm**-1
 116:      1032.58 cm**-1
 117:      1033.90 cm**-1
 118:      1036.90 cm**-1
 119:      1037.74 cm**-1
 120:      1041.52 cm**-1
 121:      1042.08 cm**-1
 122:      1042.91 cm**-1
 123:      1043.26 cm**-1
 124:      1047.74 cm**-1
 125:      1057.63 cm**-1
 126:      1057.65 cm**-1
 127:      1064.94 cm**-1
 128:      1085.22 cm**-1
 129:      1086.09 cm**-1
 130:      1110.35 cm**-1
 131:      1115.77 cm**-1
 132:      1127.90 cm**-1
 133:      1129.00 cm**-1
 134:      1142.07 cm**-1
 135:      1147.84 cm**-1
 136:      1150.83 cm**-1
 137:      1151.78 cm**-1
 138:      1161.59 cm**-1
 139:      1182.75 cm**-1
 140:      1188.50 cm**-1
 141:      1194.54 cm**-1
 142:      1198.44 cm**-1
 143:      1203.96 cm**-1
 144:      1208.01 cm**-1
 145:      1228.34 cm**-1
 146:      1234.63 cm**-1
 147:      1235.00 cm**-1
 148:      1239.86 cm**-1
 149:      1245.20 cm**-1
 150:      1264.74 cm**-1
 151:      1270.59 cm**-1
 152:      1274.72 cm**-1
 153:      1284.33 cm**-1
 154:      1286.22 cm**-1
 155:      1293.93 cm**-1
 156:      1306.01 cm**-1
 157:      1318.76 cm**-1
 158:      1319.48 cm**-1
 159:      1338.80 cm**-1
 160:      1341.62 cm**-1
 161:      1348.10 cm**-1
 162:      1356.32 cm**-1
 163:      1361.73 cm**-1
 164:      1366.39 cm**-1
 165:      1381.04 cm**-1
 166:      1381.96 cm**-1
 167:      1383.29 cm**-1
 168:      1396.61 cm**-1
 169:      1400.61 cm**-1
 170:      1403.46 cm**-1
 171:      1409.45 cm**-1
 172:      1422.46 cm**-1
 173:      1425.26 cm**-1
 174:      1428.08 cm**-1
 175:      1439.54 cm**-1
 176:      1452.66 cm**-1
 177:      1453.69 cm**-1
 178:      1455.14 cm**-1
 179:      1457.64 cm**-1
 180:      1463.24 cm**-1
 181:      1470.31 cm**-1
 182:      1503.26 cm**-1
 183:      1516.73 cm**-1
 184:      1523.02 cm**-1
 185:      1524.55 cm**-1
 186:      1525.85 cm**-1
 187:      1528.31 cm**-1
 188:      1532.45 cm**-1
 189:      1532.88 cm**-1
 190:      1534.23 cm**-1
 191:      1534.65 cm**-1
 192:      1535.20 cm**-1
 193:      1537.27 cm**-1
 194:      1538.38 cm**-1
 195:      1541.61 cm**-1
 196:      1559.38 cm**-1
 197:      1567.05 cm**-1
 198:      1568.62 cm**-1
 199:      1580.69 cm**-1
 200:      1581.37 cm**-1
 201:      1584.62 cm**-1
 202:      1602.26 cm**-1
 203:      1680.92 cm**-1
 204:      1694.07 cm**-1
 205:      1700.18 cm**-1
 206:      1704.84 cm**-1
 207:      1716.13 cm**-1
 208:      1717.65 cm**-1
 209:      1724.07 cm**-1
 210:      1724.44 cm**-1
 211:      1738.63 cm**-1
 212:      1783.44 cm**-1
 213:      1820.53 cm**-1
 214:      1855.16 cm**-1
 215:      3089.75 cm**-1
 216:      3092.51 cm**-1
 217:      3103.27 cm**-1
 218:      3107.49 cm**-1
 219:      3111.31 cm**-1
 220:      3113.72 cm**-1
 221:      3115.50 cm**-1
 222:      3118.31 cm**-1
 223:      3132.08 cm**-1
 224:      3140.91 cm**-1
 225:      3159.13 cm**-1
 226:      3162.26 cm**-1
 227:      3175.54 cm**-1
 228:      3185.38 cm**-1
 229:      3188.16 cm**-1
 230:      3195.09 cm**-1
 231:      3196.11 cm**-1
 232:      3202.45 cm**-1
 233:      3209.32 cm**-1
 234:      3215.78 cm**-1
 235:      3259.04 cm**-1
 236:      3261.28 cm**-1
 237:      3265.67 cm**-1
 238:      3270.25 cm**-1
 239:      3270.25 cm**-1
 240:      3275.99 cm**-1
 241:      3277.90 cm**-1
 242:      3280.44 cm**-1
 243:      3281.71 cm**-1
 244:      3287.33 cm**-1
 245:      3287.49 cm**-1
 246:      3288.60 cm**-1
 247:      3294.05 cm**-1
 248:      3294.17 cm**-1
 249:      3302.85 cm**-1
 250:      3408.77 cm**-1
 251:      3496.34 cm**-1


------------
NORMAL MODES
------------

These modes are the Cartesian displacements weighted by the diagonal matrix
M(i,i)=1/sqrt(m[i]) where m[i] is the mass of the displaced atom
Thus, these vectors are normalized but *not* orthogonal

                  0          1          2          3          4          5    
      0       0.000000   0.000000   0.000000   0.000000   0.000000   0.000000
      1       0.000000   0.000000   0.000000   0.000000   0.000000   0.000000
      2       0.000000   0.000000   0.000000   0.000000   0.000000   0.000000
      3       0.000000   0.000000   0.000000   0.000000   0.000000   0.000000
      4       0.000000   0.000000   0.000000   0.000000   0.000000   0.000000
      5       0.000000   0.000000   0.000000   0.000000   0.000000   0.000000
      6       0.000000   0.000000   0.000000   0.000000   0.000000   0.000000
      7       0.000000   0.000000   0.000000   0.000000   0.000000   0.000000
      8       0.000000   0.000000   0.000000   0.000000   0.000000   0.000000
      9       0.000000   0.000000   0.000000   0.000000   0.000000   0.000000
     10       0.000000   0.000000   0.000000   0.000000   0.000000   0.000000
     11       0.000000   0.000000   0.000000   0.000000   0.000000   0.000000
     12       0.000000   0.000000   0.000000   0.000000   0.000000   0.000000
     13       0.000000   0.000000   0.000000   0.000000   0.000000   0.000000
     14       0.000000   0.000000   0.000000   0.000000   0.000000   0.000000
     15       0.000000   0.000000   0.000000   0.000000   0.000000   0.000000
     16       0.000000   0.000000   0.000000   0.000000   0.000000   0.000000
     17       0.000000   0.000000   0.000000   0.000000   0.000000   0.000000
     18       0.000000   0.000000   0.000000   0.000000   0.000000   0.000000
     19       0.000000   0.000000   0.000000   0.000000   0.000000   0.000000
     20       0.000000   0.000000   0.000000   0.000000   0.000000   0.000000
     21       0.000000   0.000000   0.000000   0.000000   0.000000   0.000000
     22       0.000000   0.000000   0.000000   0.000000   0.000000   0.000000
     23       0.000000   0.000000   0.000000   0.000000   0.000000   0.000000
     24       0.000000   0.000000   0.000000   0.000000   0.000000   0.000000
     25       0.000000   0.000000   0.000000   0.000000   0.000000   0.000000
     26       0.000000   0.000000   0.000000   0.000000   0.000000   0.000000
     27       0.000000   0.000000   0.000000   0.000000   0.000000   0.000000
     28       0.000000   0.000000   0.000000   0.000000   0.000000   0.000000
     29       0.000000   0.000000   0.000000   0.000000   0.000000   0.000000
     30       0.000000   0.000000   0.000000   0.000000   0.000000   0.000000
     31       0.000000   0.000000   0.000000   0.000000   0.000000   0.000000
     32       0.000000   0.000000   0.000000   0.000000   0.000000   0.000000
     33       0.000000   0.000000   0.000000   0.000000   0.000000   0.000000
     34       0.000000   0.000000   0.000000   0.000000   0.000000   0.000000
     35       0.000000   0.000000   0.000000   0.000000   0.000000   0.000000
     36       0.000000   0.000000   0.000000   0.000000   0.000000   0.000000
     37       0.000000   0.000000   0.000000   0.000000   0.000000   0.000000
     38       0.000000   0.000000   0.000000   0.000000   0.000000   0.000000
     39       0.000000   0.000000   0.000000   0.000000   0.000000   0.000000
     40       0.000000   0.000000   0.000000   0.000000   0.000000   0.000000
     41       0.000000   0.000000   0.000000   0.000000   0.000000   0.000000
     42       0.000000   0.000000   0.000000   0.000000   0.000000   0.000000
     43       0.000000   0.000000   0.000000   0.000000   0.000000   0.000000
     44       0.000000   0.000000   0.000000   0.000000   0.000000   0.000000
     45       0.000000   0.000000   0.000000   0.000000   0.000000   0.000000
     46       0.000000   0.000000   0.000000   0.000000   0.000000   0.000000
     47       0.000000   0.000000   0.000000   0.000000   0.000000   0.000000
     48       0.000000   0.000000   0.000000   0.000000   0.000000   0.000000
     49       0.000000   0.000000   0.000000   0.000000   0.000000   0.000000
     50       0.000000   0.000000   0.000000   0.000000   0.000000   0.000000
     51       0.000000   0.000000   0.000000   0.000000   0.000000   0.000000
     52       0.000000   0.000000   0.000000   0.000000   0.000000   0.000000
     53       0.000000   0.000000   0.000000   0.000000   0.000000   0.000000
     54       0.000000   0.000000   0.000000   0.000000   0.000000   0.000000
     55       0.000000   0.000000   0.000000   0.000000   0.000000   0.000000
     56       0.000000   0.000000   0.000000   0.000000   0.000000   0.000000
     57       0.000000   0.000000   0.000000   0.000000   0.000000   0.000000
     58       0.000000   0.000000   0.000000   0.000000   0.000000   0.000000
     59       0.000000   0.000000   0.000000   0.000000   0.000000   0.000000
     60       0.000000   0.000000   0.000000   0.000000   0.000000   0.000000
     61       0.000000   0.000000   0.000000   0.000000   0.000000   0.000000
     62       0.000000   0.000000   0.000000   0.000000   0.000000   0.000000
     63       0.000000   0.000000   0.000000   0.000000   0.000000   0.000000
     64       0.000000   0.000000   0.000000   0.000000   0.000000   0.000000
     65       0.000000   0.000000   0.000000   0.000000   0.000000   0.000000
     66       0.000000   0.000000   0.000000   0.000000   0.000000   0.000000
     67       0.000000   0.000000   0.000000   0.000000   0.000000   0.000000
     68       0.000000   0.000000   0.000000   0.000000   0.000000   0.000000
     69       0.000000   0.000000   0.000000   0.000000   0.000000   0.000000
     70       0.000000   0.000000   0.000000   0.000000   0.000000   0.000000
     71       0.000000   0.000000   0.000000   0.000000   0.000000   0.000000
     72       0.000000   0.000000   0.000000   0.000000   0.000000   0.000000
     73       0.000000   0.000000   0.000000   0.000000   0.000000   0.000000
     74       0.000000   0.000000   0.000000   0.000000   0.000000   0.000000
     75       0.000000   0.000000   0.000000   0.000000   0.000000   0.000000
     76       0.000000   0.000000   0.000000   0.000000   0.000000   0.000000
     77       0.000000   0.000000   0.000000   0.000000   0.000000   0.000000
     78       0.000000   0.000000   0.000000   0.000000   0.000000   0.000000
     79       0.000000   0.000000   0.000000   0.000000   0.000000   0.000000
     80       0.000000   0.000000   0.000000   0.000000   0.000000   0.000000
     81       0.000000   0.000000   0.000000   0.000000   0.000000   0.000000
     82       0.000000   0.000000   0.000000   0.000000   0.000000   0.000000
     83       0.000000   0.000000   0.000000   0.000000   0.000000   0.000000
     84       0.000000   0.000000   0.000000   0.000000   0.000000   0.000000
     85       0.000000   0.000000   0.000000   0.000000   0.000000   0.000000
     86       0.000000   0.000000   0.000000   0.000000   0.000000   0.000000
     87       0.000000   0.000000   0.000000   0.000000   0.000000   0.000000
     88       0.000000   0.000000   0.000000   0.000000   0.000000   0.000000
     89       0.000000   0.000000   0.000000   0.000000   0.000000   0.000000
     90       0.000000   0.000000   0.000000   0.000000   0.000000   0.000000
     91       0.000000   0.000000   0.000000   0.000000   0.000000   0.000000
     92       0.000000   0.000000   0.000000   0.000000   0.000000   0.000000
     93       0.000000   0.000000   0.000000   0.000000   0.000000   0.000000
     94       0.000000   0.000000   0.000000   0.000000   0.000000   0.000000
     95       0.000000   0.000000   0.000000   0.000000   0.000000   0.000000
     96       0.000000   0.000000   0.000000   0.000000   0.000000   0.000000
     97       0.000000   0.000000   0.000000   0.000000   0.000000   0.000000
     98       0.000000   0.000000   0.000000   0.000000   0.000000   0.000000
     99       0.000000   0.000000   0.000000   0.000000   0.000000   0.000000
    100       0.000000   0.000000   0.000000   0.000000   0.000000   0.000000
    101       0.000000   0.000000   0.000000   0.000000   0.000000   0.000000
    102       0.000000   0.000000   0.000000   0.000000   0.000000   0.000000
    103       0.000000   0.000000   0.000000   0.000000   0.000000   0.000000
    104       0.000000   0.000000   0.000000   0.000000   0.000000   0.000000
    105       0.000000   0.000000   0.000000   0.000000   0.000000   0.000000
    106       0.000000   0.000000   0.000000   0.000000   0.000000   0.000000
    107       0.000000   0.000000   0.000000   0.000000   0.000000   0.000000
    108       0.000000   0.000000   0.000000   0.000000   0.000000   0.000000
    109       0.000000   0.000000   0.000000   0.000000   0.000000   0.000000
    110       0.000000   0.000000   0.000000   0.000000   0.000000   0.000000
    111       0.000000   0.000000   0.000000   0.000000   0.000000   0.000000
    112       0.000000   0.000000   0.000000   0.000000   0.000000   0.000000
    113       0.000000   0.000000   0.000000   0.000000   0.000000   0.000000
    114       0.000000   0.000000   0.000000   0.000000   0.000000   0.000000
    115       0.000000   0.000000   0.000000   0.000000   0.000000   0.000000
    116       0.000000   0.000000   0.000000   0.000000   0.000000   0.000000
    117       0.000000   0.000000   0.000000   0.000000   0.000000   0.000000
    118       0.000000   0.000000   0.000000   0.000000   0.000000   0.000000
    119       0.000000   0.000000   0.000000   0.000000   0.000000   0.000000
    120       0.000000   0.000000   0.000000   0.000000   0.000000   0.000000
    121       0.000000   0.000000   0.000000   0.000000   0.000000   0.000000
    122       0.000000   0.000000   0.000000   0.000000   0.000000   0.000000
    123       0.000000   0.000000   0.000000   0.000000   0.000000   0.000000
    124       0.000000   0.000000   0.000000   0.000000   0.000000   0.000000
    125       0.000000   0.000000   0.000000   0.000000   0.000000   0.000000
    126       0.000000   0.000000   0.000000   0.000000   0.000000   0.000000
    127       0.000000   0.000000   0.000000   0.000000   0.000000   0.000000
    128       0.000000   0.000000   0.000000   0.000000   0.000000   0.000000
    129       0.000000   0.000000   0.000000   0.000000   0.000000   0.000000
    130       0.000000   0.000000   0.000000   0.000000   0.000000   0.000000
    131       0.000000   0.000000   0.000000   0.000000   0.000000   0.000000
    132       0.000000   0.000000   0.000000   0.000000   0.000000   0.000000
    133       0.000000   0.000000   0.000000   0.000000   0.000000   0.000000
    134       0.000000   0.000000   0.000000   0.000000   0.000000   0.000000
    135       0.000000   0.000000   0.000000   0.000000   0.000000   0.000000
    136       0.000000   0.000000   0.000000   0.000000   0.000000   0.000000
    137       0.000000   0.000000   0.000000   0.000000   0.000000   0.000000
    138       0.000000   0.000000   0.000000   0.000000   0.000000   0.000000
    139       0.000000   0.000000   0.000000   0.000000   0.000000   0.000000
    140       0.000000   0.000000   0.000000   0.000000   0.000000   0.000000
    141       0.000000   0.000000   0.000000   0.000000   0.000000   0.000000
    142       0.000000   0.000000   0.000000   0.000000   0.000000   0.000000
    143       0.000000   0.000000   0.000000   0.000000   0.000000   0.000000
    144       0.000000   0.000000   0.000000   0.000000   0.000000   0.000000
    145       0.000000   0.000000   0.000000   0.000000   0.000000   0.000000
    146       0.000000   0.000000   0.000000   0.000000   0.000000   0.000000
    147       0.000000   0.000000   0.000000   0.000000   0.000000   0.000000
    148       0.000000   0.000000   0.000000   0.000000   0.000000   0.000000
    149       0.000000   0.000000   0.000000   0.000000   0.000000   0.000000
    150       0.000000   0.000000   0.000000   0.000000   0.000000   0.000000
    151       0.000000   0.000000   0.000000   0.000000   0.000000   0.000000
    152       0.000000   0.000000   0.000000   0.000000   0.000000   0.000000
    153       0.000000   0.000000   0.000000   0.000000   0.000000   0.000000
    154       0.000000   0.000000   0.000000   0.000000   0.000000   0.000000
    155       0.000000   0.000000   0.000000   0.000000   0.000000   0.000000
    156       0.000000   0.000000   0.000000   0.000000   0.000000   0.000000
    157       0.000000   0.000000   0.000000   0.000000   0.000000   0.000000
    158       0.000000   0.000000   0.000000   0.000000   0.000000   0.000000
    159       0.000000   0.000000   0.000000   0.000000   0.000000   0.000000
    160       0.000000   0.000000   0.000000   0.000000   0.000000   0.000000
    161       0.000000   0.000000   0.000000   0.000000   0.000000   0.000000
    162       0.000000   0.000000   0.000000   0.000000   0.000000   0.000000
    163       0.000000   0.000000   0.000000   0.000000   0.000000   0.000000
    164       0.000000   0.000000   0.000000   0.000000   0.000000   0.000000
    165       0.000000   0.000000   0.000000   0.000000   0.000000   0.000000
    166       0.000000   0.000000   0.000000   0.000000   0.000000   0.000000
    167       0.000000   0.000000   0.000000   0.000000   0.000000   0.000000
    168       0.000000   0.000000   0.000000   0.000000   0.000000   0.000000
    169       0.000000   0.000000   0.000000   0.000000   0.000000   0.000000
    170       0.000000   0.000000   0.000000   0.000000   0.000000   0.000000
    171       0.000000   0.000000   0.000000   0.000000   0.000000   0.000000
    172       0.000000   0.000000   0.000000   0.000000   0.000000   0.000000
    173       0.000000   0.000000   0.000000   0.000000   0.000000   0.000000
    174       0.000000   0.000000   0.000000   0.000000   0.000000   0.000000
    175       0.000000   0.000000   0.000000   0.000000   0.000000   0.000000
    176       0.000000   0.000000   0.000000   0.000000   0.000000   0.000000
    177       0.000000   0.000000   0.000000   0.000000   0.000000   0.000000
    178       0.000000   0.000000   0.000000   0.000000   0.000000   0.000000
    179       0.000000   0.000000   0.000000   0.000000   0.000000   0.000000
    180       0.000000   0.000000   0.000000   0.000000   0.000000   0.000000
    181       0.000000   0.000000   0.000000   0.000000   0.000000   0.000000
    182       0.000000   0.000000   0.000000   0.000000   0.000000   0.000000
    183       0.000000   0.000000   0.000000   0.000000   0.000000   0.000000
    184       0.000000   0.000000   0.000000   0.000000   0.000000   0.000000
    185       0.000000   0.000000   0.000000   0.000000   0.000000   0.000000
    186       0.000000   0.000000   0.000000   0.000000   0.000000   0.000000
    187       0.000000   0.000000   0.000000   0.000000   0.000000   0.000000
    188       0.000000   0.000000   0.000000   0.000000   0.000000   0.000000
    189       0.000000   0.000000   0.000000   0.000000   0.000000   0.000000
    190       0.000000   0.000000   0.000000   0.000000   0.000000   0.000000
    191       0.000000   0.000000   0.000000   0.000000   0.000000   0.000000
    192       0.000000   0.000000   0.000000   0.000000   0.000000   0.000000
    193       0.000000   0.000000   0.000000   0.000000   0.000000   0.000000
    194       0.000000   0.000000   0.000000   0.000000   0.000000   0.000000
    195       0.000000   0.000000   0.000000   0.000000   0.000000   0.000000
    196       0.000000   0.000000   0.000000   0.000000   0.000000   0.000000
    197       0.000000   0.000000   0.000000   0.000000   0.000000   0.000000
    198       0.000000   0.000000   0.000000   0.000000   0.000000   0.000000
    199       0.000000   0.000000   0.000000   0.000000   0.000000   0.000000
    200       0.000000   0.000000   0.000000   0.000000   0.000000   0.000000
    201       0.000000   0.000000   0.000000   0.000000   0.000000   0.000000
    202       0.000000   0.000000   0.000000   0.000000   0.000000   0.000000
    203       0.000000   0.000000   0.000000   0.000000   0.000000   0.000000
    204       0.000000   0.000000   0.000000   0.000000   0.000000   0.000000
    205       0.000000   0.000000   0.000000   0.000000   0.000000   0.000000
    206       0.000000   0.000000   0.000000   0.000000   0.000000   0.000000
    207       0.000000   0.000000   0.000000   0.000000   0.000000   0.000000
    208       0.000000   0.000000   0.000000   0.000000   0.000000   0.000000
    209       0.000000   0.000000   0.000000   0.000000   0.000000   0.000000
    210       0.000000   0.000000   0.000000   0.000000   0.000000   0.000000
    211       0.000000   0.000000   0.000000   0.000000   0.000000   0.000000
    212       0.000000   0.000000   0.000000   0.000000   0.000000   0.000000
    213       0.000000   0.000000   0.000000   0.000000   0.000000   0.000000
    214       0.000000   0.000000   0.000000   0.000000   0.000000   0.000000
    215       0.000000   0.000000   0.000000   0.000000   0.000000   0.000000
    216       0.000000   0.000000   0.000000   0.000000   0.000000   0.000000
    217       0.000000   0.000000   0.000000   0.000000   0.000000   0.000000
    218       0.000000   0.000000   0.000000   0.000000   0.000000   0.000000
    219       0.000000   0.000000   0.000000   0.000000   0.000000   0.000000
    220       0.000000   0.000000   0.000000   0.000000   0.000000   0.000000
    221       0.000000   0.000000   0.000000   0.000000   0.000000   0.000000
    222       0.000000   0.000000   0.000000   0.000000   0.000000   0.000000
    223       0.000000   0.000000   0.000000   0.000000   0.000000   0.000000
    224       0.000000   0.000000   0.000000   0.000000   0.000000   0.000000
    225       0.000000   0.000000   0.000000   0.000000   0.000000   0.000000
    226       0.000000   0.000000   0.000000   0.000000   0.000000   0.000000
    227       0.000000   0.000000   0.000000   0.000000   0.000000   0.000000
    228       0.000000   0.000000   0.000000   0.000000   0.000000   0.000000
    229       0.000000   0.000000   0.000000   0.000000   0.000000   0.000000
    230       0.000000   0.000000   0.000000   0.000000   0.000000   0.000000
    231       0.000000   0.000000   0.000000   0.000000   0.000000   0.000000
    232       0.000000   0.000000   0.000000   0.000000   0.000000   0.000000
    233       0.000000   0.000000   0.000000   0.000000   0.000000   0.000000
    234       0.000000   0.000000   0.000000   0.000000   0.000000   0.000000
    235       0.000000   0.000000   0.000000   0.000000   0.000000   0.000000
    236       0.000000   0.000000   0.000000   0.000000   0.000000   0.000000
    237       0.000000   0.000000   0.000000   0.000000   0.000000   0.000000
    238       0.000000   0.000000   0.000000   0.000000   0.000000   0.000000
    239       0.000000   0.000000   0.000000   0.000000   0.000000   0.000000
    240       0.000000   0.000000   0.000000   0.000000   0.000000   0.000000
    241       0.000000   0.000000   0.000000   0.000000   0.000000   0.000000
    242       0.000000   0.000000   0.000000   0.000000   0.000000   0.000000
    243       0.000000   0.000000   0.000000   0.000000   0.000000   0.000000
    244       0.000000   0.000000   0.000000   0.000000   0.000000   0.000000
    245       0.000000   0.000000   0.000000   0.000000   0.000000   0.000000
    246       0.000000   0.000000   0.000000   0.000000   0.000000   0.000000
    247       0.000000   0.000000   0.000000   0.000000   0.000000   0.000000
    248       0.000000   0.000000   0.000000   0.000000   0.000000   0.000000
    249       0.000000   0.000000   0.000000   0.000000   0.000000   0.000000
    250       0.000000   0.000000   0.000000   0.000000   0.000000   0.000000
    251       0.000000   0.000000   0.000000   0.000000   0.000000   0.000000
                  6          7          8          9         10         11    
      0       0.053016   0.002620  -0.021377  -0.047507  -0.034300   0.015519
      1      -0.084935  -0.050302  -0.037265  -0.062028  -0.013987   0.069127
      2       0.014511   0.023536   0.014533   0.020988  -0.028850   0.016275
      3       0.042989   0.001224  -0.022530  -0.033311  -0.017767   0.003767
      4      -0.084224  -0.034099  -0.023866  -0.008415   0.019407   0.040326
      5      -0.013964   0.011800   0.002914   0.031101  -0.001806   0.000975
      6       0.044592  -0.008319  -0.025769  -0.050438  -0.038015   0.016340
      7      -0.056591  -0.013088  -0.001734   0.033891   0.012443   0.030527
      8       0.021274   0.034398   0.029588   0.077719  -0.018289  -0.006446
      9       0.027407  -0.013028  -0.031267  -0.033484  -0.018519   0.003399
     10      -0.003043   0.006899   0.027785   0.051963  -0.039358   0.044883
     11       0.035059   0.038154   0.034324   0.065013  -0.033902   0.004118
     12       0.034834  -0.012323  -0.028474  -0.041966  -0.027115   0.009036
     13      -0.000318  -0.012370   0.018135  -0.005589  -0.066334   0.062082
     14       0.057368   0.044293   0.041383   0.044911  -0.054526   0.015449
     15       0.043210  -0.004068  -0.025843  -0.045250  -0.030317   0.012960
     16      -0.038503  -0.033836  -0.009990  -0.050332  -0.056043   0.080266
     17       0.042169   0.036562   0.029227   0.023525  -0.050033   0.023760
     18      -0.003157  -0.006687  -0.042011   0.010942   0.036089  -0.030817
     19       0.021655   0.025159   0.045931   0.086130  -0.049270   0.039901
     20      -0.013702   0.009712   0.001342   0.019508  -0.004139   0.004349
     21      -0.003621   0.000658  -0.033679   0.035598   0.058558  -0.049114
     22      -0.003980   0.007374   0.026829   0.050811  -0.039305   0.046402
     23      -0.054525  -0.016590  -0.027170  -0.029488   0.016923   0.009836
     24       0.019225   0.003737  -0.021158   0.015598   0.034712  -0.035524
     25      -0.058404  -0.017734  -0.003814   0.023535   0.008258   0.034927
     26      -0.062690  -0.016235  -0.031408  -0.016138   0.026297   0.003719
     27      -0.003886   0.001842  -0.030766   0.042142   0.063340  -0.052715
     28       0.004322   0.001238   0.018212   0.007835  -0.064409   0.061712
     29      -0.038146  -0.018690  -0.014178  -0.052143   0.003219   0.015673
     30      -0.017577  -0.000128  -0.050269   0.040785   0.062557  -0.050947
     31       0.026434   0.015832   0.038446   0.007922  -0.054215   0.058603
     32      -0.019047  -0.013241   0.010571  -0.050777   0.006913   0.012901
     33      -0.010524   0.001071  -0.035320   0.046947   0.061628  -0.047820
     34       0.017979   0.007980   0.011794  -0.017901  -0.051330   0.039095
     35      -0.011349  -0.018734   0.018070  -0.060488   0.006484   0.001474
     36       0.007837   0.003822  -0.005014   0.054245   0.064135  -0.049362
     37      -0.006326  -0.012727  -0.024236  -0.034633  -0.071642   0.036415
     38      -0.026357  -0.028171  -0.005026  -0.069207  -0.002603   0.000602
     39       0.011342   0.004476  -0.003416   0.051238   0.065946  -0.053559
     40      -0.015746  -0.017177  -0.018647  -0.022411  -0.080018   0.055445
     41      -0.044495  -0.028616  -0.025775  -0.066495  -0.004864   0.012078
     42      -0.017239   0.000132  -0.045287   0.045480   0.056401  -0.043118
     43       0.023446   0.015590   0.013234  -0.020062  -0.020151   0.020016
     44       0.006341  -0.016883   0.044483  -0.056002   0.018724  -0.010079
     45      -0.004774   0.002160  -0.020198   0.049175   0.055209  -0.039805
     46       0.007402   0.001727  -0.025014  -0.029258  -0.017895  -0.001405
     47       0.009334  -0.025254   0.045123  -0.057085   0.018260  -0.022676
     48       0.013279   0.004630   0.011415   0.058078   0.059744  -0.040652
     49      -0.010362  -0.019918  -0.062657  -0.043100  -0.053527  -0.009765
     50      -0.003075  -0.034872   0.020443  -0.064943   0.002005  -0.025642
     51       0.020238   0.005491   0.020087   0.061098   0.064486  -0.046084
     52      -0.018469  -0.026812  -0.061569  -0.050149  -0.078831   0.010909
     53      -0.021543  -0.036104  -0.004138  -0.073184  -0.007267  -0.013226
     54      -0.029079   0.002395  -0.040222   0.077275   0.099810  -0.074056
     55       0.017260   0.025790   0.046334   0.095860  -0.040562   0.034623
     56      -0.105961  -0.042831  -0.061592  -0.065206   0.051023   0.007576
     57       0.058139   0.006686  -0.019173  -0.049864  -0.035451   0.017539
     58      -0.137297  -0.055081  -0.052619  -0.026760   0.072140   0.024258
     59      -0.028042   0.006671  -0.000826   0.043737   0.014370  -0.010768
     60       0.029679  -0.024210  -0.033604  -0.052725  -0.037312   0.011510
     61       0.024153   0.028897   0.048861   0.095094  -0.049017   0.038932
     62       0.071213   0.062681   0.060839   0.114021  -0.053351  -0.000686
     63       0.031778  -0.018727  -0.029048  -0.043707  -0.028253   0.006867
     64       0.036376  -0.007775   0.034976  -0.010258  -0.092361   0.054407
     65       0.084621   0.054824   0.052923   0.043721  -0.069450   0.012182
     66       0.014660   0.003552  -0.022396   0.022079   0.041743  -0.040397
     67      -0.059129  -0.009123   0.009014   0.065016   0.035371   0.008328
     68      -0.083991  -0.021703  -0.044257  -0.007634   0.045106  -0.005034
     69       0.022925   0.008675  -0.009543   0.034113   0.049143  -0.050041
     70      -0.079418  -0.032207  -0.022069  -0.008578   0.013413   0.043621
     71      -0.088498  -0.032956  -0.050598  -0.050428   0.038752   0.009196
     72       0.038585  -0.009175  -0.027304  -0.043158  -0.029600   0.010792
     73      -0.057859  -0.000330   0.005625   0.073693   0.037417   0.009234
     74       0.003523   0.028457   0.023095   0.089298   0.000573  -0.017566
     75       0.064196  -0.011321  -0.023011  -0.083707  -0.075850   0.040799
     76      -0.074297  -0.024752  -0.014354   0.012976   0.020680   0.033491
     77       0.054897   0.054510   0.052090   0.110173  -0.037602  -0.008555
     78      -0.009807  -0.007153  -0.046179   0.014996   0.043355  -0.034544
     79       0.021119   0.037935   0.052702   0.126055  -0.024790   0.017736
     80      -0.033163   0.008266  -0.010850   0.031237   0.016987  -0.006359
     81      -0.019833  -0.008049  -0.052364   0.020944   0.054346  -0.040168
     82       0.060182   0.040449   0.068228   0.101753  -0.085432   0.050843
     83      -0.002261   0.010596   0.008374   0.012234  -0.016674   0.010863
     84       0.016465  -0.028504  -0.037548  -0.039547  -0.022804   0.001008
     85       0.063835   0.045263   0.071603   0.112726  -0.085587   0.048041
     86       0.080389   0.065682   0.063672   0.105267  -0.063408   0.006522
     87       0.024512  -0.025281  -0.035036  -0.046790  -0.030884   0.007133
     88       0.020655   0.041978   0.054221   0.135181  -0.025778   0.022121
     89       0.054101   0.056673   0.055047   0.127436  -0.035356  -0.012776
     90       0.049991  -0.027587  -0.029656  -0.086239  -0.072651   0.032646
     91       0.008091   0.016568   0.036718   0.071503  -0.042123   0.041484
     92       0.106585   0.084474   0.084338   0.147979  -0.076167   0.000682
     93       0.051659   0.006085  -0.020115  -0.040192  -0.024780   0.009849
     94      -0.137695  -0.043373  -0.044539   0.012074   0.096002   0.003085
     95      -0.047944  -0.001617  -0.008164   0.052530   0.034472  -0.023055
     96       0.057917   0.013337  -0.017173  -0.039438  -0.022706   0.010357
     97      -0.158702  -0.071143  -0.069630  -0.059272   0.078293   0.031557
     98      -0.052705  -0.009163  -0.019591   0.010478   0.026407  -0.005199
     99       0.076535   0.004778  -0.017626  -0.082762  -0.072477   0.043057
    100      -0.156629  -0.066900  -0.066046  -0.047213   0.083066   0.026031
    101       0.005473   0.026866   0.022187   0.078003  -0.005174  -0.013226
    102       0.046489  -0.002675  -0.025040  -0.048104  -0.032566   0.014253
    103      -0.028832  -0.037893  -0.015040  -0.077844  -0.066610   0.078942
    104       0.055165   0.043399   0.030317   0.011193  -0.059656   0.028127
    105      -0.046137  -0.000289  -0.050288   0.091451   0.114681  -0.081371
    106       0.056813   0.044289   0.069417   0.118663  -0.074958   0.041704
    107      -0.101696  -0.043387  -0.059107  -0.074299   0.047210   0.010417
    108      -0.030478   0.007367  -0.033388   0.096419   0.118299  -0.087039
    109      -0.000238   0.014240   0.033155   0.072663  -0.032111   0.037464
    110      -0.136872  -0.061780  -0.082995  -0.101040   0.070254   0.009363
    111      -0.029830   0.001388  -0.041966   0.074809   0.097505  -0.072245
    112       0.011006   0.032626   0.051296   0.130354  -0.015298   0.016020
    113      -0.117880  -0.042985  -0.069008  -0.047052   0.060681   0.001330
    114      -0.031450  -0.001716  -0.070954   0.039004   0.052976  -0.042360
    115       0.037556   0.030886   0.040064  -0.007339   0.003588   0.024422
    116       0.016287  -0.009823   0.063037  -0.048624   0.029961  -0.008412
    117      -0.010181   0.001527  -0.031091   0.043923   0.046794  -0.038849
    118       0.003905   0.007050  -0.032563  -0.012946   0.026181  -0.011470
    119       0.025224  -0.023065   0.078633  -0.043151   0.042823  -0.023570
    120       0.022738   0.005951   0.029570   0.062864   0.059250  -0.037953
    121      -0.020172  -0.032578  -0.095317  -0.046147  -0.059525  -0.033313
    122       0.001469  -0.041919   0.019936  -0.061723  -0.002450  -0.038524
    123       0.048847   0.008563  -0.019864  -0.031419  -0.015384   0.003796
    124      -0.095564  -0.061375  -0.049079  -0.087764  -0.018879   0.077937
    125      -0.009207   0.008013  -0.006478  -0.013646  -0.021629   0.023072
    126       0.073808   0.003208  -0.018151  -0.076837  -0.069591   0.037303
    127      -0.111227  -0.065391  -0.056955  -0.086452  -0.000875   0.071133
    128       0.039259   0.038577   0.033857   0.047359  -0.039489   0.012705
    129      -0.002752   0.008553   0.009747   0.014084   0.045008  -0.029314
    130       0.002600  -0.008128  -0.077336   0.036667   0.014282  -0.017328
    131       0.038120  -0.046142   0.053429   0.017699   0.007638  -0.018664
    132       0.000849   0.009155   0.009205   0.032458   0.053787  -0.018495
    133       0.003779  -0.017200  -0.119142   0.101726   0.022064  -0.010932
    134       0.066598  -0.025631   0.121684   0.059247   0.067059   0.059150
    135       0.007123   0.015834   0.048757   0.002816   0.053613  -0.008594
    136       0.003808  -0.032437  -0.162802   0.155857   0.008865  -0.020114
    137       0.081828  -0.050397   0.099487   0.134074   0.031604   0.059589
    138       0.009103   0.021993   0.088373  -0.047271   0.044058  -0.010508
    139       0.002546  -0.037045  -0.162382   0.143279  -0.008843  -0.032724
    140       0.067979  -0.096470   0.007183   0.167024  -0.065639  -0.022033
    141       0.004848   0.021774   0.088879  -0.067894   0.035409  -0.021173
    142       0.001098  -0.026568  -0.119034   0.076385  -0.013827  -0.036365
    143       0.038128  -0.115666  -0.060992   0.120966  -0.123352  -0.098107
    144      -0.000903   0.015456   0.050249  -0.037016   0.036875  -0.028945
    145       0.001034  -0.012110  -0.076670   0.023214  -0.002047  -0.027788
    146       0.023339  -0.090027  -0.036990   0.046435  -0.085226  -0.093303
    147      -0.001137   0.004898  -0.020918   0.069629   0.062203  -0.016000
    148       0.004680  -0.012908  -0.118309   0.110720   0.037173   0.000257
    149       0.077033   0.010724   0.193874   0.033673   0.142718   0.122328
    150       0.010348   0.016177   0.048389   0.018743   0.060652   0.000265
    151       0.004997  -0.040666  -0.196945   0.208417   0.012402  -0.017295
    152       0.104368  -0.034005   0.153899   0.167155   0.079214   0.122351
    153       0.013936   0.026893   0.118604  -0.070058   0.043090  -0.003734
    154       0.002656  -0.048688  -0.195650   0.185245  -0.018611  -0.039607
    155       0.080063  -0.116615  -0.010771   0.227103  -0.094924  -0.024479
    156       0.006122   0.026389   0.119197  -0.107621   0.027202  -0.023557
    157       0.000038  -0.029504  -0.117667   0.065413  -0.026420  -0.045251
    158       0.026650  -0.150431  -0.132111   0.144353  -0.197136  -0.159174
    159      -0.004337   0.015620   0.051351  -0.053766   0.030737  -0.035910
    160      -0.000150  -0.002804  -0.040972  -0.029359  -0.002991  -0.026321
    161       0.000638  -0.104685  -0.088727   0.013151  -0.128529  -0.147745
    162       0.035145   0.007629   0.046022   0.067267   0.067967  -0.047278
    163      -0.035112  -0.043567  -0.091156  -0.061131  -0.101588   0.005425
    164      -0.032188  -0.043358  -0.022884  -0.079239  -0.017238  -0.015105
    165      -0.021326  -0.004178  -0.071062   0.056942   0.042748  -0.048513
    166       0.001141   0.021957  -0.007665  -0.030931   0.069555  -0.015607
    167       0.028338  -0.003343   0.128110  -0.070488   0.093284  -0.022494
    168      -0.085255   0.003462   0.099259   0.035617  -0.042103   0.058591
    169       0.017138   0.057947   0.045841  -0.056534  -0.061263  -0.182488
    170       0.077235  -0.134540  -0.030316  -0.033825   0.087607   0.036531
    171      -0.032349  -0.012836   0.081923   0.023935  -0.026136   0.077068
    172       0.021018  -0.001610   0.053681  -0.044718   0.023345  -0.097716
    173      -0.018298  -0.069030  -0.004621  -0.020430   0.007183  -0.048407
    174      -0.074669  -0.000173   0.096416   0.033995  -0.035787   0.065223
    175       0.033876   0.031362   0.059535  -0.031034   0.099196  -0.036094
    176      -0.125632  -0.063237   0.024630  -0.006801  -0.068732  -0.120252
    177      -0.168376   0.028375   0.128033   0.055454  -0.062006   0.034221
    178       0.042297   0.124464   0.058801  -0.029935   0.089775  -0.065407
    179      -0.137437  -0.122255   0.027360  -0.006129  -0.064542  -0.103540
    180      -0.220753   0.044555   0.145262   0.067018  -0.078387   0.015143
    181       0.037162   0.186294   0.052388  -0.042200   0.001953  -0.159501
    182      -0.040572  -0.188761   0.000411  -0.019346   0.018186  -0.012296
    183      -0.179230   0.032036   0.131104   0.057139  -0.068738   0.027196
    184       0.024741   0.151667   0.045474  -0.055338  -0.073352  -0.215888
    185       0.066820  -0.194134  -0.028322  -0.033399   0.094189   0.056403
    186       0.062163  -0.041472   0.051018   0.001358  -0.007454   0.098943
    187       0.013288  -0.086145   0.060100  -0.047987   0.031515  -0.099097
    188      -0.006776  -0.011744  -0.011184  -0.019598   0.002622  -0.045501
    189       0.065889  -0.034517   0.014806  -0.025042  -0.054957   0.050594
    190       0.017275  -0.064641   0.054517  -0.049249   0.026040  -0.097733
    191       0.008340   0.076811  -0.026285  -0.016814  -0.007048  -0.018217
    192       0.048949  -0.021960  -0.011958  -0.035332  -0.057116   0.040628
    193       0.013793  -0.033115   0.059335  -0.026905   0.068971  -0.030515
    194      -0.017209   0.113855  -0.060354  -0.017304   0.016930   0.010431
    195       0.024478  -0.002071  -0.046451  -0.046936  -0.052546   0.032038
    196       0.014443  -0.010584   0.029403  -0.029280   0.057464   0.021748
    197      -0.006764   0.115881  -0.059535  -0.013444   0.010355   0.037806
    198       0.024003  -0.002165  -0.044043  -0.044071  -0.045494   0.036336
    199       0.017955  -0.008223   0.006801  -0.055294  -0.004424  -0.019419
    200       0.026219   0.089039  -0.023328  -0.011831  -0.023383   0.020807
    201       0.046804  -0.022320  -0.009529  -0.032360  -0.049068   0.046570
    202       0.030298  -0.020597   0.022177  -0.066126  -0.018899  -0.104448
    203       0.038169   0.078064  -0.006934  -0.013607  -0.031381  -0.016704
    204       0.055448  -0.027700  -0.003800  -0.034234  -0.061750   0.039343
    205       0.011734  -0.035831   0.079741  -0.004989   0.116369  -0.003528
    206      -0.045195   0.137445  -0.091908  -0.019331   0.043996   0.019822
    207       0.036436  -0.012233  -0.032590  -0.046489  -0.063997   0.027745
    208       0.010953  -0.015396   0.068288   0.021028   0.156323   0.082580
    209      -0.062256   0.162828  -0.123165  -0.014056   0.066598   0.061130
    210       0.011579   0.008475  -0.068085  -0.058824  -0.060861   0.017775
    211       0.011948   0.003005   0.040535   0.021694   0.148704   0.140709
    212      -0.051529   0.163072  -0.121915  -0.008702   0.061225   0.092523
    213       0.005099   0.013894  -0.075474  -0.058765  -0.054073   0.020457
    214       0.013089   0.006145   0.020192  -0.005873   0.096750   0.109629
    215      -0.023676   0.139304  -0.089574  -0.009556   0.031713   0.079932
    216       0.006919   0.012543  -0.067882  -0.051492  -0.037805   0.031715
    217       0.010525   0.002820  -0.020674  -0.063475  -0.034870   0.018750
    218       0.038187   0.080651  -0.012591  -0.008271  -0.040516   0.038306
    219       0.052338  -0.026415  -0.001010  -0.029765  -0.046366   0.044821
    220       0.032278  -0.026460   0.021306  -0.064144  -0.055760  -0.094159
    221       0.058705   0.058864   0.021870  -0.002598  -0.051317  -0.014818
    222       0.040604  -0.015987  -0.027569  -0.046418  -0.068120   0.025980
    223       0.009501  -0.014275   0.082529   0.041950   0.197159   0.109785
    224      -0.085108   0.183396  -0.150303  -0.014531   0.089327   0.070899
    225      -0.003439   0.020912  -0.090776  -0.068595  -0.063048   0.007715
    226       0.011601   0.016268   0.034586   0.043495   0.185034   0.215116
    227      -0.066034   0.183043  -0.147159  -0.004659   0.081419   0.128566
    228      -0.053021  -0.006230   0.088153   0.028102  -0.034119   0.068749
    229       0.009820   0.031856   0.039637  -0.066887  -0.115849  -0.223018
    230       0.160480  -0.139837  -0.052490  -0.044312   0.145178   0.090980
    231      -0.219486   0.044301   0.144560   0.066198  -0.081059   0.013031
    232       0.021717   0.198076   0.039513  -0.064968  -0.140413  -0.286170
    233       0.142400  -0.245192  -0.049276  -0.044051   0.158098   0.125663
    234      -0.293231   0.066642   0.169445   0.083545  -0.098130  -0.008705
    235       0.043400   0.260413   0.052367  -0.041480  -0.006938  -0.187028
    236      -0.049143  -0.235951   0.001922  -0.018797   0.022787   0.004257
    237      -0.199967   0.037925   0.138854   0.063005  -0.069033   0.025378
    238       0.052282   0.149842   0.063830  -0.019384   0.149706  -0.018155
    239      -0.222010  -0.117165   0.050236   0.004746  -0.124991  -0.159325
    240      -0.033727  -0.012493   0.082782   0.024939  -0.022462   0.080425
    241       0.035750  -0.014460   0.066442  -0.020816   0.163830   0.029582
    242      -0.200852  -0.013500   0.045102   0.003502  -0.131527  -0.187021
    243       0.095047  -0.055767   0.055158   0.003737   0.016525   0.126737
    244       0.023101  -0.124600   0.043168  -0.065432   0.014071  -0.128409
    245       0.044967  -0.049899  -0.012830  -0.024058   0.028992  -0.018931
    246       0.099103  -0.055474   0.051997   0.001159   0.014113   0.122758
    247      -0.005384  -0.127215   0.088509  -0.032725   0.058813  -0.081885
    248      -0.062430  -0.001865  -0.006073  -0.015797  -0.020899  -0.074321
    249       0.094490  -0.045765   0.024790  -0.032757  -0.093845   0.027428
    250       0.010918  -0.116760   0.066154  -0.052008   0.028345  -0.122654
    251       0.013489   0.106653  -0.033043  -0.015488  -0.010391  -0.004340
                 12         13         14         15         16         17    
      0      -0.058309   0.011722  -0.037432   0.055452   0.045962   0.148916
      1      -0.029914  -0.077754   0.026922   0.028497   0.004297   0.045570
      2      -0.001909  -0.000218  -0.003594   0.010473   0.013550   0.037184
      3      -0.044690   0.010145  -0.035997   0.042000   0.037858   0.123814
      4      -0.054046  -0.063138   0.013419   0.028869  -0.008118  -0.008325
      5       0.046071  -0.014852   0.010604  -0.023816  -0.003366  -0.007031
      6       0.007093  -0.004021  -0.024755   0.007965   0.033699   0.137065
      7      -0.054404  -0.041424  -0.000016   0.008189  -0.013338  -0.027709
      8       0.065621   0.007124  -0.002200  -0.063319  -0.011686  -0.026084
      9       0.047029  -0.008774  -0.012503  -0.020444   0.020911   0.096517
     10      -0.027940  -0.027580  -0.015340  -0.035069  -0.013502   0.002639
     11       0.034235   0.010737  -0.011862  -0.041275  -0.001914   0.005266
     12       0.032035  -0.009520  -0.017439  -0.009837   0.023732   0.108886
     13      -0.001101  -0.052491  -0.014040  -0.037016  -0.007576   0.056093
     14      -0.015188   0.016676  -0.026834  -0.001518   0.011982   0.047150
     15      -0.015362   0.000102  -0.026860   0.024840   0.035764   0.129170
     16      -0.005068  -0.068103   0.009445  -0.006672   0.001552   0.060335
     17      -0.029117   0.012880  -0.019159   0.022651   0.020805   0.058502
     18       0.043252   0.009385   0.001712  -0.005765   0.014710   0.025346
     19      -0.027163  -0.006919  -0.023599  -0.050232  -0.016456  -0.009962
     20       0.031723  -0.018228   0.005855  -0.011731   0.001165   0.008140
     21      -0.001165   0.020611  -0.016513   0.008572   0.007333   0.001925
     22      -0.028215  -0.025361  -0.012172  -0.029978  -0.011325   0.002862
     23       0.018035  -0.043734   0.018570   0.021884   0.006916   0.021703
     24      -0.036475   0.021656  -0.039199   0.020833   0.017520   0.043143
     25      -0.048888  -0.046379   0.001427   0.005406  -0.013268  -0.019856
     26       0.038818  -0.043491   0.030365   0.012708   0.001398   0.000161
     27      -0.008046   0.021067  -0.021069   0.007122   0.003598  -0.003791
     28      -0.005136  -0.020522  -0.002057  -0.017333   0.014140   0.042743
     29      -0.013047  -0.038026  -0.008774   0.024216   0.015918   0.047994
     30       0.004502   0.026978   0.004637   0.020579   0.005194  -0.001978
     31       0.004629  -0.047726  -0.031685  -0.007524   0.033741   0.050926
     32      -0.024308  -0.050599  -0.042910   0.012945   0.019033   0.048442
     33      -0.009588   0.013800  -0.013352   0.008459  -0.005524   0.002213
     34       0.022125   0.015583  -0.007746   0.007762   0.067585   0.023721
     35      -0.034440  -0.019209  -0.056903  -0.002346   0.026880   0.029495
     36      -0.027937  -0.000619  -0.049612  -0.014072  -0.013971  -0.001178
     37       0.022170   0.083125   0.040753   0.004294   0.063310   0.008913
     38      -0.029221   0.013197  -0.026673   0.002359   0.026945   0.024000
     39      -0.029034   0.006188  -0.054934  -0.013846  -0.007472  -0.005645
     40       0.003654   0.050000   0.043022  -0.007487   0.028759   0.030056
     41      -0.016931  -0.003498   0.003603   0.021731   0.019849   0.040791
     42      -0.007431   0.013645  -0.000323   0.017557  -0.009599   0.013698
     43       0.032326   0.015237  -0.028597   0.016823   0.106006  -0.008378
     44      -0.044959  -0.019128  -0.094153  -0.027692   0.034171   0.004010
     45      -0.016141   0.000802  -0.020959   0.002182  -0.019495   0.015627
     46       0.039430   0.088240   0.000607   0.013374   0.135541  -0.053547
     47      -0.049637   0.018560  -0.096633  -0.049954   0.042361  -0.026849
     48      -0.032376  -0.017543  -0.057147  -0.021945  -0.027559   0.010285
     49       0.042456   0.173163   0.058622   0.003760   0.124301  -0.066393
     50      -0.043960   0.058965  -0.062092  -0.046921   0.040193  -0.030391
     51      -0.037952  -0.017619  -0.072618  -0.031974  -0.024776   0.000723
     52       0.035529   0.171338   0.078488   0.001856   0.088856  -0.036017
     53      -0.032076   0.056787  -0.026678  -0.018764   0.033355  -0.005517
     54      -0.002222   0.020359  -0.007007   0.004350  -0.013459  -0.060140
     55      -0.034647  -0.006687  -0.025825  -0.051439  -0.022592  -0.022889
     56       0.027254  -0.070028   0.046525   0.050999   0.008925   0.011268
     57      -0.089468   0.016400  -0.045613   0.079880   0.054464   0.168051
     58      -0.081261  -0.081648   0.025660   0.070228  -0.009901  -0.036784
     59       0.080908  -0.020329   0.018631  -0.052455  -0.016532  -0.042948
     60       0.106108  -0.027952  -0.006969  -0.064208   0.014652   0.115568
     61      -0.029466  -0.002171  -0.024781  -0.053726  -0.017400  -0.017008
     62       0.054049   0.036595  -0.022112  -0.081766  -0.009147  -0.013065
     63       0.063938  -0.017217  -0.013648  -0.033509   0.015639   0.099305
     64       0.019220  -0.053022  -0.032432  -0.054853  -0.012956   0.079923
     65      -0.039741   0.026281  -0.044134   0.016198   0.020166   0.079146
     66      -0.031332   0.022621  -0.036871   0.017090   0.014551   0.031461
     67      -0.056780  -0.029143  -0.013277  -0.013502  -0.026879  -0.071191
     68       0.066956  -0.048176   0.049433   0.005709  -0.005413  -0.027526
     69      -0.062075   0.032945  -0.058633   0.017362   0.011917   0.021638
     70      -0.052648  -0.063660   0.013401   0.028118  -0.007164  -0.002398
     71       0.023535  -0.061340   0.038190   0.041146   0.007217   0.014401
     72       0.016790  -0.004531  -0.021642   0.000659   0.029450   0.121595
     73      -0.071201  -0.023896  -0.006234   0.010097  -0.019722  -0.071008
     74       0.099003   0.001078   0.008923  -0.085537  -0.022865  -0.061695
     75       0.006925  -0.011639  -0.028420   0.011085   0.044731   0.194402
     76      -0.056507  -0.052956   0.007328   0.021008  -0.011345  -0.022333
     77       0.069351   0.026408  -0.015588  -0.085489  -0.013754  -0.028169
     78       0.052089   0.010036   0.008249  -0.005994   0.014667   0.015171
     79      -0.045244   0.012499  -0.028195  -0.044130  -0.022353  -0.049877
     80       0.057663  -0.016479   0.025140  -0.012331   0.000975  -0.021600
     81       0.065464   0.010331   0.017838  -0.006673   0.014184  -0.000118
     82      -0.009828   0.003830  -0.033937  -0.080138  -0.016716   0.007021
     83       0.015572  -0.018951  -0.005434  -0.010361   0.001695   0.026139
     84       0.140190  -0.031659   0.002571  -0.089920   0.003368   0.083138
     85      -0.010351   0.010789  -0.037670  -0.088694  -0.017909   0.004131
     86       0.031121   0.039203  -0.028627  -0.064642  -0.001547   0.008889
     87       0.116275  -0.028432  -0.003634  -0.071941   0.010701   0.102348
     88      -0.049694   0.018532  -0.025088  -0.046108  -0.022220  -0.064091
     89       0.092508   0.031324  -0.010551  -0.109676  -0.021949  -0.050406
     90       0.107235  -0.038298  -0.015354  -0.064477   0.024567   0.175251
     91      -0.029600  -0.016091  -0.019107  -0.041720  -0.015256  -0.007575
     92       0.054637   0.059325  -0.034973  -0.104071  -0.010237  -0.013402
     93      -0.080622   0.016081  -0.043619   0.070968   0.048643   0.148510
     94      -0.099658  -0.066546   0.017099   0.071872  -0.016203  -0.073319
     95       0.118370  -0.029534   0.029575  -0.080899  -0.031148  -0.083711
     96      -0.132002   0.025963  -0.054638   0.110803   0.060571   0.168850
     97      -0.080968  -0.099326   0.036321   0.086682  -0.006545  -0.024891
     98       0.064693  -0.036898   0.027345  -0.021549  -0.010301  -0.029006
     99      -0.091131   0.012181  -0.046474   0.087892   0.067643   0.222998
    100      -0.085210  -0.094116   0.033248   0.085409  -0.008284  -0.034201
    101       0.087638   0.000911   0.005627  -0.078284  -0.018989  -0.046109
    102      -0.025744   0.003575  -0.027763   0.036541   0.037717   0.134178
    103       0.007143  -0.048183   0.004493   0.020327  -0.003040   0.082479
    104      -0.062971   0.027150  -0.024239   0.062072   0.020876   0.063859
    105       0.022330   0.016806   0.011552  -0.004349  -0.022871  -0.087809
    106      -0.020170   0.012647  -0.037727  -0.082465  -0.022817  -0.010083
    107       0.013991  -0.070140   0.038887   0.058316   0.013463   0.023366
    108      -0.034212   0.023421  -0.022248   0.012121  -0.020596  -0.080650
    109      -0.035366  -0.017945  -0.017363  -0.035431  -0.017703  -0.015805
    110       0.018112  -0.088837   0.057636   0.080896   0.015737   0.018690
    111       0.004660   0.019589  -0.003340   0.002515  -0.012767  -0.058166
    112      -0.053735  -0.001786  -0.033280  -0.052745  -0.036714  -0.062220
    113       0.056926  -0.070685   0.065202   0.036487  -0.001035  -0.015508
    114       0.001537   0.025059   0.026158   0.038220  -0.004286   0.021109
    115       0.028770  -0.046008  -0.069804   0.021060   0.110972  -0.000546
    116      -0.049193  -0.048710  -0.119462  -0.031694   0.034695   0.005545
    117      -0.015276   0.009671  -0.008640   0.010825  -0.022734   0.026789
    118       0.022652   0.047297  -0.047191   0.007522   0.157475  -0.078077
    119      -0.046922  -0.003576  -0.129362  -0.071897   0.056056  -0.058467
    120      -0.041511  -0.031552  -0.075126  -0.033970  -0.037720   0.014017
    121       0.046971   0.238574   0.087610  -0.005448   0.142916  -0.102449
    122      -0.052197   0.087368  -0.064464  -0.067928   0.040962  -0.051074
    123      -0.092327   0.020281  -0.044142   0.077876   0.046990   0.136493
    124      -0.023713  -0.084090   0.036653   0.034353   0.009988   0.063058
    125      -0.019349  -0.005837   0.008832   0.041032   0.024953   0.059539
    126      -0.067753   0.016291  -0.041902   0.066584   0.061062   0.200162
    127      -0.035801  -0.085887   0.041153   0.048204   0.009731   0.052924
    128       0.004873   0.007498  -0.017488  -0.010226   0.007075   0.026367
    129       0.017436   0.040222   0.016001   0.014047   0.003581   0.010777
    130       0.007715   0.022507  -0.043667   0.016439   0.126234  -0.056425
    131      -0.016016  -0.004939  -0.068689  -0.045800   0.026124  -0.035771
    132       0.032404   0.011360   0.017606   0.036758   0.006294   0.017911
    133      -0.003550  -0.049792  -0.060277   0.043530   0.089613  -0.022282
    134       0.121902  -0.124273  -0.033451   0.089648   0.106917  -0.035377
    135       0.076008   0.044215   0.054313   0.050103   0.046739  -0.002661
    136      -0.020140  -0.081248  -0.053142   0.050317   0.047418   0.008310
    137       0.184152  -0.131111   0.075858   0.141774   0.089964  -0.001888
    138       0.102421   0.109882   0.088997   0.037861   0.083226  -0.030821
    139      -0.022785  -0.040628  -0.029763   0.032221   0.044161   0.003596
    140       0.100479  -0.009964   0.149781   0.045264  -0.020170   0.032327
    141       0.086051   0.141592   0.086161   0.013299   0.079628  -0.038615
    142      -0.011265   0.030318  -0.016942   0.005868   0.081909  -0.031700
    143      -0.044856   0.114069   0.104938  -0.099772  -0.109273   0.030240
    144       0.045379   0.104799   0.049406   0.004228   0.041403  -0.017591
    145       0.005179   0.061605  -0.023270  -0.000159   0.124221  -0.061720
    146      -0.098961   0.112209  -0.004530  -0.138906  -0.081520  -0.004100
    147       0.011714  -0.036414  -0.008330   0.045222  -0.024186   0.040088
    148      -0.000402  -0.080278  -0.077096   0.057631   0.090183  -0.017865
    149       0.187904  -0.211620  -0.083245   0.160564   0.183479  -0.058774
    150       0.088769   0.019070   0.055971   0.069425   0.049012   0.003635
    151      -0.030049  -0.137942  -0.064507   0.070249   0.016456   0.036461
    152       0.297844  -0.227445   0.107507   0.255345   0.159005  -0.001115
    153       0.135321   0.135923   0.117959   0.047056   0.113317  -0.046210
    154      -0.034280  -0.064462  -0.022340   0.037988   0.011583   0.027329
    155       0.149021  -0.012109   0.240913   0.083535  -0.036667   0.060231
    156       0.104834   0.194132   0.112460   0.001342   0.106230  -0.060694
    157      -0.013276   0.061369  -0.000510  -0.008343   0.079885  -0.036107
    158      -0.110561   0.208937   0.159352  -0.175630  -0.196418   0.056252
    159       0.035056   0.128917   0.048539  -0.012073   0.040916  -0.023819
    160       0.020594   0.113479  -0.011087  -0.012722   0.159425  -0.089355
    161      -0.200186   0.202027  -0.030711  -0.237785  -0.143439  -0.003986
    162      -0.047509  -0.028878  -0.101007  -0.052357  -0.029902  -0.005636
    163       0.037462   0.234481   0.123033  -0.006194   0.084186  -0.051557
    164      -0.028747   0.084937  -0.001365  -0.016515   0.032863  -0.009987
    165      -0.038895   0.002681  -0.015025   0.015405  -0.039677   0.041557
    166       0.008696   0.019457  -0.096549  -0.011497   0.183416  -0.103982
    167      -0.048817  -0.030793  -0.180543  -0.094455   0.094254  -0.095925
    168      -0.051897   0.006813   0.033291   0.008503   0.000725  -0.044078
    169       0.040343  -0.053925  -0.047726   0.087696  -0.112389  -0.027866
    170      -0.072703  -0.016971   0.135339  -0.020202   0.001516  -0.018912
    171      -0.069693   0.001000   0.042758   0.021297  -0.012554  -0.071395
    172       0.008805  -0.033686   0.038670  -0.013643  -0.044133   0.011008
    173      -0.021448  -0.019082   0.063423   0.020788  -0.017890   0.004697
    174      -0.057701   0.006064   0.040159   0.007041   0.001155  -0.047684
    175      -0.053667  -0.036027   0.166433  -0.107866   0.041031   0.053448
    176       0.051461  -0.005872  -0.034175   0.055199  -0.048364   0.030135
    177      -0.027855   0.016779   0.026499  -0.017986   0.026686   0.002846
    178      -0.087124  -0.062746   0.215825  -0.102698   0.062933   0.059513
    179       0.075232   0.012279  -0.066882   0.050040  -0.060721   0.030032
    180      -0.009821   0.022462   0.015818  -0.029421   0.038722   0.029687
    181      -0.055480  -0.087069   0.129417   0.004167  -0.008004   0.020555
    182       0.023835   0.016855   0.004347   0.005818  -0.039519   0.005551
    183      -0.022014   0.017612   0.019232  -0.015888   0.025869   0.006210
    184       0.009708  -0.080878  -0.006576   0.100675  -0.097770  -0.024571
    185      -0.050898   0.001085   0.107679  -0.029901  -0.007246  -0.018437
    186      -0.096010  -0.009585   0.047817   0.055167  -0.041180  -0.118240
    187       0.028665  -0.031615   0.029448  -0.026036  -0.056681   0.017711
    188      -0.036934  -0.020876   0.068916   0.031496  -0.009574  -0.003607
    189      -0.048355  -0.028221   0.015037   0.054652  -0.052940  -0.113988
    190       0.027692  -0.030864   0.024002  -0.021456  -0.052416   0.012808
    191      -0.051269  -0.003491   0.049828   0.055746  -0.000620  -0.025603
    192      -0.014464  -0.043971   0.009433   0.013969  -0.050803  -0.105517
    193       0.010882   0.005641   0.015389  -0.017426  -0.061740   0.017008
    194      -0.013898  -0.002593   0.037114  -0.000563  -0.003048  -0.010158
    195       0.028949  -0.067325   0.005962  -0.050096  -0.042518  -0.093547
    196       0.040820   0.061044  -0.034227   0.019051  -0.130477   0.000934
    197      -0.019071   0.032071   0.016705   0.042356  -0.036954  -0.022564
    198       0.025592  -0.064053   0.006802  -0.048096  -0.043449  -0.086543
    199       0.060623   0.046297  -0.040384   0.023764  -0.114282  -0.027111
    200      -0.067097   0.045293   0.024140   0.117736  -0.028365  -0.046357
    201      -0.015497  -0.042268   0.011011   0.009074  -0.050592  -0.101253
    202       0.048768  -0.022864  -0.010424   0.006591  -0.064343  -0.013363
    203      -0.083886   0.017315   0.040182   0.123880  -0.007836  -0.048153
    204      -0.024691  -0.038444   0.009347   0.031878  -0.053077  -0.111115
    205      -0.012355  -0.000936   0.031565  -0.035415  -0.039692   0.046765
    206       0.026451  -0.027372   0.037803  -0.079374   0.009586   0.014580
    207       0.011963  -0.059002   0.006287  -0.020252  -0.045304  -0.108128
    208      -0.002190   0.049572  -0.003233  -0.009597  -0.109268   0.070076
    209       0.063783  -0.014909   0.014837  -0.109359  -0.025478   0.031703
    210       0.056601  -0.083916   0.003528  -0.087160  -0.035348  -0.097808
    211       0.032151   0.109012  -0.056036   0.035363  -0.202728   0.060480
    212       0.061908   0.023095  -0.008653  -0.060645  -0.073497   0.022769
    213       0.066225  -0.089038   0.002880  -0.104195  -0.034554  -0.090957
    214       0.053200   0.116044  -0.071227   0.047560  -0.208641   0.022518
    215       0.019301   0.046745  -0.007252   0.014706  -0.076241  -0.007079
    216       0.052908  -0.077785   0.004870  -0.088988  -0.038860  -0.075214
    217       0.079792   0.088360  -0.063663   0.039268  -0.132088  -0.050420
    218      -0.083597   0.070799   0.017628   0.157279  -0.040312  -0.068687
    219      -0.025185  -0.037582   0.012318   0.021226  -0.053964  -0.108670
    220       0.052984  -0.041235  -0.018280  -0.009525  -0.058906  -0.014192
    221      -0.108693   0.023269   0.034077   0.149758  -0.003698  -0.045328
    222       0.005741  -0.055234   0.006625  -0.008560  -0.047029  -0.111960
    223      -0.020352   0.045231   0.008625  -0.023389  -0.096095   0.098783
    224       0.097738  -0.035122   0.013494  -0.173409  -0.017120   0.053040
    225       0.084697  -0.099583   0.001791  -0.127777  -0.027865  -0.094343
    226       0.042744   0.152238  -0.086863   0.059611  -0.271846   0.083194
    227       0.095230   0.034590  -0.029284  -0.084464  -0.108587   0.039969
    228      -0.061374   0.003075   0.037159   0.017270  -0.008404  -0.060970
    229       0.085355  -0.052386  -0.138454   0.152629  -0.173620  -0.059389
    230      -0.127889  -0.026853   0.208715  -0.045232   0.022923  -0.037964
    231      -0.008566   0.022092   0.011940  -0.025289   0.035500   0.027314
    232       0.034804  -0.098749  -0.075149   0.183049  -0.153395  -0.055822
    233      -0.091029   0.003888   0.163330  -0.063462   0.009434  -0.037834
    234       0.013346   0.030599   0.005624  -0.049275   0.058462   0.068822
    235      -0.081578  -0.110251   0.167677   0.011436   0.006935   0.025010
    236       0.042363   0.032543  -0.021349  -0.000171  -0.048081   0.005052
    237      -0.018823   0.020571   0.024365  -0.028820   0.037273   0.020894
    238      -0.137689  -0.066117   0.320961  -0.179389   0.133401   0.094543
    239       0.133825   0.023986  -0.147966   0.078842  -0.085615   0.048978
    240      -0.071903   0.001464   0.048755   0.015219  -0.007366  -0.068648
    241      -0.077313  -0.019627   0.230925  -0.183766   0.090165   0.084066
    242       0.091535  -0.007334  -0.088931   0.086077  -0.062627   0.049677
    243      -0.125666  -0.004591   0.063051   0.070201  -0.047304  -0.138643
    244       0.056698  -0.045952   0.014261  -0.028308  -0.071691   0.021200
    245      -0.066725  -0.020052   0.083419   0.052630  -0.025622  -0.031547
    246      -0.124314  -0.007579   0.062640   0.071181  -0.048556  -0.139421
    247       0.012458  -0.023886   0.052413  -0.038338  -0.052098   0.026063
    248      -0.001294  -0.021835   0.053752   0.006087   0.001882   0.027814
    249      -0.065075  -0.023680   0.005563   0.113381  -0.063139  -0.137020
    250       0.032138  -0.046958   0.039824  -0.034183  -0.054721   0.025582
    251      -0.054400   0.007037   0.039318   0.066901  -0.000429  -0.034353
                 18         19         20         21         22         23    
      0       0.013639  -0.074955   0.019185   0.048846   0.059488  -0.055975
      1       0.021859   0.046798  -0.007233   0.075583   0.078422  -0.075347
      2       0.016866  -0.072297   0.029142   0.045605   0.061908  -0.061697
      3       0.007253  -0.055075   0.013375   0.030758   0.037501  -0.035633
      4       0.014328  -0.001764   0.016536   0.032515   0.038838  -0.016664
      5       0.006218   0.008164   0.002214   0.024242   0.027613  -0.040686
      6       0.003545   0.033410  -0.021039   0.045363   0.041768  -0.037997
      7       0.010024  -0.021094   0.008084   0.010033   0.016272  -0.012365
      8      -0.000862   0.018594  -0.022971   0.003321   0.002648  -0.040279
      9      -0.005241   0.096445  -0.043614   0.028561   0.015456  -0.054774
     10       0.008479   0.005245  -0.024608   0.014298   0.016058   0.011634
     11       0.006482  -0.032636  -0.004587   0.017636   0.025562  -0.027926
     12      -0.003193   0.072831  -0.030444   0.031053   0.021660  -0.025306
     13      -0.002681   0.078658  -0.019968   0.017867   0.003646   0.169943
     14       0.011356  -0.107536   0.037397   0.027442   0.043610   0.041420
     15       0.006404  -0.000989  -0.003400   0.038546   0.039540  -0.045553
     16       0.005377   0.088613  -0.015425   0.041569   0.038818  -0.002195
     17       0.016931  -0.117996   0.046185   0.040674   0.063036  -0.039873
     18      -0.009939   0.071898  -0.029232   0.011344  -0.000781  -0.142157
     19       0.006485  -0.012039  -0.035105   0.011474   0.014299  -0.020126
     20       0.008109  -0.011657   0.015269   0.019019   0.025252  -0.005664
     21      -0.014630   0.006940  -0.014991   0.003539  -0.007829  -0.019712
     22       0.008992   0.002534  -0.020987   0.011594   0.014975  -0.038488
     23       0.011812  -0.009046   0.035490   0.019694   0.026893   0.003895
     24      -0.011622  -0.041368   0.000913  -0.027394  -0.032470   0.025293
     25       0.009464  -0.005703   0.001987   0.015541   0.019549  -0.011167
     26       0.011005   0.018709   0.026419   0.041878   0.046737  -0.031405
     27      -0.016330   0.000356  -0.015033   0.000974  -0.010510   0.005874
     28       0.009259   0.028440  -0.004970  -0.030574  -0.026880  -0.115657
     29       0.006555  -0.038221   0.036730  -0.038636  -0.030651   0.047510
     30      -0.007526  -0.014903  -0.032431   0.034372   0.013964   0.017178
     31      -0.007485   0.080148   0.136754  -0.136976  -0.087980  -0.157066
     32      -0.006899  -0.011033   0.088710  -0.102438  -0.074284   0.029374
     33      -0.012337  -0.007132  -0.027369   0.020367   0.003867   0.023479
     34      -0.003562   0.046053   0.081840  -0.136613  -0.107510  -0.148476
     35      -0.012360  -0.018779   0.041468  -0.118020  -0.101791   0.028561
     36      -0.024164   0.019424  -0.006451  -0.011481  -0.017228  -0.002028
     37       0.016486  -0.026497  -0.101347  -0.031544  -0.062126  -0.098692
     38      -0.001187  -0.056489  -0.042512  -0.064110  -0.076768   0.055188
     39      -0.026591   0.018955   0.001674  -0.029500  -0.031410   0.002870
     40       0.024089  -0.034110  -0.153116   0.036840  -0.012623  -0.093570
     41       0.011028  -0.069133  -0.044324  -0.013826  -0.032765   0.060848
     42      -0.009868  -0.019933  -0.034041   0.020538  -0.001575   0.039509
     43      -0.003372   0.063130   0.159759  -0.167662  -0.102895  -0.124382
     44      -0.020689   0.011061   0.053301  -0.134504  -0.104962   0.001356
     45      -0.018892   0.001610  -0.028027   0.003435  -0.017867   0.004823
     46       0.021448   0.013277   0.057847  -0.093475  -0.042022  -0.032061
     47      -0.013170   0.001944  -0.017374  -0.094259  -0.075475   0.016994
     48      -0.028893   0.034181  -0.011173  -0.011770  -0.024051  -0.041123
     49       0.039442  -0.051694  -0.098591  -0.021802  -0.020785   0.020269
     50      -0.002496  -0.034033  -0.085034  -0.062097  -0.065558   0.052910
     51      -0.031813   0.045580  -0.000733  -0.021322  -0.025114  -0.044051
     52       0.034179  -0.078543  -0.197092   0.016352  -0.033407  -0.014353
     53       0.002156  -0.066578  -0.105167  -0.044110  -0.067508   0.072953
     54      -0.016548   0.003839  -0.025603   0.060292   0.045351   0.020725
     55       0.005595  -0.022081  -0.041642   0.021866   0.023169   0.013714
     56       0.015311   0.024862   0.058221   0.044441   0.052173  -0.047571
     57       0.020036  -0.136607   0.047276   0.058970   0.082496  -0.062400
     58       0.015272  -0.028018   0.054367   0.026066   0.036239   0.020687
     59      -0.004082   0.072208  -0.023409   0.002480  -0.007340  -0.018933
     60      -0.016209   0.214775  -0.084079   0.027442  -0.006378   0.019255
     61       0.008858  -0.024589  -0.040631   0.011692   0.018424  -0.062293
     62       0.003316  -0.029034  -0.039756   0.013460   0.020637  -0.097698
     63      -0.011044   0.119128  -0.044869   0.024362   0.007896   0.009027
     64      -0.025871   0.112204  -0.002918  -0.005865  -0.042094   0.460096
     65       0.005561  -0.137852   0.065540   0.020833   0.030117   0.186991
     66      -0.013635  -0.033854  -0.002844  -0.028617  -0.035614   0.025416
     67      -0.004543  -0.018168  -0.011594  -0.036176  -0.040068   0.044797
     68       0.009061   0.060400   0.016077   0.064999   0.064970  -0.060200
     69      -0.019906  -0.075805   0.000198  -0.074327  -0.081982   0.084945
     70       0.015979  -0.001268   0.017948   0.038368   0.046211  -0.024097
     71       0.016224   0.009898   0.047246   0.052387   0.061263  -0.023475
     72       0.000578   0.047974  -0.025806   0.037906   0.031958  -0.042531
     73       0.006057  -0.061502   0.017018  -0.019073  -0.010220  -0.027999
     74      -0.008799   0.073090  -0.039602  -0.011708  -0.020247  -0.050171
     75       0.010642   0.039423  -0.024109   0.076457   0.074515  -0.017682
     76       0.011764  -0.013282   0.014632   0.018778   0.025048  -0.013157
     77      -0.003002   0.005577  -0.034813  -0.008084  -0.008571  -0.036169
     78      -0.010285   0.081958  -0.028730   0.009077  -0.003302  -0.178953
     79       0.002255  -0.052297  -0.025721   0.003522   0.006924  -0.003689
     80       0.007119   0.018191   0.016704   0.012770   0.018253  -0.113996
     81      -0.011050   0.098229  -0.027832   0.006453  -0.006502  -0.228745
     82       0.006608   0.003190  -0.055911   0.015459   0.018363  -0.038159
     83       0.008953  -0.031056   0.015036   0.022320   0.029283   0.056427
     84      -0.024233   0.271390  -0.109191   0.016910  -0.027095  -0.001535
     85       0.007014  -0.003622  -0.072314   0.017991   0.021102  -0.065697
     86       0.008769  -0.067387  -0.023015   0.020666   0.034820  -0.084342
     87      -0.018694   0.230370  -0.091638   0.023476  -0.013075   0.007108
     88       0.012099  -0.087543  -0.032641   0.002702   0.021117  -0.166782
     89      -0.005819   0.035838  -0.067280   0.001288  -0.003103  -0.120598
     90      -0.014576   0.236351  -0.084394   0.042254   0.004320   0.108776
     91       0.008372  -0.008891  -0.029945   0.012406   0.016169  -0.019227
     92       0.004782  -0.052042  -0.059657   0.016443   0.028054  -0.152535
     93       0.016074  -0.121562   0.040919   0.046999   0.066493  -0.050664
     94       0.013009  -0.078429   0.067087   0.002542   0.017999   0.035772
     95      -0.015171   0.146721  -0.050160  -0.021812  -0.047147   0.009138
     96       0.026713  -0.221890   0.082622   0.061608   0.099860  -0.063551
     97       0.017534  -0.007402   0.063020   0.040140   0.049152   0.025719
     98       0.001106   0.062670   0.000294   0.019608   0.014184  -0.013545
     99       0.027681  -0.133302   0.045880   0.091584   0.118735  -0.095277
    100       0.016771  -0.020988   0.065034   0.033348   0.043688   0.028745
    101      -0.006427   0.060152  -0.041672  -0.009179  -0.019153  -0.033628
    102       0.004539  -0.002496  -0.000813   0.041530   0.037998  -0.036464
    103      -0.045091   0.135923  -0.015017   0.054146   0.020786   0.085660
    104       0.002284  -0.138978   0.060925   0.048402   0.057322   0.001129
    105      -0.015950   0.037021  -0.042837   0.100690   0.079755  -0.016667
    106       0.003930  -0.019234  -0.072567   0.006404   0.003754   0.003730
    107       0.015240   0.008418   0.069313   0.026761   0.037657  -0.028467
    108      -0.019662  -0.040123  -0.011573   0.061575   0.051132   0.103843
    109       0.007457  -0.013324  -0.026137   0.020979   0.023970  -0.005426
    110       0.017887   0.029068   0.088557   0.043467   0.055208  -0.060342
    111      -0.015958   0.013289  -0.028916   0.062296   0.046270   0.004232
    112       0.002126  -0.051716  -0.042151   0.046459   0.048153   0.085124
    113       0.015841   0.062226   0.033762   0.085509   0.085744  -0.091305
    114      -0.002266  -0.047412  -0.039749   0.028071   0.000451   0.077639
    115      -0.016239   0.112465   0.282296  -0.216976  -0.112099  -0.155542
    116      -0.028496   0.039841   0.107723  -0.158611  -0.110007  -0.022105
    117      -0.019962  -0.010198  -0.020503  -0.037739  -0.057170   0.023361
    118       0.025296   0.022053   0.058109   0.000357   0.056010   0.027408
    119      -0.009988   0.033468  -0.042423   0.004607   0.019761  -0.029761
    120      -0.036409   0.051947  -0.003093  -0.022646  -0.033410  -0.073417
    121       0.061696  -0.081929  -0.156554   0.029850   0.025320   0.092054
    122       0.003508  -0.034144  -0.117325  -0.039613  -0.045479   0.063927
    123       0.017109  -0.136225   0.043106   0.044987   0.063018  -0.049086
    124       0.027508   0.060140  -0.020139   0.097699   0.098117  -0.112502
    125       0.030352  -0.099246   0.027560   0.084216   0.103116  -0.127112
    126       0.019521  -0.088393   0.016101   0.073396   0.086835  -0.085720
    127       0.031872   0.039974  -0.012760   0.105412   0.108132  -0.127808
    128       0.006514  -0.064545   0.034829   0.014318   0.030561  -0.006906
    129      -0.003954  -0.001339   0.004070  -0.036083  -0.044100   0.013211
    130       0.010923   0.005987   0.025009  -0.018127   0.026401   0.034132
    131      -0.014844   0.016896  -0.073295  -0.029193  -0.023647  -0.067841
    132      -0.013660  -0.012926  -0.012011  -0.039665  -0.056290   0.016869
    133      -0.021269  -0.015421  -0.025468  -0.030317  -0.018582   0.026748
    134      -0.041573  -0.037576  -0.124831  -0.023943  -0.036964  -0.044241
    135       0.009891  -0.009407   0.030493  -0.026526  -0.020890   0.044278
    136      -0.035730  -0.020732  -0.032239  -0.029169  -0.040367   0.024236
    137      -0.023246  -0.044259  -0.040126   0.011517  -0.009285   0.013549
    138       0.044927   0.006952   0.091522  -0.011197   0.027412   0.070438
    139      -0.015806  -0.006217   0.012077  -0.018024  -0.015245   0.036815
    140       0.029681   0.015382   0.112910   0.051764   0.048284   0.037665
    141       0.055158   0.018081   0.103822  -0.011395   0.036673   0.065253
    142       0.015492   0.012723   0.053285  -0.010636   0.025873   0.042268
    143       0.055782   0.070167   0.139059   0.037803   0.052727  -0.011999
    144       0.029058   0.011072   0.054856  -0.026789  -0.003870   0.038596
    145       0.028374   0.016459   0.056432  -0.012766   0.044095   0.044343
    146       0.029081   0.063613   0.030659  -0.007745   0.006570  -0.064388
    147      -0.037353  -0.025562  -0.055207  -0.051574  -0.091087   0.004208
    148      -0.034008  -0.026114  -0.055023  -0.037409  -0.034562   0.020917
    149      -0.072196  -0.076145  -0.215517  -0.041235  -0.059501  -0.053428
    150       0.001259  -0.018852   0.017589  -0.027224  -0.029970   0.045998
    151      -0.061995  -0.035378  -0.068629  -0.035077  -0.074824   0.011998
    152      -0.044875  -0.091617  -0.077526   0.016058  -0.020641   0.046633
    153       0.063666   0.011213   0.128061   0.001292   0.057123   0.091047
    154      -0.024979  -0.009494   0.012580  -0.014703  -0.027818   0.038653
    155       0.050154   0.016747   0.203382   0.091525   0.086191   0.092909
    156       0.082714   0.032234   0.151041   0.001096   0.075091   0.079928
    157       0.030531   0.023448   0.083763  -0.002612   0.044640   0.049062
    158       0.096029   0.113563   0.243649   0.065008   0.091728  -0.000377
    159       0.036628   0.016905   0.061547  -0.026986   0.002050   0.038579
    160       0.051680   0.023903   0.080844  -0.009436   0.071739   0.060112
    161       0.046851   0.096090   0.044801  -0.013644   0.007286  -0.089113
    162      -0.041148   0.074173   0.009269  -0.038696  -0.035387  -0.083252
    163       0.053138  -0.132862  -0.338302   0.097185   0.002125   0.032903
    164       0.012186  -0.095954  -0.164127  -0.007289  -0.050651   0.102380
    165      -0.029272  -0.029476  -0.025980  -0.071188  -0.091937   0.074414
    166       0.035856   0.047695   0.077504   0.120857   0.172736   0.058134
    167       0.006069   0.071847  -0.018712   0.157368   0.169421  -0.022874
    168       0.012441   0.014912  -0.000403   0.012533  -0.025950   0.018721
    169       0.128500   0.000251  -0.012487   0.049161  -0.061837  -0.004485
    170      -0.029319   0.023091  -0.040555  -0.100485   0.090980   0.021778
    171       0.045952   0.026689  -0.006104   0.014130  -0.034335   0.027493
    172      -0.013279  -0.034238   0.018155   0.086663  -0.088955  -0.020987
    173       0.002775   0.023871  -0.048908  -0.123861   0.120037   0.016114
    174       0.012544   0.016053  -0.001488   0.010234  -0.024544   0.020672
    175      -0.149304  -0.046169   0.018410   0.046168  -0.041093  -0.024189
    176       0.025021   0.007535  -0.039904  -0.107835   0.112913   0.002866
    177      -0.051980  -0.006240   0.008440   0.003299  -0.004209   0.004375
    178      -0.148854  -0.019881  -0.022660  -0.080504   0.085696  -0.004436
    179       0.018448  -0.011519  -0.012461  -0.026714   0.032943  -0.011838
    180      -0.082794  -0.017784   0.013504   0.000085   0.006045  -0.004233
    181       0.008125   0.020715  -0.066065  -0.162262   0.157754   0.020089
    182      -0.020594  -0.015423   0.004702   0.028772  -0.029196  -0.011208
    183      -0.051579  -0.007388   0.009340   0.005028  -0.005020   0.002379
    184       0.150385   0.029821  -0.056632  -0.077962   0.063340   0.017130
    185      -0.045540   0.002841  -0.011916  -0.019084   0.011323   0.007444
    186       0.104935   0.046617  -0.014955   0.015408  -0.042766   0.030155
    187      -0.014267  -0.051401   0.011209   0.037830  -0.037697  -0.012909
    188       0.007586   0.037114  -0.042123  -0.081654   0.075669   0.009147
    189       0.033687   0.011640  -0.001251  -0.016763   0.005633  -0.009584
    190      -0.016003  -0.047494   0.020081   0.067300  -0.066973  -0.019820
    191       0.003513   0.057690  -0.005491   0.059263  -0.066181  -0.016445
    192       0.019598  -0.016564   0.005762  -0.024559   0.015738  -0.007956
    193       0.029172  -0.025677   0.021477   0.099355  -0.094618  -0.011203
    194       0.012846   0.030081   0.007079   0.075920  -0.078624  -0.007122
    195       0.016497  -0.058809   0.018159  -0.019634   0.010758  -0.000461
    196      -0.081702  -0.019347   0.022227   0.013521   0.020378  -0.020889
    197      -0.035597   0.050071   0.002298   0.036395  -0.026253  -0.014478
    198       0.026935  -0.053531   0.014647  -0.025262   0.015703  -0.002840
    199      -0.177384  -0.035238   0.035742   0.061855  -0.012597  -0.007907
    200      -0.063357   0.093964  -0.005236   0.068380  -0.054071  -0.013087
    201       0.029678  -0.016559   0.004303  -0.024769   0.016783  -0.004159
    202      -0.082684  -0.047012   0.045594   0.110204  -0.105943  -0.046970
    203      -0.016887   0.093631  -0.001785   0.090586  -0.098343  -0.033136
    204       0.010231  -0.006026   0.002953  -0.028065   0.022557  -0.011980
    205       0.174244  -0.016140   0.009928   0.129052  -0.149592   0.006515
    206       0.070855  -0.014293   0.017752   0.093824  -0.109983   0.011363
    207      -0.007414  -0.042858   0.016509  -0.018981   0.017286  -0.006765
    208       0.217265  -0.001873  -0.008282   0.023774  -0.065083   0.016073
    209       0.081573  -0.038372   0.018658   0.039414  -0.065380   0.021880
    210      -0.012164  -0.087702   0.031197  -0.006045   0.003477   0.002174
    211       0.100425   0.004058  -0.015815  -0.128224   0.108074   0.000122
    212       0.028073  -0.016866   0.009019  -0.037934   0.021623   0.010756
    213       0.001171  -0.097797   0.032650  -0.007387   0.000378   0.006111
    214      -0.056024  -0.004182   0.002238  -0.119204   0.145161  -0.017822
    215      -0.033626   0.027842   0.002252  -0.031552   0.038104  -0.007537
    216       0.031275  -0.076657   0.019963  -0.031225   0.020655  -0.007431
    217      -0.294289  -0.032017   0.029711   0.066775   0.024485   0.044817
    218      -0.107823   0.111841  -0.010435   0.074953  -0.045183   0.007860
    219       0.033161  -0.024002   0.007380  -0.022476   0.015838  -0.024961
    220      -0.088105  -0.048230   0.042409   0.089883  -0.090994   0.081354
    221      -0.011960   0.085612  -0.000271   0.086439  -0.087362   0.014726
    222      -0.016797  -0.036092   0.015084  -0.020974   0.021766  -0.009947
    223       0.349572   0.005480  -0.018845   0.047596  -0.121063   0.036598
    224       0.133737  -0.075365   0.026538   0.050216  -0.090522   0.039266
    225      -0.026148  -0.115754   0.041916   0.006180  -0.006016   0.006519
    226       0.138350   0.015897  -0.035307  -0.250857   0.213523   0.004287
    227       0.037932  -0.036376   0.007251  -0.101436   0.077278   0.017428
    228       0.033903   0.022417  -0.003954   0.013777  -0.031598   0.025522
    229       0.219326   0.006165  -0.009625   0.087733  -0.106774  -0.000629
    230      -0.042643   0.036167  -0.050307  -0.124211   0.108407   0.036933
    231      -0.077149  -0.016708   0.013106   0.001091   0.004513  -0.003949
    232       0.272525   0.060154  -0.086465  -0.125089   0.101766   0.033667
    233      -0.073969   0.001207  -0.000432   0.017153  -0.029798   0.008832
    234      -0.131916  -0.034904   0.020758  -0.006119   0.022439  -0.016418
    235       0.018819   0.044437  -0.104793  -0.282092   0.277284   0.040040
    236      -0.030629  -0.032027   0.030520   0.106883  -0.106475  -0.025041
    237      -0.077081  -0.014286   0.012283   0.001377   0.002439  -0.001463
    238      -0.262637  -0.028833  -0.025390  -0.129040   0.141347  -0.004988
    239       0.039095  -0.024796  -0.001083   0.003560   0.009149  -0.025780
    240       0.037007   0.025144  -0.004858   0.014962  -0.034834   0.027119
    241      -0.254247  -0.073151   0.042084   0.080718  -0.069550  -0.036995
    242       0.045007   0.007337  -0.047966  -0.136590   0.148016  -0.001043
    243       0.150547   0.069091  -0.022981   0.030186  -0.068333   0.046643
    244      -0.038134  -0.074249   0.005288  -0.027048   0.038046  -0.025565
    245       0.062932   0.059146  -0.056344  -0.089677   0.073079   0.026878
    246       0.149473   0.067859  -0.023936   0.024349  -0.061713   0.045055
    247       0.014725  -0.042789  -0.007863   0.001248  -0.010126   0.019470
    248      -0.047964   0.009528  -0.033894  -0.102261   0.107997  -0.004054
    249      -0.006237   0.032731   0.000343  -0.017734   0.004721  -0.030906
    250      -0.014084  -0.060965  -0.002153  -0.016787   0.016656  -0.006978
    251      -0.001225   0.066967   0.007410   0.107279  -0.113099  -0.024780
                 24         25         26         27         28         29    
      0       0.010574  -0.023556  -0.017277   0.012467  -0.035053  -0.000951
      1       0.011208  -0.007013  -0.062144   0.139779   0.044897  -0.021272
      2       0.019968  -0.029710  -0.004433   0.042031   0.066265  -0.014970
      3       0.008381  -0.018691  -0.006961  -0.023987  -0.069829   0.009191
      4       0.029879  -0.014158  -0.011959  -0.000402  -0.043066   0.010027
      5       0.017589  -0.016841   0.000981  -0.002394   0.002189   0.002439
      6       0.004762  -0.010334  -0.032708   0.033329  -0.044909  -0.005243
      7       0.014464  -0.003713   0.000890  -0.033628  -0.066692   0.022649
      8      -0.004251  -0.000260   0.003180  -0.015172  -0.026217   0.012791
      9       0.000124  -0.004477  -0.015726  -0.003774  -0.067834   0.008716
     10      -0.003563   0.014745  -0.033828   0.019772  -0.075014   0.016238
     11       0.001437  -0.006248  -0.011049   0.013189  -0.015938   0.002994
     12       0.010414  -0.009040  -0.012628  -0.004975  -0.053070   0.003039
     13       0.027903   0.005114  -0.025645   0.035908   0.035299  -0.018040
     14       0.032517  -0.029642   0.009591  -0.004719   0.053844  -0.009917
     15       0.008782  -0.014942  -0.014368   0.010404  -0.028937  -0.004817
     16      -0.031267   0.021618  -0.056663   0.264651   0.257066  -0.109602
     17       0.006905  -0.025743  -0.003587   0.095212   0.155001  -0.050164
     18       0.009180  -0.030500   0.046247  -0.083722  -0.016805   0.012882
     19      -0.014408   0.016496  -0.031713   0.030523  -0.063900   0.007814
     20       0.016692  -0.013470  -0.001368  -0.014277  -0.020698   0.010023
     21       0.030079  -0.028283   0.022768  -0.039040  -0.012098  -0.057192
     22      -0.018305   0.014725  -0.015959   0.006745  -0.044309   0.035125
     23       0.014482  -0.010937   0.002511  -0.024914  -0.020973   0.029257
     24      -0.013173   0.005204   0.022413  -0.080723  -0.094244   0.003212
     25       0.011874  -0.001063  -0.008351  -0.009320  -0.052921   0.014045
     26       0.046460  -0.035734   0.002423  -0.005062   0.014990  -0.005618
     27       0.024018  -0.019968   0.012631  -0.016428  -0.001068  -0.050103
     28      -0.063961   0.021544   0.049119  -0.081456   0.040301   0.088137
     29      -0.061284   0.044579  -0.009272  -0.011821  -0.054353   0.048355
     30       0.022960  -0.015561   0.018557  -0.035949   0.009112  -0.016804
     31      -0.019202  -0.032374   0.067056  -0.080265   0.047228  -0.000548
     32      -0.056259   0.032329  -0.014505   0.016086  -0.061868  -0.004074
     33       0.000864  -0.000331   0.008674  -0.010681   0.017369   0.008519
     34      -0.004106  -0.035903   0.075883  -0.101262   0.044966  -0.086095
     35      -0.066430   0.043518  -0.019237   0.030608  -0.055438  -0.049025
     36       0.003011  -0.007565   0.004659   0.010332   0.020138  -0.005533
     37      -0.042679   0.011951   0.080651  -0.130835   0.068760  -0.054210
     38      -0.082715   0.065259  -0.015058   0.010922  -0.044681  -0.029914
     39       0.011178  -0.013135   0.000623   0.016312   0.002768  -0.037749
     40      -0.102016   0.061527   0.071752  -0.126610   0.090147   0.067885
     41      -0.092456   0.074435  -0.008127  -0.016398  -0.041245   0.034746
     42      -0.023015   0.017126   0.010158  -0.013724   0.026495   0.027908
     43       0.049512  -0.064464   0.032488  -0.034678  -0.003854  -0.122792
     44      -0.031447   0.018484  -0.029361   0.056767  -0.052309  -0.076899
     45      -0.033919   0.016340   0.028157  -0.024602   0.071103   0.028031
     46       0.091670  -0.063566  -0.020226   0.023627  -0.032451  -0.068939
     47      -0.000724   0.009051  -0.042103   0.074376  -0.026443  -0.045843
     48      -0.022644   0.001094   0.034707  -0.025159   0.079662   0.017889
     49       0.102730  -0.055698  -0.016207   0.003612  -0.025303  -0.078794
     50      -0.000357   0.017092  -0.044100   0.069792  -0.029315  -0.047772
     51      -0.004880  -0.010224   0.023011  -0.004284   0.070229   0.013429
     52       0.020936  -0.007955   0.045199  -0.089861   0.031853  -0.095545
     53      -0.049009   0.050266  -0.025016   0.031167  -0.029879  -0.046262
     54       0.145028  -0.091439  -0.015550   0.032164  -0.036854  -0.256509
     55       0.003338   0.015319  -0.063221   0.078497  -0.106927  -0.067345
     56       0.066782  -0.058646   0.045889  -0.081285   0.054030   0.033798
     57       0.024512  -0.044708  -0.011997  -0.008361  -0.055281   0.008138
     58       0.072142  -0.038757   0.018933  -0.095359  -0.117226   0.030446
     59       0.006933   0.001919   0.005824  -0.016777  -0.011122   0.002499
     60      -0.001756   0.013604  -0.046129   0.022876  -0.105267   0.004761
     61      -0.030180   0.024225  -0.043620   0.043077  -0.110049   0.029165
     62      -0.033663   0.012164  -0.033846   0.049469  -0.076063   0.019978
     63       0.014441  -0.005823  -0.009869  -0.015202  -0.061868   0.004634
     64       0.115214  -0.032981   0.045846  -0.146694   0.048354   0.002857
     65       0.084689  -0.060160   0.052584  -0.115752   0.068022   0.004109
     66      -0.010695   0.004047   0.023548  -0.077212  -0.085459  -0.006109
     67      -0.022483   0.030830   0.008094  -0.047116  -0.090417   0.016269
     68       0.077954  -0.059040  -0.001826   0.034204   0.078219  -0.053437
     69      -0.050623   0.038417   0.035237  -0.126836  -0.155479   0.027241
     70       0.035028  -0.018801  -0.013316   0.001289  -0.040263   0.010644
     71       0.061320  -0.045277   0.001426  -0.011090   0.005546   0.000095
     72       0.003688  -0.009249  -0.023732   0.015056  -0.052745   0.000193
     73       0.005866  -0.002100   0.035920  -0.108906  -0.106166   0.046834
     74      -0.005293   0.002765   0.021651  -0.050865  -0.038732   0.023054
     75       0.009258  -0.010792  -0.074760   0.118375  -0.008423  -0.030410
     76       0.022995  -0.009366  -0.001227  -0.023846  -0.052964   0.016686
     77      -0.018525   0.009479   0.001632  -0.021899  -0.045917   0.020199
     78       0.009494  -0.037137   0.063023  -0.109927  -0.010274   0.025334
     79       0.004570   0.001583  -0.012845   0.017021  -0.022434  -0.029686
     80       0.017978  -0.033051   0.047487  -0.090013  -0.001068   0.045558
     81       0.012797  -0.047997   0.086506  -0.146591  -0.000695   0.039434
     82      -0.026840   0.025148  -0.046724   0.051481  -0.083144   0.017120
     83       0.014319  -0.001163  -0.029860   0.030529  -0.031460  -0.009235
     84      -0.009300   0.021958  -0.039682   0.004392  -0.145662   0.013271
     85      -0.055335   0.044330  -0.090273   0.108648  -0.166117   0.037217
     86      -0.028968   0.006750  -0.038687   0.062956  -0.049143   0.014269
     87      -0.004813   0.015895  -0.042343   0.015018  -0.118718   0.008209
     88      -0.045622   0.019331  -0.017893   0.016468  -0.121137   0.044368
     89      -0.041480   0.021159  -0.025282   0.027136  -0.120150   0.029216
     90       0.007756   0.017835  -0.082007   0.071140  -0.090118  -0.009351
     91      -0.013110   0.017263  -0.033637   0.024656  -0.082215   0.019910
     92      -0.062883   0.026402  -0.063038   0.098096  -0.123664   0.033103
     93       0.023417  -0.039534  -0.004184  -0.034154  -0.078738   0.014975
     94       0.083284  -0.049066   0.051723  -0.214253  -0.236505   0.073702
     95      -0.002615   0.023753   0.012184  -0.031195  -0.017459  -0.000298
     96       0.049409  -0.072585   0.009590  -0.089144  -0.137786   0.039276
     97       0.086655  -0.045085   0.011545  -0.063818  -0.080213   0.013551
     98       0.033205  -0.016149   0.005743  -0.011778  -0.000202  -0.004999
     99       0.014104  -0.044524  -0.046384   0.108115   0.053343  -0.027717
    100       0.087463  -0.046696   0.019569  -0.093582  -0.110831   0.025023
    101      -0.019390   0.015399   0.003949  -0.017531  -0.020172   0.011186
    102       0.012209  -0.015188  -0.009446   0.010788  -0.023432  -0.006038
    103      -0.021909  -0.016616   0.012969   0.248756   0.305850  -0.113955
    104       0.016541  -0.032481   0.026861   0.090863   0.175251  -0.051302
    105       0.194875  -0.126376  -0.016229   0.048241  -0.006761  -0.300838
    106      -0.062165   0.063202  -0.087829   0.116279  -0.139015  -0.002514
    107       0.049165  -0.046472   0.048796  -0.093065   0.042942   0.049102
    108       0.194119  -0.110517  -0.049111   0.076959  -0.098939  -0.407604
    109       0.009608   0.003770  -0.036238   0.036963  -0.071095  -0.036161
    110       0.089766  -0.083477   0.084847  -0.143172   0.101481   0.051807
    111       0.139344  -0.090151  -0.009625   0.024979  -0.024240  -0.232582
    112       0.080014  -0.020213  -0.106383   0.147365  -0.162825  -0.258442
    113       0.107444  -0.087322   0.042978  -0.060138   0.085790   0.004581
    114      -0.034093   0.031570  -0.001385  -0.008052  -0.005062   0.028457
    115       0.050577  -0.079866   0.030321  -0.017763  -0.022671  -0.134289
    116      -0.028812   0.008127  -0.027403   0.063318  -0.051117  -0.081545
    117      -0.046970   0.027726   0.012279   0.006055   0.071734   0.020521
    118       0.015456  -0.001172  -0.028497   0.031372  -0.021848   0.029303
    119       0.028449  -0.017895   0.004352  -0.001350   0.030151   0.015741
    120      -0.027798  -0.002041   0.045577  -0.035391   0.090361   0.010578
    121       0.157312  -0.071398  -0.054976   0.050146  -0.048408  -0.048048
    122       0.030891   0.002796  -0.058134   0.089805  -0.033412  -0.037723
    123       0.032271  -0.040553   0.003311  -0.071853  -0.110567   0.029456
    124       0.006308  -0.005445  -0.083172   0.173804   0.043770  -0.015885
    125       0.030609  -0.042746  -0.026615   0.036179   0.001219   0.020002
    126      -0.012258  -0.017752  -0.047504   0.130267   0.074713  -0.039263
    127       0.025552  -0.018241  -0.077160   0.114505  -0.033906   0.016351
    128       0.007697  -0.019261   0.012578   0.058121   0.136399  -0.049427
    129      -0.027112   0.013692   0.019355  -0.002916   0.080804   0.008598
    130       0.036040  -0.013361  -0.047816   0.066538  -0.008986   0.112318
    131       0.152823  -0.106751  -0.013605   0.028191   0.051492   0.140597
    132      -0.039304   0.020812   0.024048  -0.006786   0.090595  -0.000238
    133      -0.000182   0.003671  -0.018563   0.036953   0.032992   0.066951
    134       0.128298  -0.090132  -0.015677   0.024179   0.031155   0.115808
    135      -0.042866   0.031634  -0.002429   0.022585   0.048108   0.023217
    136      -0.049673   0.030106   0.009766   0.000461   0.053248  -0.007211
    137      -0.007539   0.003343  -0.005808  -0.002351  -0.028118  -0.026671
    138      -0.036379   0.037800  -0.034108   0.059268   0.004270   0.066213
    139      -0.063459   0.043152   0.002127   0.007596   0.034323  -0.007413
    140      -0.113184   0.076227   0.015373  -0.036549  -0.055550  -0.120547
    141      -0.014222   0.024406  -0.040266   0.068130   0.005489   0.096605
    142      -0.012347   0.017141  -0.030929   0.045961   0.000535   0.068400
    143      -0.021954   0.012875   0.019054  -0.027192   0.005500  -0.000450
    144      -0.012204   0.014232  -0.013001   0.038214   0.048728   0.063912
    145       0.035957  -0.009358  -0.058071   0.079913  -0.019651   0.131585
    146       0.118097  -0.083900   0.001826   0.008339   0.057738   0.124535
    147      -0.056297   0.027025   0.048836  -0.030781   0.129110  -0.031639
    148       0.001336   0.001440  -0.010780   0.030769   0.047371   0.061624
    149       0.174375  -0.118768  -0.023129   0.036290   0.039100   0.152144
    150      -0.055868   0.038769   0.003531   0.014170   0.049786   0.000816
    151      -0.080544   0.042321   0.039395  -0.037348   0.079672  -0.073682
    152      -0.053917   0.036583  -0.010198  -0.003281  -0.060462  -0.085985
    153      -0.044813   0.049545  -0.051840   0.076540  -0.031459   0.071355
    154      -0.107741   0.068753   0.022706  -0.019002   0.044103  -0.066236
    155      -0.255833   0.175445   0.028987  -0.067999  -0.115866  -0.270564
    156       0.001616   0.021093  -0.064833   0.094622  -0.031419   0.135464
    157      -0.014588   0.021425  -0.037420   0.052277  -0.013113   0.077092
    158      -0.081214   0.053990   0.036167  -0.051250   0.000864  -0.040619
    159      -0.000690   0.008306  -0.018450   0.045603   0.046482   0.078062
    160       0.062298  -0.018251  -0.086979   0.116206  -0.046151   0.183229
    161       0.157859  -0.111554   0.007851   0.005317   0.085819   0.152273
    162       0.005742  -0.025118   0.032850  -0.004931   0.104241   0.013071
    163       0.016949   0.013431   0.047797  -0.109671   0.049633  -0.088253
    164      -0.053548   0.062865  -0.026717   0.023513  -0.032281  -0.043460
    165      -0.083166   0.062477  -0.031026   0.075906   0.050435   0.059138
    166      -0.124121   0.094347   0.024335  -0.054212  -0.001515  -0.024514
    167      -0.106371   0.069466   0.086039  -0.134565   0.063163  -0.065982
    168      -0.058887  -0.085192  -0.058042  -0.025781   0.007574  -0.002663
    169      -0.035624  -0.048310  -0.115674  -0.042800   0.024164  -0.000527
    170      -0.060168  -0.081191   0.016214   0.005931  -0.007720  -0.001979
    171      -0.093965  -0.133496  -0.084552  -0.036366   0.010476  -0.003812
    172       0.012625   0.015886  -0.108703  -0.040924   0.024514   0.000294
    173      -0.027529  -0.034353   0.059923   0.024210  -0.013589  -0.000317
    174      -0.064251  -0.092821  -0.061184  -0.027349   0.008197  -0.002844
    175       0.056512   0.074855  -0.062137  -0.024724   0.019892   0.001738
    176       0.010318   0.018749   0.084535   0.035437  -0.016083   0.001257
    177       0.006302   0.004827  -0.002571  -0.004056   0.001579  -0.000146
    178       0.040129   0.055342   0.035771   0.012466  -0.001725   0.001412
    179       0.028844   0.042448   0.026936   0.013681  -0.002567   0.001795
    180       0.041806   0.054126   0.027217   0.007969  -0.001980   0.001177
    181      -0.032673  -0.040785   0.071523   0.028424  -0.015731  -0.000597
    182       0.009016   0.012085  -0.048462  -0.017613   0.012358   0.000679
    183       0.011379   0.012194   0.000711  -0.002414   0.000990   0.000017
    184      -0.067487  -0.088821  -0.025925  -0.007437   0.002746  -0.001355
    185      -0.039073  -0.054331  -0.041897  -0.016882   0.006281  -0.001433
    186      -0.106519  -0.145841  -0.083468  -0.033855   0.008495  -0.003017
    187      -0.009786  -0.015604  -0.068034  -0.024303   0.014397  -0.000532
    188      -0.010515  -0.009873   0.028943   0.011796  -0.006520   0.000212
    189       0.058324   0.086304   0.052266   0.018123  -0.004389   0.001394
    190       0.009524   0.011475  -0.065681  -0.023617   0.012999  -0.000262
    191       0.036024   0.055415  -0.029719  -0.010868   0.001459   0.001020
    192       0.056907   0.083396   0.055730   0.018879  -0.004169   0.001455
    193      -0.031054  -0.038449  -0.057225  -0.014149   0.000475   0.002514
    194      -0.005432  -0.003195  -0.043015  -0.013471  -0.001121   0.001519
    195       0.026024   0.035226   0.042306   0.014493   0.000203   0.000283
    196      -0.030427  -0.017576  -0.129379  -0.056062   0.011140  -0.000088
    197       0.005403   0.023128  -0.073570  -0.031822   0.002518   0.000829
    198       0.028174   0.039769   0.028243   0.008627   0.000626  -0.000647
    199      -0.037573  -0.041757   0.012989   0.016760  -0.016013   0.010283
    200       0.032605   0.055423   0.007425   0.007884  -0.012832   0.006660
    201       0.039195   0.058743   0.047474   0.017332  -0.003281   0.001074
    202       0.089853   0.121131  -0.034453  -0.015266   0.009268  -0.000507
    203       0.092750   0.133859  -0.012655  -0.006365  -0.000696   0.002048
    204       0.066396   0.101275   0.047337   0.013528  -0.003132   0.001407
    205      -0.000857  -0.016767   0.177646   0.098127  -0.041912   0.009668
    206      -0.036578  -0.063864   0.031926   0.025367  -0.011083   0.002879
    207       0.031572   0.051105   0.015839   0.000350   0.004426   0.000071
    208       0.052689   0.044579   0.234543   0.112685  -0.040324   0.007826
    209      -0.037225  -0.074225   0.035951   0.021880  -0.002613   0.000559
    210      -0.006749  -0.009238   0.008857   0.000614   0.006963  -0.000157
    211       0.074682   0.097494   0.007359  -0.013536   0.013739  -0.006652
    212      -0.010321  -0.024259  -0.067949  -0.037461   0.021448  -0.006004
    213      -0.010737  -0.019010   0.017976   0.005115   0.007347  -0.000314
    214       0.020761   0.053825  -0.152487  -0.085435   0.030679  -0.009415
    215       0.006230   0.020905  -0.108167  -0.056795   0.019228  -0.005050
    216       0.020670   0.032401  -0.005252  -0.008086   0.002952  -0.003325
    217      -0.136105  -0.188429   0.219272   0.126757  -0.063189   0.026897
    218       0.004458   0.012463   0.108411   0.060448  -0.031042   0.015198
    219       0.043754   0.071999   0.043465   0.021479  -0.001906   0.000245
    220       0.081961   0.055542   0.045705  -0.018104   0.021993   0.003897
    221       0.102335   0.116426   0.034635  -0.005046   0.009301   0.003760
    222       0.034825   0.058705  -0.000080  -0.007476   0.006498  -0.000390
    223       0.085150   0.062520   0.461895   0.221851  -0.079370   0.015887
    224      -0.054473  -0.115613   0.123898   0.065189  -0.014247   0.003047
    225      -0.036863  -0.053308  -0.010596  -0.005441   0.010090  -0.000422
    226       0.135082   0.174072  -0.004974  -0.037747   0.034404  -0.015215
    227      -0.002089  -0.019436  -0.094258  -0.058190   0.037175  -0.011530
    228      -0.082026  -0.118033  -0.076083  -0.033629   0.009698  -0.003442
    229      -0.057208  -0.079444  -0.158306  -0.059671   0.032299  -0.000608
    230      -0.099638  -0.137745   0.003433  -0.001657  -0.007862  -0.003796
    231       0.040231   0.052006   0.025345   0.007288  -0.001660   0.001133
    232      -0.118963  -0.157090  -0.015590  -0.001762  -0.003291  -0.002565
    233      -0.060265  -0.085259  -0.093508  -0.038196   0.014899  -0.002751
    234       0.093347   0.125463   0.070769   0.025386  -0.007017   0.003078
    235      -0.058351  -0.073267   0.166341   0.065285  -0.038419  -0.001339
    236       0.029034   0.037796  -0.107875  -0.040677   0.026914   0.001278
    237       0.031196   0.039268   0.017464   0.003889  -0.000694   0.000772
    238       0.076019   0.104104   0.096183   0.034196  -0.011272   0.002522
    239       0.064096   0.091903   0.032643   0.017562  -0.001259   0.003243
    240      -0.092575  -0.132012  -0.085357  -0.036965   0.010852  -0.003974
    241       0.098647   0.129617  -0.068159  -0.027648   0.024725   0.003160
    242       0.036355   0.056857   0.133328   0.055272  -0.024103   0.002491
    243      -0.180010  -0.248440  -0.147101  -0.058059   0.014778  -0.005234
    244       0.064130   0.091199   0.044858   0.020252  -0.000695   0.002296
    245      -0.082465  -0.108634  -0.010826  -0.002439  -0.004517  -0.001639
    246      -0.169527  -0.233413  -0.135643  -0.053626   0.013658  -0.004770
    247      -0.129246  -0.185256  -0.128824  -0.048381   0.018951  -0.004855
    248       0.049695   0.072817   0.087789   0.033824  -0.012764   0.001659
    249       0.139623   0.198529   0.081046   0.024050  -0.003160   0.001314
    250      -0.008404  -0.013774  -0.043251  -0.015729   0.014539  -0.001221
    251       0.050592   0.076850  -0.040539  -0.014813   0.000396   0.001837
                 30         31         32         33         34         35    
      0      -0.022772  -0.021815  -0.014770   0.007494  -0.013323  -0.010321
      1      -0.153674  -0.039624  -0.032266  -0.019630   0.026092  -0.009513
      2      -0.020837  -0.004232   0.010142  -0.029142  -0.001510   0.005866
      3       0.018496  -0.013638  -0.005492   0.012442  -0.013442  -0.008333
      4      -0.010828   0.004914   0.001851  -0.007997  -0.003277  -0.003118
      5      -0.009130  -0.009049   0.009811  -0.022015   0.004049   0.006047
      6      -0.052535  -0.043490  -0.021276   0.020737  -0.010924  -0.013568
      7       0.058859   0.029398  -0.006626  -0.026737  -0.007028  -0.004659
      8       0.048276   0.021489   0.010302  -0.032346   0.002237   0.005818
      9       0.004549  -0.000546   0.002099  -0.004740  -0.013828   0.000870
     10      -0.003032   0.007636  -0.003242   0.001593   0.008958  -0.007900
     11       0.006537  -0.005336   0.012817  -0.014017   0.005213   0.000053
     12       0.008219  -0.001305   0.001832  -0.004682  -0.017341  -0.003823
     13       0.021183   0.012517   0.001923   0.004959   0.012519  -0.008365
     14      -0.002226  -0.013964   0.006599  -0.006878  -0.011616  -0.002086
     15       0.023072  -0.001486  -0.000466   0.001495  -0.017631  -0.004689
     16       0.192695   0.050167   0.032050   0.011061  -0.014470  -0.005766
     17       0.076904   0.005234   0.021087  -0.006566  -0.022623   0.000917
     18       0.029284   0.032069  -0.004590  -0.039061  -0.052470   0.012849
     19      -0.005541   0.004330  -0.007058   0.002064   0.001966  -0.005310
     20       0.022970  -0.023027   0.018388  -0.043711   0.013343   0.004525
     21       0.046545  -0.008168  -0.029965   0.004525  -0.011432   0.003717
     22      -0.011240   0.005477  -0.007237  -0.000903  -0.002187  -0.003449
     23       0.010392  -0.017529   0.014665  -0.009930   0.018794  -0.001513
     24       0.150587  -0.008644  -0.006651   0.034935  -0.017549  -0.006741
     25       0.023888   0.028042  -0.018680   0.009894  -0.003963  -0.007687
     26      -0.055623  -0.026652   0.019845  -0.030080   0.012100   0.009488
     27       0.036799  -0.011653  -0.019857   0.007358  -0.001893   0.000589
     28      -0.003876   0.009130  -0.016212  -0.005400  -0.019906   0.003984
     29       0.064523  -0.034565  -0.006153   0.016440   0.036182  -0.011151
     30       0.049768  -0.024711  -0.015311   0.011051   0.012634  -0.002561
     31       0.000675   0.004797   0.023157  -0.000085  -0.009523   0.000477
     32       0.051753  -0.023401  -0.000470   0.014662   0.026886  -0.009846
     33       0.030546  -0.009633  -0.001561   0.007015   0.001292  -0.003568
     34      -0.008148  -0.024266  -0.034570   0.004407   0.014713   0.009623
     35       0.008229  -0.012282  -0.037335   0.004662   0.010793   0.001428
     36       0.003088   0.011188  -0.003711  -0.001639  -0.023711   0.001823
     37      -0.009960  -0.027219  -0.084351   0.002201   0.009356   0.016988
     38       0.014977  -0.020255  -0.056622   0.006510   0.016857   0.002711
     39       0.005492   0.013208   0.002323   0.000100  -0.024554   0.000651
     40      -0.008362  -0.024006  -0.127165  -0.003494  -0.002380   0.020548
     41       0.056735  -0.045303  -0.068901   0.015665   0.039390  -0.002218
     42       0.036408  -0.018916  -0.000720   0.012197   0.015317  -0.007347
     43      -0.008515  -0.027351   0.000572   0.007320   0.029904   0.001001
     44      -0.040079   0.019033  -0.027289  -0.013516  -0.024364   0.010608
     45      -0.003918  -0.010685   0.006787   0.004588   0.011617  -0.002082
     46       0.002589  -0.001361   0.048539   0.003841   0.010632  -0.009662
     47      -0.070275   0.047245   0.009547  -0.025092  -0.048188   0.010313
     48      -0.023010   0.002002  -0.032100  -0.005228  -0.016978   0.010493
     49       0.010279   0.027612   0.122386   0.003352  -0.009715  -0.020686
     50      -0.061259   0.056942   0.045689  -0.023241  -0.051560   0.003511
     51      -0.036254   0.018711  -0.020633  -0.011994  -0.035336   0.011721
     52      -0.003764   0.012825   0.046005   0.001558  -0.009457  -0.003484
     53      -0.021632   0.018803   0.012483  -0.005981  -0.012205  -0.000230
     54      -0.015368  -0.011822  -0.146441   0.013278   0.029178   0.012399
     55       0.004880  -0.097117  -0.025206  -0.049232   0.041359   0.011726
     56      -0.063119   0.132449  -0.051001   0.067922  -0.012375  -0.017999
     57      -0.003744   0.062751   0.033840  -0.032802   0.030258   0.011303
     58       0.032252  -0.024801   0.161158   0.003481  -0.041503   0.035578
     59       0.012121  -0.074045  -0.015549   0.013572  -0.033657  -0.008445
     60       0.021028   0.018351   0.058654  -0.004748   0.044720   0.033068
     61      -0.042883   0.060834   0.016811   0.068626  -0.019393  -0.018931
     62      -0.042135   0.067481   0.062245   0.072904  -0.007488   0.001208
     63       0.002681   0.005348   0.003301  -0.010236  -0.017712  -0.009090
     64      -0.043242   0.021831  -0.018813  -0.002552  -0.009695  -0.018694
     65      -0.041076  -0.017163  -0.008444  -0.006421  -0.026505  -0.001407
     66       0.147279  -0.009812  -0.010930   0.032929  -0.015249  -0.005318
     67       0.171826   0.041085  -0.027902   0.043601  -0.015745  -0.013327
     68      -0.153984  -0.042594   0.005303  -0.059010   0.028101   0.019736
     69       0.310325   0.012854  -0.008848   0.073249  -0.032821  -0.017255
     70      -0.029533   0.020522  -0.009934  -0.011491   0.002767  -0.004849
     71      -0.058453  -0.027878   0.030246  -0.041367   0.014564   0.008588
     72      -0.023346  -0.028052  -0.015183   0.011684  -0.015141  -0.008675
     73       0.176190   0.080721   0.004915  -0.052184  -0.021338   0.004789
     74       0.107470   0.055785   0.025069  -0.054360  -0.007194   0.017535
     75      -0.183235  -0.103688  -0.034584   0.054219   0.007585  -0.026895
     76       0.036161   0.020643  -0.009158  -0.020919  -0.005595  -0.005277
     77       0.071825   0.030071   0.013438  -0.039056   0.002145   0.005121
     78       0.034229   0.046898   0.000192  -0.057444  -0.066932   0.019776
     79       0.000987   0.001115  -0.027302   0.006211   0.001010  -0.004159
     80       0.036144   0.020200   0.031162  -0.095272  -0.027649   0.025484
     81       0.041174   0.065692   0.006142  -0.086441  -0.085938   0.030759
     82      -0.004959   0.020066  -0.000999  -0.000422  -0.004026  -0.008009
     83       0.014986  -0.047236   0.010723  -0.009510   0.037540  -0.008539
     84       0.063288   0.112960   0.029115  -0.206493  -0.109697  -0.196314
     85      -0.113471   0.070197   0.129293   0.318218   0.130047   0.186819
     86      -0.071398   0.003379   0.083243   0.212418   0.098581   0.158805
     87       0.035884   0.054045   0.044670  -0.080097  -0.017443  -0.055921
     88      -0.043513   0.140749  -0.051695  -0.055425  -0.205331  -0.234231
     89       0.009281   0.176322   0.025807  -0.164383  -0.188830  -0.267451
     90      -0.021524  -0.092744   0.158860   0.269403   0.313734   0.381505
     91      -0.012490   0.026454  -0.005102   0.008793  -0.012208  -0.025221
     92      -0.110791   0.099309   0.132119   0.263714   0.057090   0.113731
     93       0.018286   0.083735   0.018636  -0.053557   0.072122   0.022077
     94       0.120891   0.323797   0.096431  -0.251161   0.376274   0.145562
     95       0.031718  -0.201574  -0.027663   0.089483  -0.134177  -0.035702
     96       0.043794   0.329464   0.058162  -0.218799   0.311616   0.101341
     97      -0.004709  -0.265591   0.294100   0.173308  -0.335094  -0.013761
     98      -0.011745  -0.247030   0.145881   0.136419  -0.261400  -0.030268
     99      -0.092831  -0.137907   0.065404   0.124215  -0.236583  -0.066587
    100       0.019012  -0.160751   0.265070   0.098233  -0.209730   0.015973
    101       0.032359   0.153811  -0.191970  -0.144915   0.247788   0.023428
    102       0.022587  -0.001857  -0.002870   0.003148  -0.019157  -0.002641
    103       0.196567   0.058572   0.024681   0.007411  -0.038764   0.018341
    104       0.069299   0.002562   0.010966   0.000052  -0.028180   0.008826
    105      -0.088226  -0.079606  -0.073699  -0.159662  -0.008518   0.071422
    106       0.044292  -0.321502   0.188529  -0.306694   0.013625   0.081351
    107      -0.031934   0.187890  -0.107650   0.177283   0.008531  -0.053464
    108       0.014807   0.073991  -0.380312   0.250219   0.123801  -0.054625
    109      -0.012397   0.006872  -0.069399   0.037377   0.028549  -0.012925
    110      -0.086087   0.336510  -0.185998   0.278551  -0.011570  -0.077943
    111      -0.024826  -0.029334  -0.102360  -0.036690   0.010558   0.027095
    112       0.000553  -0.078969  -0.212997   0.072778   0.122474  -0.017060
    113      -0.137136   0.024706   0.069926  -0.165412  -0.061554   0.058215
    114       0.076079  -0.037872  -0.008806   0.025160   0.035428  -0.015308
    115      -0.001277  -0.039552  -0.007700   0.010987   0.041701   0.002588
    116      -0.049019   0.019432  -0.028501  -0.015784  -0.025133   0.013620
    117      -0.037011  -0.000393   0.032340  -0.000956   0.013557  -0.004923
    118       0.012712  -0.001108  -0.018729  -0.000133  -0.005869   0.003858
    119      -0.022155   0.009905   0.009954  -0.007120  -0.009395   0.005014
    120      -0.037774   0.006515  -0.065807  -0.011585  -0.032072   0.020152
    121       0.023729   0.055556   0.223537   0.004133  -0.019745  -0.039233
    122      -0.070465   0.083055   0.075356  -0.030848  -0.078381   0.002481
    123      -0.056157  -0.036651  -0.019012   0.012943  -0.026626  -0.012088
    124      -0.287376  -0.076084  -0.065570  -0.034889   0.054260  -0.011771
    125      -0.299053  -0.084794  -0.054253  -0.053132   0.038987  -0.000059
    126      -0.065039  -0.043225  -0.035720   0.006715  -0.004142  -0.016931
    127      -0.386161  -0.099561  -0.082303  -0.044435   0.062711  -0.011898
    128       0.211035   0.055671   0.060950  -0.004179  -0.039392   0.008312
    129      -0.038648  -0.014715   0.096074   0.008857   0.054423  -0.019659
    130       0.017512  -0.001449  -0.072988  -0.004010  -0.019835   0.012550
    131       0.029383  -0.027303  -0.018558   0.008673   0.025994  -0.004561
    132      -0.048722  -0.015925   0.119031   0.010241   0.065689  -0.023992
    133      -0.014489  -0.005153   0.005259   0.000651   0.014253  -0.001086
    134       0.035136  -0.027283  -0.021615   0.010318   0.026071  -0.005440
    135      -0.035126  -0.004728   0.056583   0.002779   0.031324  -0.010356
    136      -0.041026  -0.002609   0.074282   0.003072   0.034254  -0.012657
    137       0.007287   0.008079  -0.012502  -0.002575  -0.016151   0.000816
    138      -0.017502   0.004872  -0.017893  -0.004963  -0.004438   0.005876
    139      -0.038068   0.002977   0.050638  -0.000492   0.019634  -0.006345
    140      -0.011277   0.025268  -0.011936  -0.010030  -0.038713   0.009168
    141      -0.007585  -0.000860  -0.031801  -0.003280  -0.001762   0.006903
    142      -0.002076   0.000340  -0.033268  -0.002993  -0.006447   0.007226
    143       0.011282  -0.013994  -0.000629   0.005814   0.016957  -0.001411
    144      -0.025920  -0.009370   0.042218   0.003705   0.033023  -0.008663
    145       0.021243   0.000196  -0.091373  -0.005684  -0.026466   0.016507
    146       0.029320  -0.035585   0.005029   0.014017   0.045212  -0.010857
    147      -0.073463  -0.021086   0.187519   0.015068   0.097159  -0.035802
    148      -0.021262  -0.008060   0.027315   0.002762   0.025974  -0.004643
    149       0.046547  -0.035187  -0.030072   0.013559   0.033246  -0.003552
    150      -0.041324  -0.002627   0.072348   0.002911   0.033726  -0.012883
    151      -0.061728  -0.004345   0.142849   0.007531   0.058103  -0.025611
    152      -0.004268   0.027054  -0.009272  -0.009112  -0.038824   0.003618
    153      -0.007448   0.015021  -0.064435  -0.011108  -0.033187   0.016747
    154      -0.057797   0.007629   0.091911  -0.000452   0.027464  -0.011774
    155      -0.041006   0.062870  -0.011699  -0.024899  -0.087364   0.020729
    156       0.016687   0.002971  -0.102480  -0.007866  -0.031240   0.020320
    157       0.005554   0.001640  -0.056694  -0.004498  -0.016095   0.012070
    158       0.004110  -0.014477   0.012565   0.006837   0.023176  -0.000955
    159      -0.022435  -0.009184   0.035215   0.003307   0.030421  -0.007502
    160       0.035145   0.006291  -0.143515  -0.010891  -0.050367   0.027117
    161       0.032572  -0.045698   0.034426   0.019752   0.066308  -0.019168
    162      -0.080974   0.038733  -0.021787  -0.026614  -0.059261   0.021576
    163      -0.007268   0.036060   0.099444  -0.001569  -0.024694  -0.010059
    164      -0.011035   0.022799   0.033927  -0.003356  -0.012043  -0.005463
    165      -0.070943   0.035939  -0.040369  -0.023617  -0.048730   0.015487
    166       0.007824  -0.002498  -0.009635   0.002057  -0.000985   0.009222
    167      -0.007974  -0.010768   0.058018   0.007411   0.028258   0.000609
    168      -0.000591  -0.000064  -0.000618  -0.000120  -0.000450   0.007318
    169       0.003942   0.004967   0.001617  -0.002026  -0.017145   0.152537
    170      -0.001806  -0.002033  -0.001074   0.000621   0.005594  -0.044431
    171      -0.000663  -0.000013  -0.000757  -0.000213  -0.001081   0.014670
    172       0.003729   0.003855   0.001372  -0.001448  -0.012160   0.102861
    173      -0.001522  -0.001640  -0.000630   0.000563   0.004601  -0.036431
    174      -0.000707   0.000071  -0.000634  -0.000219  -0.001254   0.015725
    175       0.003463   0.004971   0.001762  -0.001919  -0.016380   0.144510
    176      -0.001174  -0.001990  -0.000392   0.000791   0.006247  -0.055657
    177      -0.000725  -0.000025  -0.000261  -0.000029  -0.000090   0.002149
    178       0.000168   0.001092   0.000361  -0.000482  -0.003894   0.037147
    179       0.001018   0.000630   0.000602  -0.000173  -0.002165   0.016694
    180      -0.000670  -0.000177  -0.000071   0.000123   0.000930  -0.009154
    181      -0.001799  -0.002842  -0.000897   0.000956   0.008452  -0.073955
    182       0.002179   0.003317   0.001075  -0.001315  -0.011538   0.104590
    183      -0.000622  -0.000152  -0.000231   0.000061   0.000608  -0.004947
    184       0.001287   0.000999   0.000433  -0.000563  -0.004800   0.044132
    185       0.000018   0.000649  -0.000249  -0.000382  -0.002901   0.030430
    186      -0.000267  -0.000049  -0.000308  -0.000049   0.000062   0.003161
    187       0.001653   0.000116  -0.000268  -0.000251  -0.001078   0.002349
    188      -0.000079   0.000656   0.000462  -0.000066  -0.001477   0.017443
    189      -0.001648   0.000394  -0.000391  -0.000262  -0.000196   0.011517
    190       0.001182  -0.000551  -0.000311   0.000227   0.002857  -0.033444
    191       0.000892   0.001058   0.001514   0.000557   0.002389  -0.019660
    192      -0.001946   0.000462  -0.000027  -0.000113   0.000199   0.007481
    193       0.002029  -0.003101   0.001046   0.001971   0.013923  -0.145780
    194       0.001610  -0.000400   0.002173   0.001358   0.007321  -0.075826
    195      -0.001686  -0.000087  -0.000634  -0.000231  -0.000395   0.010253
    196       0.002748  -0.004338   0.001266   0.002369   0.016630  -0.165428
    197       0.001842  -0.000627   0.002552   0.001627   0.008505  -0.083422
    198      -0.000346   0.000145   0.000364   0.000345   0.001048  -0.009966
    199      -0.001830  -0.003561  -0.001333   0.000964   0.008599  -0.066544
    200      -0.000453   0.000524   0.000736   0.000382   0.003022  -0.021819
    201      -0.000603   0.000247  -0.000133  -0.000202  -0.000252   0.005975
    202      -0.002663  -0.001645  -0.002278   0.000416   0.007756  -0.055240
    203      -0.001420   0.000947  -0.000075   0.000158   0.002977  -0.013880
    204      -0.001796   0.000547   0.000656   0.000194   0.001430  -0.002288
    205      -0.002027  -0.002608   0.000491   0.001493   0.011699  -0.116568
    206      -0.000164  -0.000811  -0.000166   0.000229   0.002943  -0.035084
    207      -0.001537  -0.000661  -0.000257  -0.000024   0.001880  -0.006085
    208      -0.005157   0.001187  -0.002387  -0.000967  -0.003611   0.033747
    209      -0.001862   0.000478  -0.002928  -0.001559  -0.006339   0.054747
    210      -0.001878  -0.001693  -0.001599  -0.000415   0.001389  -0.003535
    211      -0.000190   0.003026  -0.001871  -0.001369  -0.009959   0.089652
    212       0.000595   0.001717  -0.002144  -0.001586  -0.008966   0.079201
    213      -0.002247  -0.001315  -0.002271  -0.000828  -0.000908   0.016660
    214       0.004050  -0.001146   0.000784   0.001068   0.005277  -0.059233
    215       0.002475   0.000340   0.001091   0.000462   0.001502  -0.017278
    216       0.000130  -0.000342   0.002542   0.001859   0.005665  -0.053600
    217      -0.004745  -0.001252  -0.001058  -0.000708  -0.004992   0.066006
    218      -0.002346   0.001435  -0.001090  -0.001338  -0.005024   0.061128
    219       0.001511  -0.001261   0.000590   0.000369   0.000898   0.000057
    220      -0.015011   0.004173  -0.008067  -0.001704  -0.004684   0.031981
    221      -0.007071   0.000914  -0.002660  -0.000938  -0.005661   0.035765
    222      -0.000996  -0.000668   0.000217   0.000223   0.002907  -0.016701
    223      -0.010986   0.003195  -0.005227  -0.002768  -0.012758   0.127874
    224      -0.004867   0.000542  -0.005608  -0.002935  -0.011993   0.112689
    225      -0.001686  -0.002602  -0.002332  -0.000517   0.002035  -0.012843
    226      -0.000295   0.007516  -0.003905  -0.003708  -0.027103   0.254533
    227       0.000738   0.003598  -0.004064  -0.003112  -0.018864   0.171570
    228      -0.000845   0.000020  -0.000822  -0.000257  -0.001211   0.014748
    229       0.004040   0.006519   0.001612  -0.002730  -0.022434   0.203505
    230      -0.002828  -0.002995  -0.001685   0.000833   0.007716  -0.064114
    231      -0.000629  -0.000120  -0.000059   0.000103   0.000746  -0.007318
    232       0.000660  -0.000171   0.000038  -0.000197  -0.001682   0.018135
    233       0.000424   0.001318  -0.000318  -0.000687  -0.005101   0.051060
    234      -0.000627  -0.000279   0.000205   0.000267   0.001824  -0.019671
    235      -0.005276  -0.007874  -0.002610   0.002861   0.024964  -0.220482
    236       0.004463   0.006610   0.002217  -0.002554  -0.022309   0.200016
    237      -0.000729  -0.000085  -0.000141   0.000054   0.000464  -0.004041
    238      -0.001393   0.000023  -0.000104  -0.000050  -0.000054   0.005379
    239       0.002147   0.001265   0.001240  -0.000281  -0.003606   0.024686
    240      -0.000739   0.000027  -0.000816  -0.000248  -0.001304   0.017285
    241       0.004248   0.006572   0.002245  -0.002523  -0.021508   0.189634
    242      -0.001624  -0.002905  -0.000356   0.001219   0.009534  -0.086612
    243       0.000335  -0.000176  -0.000341   0.000033   0.000221   0.000881
    244       0.000119  -0.001145  -0.000673   0.000072   0.002669  -0.029498
    245       0.000109  -0.000144   0.000233   0.000222   0.000619  -0.001826
    246       0.000262   0.000001  -0.000294  -0.000050  -0.000311   0.005695
    247       0.001337  -0.001324  -0.001285  -0.000040   0.000558  -0.011899
    248      -0.000945   0.000220   0.000186  -0.000001  -0.000432   0.009424
    249      -0.004485   0.001283  -0.002598  -0.001261  -0.003494   0.061168
    250       0.001767   0.000997  -0.000628  -0.000844  -0.005729   0.044864
    251       0.000279   0.000235   0.001455   0.001082   0.007162  -0.062792
                 36         37         38         39         40         41    
      0       0.011478  -0.040671   0.010291   0.005011  -0.011436   0.030469
      1       0.028746  -0.035946   0.041107   0.003528  -0.050481  -0.050640
      2      -0.015446   0.000618  -0.031904   0.006096  -0.009411  -0.001369
      3       0.008153  -0.039040   0.007299   0.005098  -0.004677   0.040183
      4      -0.004909  -0.053781  -0.003279   0.009761   0.012313   0.025866
      5      -0.011406  -0.005848  -0.024546   0.003362  -0.012347   0.004789
      6       0.020113  -0.040337   0.025591  -0.003857  -0.060906   0.082079
      7      -0.018162  -0.106122  -0.017553   0.022738   0.078618  -0.002314
      8      -0.019938  -0.034632  -0.037618   0.014881   0.046971  -0.024370
      9      -0.006680  -0.030221  -0.004287   0.006077  -0.002098   0.045073
     10       0.005047  -0.050586  -0.000271   0.005755   0.032499  -0.004143
     11      -0.002343  -0.008951  -0.021961   0.005574   0.002825  -0.005133
     12      -0.003662  -0.025984  -0.006264   0.002931  -0.005772   0.060772
     13       0.005770  -0.003407   0.011558  -0.004159   0.011508  -0.010982
     14      -0.012684  -0.008616  -0.023130  -0.000097  -0.016971   0.034402
     15      -0.003878  -0.029934  -0.005189   0.002913   0.001813   0.049194
     16      -0.006062   0.041384   0.028793  -0.003370  -0.012868   0.024689
     17      -0.019345   0.011731  -0.021288   0.002731  -0.020113   0.039764
     18      -0.038264  -0.025935   0.028506   0.007869   0.017082  -0.030154
     19       0.002952  -0.034934  -0.011388   0.005221   0.016369   0.002463
     20      -0.009758  -0.024476  -0.018021   0.007419   0.020584  -0.045919
     21      -0.002818   0.014110   0.033673  -0.005313  -0.018731  -0.011078
     22      -0.003833  -0.047375  -0.017988   0.005883   0.009347   0.005284
     23       0.007659  -0.012040   0.004802  -0.000253   0.002819  -0.025995
     24       0.006837  -0.034149   0.022922   0.006089  -0.005526   0.049139
     25      -0.004079  -0.077672  -0.011574   0.013942   0.038495   0.039146
     26      -0.005598   0.031494   0.000512  -0.007752  -0.027454  -0.032139
     27       0.003318   0.007484   0.036210  -0.004090  -0.022606  -0.026359
     28      -0.019414  -0.025829  -0.015133  -0.002330  -0.018972  -0.031781
     29       0.036352  -0.014714   0.032327  -0.003337  -0.005722  -0.054053
     30       0.013477   0.009479   0.041295  -0.000742  -0.018371  -0.009515
     31      -0.007598  -0.040683  -0.009548  -0.019041  -0.063376  -0.174298
     32       0.031919  -0.020695   0.032986  -0.011069  -0.019962  -0.113072
     33       0.006082  -0.009952   0.033159  -0.000914  -0.027360  -0.035126
     34       0.001067   0.042979  -0.004735  -0.015546  -0.013726  -0.049930
     35       0.011215   0.019659   0.020695  -0.008308   0.007603  -0.037139
     36      -0.014396  -0.017028   0.023559  -0.000909  -0.035511  -0.035485
     37      -0.010651   0.081196  -0.012988  -0.010712   0.009104   0.018136
     38       0.013086   0.037264   0.020262  -0.005602   0.019445  -0.009682
     39      -0.012059  -0.021445   0.028609  -0.002547  -0.039517  -0.054445
     40      -0.024138   0.085907  -0.022864  -0.001236   0.034375   0.106466
     41       0.031391   0.039433   0.032773  -0.002708   0.026574   0.013728
     42       0.017660  -0.008798   0.035992  -0.004482  -0.030736  -0.076660
     43       0.020340   0.032494   0.015012  -0.002828   0.027835   0.088303
     44      -0.022110   0.018674  -0.003848   0.000904   0.022552   0.067708
     45       0.006289   0.004267   0.006202  -0.003259  -0.022026  -0.051813
     46       0.015904  -0.023708   0.019425   0.003907   0.017410   0.089369
     47      -0.042667  -0.007060  -0.029053   0.008161   0.016417   0.091727
     48      -0.022456   0.024466  -0.002087  -0.002643  -0.023281  -0.005161
     49       0.010697  -0.093277   0.021365   0.002075  -0.044300  -0.069554
     50      -0.039151  -0.039905  -0.025800   0.006112  -0.008536   0.015991
     51      -0.035765   0.009040  -0.007381   0.000248  -0.027748   0.009581
     52      -0.005319  -0.023018   0.001232  -0.003542  -0.040216  -0.085009
     53      -0.007296  -0.009077  -0.001705  -0.000233  -0.001860  -0.029107
     54       0.003229   0.071131  -0.008276  -0.017974   0.064729  -0.013741
     55       0.001138  -0.003724  -0.056339   0.002142   0.005200  -0.026888
     56       0.005314  -0.040051   0.024827  -0.003779   0.076990   0.015244
     57       0.000253   0.066373  -0.024156   0.004663   0.071157  -0.096983
     58      -0.035750   0.171104  -0.049024  -0.009951  -0.087126   0.079268
     59      -0.006578  -0.085291  -0.002139   0.003798  -0.080227   0.121891
     60      -0.019532   0.076554  -0.094686   0.013722   0.038297  -0.060356
     61       0.040136   0.029536   0.088615  -0.010864   0.006993   0.023331
     62       0.034358   0.139606   0.056711  -0.013580  -0.019036  -0.012907
     63       0.007757  -0.009414   0.003919   0.002622  -0.010639   0.057133
     64       0.012622   0.028899   0.046588  -0.018135   0.004580  -0.024352
     65      -0.022837  -0.010750  -0.014763  -0.007198  -0.016560   0.032673
     66       0.006567  -0.027480   0.026934   0.004370  -0.011472   0.042953
     67      -0.003774  -0.113204  -0.004231   0.025819   0.074697   0.083582
     68      -0.007447   0.086224   0.019308  -0.023375  -0.069010  -0.089590
     69       0.008577  -0.095942   0.019915   0.024591   0.051737   0.110985
     70      -0.004762  -0.067339  -0.004374   0.009909   0.030031   0.014583
     71      -0.005356   0.019300   0.008667  -0.005439  -0.014293  -0.038428
     72       0.006935  -0.049529   0.013292   0.001918  -0.032116   0.072371
     73      -0.052877  -0.159038  -0.048382   0.047599   0.202509  -0.070032
     74      -0.050229  -0.050204  -0.066900   0.026311   0.102575  -0.035727
     75       0.065933   0.022341   0.067331  -0.032238  -0.192285   0.134877
     76      -0.013590  -0.097292  -0.013496   0.018828   0.049092   0.022784
     77      -0.022003  -0.041609  -0.039949   0.018244   0.082866  -0.062586
     78      -0.056135  -0.036050   0.033313   0.012346   0.033664  -0.060711
     79       0.002790  -0.010009  -0.004095  -0.000706   0.001050  -0.019973
     80      -0.062625  -0.054190  -0.006644   0.020722   0.067227  -0.135120
     81      -0.083270  -0.051276   0.036971   0.019129   0.058222  -0.108647
     82      -0.001541  -0.061027  -0.041921   0.015038   0.031153   0.032923
     83       0.023010  -0.006078  -0.023489  -0.000757  -0.009219   0.009451
     84       0.323758   0.241589  -0.180104   0.008427   0.033745  -0.089229
     85      -0.205975   0.112878   0.177980  -0.019228   0.018915  -0.027760
     86      -0.201009   0.027918   0.116290  -0.010092  -0.016091   0.006864
     87       0.111877   0.134264  -0.119863   0.010816   0.033916  -0.064901
     88       0.336927   0.091165   0.160101  -0.032739  -0.047713   0.113141
     89       0.434756   0.326956  -0.041712  -0.019732  -0.024450  -0.044132
     90      -0.504287  -0.038121  -0.079704   0.031543   0.086268  -0.128565
     91       0.032773  -0.029415   0.022784   0.000980   0.023245   0.010212
     92      -0.092206   0.215891   0.184009  -0.030506  -0.035257  -0.008286
     93      -0.006335   0.047199  -0.004662  -0.001699  -0.013001  -0.000313
     94      -0.084623   0.230282   0.033074  -0.049146  -0.432425   0.354576
     95      -0.000163  -0.178633   0.013448   0.005739  -0.152188   0.271518
     96      -0.040539   0.233151  -0.006702  -0.023698  -0.095988  -0.033636
     97      -0.022905   0.257871  -0.132392   0.005383   0.080493  -0.063419
     98      -0.007633   0.078135  -0.090758   0.010350   0.047055  -0.016725
     99       0.040938   0.035846  -0.088913   0.037475   0.398551  -0.408252
    100      -0.034743   0.262466  -0.105047  -0.004899  -0.011458   0.009102
    101      -0.007514  -0.241583   0.091756  -0.004102  -0.202196   0.234686
    102      -0.000973  -0.028766  -0.000256   0.004934   0.000465   0.047643
    103      -0.003854   0.062332   0.045529  -0.000062  -0.025633   0.046149
    104      -0.008126   0.018448  -0.002223   0.004894  -0.025932   0.030348
    105      -0.096101   0.161345   0.289713  -0.071147   0.309678   0.037544
    106      -0.096500   0.075243   0.224960  -0.034878   0.098822  -0.018786
    107       0.062991  -0.091442  -0.146680   0.025552  -0.050028  -0.010072
    108       0.139369   0.017395  -0.443158   0.034684  -0.153751  -0.091974
    109       0.023245  -0.044844  -0.107289   0.013280  -0.013316  -0.013503
    110       0.077797  -0.125714  -0.171393   0.028780  -0.009006   0.019931
    111      -0.025780   0.085028   0.083934  -0.030082   0.116923   0.002553
    112       0.080019   0.004801  -0.325523   0.023787  -0.081256  -0.083102
    113      -0.121600   0.070370   0.409076  -0.068863   0.365057   0.075139
    114       0.041318  -0.012790   0.067313  -0.007615  -0.036016  -0.121984
    115       0.031588   0.040625   0.027431  -0.005765   0.043122   0.129601
    116      -0.024202   0.023453  -0.007880   0.000122   0.030806   0.098443
    117       0.005727  -0.000384  -0.012618  -0.000692  -0.001373  -0.014262
    118      -0.002614   0.002159   0.009087   0.000986   0.000235   0.018404
    119      -0.010629  -0.000709  -0.014408   0.004968   0.003683   0.032816
    120      -0.040800   0.047806  -0.011869  -0.003015  -0.019049   0.027413
    121       0.019621  -0.184273   0.029003   0.007398  -0.082402  -0.161658
    122      -0.056317  -0.075673  -0.032314   0.009335  -0.030704  -0.008882
    123       0.007491  -0.074897  -0.001929   0.009023  -0.003681   0.064186
    124       0.053091  -0.036418   0.068150   0.001885  -0.089412  -0.115093
    125       0.026309  -0.031374   0.007802   0.006290  -0.076601  -0.092298
    126       0.031250  -0.024657   0.041113   0.002232  -0.049434  -0.015917
    127       0.060033  -0.063721   0.067307   0.005138  -0.095491  -0.128575
    128      -0.047812   0.026145  -0.060292   0.004656   0.038900   0.078050
    129       0.043632  -0.020275  -0.016379   0.003897   0.039007   0.048943
    130      -0.020482   0.026797   0.000836  -0.003305  -0.013517  -0.024750
    131       0.015704   0.016976   0.000216  -0.003593   0.005366  -0.004355
    132       0.053109  -0.025849  -0.022597   0.005277   0.051401   0.062577
    133       0.008579   0.006372  -0.014488   0.001189   0.017963   0.014705
    134       0.017666   0.016201   0.005392  -0.005226   0.002072  -0.029196
    135       0.024001  -0.010213  -0.018756   0.003475   0.031153   0.037856
    136       0.027731  -0.017360  -0.020857   0.004489   0.036418   0.049374
    137      -0.012190  -0.003206   0.006442  -0.003082  -0.015276  -0.022489
    138      -0.006894   0.010854  -0.016037   0.002059   0.012645   0.016708
    139       0.015628  -0.011286  -0.019871   0.004722   0.030194   0.047163
    140      -0.028273  -0.007404   0.007455   0.001617  -0.021203   0.000242
    141      -0.005500   0.017458  -0.014169   0.001027   0.011861   0.008172
    142      -0.007918   0.015089  -0.007446   0.000040   0.004423   0.002014
    143       0.013874   0.006827   0.004008   0.000268   0.006983  -0.003531
    144       0.024569  -0.004097  -0.019758   0.003334   0.034007   0.039288
    145      -0.026416   0.032615  -0.001242  -0.003398  -0.014171  -0.028940
    146       0.032999   0.011038   0.000580  -0.003550   0.014632  -0.010890
    147       0.080176  -0.043925  -0.034572   0.009854   0.078975   0.099237
    148       0.018731   0.001003  -0.018157   0.003148   0.027155   0.024290
    149       0.023956   0.021469   0.007966  -0.003702   0.001829  -0.046006
    150       0.026913  -0.016794  -0.019309   0.004077   0.033101   0.042361
    151       0.049925  -0.040218  -0.022951   0.006706   0.050782   0.073092
    152      -0.028020  -0.014602   0.006562  -0.002390  -0.025991  -0.029952
    153      -0.030571   0.021218  -0.011097   0.000973  -0.004873  -0.000162
    154       0.023850  -0.025852  -0.023786   0.007429   0.038957   0.068288
    155      -0.063417  -0.022372   0.008904   0.006418  -0.040074   0.016909
    156      -0.030963   0.037989  -0.004233  -0.002131  -0.012667  -0.028684
    157      -0.016057   0.022114  -0.004111  -0.000669  -0.003145  -0.009983
    158       0.020846   0.004378   0.003106   0.003369   0.015219   0.004454
    159       0.022279  -0.002735  -0.019717   0.003047   0.031699   0.034189
    160      -0.047461   0.046527  -0.001356  -0.004806  -0.027256  -0.049282
    161       0.050867   0.001403   0.000003  -0.003472   0.020850  -0.014126
    162      -0.064370   0.019727  -0.040014   0.002726  -0.023931   0.058842
    163      -0.012498  -0.066878  -0.006652   0.000605  -0.071557  -0.157822
    164      -0.002610  -0.029469   0.003957   0.000784  -0.015384  -0.071304
    165      -0.054528   0.024890  -0.035546  -0.001718  -0.031531  -0.055069
    166       0.002877   0.002175   0.006237   0.003034  -0.013200  -0.042825
    167       0.027064  -0.014414  -0.004496   0.008223   0.003061  -0.016092
    168       0.002653   0.002426   0.003381   0.075840  -0.000950  -0.000291
    169       0.042621  -0.020060  -0.005761  -0.104375   0.002825   0.002301
    170      -0.011999   0.008370   0.004234   0.092899  -0.001592  -0.000816
    171       0.004895   0.002471   0.004106   0.093937  -0.001058  -0.000340
    172       0.028417  -0.013403  -0.003830  -0.064782   0.001237   0.001369
    173      -0.010004   0.004911   0.001515   0.028263  -0.000418  -0.000278
    174       0.005035   0.001542   0.003255   0.075683  -0.000793  -0.000309
    175       0.040082  -0.020665  -0.007346  -0.142479   0.003234   0.002366
    176      -0.015866   0.005912   0.000668   0.011296  -0.000692  -0.000506
    177       0.000664   0.000395   0.000507   0.010723  -0.000071  -0.000357
    178       0.010331  -0.005855  -0.002637  -0.053449   0.001318   0.000333
    179       0.004111  -0.004458  -0.003000  -0.059446   0.000762   0.000875
    180      -0.002784   0.000383  -0.000662  -0.017946   0.000148  -0.000353
    181      -0.020537   0.010365   0.003338   0.070344  -0.001684  -0.000977
    182       0.029053  -0.014524  -0.004788  -0.089373   0.002284   0.001701
    183      -0.001369   0.001094   0.000546   0.010110  -0.000188  -0.000388
    184       0.012521  -0.005674  -0.001498  -0.023194   0.000829   0.001411
    185       0.008812  -0.001616   0.001281   0.037282  -0.000194  -0.000091
    186       0.001084   0.000999   0.000150   0.002024   0.000114  -0.000452
    187       0.000137   0.001947   0.001428   0.052869  -0.001687  -0.000037
    188       0.005100  -0.003792  -0.001700  -0.048119   0.001288   0.000348
    189       0.002797  -0.000275  -0.000973  -0.006741   0.000138  -0.001795
    190      -0.009753   0.006638   0.003162   0.078401  -0.002397  -0.001082
    191      -0.004994   0.000125   0.000233  -0.029840   0.000550  -0.001626
    192       0.001647  -0.001511  -0.001709  -0.043284   0.001242  -0.001766
    193      -0.041991   0.011103  -0.001809  -0.073547  -0.000988  -0.000767
    194      -0.021228   0.001803  -0.002202  -0.111425   0.001385  -0.000114
    195       0.002269  -0.000044  -0.000638  -0.007709   0.000396  -0.001467
    196      -0.047255   0.012196  -0.003133  -0.091136  -0.000262   0.000152
    197      -0.023276   0.001206  -0.003191  -0.133528   0.002137  -0.000042
    198      -0.003274  -0.001241  -0.001286  -0.055642   0.001174  -0.000483
    199      -0.018558   0.007623   0.001011   0.056838   0.000100   0.000212
    200      -0.005315  -0.000171  -0.000249  -0.024195   0.001128   0.000052
    201       0.001281  -0.001186  -0.002303  -0.045573   0.000580  -0.000240
    202      -0.014406   0.020080   0.014913   0.360246  -0.006460  -0.006217
    203      -0.002868   0.006558   0.006244   0.137065  -0.002251  -0.004109
    204      -0.000962  -0.001974  -0.002372  -0.072730   0.001885  -0.002476
    205      -0.034113   0.006077  -0.004023  -0.116431   0.000966  -0.000013
    206      -0.010402   0.002512  -0.000827  -0.023461  -0.000271   0.001136
    207      -0.002201   0.001819  -0.001496  -0.020610   0.000419  -0.002418
    208       0.008204  -0.002870   0.000001   0.019206   0.000620  -0.000367
    209       0.014523   0.000688   0.002470   0.114178  -0.002144   0.000836
    210      -0.001876   0.004956  -0.000340   0.041416  -0.001036  -0.001672
    211       0.024963  -0.004593   0.003426   0.075009  -0.001171  -0.002180
    212       0.022152  -0.001283   0.003649   0.114223  -0.002284  -0.000062
    213       0.003619   0.004427   0.000505   0.072970  -0.001588  -0.001738
    214      -0.016822   0.004772  -0.000750  -0.051107  -0.000787  -0.000916
    215      -0.004539   0.000029  -0.000822  -0.053149   0.000481  -0.000395
    216      -0.015496  -0.002767  -0.001565  -0.121655   0.003394  -0.000197
    217       0.018589  -0.013154  -0.004862  -0.043503   0.004356   0.004176
    218       0.017862  -0.005915  -0.002397  -0.004486   0.000969   0.000288
    219      -0.001673  -0.001776  -0.004576  -0.039046   0.000028   0.000095
    220       0.012297   0.020673   0.023404   0.344493  -0.004392  -0.011674
    221       0.008778   0.003194   0.006301   0.143921  -0.003223  -0.002095
    222      -0.005106   0.001884  -0.001847  -0.040317   0.000641  -0.002499
    223       0.034045  -0.009802   0.001090   0.090846   0.001391   0.000201
    224       0.030300   0.000382   0.004407   0.221776  -0.003387   0.001269
    225      -0.004802   0.007690   0.000208   0.075663  -0.002133  -0.001005
    226       0.072003  -0.013759   0.008969   0.215155  -0.002691  -0.004207
    227       0.048269  -0.004314   0.007581   0.233108  -0.004260  -0.000658
    228       0.004930   0.002531   0.004312   0.097162  -0.001162  -0.000153
    229       0.057021  -0.025609  -0.006500  -0.117166   0.003875   0.001961
    230      -0.017189   0.012937   0.007208   0.156703  -0.002862  -0.000678
    231      -0.002277   0.000175  -0.000731  -0.019201   0.000194  -0.000360
    232       0.005501  -0.001792   0.000087   0.008075   0.000328   0.001527
    233       0.014880  -0.002347   0.002654   0.071997  -0.000589  -0.000219
    234      -0.006108  -0.000289  -0.002448  -0.059935   0.000564  -0.000275
    235      -0.061346   0.030841   0.010082   0.203238  -0.004956  -0.003327
    236       0.055606  -0.027992  -0.009321  -0.179080   0.004455   0.003245
    237      -0.001259   0.000222  -0.000343  -0.010031   0.000129  -0.000393
    238       0.001449  -0.002175  -0.002132  -0.050556   0.001283  -0.000591
    239       0.005867  -0.007596  -0.005488  -0.113198   0.001290   0.001452
    240       0.005710   0.002601   0.004597   0.105850  -0.001193  -0.000393
    241       0.052455  -0.027808  -0.010513  -0.208433   0.004660   0.003261
    242      -0.024808   0.008394   0.000165  -0.003392  -0.000833  -0.000910
    243       0.000638   0.001750   0.000316   0.000949   0.000187  -0.000258
    244      -0.009486   0.004685   0.000077   0.032713  -0.001893  -0.000779
    245      -0.000355  -0.001336  -0.002103  -0.059290   0.001295   0.000288
    246       0.001883   0.000758  -0.000374  -0.013587   0.000425  -0.000201
    247      -0.003244   0.007302   0.005559   0.149037  -0.003111   0.000427
    248       0.002888  -0.002002   0.000102  -0.002119   0.000501   0.000071
    249       0.017557   0.004466   0.006668   0.210868  -0.002922  -0.005365
    250       0.011796  -0.002754  -0.000169   0.027295  -0.000956   0.000847
    251      -0.016892   0.005928   0.002531   0.012495  -0.000549  -0.003110
                 42         43         44         45         46         47    
      0       0.006889   0.011145   0.001907   0.051962  -0.026935  -0.003387
      1      -0.076918   0.098158   0.023057   0.130454   0.002359   0.002521
      2      -0.005375   0.043512   0.013979   0.034372   0.017865   0.004327
      3       0.017641  -0.014221  -0.004580   0.006666  -0.001593  -0.004702
      4       0.007427   0.032123   0.005627   0.049210   0.031211  -0.000630
      5       0.000795   0.013173   0.009162  -0.016884   0.037908   0.001090
      6       0.046654  -0.044616  -0.015703  -0.049497   0.010238  -0.001922
      7      -0.040014   0.017466  -0.002655   0.084397   0.062676  -0.003568
      8      -0.043773   0.010685   0.002123   0.028941   0.077397  -0.000082
      9       0.002951  -0.045470  -0.019822   0.007240   0.028790   0.000445
     10      -0.002513  -0.011963  -0.003497  -0.053273   0.022170  -0.005081
     11      -0.016024   0.008646   0.002863  -0.014544   0.073207  -0.000414
     12       0.013151  -0.059781  -0.022262   0.001955   0.052438   0.001202
     13      -0.009228   0.001613   0.000204  -0.037876   0.024324  -0.003371
     14       0.020482   0.025684   0.013335   0.010113   0.015999   0.001159
     15       0.021410  -0.030726  -0.004374   0.016785  -0.016922  -0.003429
     16      -0.017335  -0.036774  -0.007088   0.002148  -0.009588  -0.001974
     17       0.018608   0.022766   0.011045   0.031701  -0.015725   0.001947
     18      -0.135234  -0.110729  -0.048597   0.094824  -0.144750   0.001569
     19       0.012819   0.002117   0.001650  -0.051682   0.002808  -0.000769
     20      -0.069099  -0.046623  -0.014930  -0.034240   0.038805  -0.005253
     21      -0.025669   0.006693  -0.000524   0.020416  -0.036273   0.001348
     22       0.037605   0.008439   0.005267  -0.078199  -0.034196   0.001974
     23      -0.008682  -0.026372  -0.004138  -0.082696   0.021872  -0.003959
     24       0.025115   0.048301   0.012446   0.059943   0.002085  -0.000069
     25       0.050192   0.073201   0.019545   0.056556   0.035217   0.002746
     26      -0.030997  -0.058136  -0.012708  -0.090334   0.001577  -0.003594
     27      -0.029421   0.042017   0.012306  -0.014307  -0.000076   0.000742
     28       0.031138  -0.009600  -0.000046  -0.075081  -0.122143   0.006736
     29      -0.001670   0.000513   0.001316  -0.054516  -0.027055   0.000758
     30      -0.052181   0.064986   0.021338  -0.059884   0.041615  -0.002342
     31       0.111199  -0.063512  -0.018886   0.010251  -0.096908   0.006456
     32       0.037009  -0.033042  -0.011947   0.008588  -0.064574   0.004103
     33      -0.031980   0.056230   0.018979  -0.066972  -0.009320   0.001385
     34       0.038359  -0.018268  -0.005236   0.059636   0.068408  -0.002900
     35       0.005034  -0.016214  -0.008265   0.047977  -0.034003   0.003344
     36      -0.023660   0.060503   0.020666  -0.061004  -0.053775   0.005018
     37       0.007483  -0.000429  -0.000206   0.050813   0.065455  -0.002483
     38      -0.010866  -0.008444  -0.005549   0.041620  -0.020427   0.002358
     39      -0.013871   0.053591   0.015957  -0.022095  -0.038191   0.004678
     40      -0.036719   0.029462   0.011681  -0.073874  -0.087297   0.005276
     41      -0.038975   0.016071   0.004650  -0.040726  -0.040518   0.002082
     42      -0.009531   0.037424   0.012710  -0.045575  -0.013256   0.002331
     43      -0.066853   0.070961   0.022243  -0.032524   0.167081  -0.010200
     44      -0.035039   0.013144   0.002666   0.006416   0.005944  -0.000762
     45       0.010578   0.015263   0.007499  -0.019920   0.053445  -0.002460
     46      -0.079943   0.080817   0.022032  -0.110551  -0.012489   0.001351
     47      -0.027773   0.007136   0.002241  -0.036757  -0.041626   0.001574
     48      -0.013175   0.049233   0.019866  -0.048905   0.016372   0.000729
     49       0.004123   0.031786   0.005497  -0.073902  -0.044219   0.003680
     50       0.011719  -0.021641  -0.008064  -0.013343  -0.062987   0.003010
     51      -0.019252   0.056297   0.022722  -0.073867  -0.029873   0.003309
     52       0.043638  -0.007326  -0.003810   0.046032   0.105198  -0.005577
     53       0.018405  -0.027230  -0.010779   0.040459   0.011511  -0.000559
     54       0.081142  -0.077594  -0.024043   0.047279  -0.072310   0.003446
     55       0.030550  -0.063909  -0.015354  -0.090966  -0.040011   0.000885
     56       0.095570   0.013975   0.008973  -0.087512  -0.005044  -0.000531
     57      -0.034986  -0.010767  -0.002765  -0.065970   0.058823  -0.000053
     58       0.009397  -0.027477  -0.006708   0.028440  -0.000564   0.001105
     59       0.043580   0.008678   0.007896   0.040012  -0.003473  -0.003181
     60       0.058848   0.174041   0.059758   0.037235  -0.096102  -0.001422
     61      -0.015816  -0.066249  -0.025358  -0.004571  -0.001732  -0.004246
     62      -0.014901   0.025385   0.006863   0.068123   0.001154   0.001178
     63      -0.011296  -0.097401  -0.046301  -0.011401   0.150481   0.006612
     64      -0.060088  -0.028594  -0.019295   0.016871   0.013757   0.002405
     65       0.017782   0.049984   0.024379   0.065682  -0.102158  -0.000192
     66       0.019328   0.051157   0.013031   0.062646  -0.003273   0.000709
     67       0.101122   0.215368   0.058943   0.205720   0.089861   0.011028
     68      -0.082037  -0.124254  -0.032176  -0.165904  -0.054960  -0.004395
     69       0.085526   0.192324   0.052115   0.225472   0.083791   0.006049
     70       0.011082   0.010591  -0.000694   0.018003   0.026073  -0.002217
     71      -0.056258  -0.081093  -0.022751  -0.073482   0.023865  -0.007658
     72       0.027042  -0.045044  -0.017773  -0.012820   0.029232  -0.001204
     73      -0.137803   0.038546  -0.003243   0.246036   0.107792  -0.006513
     74      -0.078603   0.004072  -0.004706   0.100298   0.123869   0.002880
     75       0.140444  -0.068458  -0.013538  -0.239561  -0.057473  -0.001670
     76      -0.008423   0.034249   0.003980   0.080499   0.053462  -0.001698
     77      -0.088420  -0.020741  -0.008803   0.014360   0.085959  -0.003346
     78      -0.206465  -0.159667  -0.069715   0.144607  -0.222681   0.001280
     79       0.003411   0.031453   0.011386  -0.049802  -0.024540   0.000639
     80      -0.276451  -0.190377  -0.077039   0.108542  -0.188365  -0.005965
     81      -0.313554  -0.234839  -0.101670   0.215813  -0.335705   0.000462
     82       0.023438   0.019238   0.003678  -0.008329   0.067469   0.000532
     83       0.058263   0.042380   0.023080  -0.121464   0.175616  -0.004513
     84       0.142795   0.336548   0.122509   0.072204  -0.193315  -0.003104
     85      -0.044448  -0.027198  -0.019561   0.088282  -0.076730  -0.002970
     86      -0.072882  -0.086555  -0.036554   0.044950   0.068803   0.002401
     87       0.086313   0.220384   0.078334   0.049372  -0.125117  -0.002055
     88      -0.022750  -0.199959  -0.067280   0.007462   0.049039  -0.005054
     89       0.080434   0.207631   0.077548   0.107187  -0.106279  -0.000882
     90       0.010622   0.201747   0.059939   0.036686  -0.105521   0.000563
     91      -0.000891  -0.030509  -0.010775  -0.047846   0.011075  -0.004665
     92      -0.057181  -0.033980  -0.020370   0.148406  -0.024208   0.002454
     93      -0.003707  -0.019685  -0.003908  -0.026698   0.026411  -0.001918
     94       0.077670  -0.073824  -0.016153   0.085858  -0.047392   0.000701
     95       0.103190   0.006850   0.009334   0.131889  -0.079554  -0.008729
     96      -0.038690  -0.053419  -0.012545  -0.103305   0.079933   0.004183
     97      -0.034024  -0.030007  -0.007377  -0.010489   0.019739   0.002692
     98      -0.007270  -0.010802   0.003481  -0.018996   0.027373   0.000231
     99      -0.124195   0.038478   0.006540  -0.157527   0.143212   0.003157
    100      -0.014955  -0.039950  -0.009611   0.002734   0.009022   0.002549
    101       0.083011   0.031214   0.013203   0.082273  -0.017550  -0.005566
    102       0.017937  -0.026963  -0.019833   0.024319  -0.024580  -0.001466
    103      -0.039563  -0.057653  -0.058383   0.055210  -0.034014   0.006585
    104       0.003507   0.039418  -0.021583   0.061147  -0.048285   0.005773
    105       0.373310  -0.053155  -0.010717   0.051826  -0.112594   0.006406
    106       0.120167  -0.025432  -0.001211  -0.083491  -0.012152  -0.001197
    107      -0.053995  -0.001381   0.001218  -0.091217   0.011370  -0.001746
    108      -0.157387  -0.221884  -0.071661   0.046879  -0.102540   0.003680
    109       0.012857  -0.036993  -0.008314  -0.096824  -0.039617   0.001543
    110       0.005537   0.026319   0.009878  -0.098316  -0.010444   0.000592
    111       0.139324  -0.051030  -0.014981   0.047388  -0.070003   0.003588
    112      -0.051151  -0.205438  -0.058830  -0.086708  -0.090629   0.002581
    113       0.433688   0.055728   0.028443  -0.084070  -0.041104   0.002230
    114      -0.017338   0.051844   0.015166  -0.047381  -0.050098   0.006206
    115      -0.103833   0.106945   0.032702  -0.055022   0.250861  -0.016285
    116      -0.048306   0.024027   0.006143  -0.002252   0.054133  -0.004559
    117       0.014144  -0.006983  -0.000786  -0.002789   0.079214  -0.004802
    118      -0.025341   0.028834   0.008483  -0.042880   0.005676  -0.000348
    119      -0.007759   0.004569   0.003460  -0.029649  -0.021309   0.000784
    120      -0.021688   0.057883   0.024196  -0.044461   0.013367   0.001077
    121       0.042724   0.009033  -0.005704  -0.107478  -0.128549   0.008632
    122       0.028100  -0.026430  -0.010422  -0.032047  -0.127304   0.007014
    123       0.041023   0.016474   0.001235   0.057645  -0.021183  -0.003745
    124      -0.145825   0.173792   0.041513   0.217591  -0.016172   0.006038
    125      -0.103254   0.188515   0.048645   0.203353  -0.011906   0.010426
    126      -0.051853   0.073516   0.019008   0.145167  -0.066333  -0.000233
    127      -0.155548   0.209403   0.046743   0.254657  -0.009047   0.007627
    128       0.075974  -0.070302  -0.009709  -0.093743   0.032027  -0.001020
    129      -0.004240  -0.019175  -0.008935   0.003317  -0.005873   0.000074
    130       0.008817   0.000599   0.002542   0.000413   0.003462   0.000138
    131       0.003834  -0.005089  -0.000907  -0.005028  -0.014088   0.001361
    132      -0.000344  -0.033858  -0.014556   0.021356  -0.012308   0.000031
    133       0.013737  -0.029606  -0.009328   0.033686  -0.038805   0.002043
    134       0.015797  -0.016794  -0.005104   0.034514   0.074625  -0.005122
    135       0.005480  -0.028116  -0.010763   0.020348  -0.022460   0.001028
    136       0.004049  -0.032195  -0.012403   0.025527  -0.069343   0.003959
    137       0.002347   0.007878   0.002503  -0.006876   0.027355  -0.001017
    138       0.011985  -0.025739  -0.007645   0.025253  -0.060498   0.003568
    139       0.002524  -0.027388  -0.010035   0.020758  -0.088668   0.005164
    140      -0.018685   0.035120   0.012354  -0.048312  -0.020739   0.001759
    141       0.015855  -0.029152  -0.008554   0.034667  -0.039682   0.002114
    142       0.009074  -0.015151  -0.003808   0.019985  -0.035909   0.002116
    143       0.002025  -0.006501  -0.002194   0.022855   0.055659  -0.004325
    144       0.008465  -0.034935  -0.012901   0.029291  -0.049932   0.002733
    145       0.015876  -0.009047  -0.000212   0.016577  -0.019169   0.001543
    146       0.013195  -0.021539  -0.007977   0.024200   0.043116  -0.002384
    147       0.000286  -0.055515  -0.023629   0.041422  -0.044233   0.001259
    148       0.015509  -0.038478  -0.012805   0.044858  -0.038509   0.001517
    149       0.025246  -0.026838  -0.007681   0.062645   0.138110  -0.010689
    150       0.003461  -0.027111  -0.010965   0.017054  -0.020101   0.000901
    151      -0.006204  -0.028769  -0.013497   0.012386  -0.052681   0.002835
    152       0.003816   0.011486   0.003389  -0.011578   0.020296  -0.000257
    153       0.011305  -0.013773  -0.002274   0.014112  -0.072267   0.004572
    154      -0.004949  -0.025161  -0.010286   0.010674  -0.103331   0.005946
    155      -0.041056   0.070865   0.024892  -0.103808  -0.088805   0.006294
    156       0.019842  -0.015569  -0.001944   0.029606   0.000120  -0.000200
    157       0.010649  -0.011519  -0.001880   0.021450  -0.018658   0.000942
    158       0.002437  -0.014139  -0.005030   0.045788   0.082933  -0.007240
    159       0.011389  -0.036928  -0.013483   0.031526  -0.053199   0.002997
    160       0.027021  -0.015143  -0.000805   0.028557  -0.048338   0.003528
    161       0.017943  -0.029387  -0.012153   0.025908   0.064956  -0.003580
    162      -0.015373   0.048953   0.023263  -0.086181  -0.018416   0.001792
    163       0.090679  -0.037167  -0.014261   0.068221   0.157059  -0.009683
    164       0.036022  -0.037186  -0.015074   0.052694   0.028344  -0.001749
    165       0.052107  -0.028434  -0.002223   0.018937   0.245129  -0.016550
    166       0.015885  -0.004973   0.001281   0.013483   0.108332  -0.007920
    167       0.018067  -0.020496  -0.003073   0.019890   0.005595  -0.001725
    168       0.000817  -0.012550   0.080691   0.000988   0.008177   0.088026
    169      -0.002059  -0.002436   0.026230  -0.000641   0.004272   0.029414
    170       0.001613  -0.006766   0.039765   0.000355   0.002776   0.036925
    171       0.001023  -0.015391   0.100944   0.001113   0.009279   0.102958
    172      -0.000417   0.000448  -0.003946   0.000009  -0.000833  -0.008700
    173       0.000119  -0.001102   0.006850  -0.000286   0.001704   0.010695
    174       0.000825  -0.012888   0.085982   0.000951   0.008507   0.096309
    175      -0.002471   0.004333  -0.017871  -0.000965   0.003007   0.007205
    176       0.000628   0.005376  -0.039144  -0.000350  -0.004592  -0.038895
    177       0.000062   0.000089   0.002280   0.000003  -0.001408  -0.008179
    178      -0.001001   0.005358  -0.029250  -0.000948  -0.002516  -0.029586
    179      -0.000462   0.007169  -0.047275  -0.000679  -0.002956  -0.036158
    180      -0.000241   0.005665  -0.035062  -0.000286  -0.005087  -0.048681
    181       0.001740   0.000292  -0.009532   0.000205  -0.002983  -0.014891
    182      -0.001691   0.001230   0.001522  -0.000940   0.002932   0.016155
    183       0.000096   0.000645  -0.003245   0.000020  -0.001870  -0.016155
    184      -0.000584  -0.004032   0.029217  -0.000176   0.006539   0.051053
    185       0.000592  -0.006375   0.042450   0.000055   0.002403   0.033414
    186       0.000174   0.010935  -0.072361  -0.002198  -0.017565  -0.194022
    187       0.002813   0.003931  -0.040422   0.000120  -0.005952  -0.037875
    188      -0.001998  -0.002266   0.022050  -0.000191   0.003000   0.006845
    189       0.001188   0.012671  -0.082942  -0.001983  -0.001207   0.000449
    190       0.002840   0.000713  -0.021728   0.000731  -0.005140  -0.027514
    191      -0.002339  -0.010252   0.072199   0.000949  -0.000411  -0.011341
    192      -0.001847   0.002706   0.000237   0.000240   0.000685   0.013093
    193      -0.000794   0.013808  -0.096679   0.002058  -0.003667  -0.008698
    194      -0.005500  -0.012187   0.095761   0.003461   0.000875  -0.005182
    195      -0.000467   0.004318  -0.013535   0.000486  -0.001058   0.006647
    196      -0.000158   0.020072  -0.139645  -0.000150   0.000851   0.032467
    197      -0.005842  -0.012989   0.106977   0.002853   0.002074   0.004122
    198      -0.003368  -0.008529   0.082007   0.002287  -0.001152  -0.006801
    199       0.002717  -0.001810   0.010462  -0.001415  -0.001953   0.007742
    200      -0.001317  -0.005289   0.020360  -0.001252   0.001693  -0.003221
    201      -0.000184   0.012177  -0.083947  -0.001226   0.002415   0.015260
    202       0.008747  -0.025155   0.132837  -0.001479  -0.005611  -0.022264
    203       0.003216  -0.011318   0.053708  -0.002156  -0.002863  -0.021908
    204      -0.003294  -0.001240   0.035028   0.001387   0.000832   0.013845
    205      -0.002917   0.011857  -0.065993   0.001765   0.003162   0.051055
    206      -0.000648   0.003299  -0.027522   0.000464   0.001548   0.009771
    207       0.000426   0.016718  -0.103054  -0.000010  -0.000297   0.025466
    208      -0.000359  -0.007136   0.063582  -0.002289   0.001305   0.004261
    209       0.005066   0.009598  -0.087075  -0.003433  -0.000871  -0.011249
    210       0.004022   0.029210  -0.202201  -0.001799  -0.001190   0.030756
    211       0.000675  -0.009939   0.073345  -0.000116  -0.003218  -0.031120
    212       0.003801   0.003519  -0.044900  -0.001942  -0.002370  -0.027590
    213       0.005200   0.028285  -0.199287  -0.002238  -0.001978   0.019328
    214      -0.000743   0.013482  -0.090559   0.001581   0.001301   0.038795
    215      -0.002598  -0.001629   0.015375   0.001838   0.001742   0.015158
    216      -0.009628  -0.049169   0.409850   0.008138  -0.007493  -0.057986
    217      -0.001056  -0.016736   0.142526  -0.001384  -0.003624  -0.028531
    218       0.002873   0.024574  -0.204892  -0.006618   0.005210   0.025266
    219       0.004414   0.017818  -0.094521  -0.001502  -0.003409   0.016687
    220      -0.006692  -0.024841   0.159426   0.010881  -0.020710  -0.043672
    221       0.003618   0.000861   0.034579   0.009011  -0.025524  -0.033008
    222      -0.000507   0.014993  -0.088668   0.000629  -0.000312   0.024344
    223       0.000961  -0.020113   0.158972  -0.006107   0.004221   0.003601
    224       0.010057   0.019686  -0.168910  -0.007199  -0.000880  -0.004002
    225       0.006483   0.038440  -0.276718  -0.003015  -0.001728   0.032144
    226       0.002822  -0.026484   0.182278  -0.000475  -0.007204  -0.083732
    227       0.007490   0.002055  -0.048619  -0.003272  -0.005319  -0.058867
    228       0.000941  -0.016930   0.108711   0.001399   0.011307   0.121618
    229      -0.003114  -0.004918   0.052853  -0.000773   0.005884   0.055617
    230       0.002673  -0.015051   0.089265   0.001709   0.008039   0.099328
    231      -0.000266   0.005933  -0.036398  -0.000367  -0.005555  -0.053820
    232      -0.000439  -0.008583   0.058079   0.000066   0.012604   0.102055
    233       0.001177  -0.013340   0.086016   0.000625   0.005504   0.072012
    234      -0.000696   0.013107  -0.083997  -0.000730  -0.009263  -0.094121
    235       0.004540  -0.000090  -0.020067   0.000962  -0.008134  -0.042145
    236      -0.003551   0.001941   0.005407  -0.001465   0.006051   0.031237
    237      -0.000188   0.004295  -0.025287  -0.000272  -0.004555  -0.042135
    238      -0.001223   0.010245  -0.058949  -0.001548  -0.007252  -0.075181
    239      -0.000914   0.014075  -0.094150  -0.000933  -0.007355  -0.087573
    240       0.001177  -0.018246   0.119848   0.001403   0.012183   0.134190
    241      -0.003803   0.009017  -0.042493  -0.001759   0.003573  -0.001647
    242       0.000787   0.012228  -0.085415  -0.000667  -0.011520  -0.101337
    243       0.000123   0.019968  -0.133426  -0.004552  -0.043696  -0.487485
    244       0.003833   0.016178  -0.123694  -0.000265   0.000441   0.046689
    245      -0.001587   0.016456  -0.104605  -0.003755  -0.031605  -0.375276
    246      -0.000084   0.022009  -0.146616  -0.004693  -0.043167  -0.483842
    247       0.004459  -0.002488  -0.001836  -0.000284  -0.016342  -0.152845
    248      -0.001272  -0.019385   0.135760   0.003185   0.035938   0.380560
    249       0.007889   0.007201  -0.073201  -0.006455  -0.002334  -0.006676
    250       0.002480   0.007858  -0.060789  -0.000000  -0.002562  -0.018252
    251      -0.001557  -0.014646   0.093379   0.001099  -0.001409  -0.016494
                 48         49         50         51         52         53    
      0      -0.086449   0.059279   0.025435   0.003350  -0.000704   0.039726
      1       0.052020   0.061528  -0.028984  -0.007833  -0.000002  -0.019095
      2       0.096312  -0.080678  -0.046078   0.004428   0.000635   0.023107
      3      -0.087150   0.104280   0.049811  -0.004195  -0.000417   0.014072
      4       0.004182  -0.036564   0.003544   0.010320  -0.000308   0.025846
      5       0.071615   0.018365  -0.008355  -0.008817   0.000738   0.005676
      6      -0.034308  -0.000100   0.038129  -0.005724   0.000922  -0.097308
      7      -0.027731  -0.020606   0.047875   0.025712  -0.000951   0.084681
      8       0.071749   0.018923   0.023065   0.004370   0.000476   0.015286
      9       0.036832  -0.075949  -0.009824   0.011174   0.000533   0.018896
     10      -0.090771  -0.049530   0.096082   0.016282  -0.000132  -0.022507
     11       0.044627   0.058023   0.049135  -0.006827   0.000801  -0.084497
     12       0.073353  -0.095763  -0.024857   0.016148   0.000110   0.059204
     13      -0.056184   0.034268   0.073075   0.002934  -0.000094  -0.024905
     14       0.029778  -0.059310   0.002934   0.006153   0.000010  -0.035070
     15      -0.054617  -0.042231   0.004800   0.015390  -0.000564   0.099063
     16      -0.033380   0.033772   0.009123  -0.003625   0.000147  -0.003929
     17       0.017577  -0.056158  -0.023358   0.003617   0.000405  -0.011042
     18      -0.078332  -0.056567  -0.075133  -0.010981   0.000335  -0.065141
     19      -0.020337  -0.059854   0.040030   0.002436   0.000544  -0.051469
     20      -0.073029   0.102128   0.078263  -0.004792  -0.000247  -0.068367
     21      -0.003172   0.024651   0.009787  -0.003166   0.000018  -0.006375
     22       0.008647  -0.058110  -0.027323  -0.011415   0.000522  -0.036271
     23      -0.054506   0.099242   0.031825  -0.008247  -0.000707   0.005750
     24       0.005994   0.197313  -0.017357  -0.029226   0.000206  -0.072514
     25       0.076940  -0.027970  -0.051900  -0.004858   0.000449  -0.019506
     26      -0.059982   0.012164   0.058788   0.005989  -0.000626   0.051406
     27       0.008508  -0.018315   0.037541   0.004160  -0.000015   0.002224
     28       0.034265   0.013232  -0.095213  -0.027359   0.000414  -0.032705
     29      -0.007218   0.042610  -0.038921  -0.004069  -0.000661   0.022615
     30      -0.021094   0.027443   0.036318   0.003381  -0.000558   0.019670
     31       0.050225   0.067077  -0.043242  -0.014787  -0.000145   0.013978
     32       0.029137  -0.021207  -0.027797   0.002892  -0.000186   0.019253
     33       0.011435  -0.031614   0.004482  -0.004042   0.000000  -0.003574
     34      -0.003806   0.044088   0.062516   0.025359  -0.000432   0.065536
     35       0.035842  -0.116153   0.016454   0.017339   0.000616   0.003832
     36       0.050102  -0.077775   0.015042  -0.006045   0.000588  -0.031227
     37       0.000853   0.020765   0.091318   0.025557  -0.000245   0.052190
     38       0.027576  -0.116007   0.026172   0.018731   0.000490   0.008843
     39       0.054622  -0.107720   0.048130   0.001007   0.000778  -0.031945
     40       0.025977   0.029035  -0.106843  -0.014423   0.000120  -0.003821
     41       0.003834  -0.017331  -0.058703   0.003974  -0.000348   0.022139
     42       0.024691  -0.066635  -0.008700   0.007500   0.000018   0.030658
     43      -0.075465  -0.050905   0.034199   0.005733   0.000026  -0.049030
     44      -0.010306  -0.046042   0.029170  -0.010209   0.000720  -0.069670
     45      -0.008187  -0.012858   0.029859   0.009413  -0.000390   0.025969
     46      -0.012248   0.008440  -0.131498  -0.012224  -0.000019   0.052929
     47      -0.006539   0.082554  -0.042402  -0.022292   0.000004   0.008472
     48       0.025785  -0.013755   0.079510   0.007912  -0.000090   0.000571
     49       0.015700   0.013466  -0.122278  -0.011158  -0.000110   0.059661
     50       0.007359   0.078219  -0.038235  -0.022665   0.000063   0.008203
     51       0.038182   0.022897   0.027737  -0.002163  -0.000047   0.015854
     52      -0.020732  -0.037511   0.159355  -0.003610   0.000179  -0.071705
     53       0.002079  -0.066270   0.071609  -0.001892   0.000400  -0.040854
     54       0.014578   0.037472  -0.065092  -0.004238  -0.000056   0.006134
     55      -0.007500   0.017620  -0.059684  -0.017713  -0.000104  -0.011943
     56      -0.020716  -0.006588   0.009558  -0.008586   0.000211  -0.040154
     57       0.053220   0.080555   0.022457  -0.013795   0.000577  -0.014038
     58       0.021064  -0.034109  -0.004146   0.002918   0.000424  -0.013798
     59      -0.040162   0.069198   0.024155  -0.005652   0.000134   0.031684
     60      -0.110353  -0.049536   0.009542   0.007752  -0.000718   0.008921
     61      -0.084139  -0.063873   0.040437   0.021756  -0.000718   0.061337
     62       0.031724   0.090684  -0.036960  -0.011592  -0.000174  -0.003245
     63       0.226645  -0.045534  -0.050749   0.004479   0.000967   0.016334
     64       0.036344   0.069300  -0.019237  -0.011484  -0.000646  -0.005825
     65      -0.076743  -0.113486  -0.034627   0.012857  -0.000730   0.034039
     66       0.016090   0.181387  -0.021657  -0.027811   0.000250  -0.070280
     67       0.288992   0.149230  -0.200907  -0.055610   0.002238  -0.198725
     68      -0.130041  -0.163703   0.120962   0.041312  -0.001459   0.163984
     69       0.199359   0.419957  -0.155292  -0.081624   0.001843  -0.255996
     70      -0.035296  -0.087520   0.029151   0.023178  -0.000778   0.070636
     71      -0.128014   0.028160   0.108079   0.021061  -0.001567   0.094886
     72       0.000077  -0.026633   0.020995   0.004331   0.000679  -0.031490
     73      -0.034219   0.056898   0.055942   0.054363  -0.003140   0.334207
     74       0.176944  -0.081890  -0.030555   0.028067   0.000243   0.154013
     75      -0.100476  -0.013772   0.073110  -0.041770   0.002943  -0.388964
     76       0.001978  -0.033191   0.015600   0.018314  -0.000621   0.064700
     77       0.012416   0.039111   0.083983   0.013406   0.000139   0.017566
     78      -0.146954  -0.067562  -0.111425  -0.019579   0.000287  -0.120408
     79      -0.024154  -0.016058   0.056866  -0.005674   0.000501  -0.084986
     80      -0.271185   0.069683  -0.028278  -0.029934  -0.000410  -0.227582
     81      -0.254553  -0.078033  -0.157289  -0.031675   0.000150  -0.202363
     82       0.053006  -0.110397   0.045445   0.010835   0.001398  -0.074155
     83       0.051823   0.119108   0.137469   0.009886  -0.000132   0.029133
     84      -0.223273  -0.046610   0.008095   0.008040  -0.001771   0.016753
     85      -0.122484  -0.021694  -0.027026   0.020850  -0.002253   0.150078
     86       0.110846   0.090104  -0.036901  -0.011939   0.000536  -0.008210
     87      -0.144915  -0.049140   0.007560   0.008343  -0.001045   0.015435
     88      -0.028815  -0.066692   0.007288   0.027635  -0.000339   0.127117
     89      -0.096860   0.094610  -0.036798  -0.010589  -0.001388   0.008668
     90      -0.103534  -0.037844   0.015947   0.002440  -0.000882  -0.025283
     91      -0.090810  -0.079413   0.083391   0.020162  -0.000198  -0.000906
     92       0.046053   0.124015  -0.114140  -0.010025  -0.001174   0.103089
     93      -0.004731   0.086697   0.030810  -0.009983   0.000296  -0.000257
     94      -0.010932  -0.046407  -0.012502   0.003262   0.000750  -0.027614
     95      -0.203996   0.093282   0.054517   0.006481  -0.000950   0.084165
     96       0.160105   0.054908  -0.005050  -0.024222   0.001851  -0.074731
     97       0.065414  -0.037971  -0.004337  -0.000005   0.000855  -0.033504
     98       0.050951   0.054403   0.013406  -0.012874   0.001114  -0.013461
     99       0.169055   0.082004   0.012358  -0.020594   0.000819  -0.028492
    100       0.056611  -0.038541  -0.006597  -0.000370   0.000900  -0.037277
    101      -0.097417   0.076626   0.028015  -0.000168  -0.000661   0.071536
    102      -0.067192  -0.021021   0.004987   0.013147  -0.000701   0.101787
    103       0.031618  -0.003920  -0.082646  -0.005171  -0.000971   0.058082
    104      -0.026168   0.031667  -0.026595  -0.007343  -0.000438  -0.011808
    105       0.034227   0.035184  -0.123018  -0.009400   0.000209  -0.015955
    106      -0.020869   0.107194  -0.046659  -0.019182  -0.000862   0.029905
    107      -0.029122  -0.014313   0.036072  -0.006068   0.000159  -0.034251
    108       0.011420   0.075519  -0.122744  -0.010077  -0.000491   0.038333
    109      -0.002106  -0.043165  -0.038311  -0.014677   0.000408  -0.042922
    110      -0.012702  -0.104294   0.034676  -0.004403   0.001008  -0.086875
    111       0.015894   0.029847  -0.058427  -0.003564   0.000045  -0.001907
    112       0.000465   0.072632  -0.155244  -0.026528  -0.000591   0.022291
    113      -0.003530  -0.003815  -0.042356  -0.012858   0.000413  -0.060989
    114       0.061493  -0.182194  -0.041121   0.021655   0.000503   0.053213
    115      -0.121826  -0.142883   0.092179  -0.005006   0.000618  -0.197109
    116      -0.041760  -0.053147   0.061873  -0.018792   0.000852  -0.139680
    117      -0.040291   0.010980  -0.029370   0.001715  -0.000194   0.026067
    118      -0.013977  -0.008941  -0.089311  -0.005127   0.000076   0.019720
    119       0.006820   0.088869   0.046808   0.001424  -0.001138   0.059531
    120       0.034631   0.000366   0.126531   0.007473   0.000066  -0.020715
    121       0.034928   0.044101  -0.243642  -0.010338  -0.000345   0.079348
    122       0.032381   0.116724  -0.065731  -0.023822   0.000113  -0.004562
    123      -0.105994   0.005408   0.033153   0.013067  -0.000820   0.036028
    124       0.109238   0.143569  -0.068599  -0.022198  -0.000000  -0.042595
    125       0.186009   0.023307  -0.113758  -0.013633   0.000567  -0.022003
    126      -0.056889   0.121856  -0.015563  -0.007790  -0.000469  -0.000269
    127       0.134835   0.139693  -0.081637  -0.021587  -0.000157  -0.040082
    128       0.013165  -0.164242   0.008253   0.019143   0.000796   0.047525
    129      -0.008693   0.001762  -0.043427  -0.003549   0.000020   0.015022
    130       0.007963   0.005706   0.040504   0.007311  -0.000287   0.018189
    131       0.017639   0.046897   0.088123   0.011444  -0.001141   0.073381
    132      -0.010789  -0.009541  -0.053455  -0.038789   0.000505  -0.000666
    133       0.023752   0.000185   0.068968  -0.040319   0.000263  -0.008703
    134      -0.042276  -0.067504  -0.043255  -0.195673   0.002017  -0.001339
    135       0.003138   0.005925  -0.016585   0.034391  -0.000119  -0.014320
    136       0.031554   0.016244   0.038311   0.037647  -0.000219  -0.020498
    137      -0.018009  -0.000978  -0.087467   0.187587  -0.000703  -0.057684
    138       0.037644   0.026333   0.096241   0.006153  -0.000386   0.000605
    139       0.047360   0.029678   0.092767  -0.000972  -0.000327   0.003327
    140       0.018472   0.047969   0.057662  -0.001160  -0.000994   0.068679
    141       0.025215   0.004243   0.072554  -0.026943   0.000151  -0.012922
    142       0.025434  -0.003554   0.065370  -0.035072   0.000262  -0.006454
    143      -0.035703  -0.064890  -0.048903  -0.187569   0.001972  -0.015986
    144       0.020683   0.011448   0.021301   0.031520  -0.000168  -0.016564
    145       0.023138   0.004794   0.066866   0.046448  -0.000373  -0.012443
    146      -0.029252  -0.009411  -0.098596   0.205090  -0.000874  -0.054652
    147      -0.002029  -0.010684  -0.045788  -0.084917   0.000842  -0.010987
    148       0.019433  -0.013314   0.060464  -0.097500   0.000777  -0.016229
    149      -0.083939  -0.149966  -0.106244  -0.454869   0.004547  -0.027365
    150      -0.001676   0.005033  -0.047048   0.071511  -0.000218  -0.027868
    151       0.010215   0.007725  -0.053573   0.076747  -0.000171  -0.031390
    152      -0.019984   0.005686  -0.166368   0.404041  -0.001549  -0.141671
    153       0.051894   0.039596   0.141017   0.006209  -0.000678   0.014773
    154       0.051422   0.044217   0.093167  -0.004766  -0.000536   0.019370
    155       0.063796   0.120110   0.166363  -0.011362  -0.002283   0.147729
    156       0.010495  -0.015473   0.065102  -0.061441   0.000519  -0.013539
    157       0.017577  -0.019081   0.059129  -0.077825   0.000704  -0.010425
    158      -0.058264  -0.131038  -0.083221  -0.422016   0.004357  -0.043379
    159       0.022495   0.014638   0.014335   0.073897  -0.000387  -0.030721
    160       0.046969   0.020348   0.125452   0.091297  -0.000774  -0.030208
    161      -0.053095  -0.011747  -0.236689   0.443675  -0.001813  -0.131799
    162       0.020037   0.158696   0.026759  -0.011151  -0.000622   0.056636
    163      -0.049128  -0.055142   0.263380  -0.024169   0.000334  -0.206203
    164      -0.004053  -0.110024   0.113283  -0.007833   0.000623  -0.105702
    165      -0.144731   0.055734  -0.161490   0.000502  -0.000298   0.030908
    166      -0.067665  -0.051333  -0.153904   0.002103   0.000590  -0.025478
    167       0.002788   0.021944   0.051363   0.009547  -0.000720   0.010996
    168      -0.007159  -0.000054  -0.000089  -0.000644   0.014063  -0.000360
    169      -0.002778   0.001355   0.001437   0.002407   0.185378   0.001757
    170      -0.002836  -0.000542   0.000039  -0.000981  -0.114119  -0.000602
    171      -0.008870   0.000105   0.000302  -0.000326   0.012893   0.000041
    172       0.002082  -0.001337  -0.001352  -0.001731  -0.002332  -0.000831
    173      -0.000918   0.000734   0.000709   0.000704   0.003099  -0.000094
    174      -0.008759   0.000216   0.000579   0.000024   0.006828   0.000420
    175      -0.000130  -0.000148   0.000737  -0.000071  -0.176981  -0.000374
    176       0.003027   0.000235   0.000108   0.000735   0.112930   0.000879
    177      -0.000026   0.000220   0.000319   0.000428   0.001804   0.000309
    178       0.001439   0.001534   0.001351   0.002459   0.166740   0.001637
    179       0.003759  -0.000799  -0.000122  -0.000604  -0.115873  -0.000216
    180       0.003676  -0.000008  -0.000162   0.000100  -0.007503  -0.000127
    181       0.001453  -0.000787  -0.000581  -0.000839  -0.003690   0.000055
    182      -0.001865   0.001025   0.001844   0.002003   0.004120   0.001452
    183       0.001195  -0.000050  -0.000222  -0.000211  -0.007036  -0.000441
    184      -0.003627  -0.000205   0.000850  -0.000016  -0.160285  -0.000145
    185      -0.003192   0.000548   0.000635   0.000767   0.114727   0.000876
    186       0.017452   0.000263   0.000055   0.001456  -0.012033  -0.000116
    187       0.004084  -0.002270  -0.001750  -0.002240  -0.008364  -0.000996
    188      -0.000087   0.001009   0.000026   0.000248   0.004378  -0.000935
    189      -0.002720  -0.000530   0.001085   0.001321   0.001542   0.001253
    190       0.003796  -0.002008  -0.002192  -0.002662  -0.007595  -0.001595
    191       0.003424   0.000942  -0.001048  -0.001921  -0.002672  -0.002425
    192      -0.001594   0.000547  -0.000102  -0.000229  -0.000097  -0.001491
    193       0.000264   0.000129  -0.001375  -0.003889  -0.005377  -0.000089
    194       0.005741   0.000902  -0.001978  -0.003185  -0.002740  -0.002562
    195      -0.002215   0.000748  -0.000309  -0.000396  -0.000531  -0.000829
    196      -0.006062   0.002153   0.003104   0.000485   0.002714   0.004492
    197       0.003127   0.001493  -0.000047  -0.001326  -0.000319  -0.000687
    198       0.001794   0.001222  -0.001018  -0.000381  -0.000122   0.000261
    199      -0.002686   0.001154   0.003321   0.001539   0.000815   0.001811
    200       0.002826   0.000189   0.000354   0.000055  -0.002943   0.001453
    201      -0.000590   0.000255   0.000229   0.000231   0.002050   0.000463
    202       0.005737   0.000320   0.000691   0.002334  -0.003869  -0.000190
    203       0.003345  -0.000056   0.000244   0.001083  -0.004356   0.000075
    204      -0.001536   0.001040  -0.000652  -0.001509  -0.002389  -0.002778
    205      -0.006466   0.001011   0.002316   0.000657   0.012915  -0.001660
    206       0.001364  -0.000488   0.000429   0.001059   0.006630  -0.000178
    207      -0.006238   0.000411   0.000663  -0.001243  -0.001192  -0.002295
    208      -0.001323   0.002485   0.001558   0.002071  -0.000939   0.001858
    209      -0.000560  -0.000326   0.001124   0.002371  -0.000785   0.003083
    210      -0.009523   0.000468   0.001990  -0.000181   0.000714   0.000051
    211       0.003438  -0.000177  -0.002871  -0.001160  -0.009099  -0.001806
    212       0.003613  -0.001568  -0.001378   0.000188  -0.005229   0.000104
    213      -0.008835   0.000275   0.001254  -0.000407  -0.001531   0.000603
    214      -0.005513   0.000306   0.002175   0.003538   0.012261   0.000187
    215       0.000698   0.000001   0.000540   0.000531   0.004581  -0.002416
    216       0.007551  -0.000599  -0.001989   0.000735  -0.002970  -0.000114
    217       0.001167  -0.000863  -0.001819  -0.000110  -0.001991  -0.000660
    218      -0.002374   0.002018  -0.000071  -0.001486  -0.001812  -0.000602
    219      -0.010850  -0.003805   0.003517   0.001342   0.000426   0.001626
    220       0.003506   0.014355  -0.011884  -0.002528   0.012513  -0.003560
    221      -0.017461  -0.009134  -0.005269   0.001644   0.002746   0.005844
    222      -0.005338   0.000362   0.000187  -0.001700  -0.001443  -0.002826
    223      -0.001721   0.004117   0.004179   0.006897   0.001572   0.004913
    224      -0.005611   0.000151   0.003778   0.005235   0.000721   0.005971
    225      -0.011190   0.000266   0.002768   0.001069   0.002588   0.002441
    226       0.010614  -0.002699  -0.007507  -0.002826  -0.020677  -0.006303
    227       0.006453  -0.003375  -0.003515   0.000239  -0.010552  -0.000362
    228      -0.009737  -0.000113  -0.000039  -0.000454   0.019742   0.000082
    229      -0.007585   0.003936   0.003361   0.005031   0.388697   0.003078
    230      -0.007067  -0.002316  -0.001047  -0.002418  -0.245367  -0.000499
    231       0.004067   0.000032  -0.000100   0.000160  -0.016605  -0.000198
    232      -0.007393  -0.000295   0.001301  -0.000784  -0.362977  -0.001275
    233      -0.006259   0.000463   0.000148   0.000577   0.257381   0.001149
    234       0.007576  -0.000143  -0.000401   0.000108  -0.013040  -0.000127
    235       0.003950  -0.001805  -0.002036  -0.002673  -0.009613  -0.000861
    236      -0.003272   0.001687   0.002789   0.003213   0.007641   0.002060
    237       0.002927   0.000184   0.000086   0.000402   0.002823   0.000084
    238       0.003930   0.003402   0.002354   0.004837   0.371521   0.002801
    239       0.009255  -0.002229  -0.001410  -0.002357  -0.261318  -0.001585
    240      -0.011745   0.000111   0.000379  -0.000434   0.004605   0.000015
    241       0.000723   0.000073   0.001736  -0.000072  -0.384583  -0.000884
    242       0.007839   0.000293  -0.000130   0.001569   0.242460   0.001898
    243       0.045601   0.000884  -0.000145   0.003607  -0.029217  -0.000810
    244      -0.006671  -0.002804  -0.001104  -0.001950   0.003050   0.000668
    245       0.035319   0.001646   0.000082   0.003404  -0.015360  -0.001213
    246       0.045119   0.000864  -0.000227   0.003661  -0.027656  -0.000692
    247       0.015506  -0.001666  -0.001302  -0.000397  -0.017774  -0.000776
    248      -0.035546   0.000343   0.000526  -0.002383   0.024060  -0.000151
    249      -0.003024  -0.000266   0.003195   0.006015   0.001043   0.002966
    250      -0.000513  -0.002824  -0.002573  -0.001997  -0.004590  -0.001613
    251       0.005815   0.001440  -0.001254  -0.001987  -0.004516  -0.002220
                 54         55         56         57         58         59    
      0      -0.010348   0.022581  -0.064215   0.012975  -0.045529  -0.075108
      1      -0.009610   0.006692   0.006207   0.001338  -0.037684   0.012904
      2       0.026988  -0.031468   0.000121   0.005228  -0.000828   0.085444
      3      -0.010830   0.024904  -0.079373   0.013395   0.014602  -0.053176
      4       0.029645  -0.036421   0.061107  -0.016401   0.151339  -0.080080
      5       0.029613  -0.023222  -0.085765   0.021828   0.032835   0.161491
      6      -0.043607   0.030809   0.106983  -0.030269   0.053038  -0.026981
      7      -0.017495   0.023630   0.002386  -0.005960   0.029168  -0.135762
      8      -0.040362   0.048900  -0.056088   0.010624  -0.085040   0.031740
      9      -0.002811  -0.001951   0.031061  -0.006824  -0.019096   0.023041
     10      -0.076684   0.076113   0.039215  -0.014867  -0.071904   0.036553
     11      -0.080275   0.077001   0.051286  -0.018543  -0.034012  -0.076622
     12       0.017537  -0.020761   0.012394  -0.000386  -0.023160   0.011561
     13      -0.056933   0.058375  -0.006523  -0.000052  -0.046565   0.026674
     14      -0.037763   0.025763   0.090619  -0.021958  -0.013741  -0.072001
     15       0.031400  -0.020378  -0.090746   0.024266  -0.039696   0.059966
     16      -0.000061  -0.002131  -0.020669   0.009338   0.000500   0.019035
     17      -0.003898  -0.005258   0.056520  -0.010455   0.004242  -0.056055
     18       0.027119  -0.041941   0.068686  -0.009422   0.016990   0.058196
     19      -0.051724   0.051234   0.018557  -0.007997  -0.062224   0.036459
     20      -0.060619   0.056856   0.065964  -0.022014  -0.005011  -0.071280
     21      -0.016754   0.018801  -0.017448   0.003175   0.005094   0.002702
     22       0.032946  -0.032946  -0.019363   0.006459   0.006449   0.059762
     23       0.034386  -0.032213  -0.006976   0.000330   0.059567  -0.006222
     24      -0.003624   0.002237  -0.007959   0.002856  -0.015521   0.051931
     25       0.049887  -0.061959   0.064966  -0.012680   0.122746   0.017335
     26       0.020749  -0.010198  -0.064164   0.011484   0.072492   0.000295
     27      -0.015306   0.016800  -0.006011  -0.000954   0.021250   0.006265
     28       0.036775  -0.034033  -0.050140   0.017933  -0.043630  -0.044842
     29       0.041676  -0.046351   0.030561  -0.002414  -0.016381  -0.029142
     30       0.010298  -0.012017   0.023027  -0.006443   0.031629  -0.000523
     31       0.002294   0.000005  -0.015823   0.006145  -0.035533  -0.062797
     32       0.007891  -0.010324   0.016674  -0.000791  -0.030674  -0.025077
     33       0.018916  -0.017962  -0.012637   0.004923  -0.006437  -0.026703
     34      -0.084813   0.083080   0.059718  -0.028710   0.079915   0.068498
     35      -0.059251   0.060968  -0.004440  -0.005570   0.020404   0.043087
     36       0.000784   0.005951  -0.062947   0.014698  -0.003656  -0.035424
     37      -0.089478   0.090906   0.042122  -0.025378   0.097970   0.078994
     38      -0.054536   0.054803   0.009094  -0.008870   0.023047   0.052413
     39      -0.025165   0.031784  -0.055462   0.010029   0.020270   0.008004
     40       0.000119   0.004284  -0.041421   0.012060  -0.040174  -0.068689
     41       0.015798  -0.019786   0.026748  -0.002924  -0.030308  -0.029983
     42      -0.017910   0.015219   0.022690  -0.007295  -0.003919   0.004668
     43       0.104478  -0.105188  -0.003278   0.015356  -0.053567  -0.022330
     44       0.027741  -0.019859  -0.075557   0.021009   0.002876  -0.024422
     45       0.022793  -0.026997   0.039738  -0.006004  -0.018519  -0.001899
     46      -0.033219   0.029147   0.041415  -0.014254  -0.002631   0.011969
     47      -0.024532   0.026557  -0.015211  -0.003246   0.031742  -0.009501
     48       0.009976  -0.005414  -0.022210   0.004388   0.017765  -0.029166
     49      -0.048915   0.045348   0.036329  -0.013538  -0.001798   0.003123
     50      -0.032413   0.035628  -0.021615  -0.002548   0.033097  -0.015157
     51      -0.027926   0.034092  -0.031742  -0.000314   0.040686  -0.031815
     52       0.092052  -0.089255  -0.044156   0.024178  -0.018043  -0.025642
     53       0.036331  -0.034513  -0.027158   0.012088  -0.017809  -0.007341
     54      -0.011196   0.010009   0.005586   0.001270  -0.057280  -0.041515
     55       0.082749  -0.083567  -0.014397   0.007445   0.048154   0.036007
     56       0.002616  -0.002228  -0.003007   0.000438  -0.023468   0.025319
     57       0.010997  -0.001186  -0.091353   0.019322   0.044856   0.105397
     58      -0.029180   0.027906   0.010547  -0.002531  -0.051999  -0.009380
     59       0.014901   0.002283  -0.140872   0.031615   0.014832   0.103902
     60       0.001601  -0.003289   0.028298  -0.007443   0.010433  -0.005001
     61      -0.002426   0.003961   0.001303  -0.000496  -0.030068   0.080110
     62       0.025940  -0.026162  -0.000464   0.000649   0.060291  -0.097993
     63       0.006045  -0.012871   0.047473  -0.009931  -0.000334  -0.098603
     64       0.016557  -0.015833  -0.041653   0.014754   0.022945   0.003937
     65       0.026624  -0.035656   0.039631  -0.003390   0.001761   0.030606
     66      -0.004784   0.002382  -0.002992   0.002272  -0.017505   0.056606
     67       0.079675  -0.122458   0.192044  -0.029409   0.084516   0.284747
     68      -0.000929   0.023998  -0.111784   0.018035   0.082165  -0.129509
     69       0.029235  -0.061320   0.127209  -0.017479  -0.027978   0.291913
     70       0.032849  -0.034790   0.050863  -0.016746   0.180840  -0.166497
     71       0.012344  -0.001055  -0.027811  -0.001993   0.142477  -0.140879
     72      -0.029555   0.022381   0.064647  -0.018593   0.014610  -0.037197
     73      -0.002203   0.049799  -0.256125   0.053750  -0.139129  -0.308804
     74      -0.001353   0.016760  -0.120109   0.031127  -0.159551   0.042734
     75      -0.094401   0.044072   0.353461  -0.090446   0.192644   0.135274
     76       0.022406  -0.023563   0.031711  -0.010546   0.127303  -0.101041
     77      -0.116894   0.134019  -0.079989   0.011994  -0.243198  -0.010406
     78       0.041764  -0.067587   0.128583  -0.019345   0.030792   0.090347
     79      -0.084340   0.087048  -0.000664  -0.004892  -0.069516   0.008912
     80      -0.016556  -0.018868   0.237760  -0.050353   0.035723   0.021598
     81       0.057420  -0.099005   0.217028  -0.034731   0.048542   0.131882
     82      -0.104475   0.100152   0.061043  -0.020945  -0.114276  -0.001185
     83      -0.082093   0.097246  -0.038283  -0.004329  -0.026703  -0.123968
     84       0.021489  -0.023432   0.042352  -0.010572   0.055121  -0.055603
     85       0.098140  -0.093327  -0.032444   0.012434   0.087543   0.019595
     86       0.013184  -0.013245  -0.009800   0.002738   0.031482  -0.066240
     87       0.010399  -0.012250   0.031729  -0.007927   0.025699  -0.019611
     88       0.040868  -0.039237  -0.033147   0.012424  -0.021791   0.130512
     89       0.048183  -0.048547   0.014523  -0.002667   0.109847  -0.156024
     90      -0.014758   0.013304   0.044843  -0.013865   0.018009  -0.042099
     91      -0.062774   0.062890   0.028708  -0.010933  -0.083208   0.085851
     92       0.132865  -0.130321  -0.046793   0.018214   0.160927  -0.120055
     93      -0.002930   0.016498  -0.106312   0.022164   0.003822   0.062234
     94      -0.064868   0.065558  -0.004604   0.002119  -0.169163   0.003494
     95      -0.008352   0.036252  -0.179065   0.037928  -0.048865  -0.039939
     96      -0.016144   0.020976  -0.086980   0.021249  -0.046464   0.237747
     97      -0.053332   0.053307  -0.003551   0.001021  -0.120047   0.023347
     98      -0.022862   0.039596  -0.155639   0.036521  -0.097908   0.191835
     99       0.061360  -0.060113  -0.049934   0.010053   0.204116   0.167938
    100      -0.057144   0.056999  -0.002951   0.001096  -0.132855   0.025727
    101       0.063464  -0.048332  -0.117571   0.025398   0.155607   0.046046
    102       0.037194  -0.018579  -0.106368   0.025547  -0.038968   0.051111
    103       0.100322  -0.069561  -0.050995  -0.013645   0.042511   0.044433
    104       0.016598   0.000082   0.005102  -0.013209   0.016565  -0.101519
    105      -0.030258   0.027001   0.018956   0.000570  -0.165786  -0.071359
    106       0.128082  -0.127644  -0.023173   0.009268   0.154338   0.020388
    107       0.007099  -0.005852  -0.008411   0.000564   0.017149   0.041203
    108       0.044769  -0.047890   0.007570   0.004629  -0.024584  -0.073143
    109       0.043537  -0.044094  -0.013115   0.005601  -0.001897   0.059644
    110      -0.053841   0.054252   0.000109  -0.002170  -0.104252   0.059214
    111      -0.022964   0.021912   0.006660   0.000543  -0.071670  -0.037374
    112       0.141501  -0.145254  -0.006167   0.010980   0.043095  -0.023462
    113      -0.020073   0.018604   0.012028  -0.001083  -0.133088  -0.008508
    114      -0.075751   0.070652   0.035089  -0.016094   0.001152   0.043140
    115       0.322104  -0.310887  -0.101799   0.072945  -0.198281  -0.145048
    116       0.138083  -0.124048  -0.120981   0.048376  -0.061393  -0.087757
    117       0.016267  -0.023092   0.047361  -0.008935  -0.023052   0.010568
    118      -0.017378   0.016731   0.014353  -0.002797  -0.011545   0.006170
    119       0.030175  -0.040833   0.094311  -0.015967  -0.032024   0.018706
    120       0.001689   0.008119  -0.060172   0.009775   0.052189  -0.035853
    121      -0.049158   0.043090   0.045730  -0.012387  -0.048633  -0.031588
    122      -0.043553   0.051584  -0.063050   0.005085   0.043293  -0.048202
    123      -0.006437   0.010166   0.035235  -0.015319   0.069634  -0.225213
    124      -0.032487   0.034457  -0.045511   0.017301  -0.195494   0.086609
    125      -0.010325   0.007552  -0.010510   0.010565  -0.194564   0.095841
    126      -0.054804   0.064585  -0.057266   0.016376  -0.234171  -0.087888
    127      -0.025839   0.027465  -0.029053   0.012117  -0.175300   0.065183
    128       0.046292  -0.055361   0.035608  -0.005786   0.148080   0.034870
    129      -0.002086  -0.001006   0.025412  -0.005691  -0.019467   0.013054
    130       0.016251  -0.020295   0.035222  -0.006541  -0.018978   0.009701
    131       0.053955  -0.070710   0.143194  -0.025443  -0.076653   0.046909
    132      -0.015146   0.014656  -0.005215  -0.000249  -0.004348   0.005999
    133       0.003298  -0.003156  -0.013495   0.002896   0.009785  -0.005239
    134      -0.027163   0.023391  -0.029695   0.001546   0.011096  -0.005892
    135      -0.004381   0.006870  -0.014242   0.003486   0.003308   0.000550
    136      -0.000906   0.004828  -0.024461   0.004701   0.013520  -0.005862
    137      -0.014575   0.026870  -0.071065   0.014559   0.032804  -0.018463
    138       0.016849  -0.017707   0.010907  -0.000483  -0.001287   0.001687
    139       0.012640  -0.013378   0.011083  -0.001954  -0.001500   0.002399
    140       0.036844  -0.049028   0.113885  -0.020216  -0.056200   0.031464
    141       0.003252  -0.001749  -0.018930   0.004294   0.013725  -0.007344
    142       0.000578   0.000431  -0.015787   0.001935   0.012137  -0.008646
    143      -0.036867   0.038526  -0.061606   0.008852   0.033079  -0.020360
    144      -0.001406   0.004388  -0.016979   0.003319   0.007121  -0.001240
    145       0.011809  -0.009552  -0.008894   0.002359   0.006712  -0.005398
    146      -0.004748   0.015217  -0.046244   0.010366   0.010162   0.000008
    147      -0.025684   0.027793  -0.028834   0.005225   0.009916  -0.000228
    148      -0.009475   0.011589  -0.037496   0.007455   0.024135  -0.013466
    149      -0.084112   0.087851  -0.131314   0.015705   0.071292  -0.044773
    150      -0.011855   0.017838  -0.034597   0.007197   0.013152  -0.005187
    151      -0.018977   0.026513  -0.044800   0.007162   0.018837  -0.008298
    152      -0.040912   0.073723  -0.191005   0.038858   0.098582  -0.058201
    153       0.028557  -0.031529   0.032731  -0.004362  -0.008108   0.003643
    154       0.017719  -0.021018   0.036402  -0.006349  -0.014440   0.010488
    155       0.079240  -0.103630   0.237187  -0.041755  -0.108726   0.058632
    156      -0.001333   0.002961  -0.029378   0.006112   0.020819  -0.014534
    157      -0.007853   0.009687  -0.032821   0.004644   0.022973  -0.016606
    158      -0.089804   0.097335  -0.162209   0.024620   0.095651  -0.061040
    159      -0.004270   0.010775  -0.035437   0.007519   0.017786  -0.007259
    160       0.017715  -0.011468  -0.030543   0.008216   0.025143  -0.016251
    161      -0.033365   0.063119  -0.147525   0.031959   0.058311  -0.026511
    162      -0.062633   0.069345  -0.010755  -0.015159   0.100039  -0.028386
    163       0.293273  -0.286814  -0.139658   0.079649  -0.137684  -0.153491
    164       0.125420  -0.122234  -0.071451   0.038259  -0.081097  -0.059226
    165       0.017222  -0.028328   0.071252  -0.015303  -0.037147   0.027637
    166      -0.031331   0.035638  -0.040877   0.006632   0.007223   0.001699
    167       0.018406  -0.021235   0.028193  -0.002096  -0.006412   0.005806
    168       0.021947   0.021012   0.002191  -0.002299  -0.000288  -0.000487
    169      -0.037907  -0.036314  -0.001328   0.020845   0.000444  -0.000808
    170       0.004878   0.005482  -0.000308  -0.004754  -0.000237   0.000836
    171       0.009094   0.009068   0.001258   0.004075  -0.000157   0.000280
    172       0.108573   0.107089   0.011435  -0.024354  -0.002199   0.002676
    173      -0.050988  -0.050825  -0.005726   0.007294   0.001141  -0.002811
    174      -0.006696  -0.005962  -0.000086   0.009917   0.000026   0.000658
    175      -0.047567  -0.045027  -0.004947   0.005819   0.000401  -0.000112
    176       0.011457   0.011614   0.002602   0.007608  -0.000093   0.000213
    177      -0.016507  -0.015985  -0.001828   0.002618   0.000157   0.000511
    178      -0.055806  -0.054334  -0.003774   0.023641   0.001032  -0.001540
    179       0.005523   0.006957   0.000839  -0.001721  -0.000412   0.001299
    180      -0.002226  -0.002467  -0.000790  -0.004728   0.000006   0.000094
    181       0.055494   0.055546   0.006260  -0.007518  -0.001242   0.002804
    182      -0.087106  -0.083495  -0.007113   0.029385   0.001255  -0.000663
    183       0.006803   0.006018  -0.000188  -0.008613  -0.000127  -0.000362
    184      -0.062878  -0.060729  -0.006605   0.012402   0.000948  -0.001049
    185       0.015021   0.015821   0.003015   0.006021  -0.000496   0.001165
    186      -0.039108  -0.038416  -0.005901  -0.019868   0.000017  -0.000714
    187       0.117733   0.113448   0.010025  -0.036537  -0.002329   0.000922
    188      -0.025094  -0.025282  -0.003074  -0.002135   0.000842  -0.002109
    189      -0.018736  -0.018837  -0.003097  -0.013401  -0.001942   0.000596
    190       0.112455   0.107492   0.008901  -0.037199  -0.001438   0.000228
    191       0.048059   0.047564   0.005525  -0.003002   0.001020   0.000034
    192       0.019741   0.018991   0.002437  -0.013175   0.000445   0.001112
    193       0.088366   0.091186   0.020907   0.112819   0.003664   0.001002
    194       0.076329   0.077411   0.016155   0.056703   0.003702  -0.000729
    195       0.013705   0.012274  -0.001630  -0.026842   0.000177   0.000373
    196      -0.072750  -0.055035   0.028499   0.360552   0.004905  -0.000744
    197       0.006228   0.013955   0.019896   0.163726   0.003937  -0.000392
    198       0.008924   0.007381  -0.001582  -0.012141  -0.000541  -0.002308
    199      -0.076473  -0.064494   0.008524   0.154216   0.001350  -0.001174
    200      -0.013272  -0.010070   0.005113   0.072435  -0.000362   0.000670
    201       0.006636   0.006283   0.001343   0.003652  -0.001224  -0.003001
    202      -0.086819  -0.085328  -0.016371  -0.065548  -0.000840  -0.003145
    203      -0.040581  -0.039166  -0.007684  -0.032928  -0.001188   0.000588
    204       0.045020   0.046566   0.010565   0.032773   0.002681   0.002327
    205      -0.028641  -0.047328  -0.039436  -0.334759  -0.004010   0.001425
    206      -0.009757  -0.020636  -0.020904  -0.192871  -0.003877  -0.001978
    207       0.028017   0.027275   0.002192  -0.012272   0.002264   0.004435
    208      -0.039668  -0.025624   0.024377   0.255898   0.003279   0.000331
    209      -0.036742  -0.030420   0.008200   0.114153  -0.000581  -0.000503
    210      -0.015965  -0.014533  -0.001046   0.022916   0.001644   0.003824
    211       0.087264   0.089168   0.015155   0.045449   0.001969   0.001168
    212       0.040941   0.040937   0.005971   0.004633  -0.000598  -0.000086
    213      -0.005569  -0.002229   0.003476   0.054971   0.001650   0.003462
    214      -0.068138  -0.085534  -0.040687  -0.289894  -0.005420  -0.000350
    215       0.000048  -0.009291  -0.015305  -0.155693  -0.000975   0.001163
    216      -0.021661  -0.022091  -0.002108  -0.006954  -0.000344  -0.001175
    217       0.027057   0.025878  -0.003387  -0.078146  -0.002530   0.000415
    218       0.047372   0.047432   0.002701  -0.012775  -0.001726  -0.000164
    219      -0.000753   0.002425   0.002417   0.005828  -0.003659  -0.000384
    220      -0.002871  -0.032028  -0.028449  -0.140295   0.009769   0.000928
    221       0.008279  -0.009480  -0.012005  -0.083483  -0.000493   0.011122
    222       0.042971   0.040679   0.001669  -0.035492   0.002238   0.004306
    223      -0.144559  -0.116487   0.037928   0.475144   0.003274  -0.001216
    224      -0.117081  -0.102420   0.011692   0.242256  -0.000400   0.000567
    225      -0.052934  -0.050613  -0.004655   0.040249   0.000125   0.002375
    226       0.220534   0.214447   0.013416  -0.123375   0.000547   0.002538
    227       0.087347   0.083338   0.001319  -0.082807  -0.002927  -0.000703
    228       0.013732   0.013018   0.001867   0.003714  -0.000088  -0.000260
    229      -0.111782  -0.109513  -0.008060   0.044890   0.002094  -0.002436
    230       0.037456   0.037950   0.003242  -0.007842  -0.000875   0.003211
    231      -0.008340  -0.008549  -0.001696  -0.005928   0.000088  -0.000035
    232      -0.130361  -0.127741  -0.015526   0.017706   0.002432  -0.003813
    233       0.083973   0.083461   0.011237  -0.001944  -0.001805   0.002294
    234      -0.000037  -0.000286  -0.000410  -0.004911   0.000020   0.000004
    235       0.140777   0.138497   0.013896  -0.029692  -0.002597   0.004837
    236      -0.143066  -0.137911  -0.012115   0.043960   0.002144  -0.001992
    237      -0.013399  -0.013360  -0.001908  -0.002172   0.000159   0.000114
    238      -0.117371  -0.116352  -0.009532   0.041753   0.002670  -0.004958
    239       0.056836   0.057465   0.004715  -0.026424  -0.001586   0.002816
    240       0.007362   0.007258   0.000876   0.004741  -0.000141   0.000208
    241      -0.140335  -0.135581  -0.015402   0.020139   0.002116  -0.002010
    242       0.042078   0.042292   0.006997   0.006730  -0.000846   0.002160
    243      -0.112684  -0.111292  -0.017635  -0.058185   0.000916  -0.002611
    244       0.115578   0.111333   0.011368  -0.013437  -0.002978   0.000979
    245      -0.130318  -0.129464  -0.019068  -0.046026   0.001826  -0.004806
    246      -0.111821  -0.110514  -0.017530  -0.058860   0.000791  -0.002587
    247       0.037352   0.034087  -0.001502  -0.052887  -0.000981  -0.001287
    248       0.056522   0.055664   0.010253   0.047182   0.000113  -0.000098
    249      -0.148779  -0.147769  -0.025988  -0.096426  -0.006246  -0.000550
    250       0.127988   0.118402   0.005957  -0.075942  -0.004362   0.000529
    251       0.029567   0.032514   0.006178   0.017683   0.002551  -0.000280
                 60         61         62         63         64         65    
      0      -0.086798  -0.006949   0.078482  -0.007894  -0.002969  -0.001033
      1       0.026754   0.001719   0.007885   0.000447  -0.000229   0.007765
      2       0.067741   0.007728  -0.016241   0.000086   0.002129   0.002135
      3      -0.129861  -0.010913  -0.013845  -0.001448  -0.003524  -0.024284
      4      -0.018889  -0.003590  -0.099329   0.008675   0.001976  -0.010132
      5      -0.010880  -0.000127  -0.088840   0.008586   0.002250  -0.031213
      6      -0.023846  -0.001763  -0.083805   0.004092  -0.001496  -0.026448
      7      -0.011482  -0.001057  -0.047213   0.000960  -0.001197  -0.001370
      8      -0.005342   0.001044  -0.026353  -0.000198  -0.001884  -0.022479
      9       0.068791   0.007694  -0.018928  -0.002672  -0.003565   0.002583
     10       0.083376   0.009668  -0.031802   0.001933   0.003575   0.003297
     11      -0.060220  -0.005864  -0.030848   0.001935  -0.000035  -0.020016
     12       0.083857   0.007666   0.039122  -0.003680  -0.001766   0.021216
     13       0.022833   0.001530  -0.034961   0.003876  -0.000823  -0.004818
     14       0.033511   0.002802  -0.000779   0.000256   0.002369   0.012623
     15       0.021473   0.002340   0.061154  -0.003341  -0.001563   0.003946
     16      -0.016892  -0.002661   0.004609   0.000182  -0.003182  -0.003191
     17       0.005708   0.001299   0.022206  -0.004507  -0.000180   0.010710
     18      -0.020960  -0.001621  -0.007456   0.000549  -0.000054  -0.020168
     19      -0.018766   0.000527  -0.014802  -0.000841   0.002513  -0.024576
     20       0.010644  -0.000931   0.055629  -0.000753   0.000414   0.036577
     21       0.080389   0.007901  -0.109602   0.006664   0.005836   0.035278
     22      -0.063208  -0.005000   0.070805  -0.005961  -0.000369  -0.004442
     23       0.065548   0.003995   0.090327  -0.003983   0.000422   0.071986
     24       0.055488   0.004637   0.017203  -0.000191   0.001826   0.053949
     25      -0.026303  -0.004121  -0.042613   0.005899   0.001412  -0.024433
     26       0.039150   0.003027  -0.044094   0.004345   0.003305   0.048023
     27       0.058887   0.005403  -0.026766   0.001604   0.003610   0.021907
     28      -0.014336  -0.001528  -0.036502   0.000784   0.000264   0.028296
     29       0.103193   0.009177   0.020710  -0.003722  -0.000375  -0.013252
     30       0.135224   0.011914   0.021349  -0.002704   0.003308   0.014324
     31       0.051264   0.004485  -0.072137   0.004813   0.004615   0.070807
     32       0.022545   0.002565  -0.030823   0.000991  -0.000048  -0.012819
     33       0.033783   0.002682  -0.006196  -0.000474   0.002294   0.028642
     34       0.031916   0.003467   0.062040  -0.003113  -0.000912  -0.039678
     35      -0.123606  -0.010462   0.011682   0.000751  -0.002549  -0.031402
     36      -0.041049  -0.004500   0.001074   0.000206  -0.001124   0.006705
     37      -0.001609   0.000074   0.083068  -0.001815   0.003755   0.081454
     38      -0.130549  -0.011054   0.023271   0.000527  -0.001132   0.005898
     39      -0.072344  -0.006878   0.013764   0.000575   0.000971   0.040331
     40       0.001042  -0.000267  -0.080211   0.004901  -0.001564  -0.050336
     41       0.046307   0.004565  -0.020649  -0.000650  -0.002183  -0.070262
     42      -0.058787  -0.005063   0.014677  -0.000843  -0.001502  -0.007113
     43      -0.011144  -0.001556   0.006153  -0.002913  -0.007071  -0.162305
     44       0.035224   0.002370  -0.029603   0.001655   0.004898   0.053262
     45      -0.033751  -0.002837   0.028849  -0.002189  -0.005313  -0.082515
     46      -0.045707  -0.004203   0.018445  -0.000977  -0.000432   0.033130
     47       0.085077   0.007092   0.003267  -0.000442   0.005089   0.096597
     48      -0.021341  -0.003280   0.079440  -0.003646  -0.004516  -0.002427
     49      -0.033017  -0.002469   0.018735  -0.001596  -0.012507  -0.229560
     50       0.094832   0.008224  -0.000683  -0.000001   0.000908   0.006079
     51       0.020178   0.000518   0.075250  -0.003678  -0.004590  -0.018219
     52       0.026889   0.001147   0.008969  -0.000394   0.006069   0.131023
     53      -0.060028  -0.005808   0.008091   0.000359  -0.000282   0.040867
     54       0.019657   0.002278  -0.077050   0.004217   0.000377  -0.016798
     55      -0.056507  -0.006349   0.185442  -0.012285  -0.003798   0.028115
     56      -0.040617  -0.003725   0.134578  -0.009377  -0.002251   0.020481
     57      -0.072741  -0.005658  -0.103242   0.007820  -0.000189  -0.044730
     58      -0.017080  -0.000937   0.010970  -0.001711  -0.001109  -0.011271
     59      -0.115953  -0.008591  -0.084301   0.005871  -0.001020  -0.058988
     60       0.034535   0.004019  -0.009267   0.000097   0.001446   0.007567
     61       0.144269   0.015403  -0.015992   0.000069   0.002609   0.023966
     62      -0.096913  -0.011638   0.015868   0.000355  -0.002512  -0.009594
     63       0.007313   0.000634   0.059812  -0.007699  -0.000150   0.023126
     64      -0.065327  -0.008895  -0.003313   0.003463  -0.000515  -0.014594
     65       0.084601   0.006813   0.009250  -0.000398  -0.003156   0.014111
     66       0.079708   0.006957  -0.004324   0.001253   0.003080   0.056704
     67       0.152487   0.009346   0.084779   0.006834   0.004419   0.032909
     68       0.056022   0.006682  -0.216902   0.010550   0.007656   0.028108
     69       0.178920   0.012175   0.190959  -0.001542   0.001474   0.104149
     70      -0.067254  -0.007933  -0.112846   0.007620   0.001048  -0.023672
     71       0.038769   0.001404  -0.065873   0.006021   0.002700   0.069408
     72       0.004126   0.001450  -0.051750  -0.000765  -0.004207  -0.013853
     73      -0.098761  -0.007012   0.118223  -0.020208  -0.013059   0.029104
     74       0.101595   0.012263   0.030527  -0.009527  -0.006921   0.008501
     75       0.014059  -0.000087  -0.237062   0.025308   0.011316  -0.063587
     76      -0.022323  -0.003289  -0.104631   0.007806   0.001014  -0.014997
     77       0.019174   0.005297   0.056755  -0.009828  -0.004338  -0.002737
     78      -0.080566  -0.007989   0.045278  -0.000016  -0.000532  -0.055479
     79      -0.033277  -0.001304  -0.093271   0.006899   0.008266  -0.017993
     80      -0.162932  -0.019503   0.209037  -0.002337  -0.000875  -0.064840
     81      -0.165576  -0.017239   0.120138  -0.000390  -0.001028  -0.103446
     82      -0.083334  -0.004127  -0.056829  -0.000800  -0.000932  -0.088014
     83       0.116075   0.010369  -0.033255  -0.000133   0.001199   0.096699
     84       0.005165   0.000334   0.009933   0.001080   0.004267   0.014671
     85       0.131659   0.011753   0.024253  -0.000045   0.003326   0.054808
     86      -0.078548  -0.009338   0.003799  -0.000362  -0.004440  -0.014181
     87       0.029057   0.003139  -0.001763   0.000177   0.001901   0.011053
     88       0.200922   0.020165  -0.006825  -0.002937  -0.004692   0.032843
     89      -0.125909  -0.015553   0.040092   0.001298   0.000330   0.000833
     90      -0.001781   0.000847  -0.016041   0.002076   0.006193   0.005106
     91       0.129133   0.015280  -0.039236   0.001291   0.004886   0.007343
     92      -0.078379  -0.012220   0.056729  -0.001357  -0.005450   0.020872
     93      -0.111388  -0.008537  -0.057628   0.002800  -0.002512  -0.048473
     94      -0.039940  -0.001541   0.083223  -0.008979  -0.004403  -0.024181
     95      -0.222737  -0.017136   0.019872  -0.005922  -0.006384  -0.062583
     96      -0.016195   0.000459  -0.105976   0.008743   0.000259  -0.057621
     97      -0.017081   0.000043   0.030667  -0.004235  -0.002267  -0.022569
     98      -0.093985  -0.005094  -0.062553   0.003292  -0.002184  -0.076602
     99       0.010551  -0.000331  -0.237207   0.021967   0.006042  -0.029445
    100      -0.018935  -0.000019   0.040256  -0.005003  -0.002564  -0.022823
    101      -0.111728  -0.010085  -0.138129   0.011835   0.001546  -0.039862
    102      -0.004744   0.000451   0.073509  -0.003859   0.001622   0.001685
    103      -0.017554   0.005783   0.086543  -0.021288  -0.000153   0.017707
    104      -0.105779  -0.006848   0.064604  -0.004467   0.014715   0.001179
    105      -0.062413  -0.004269  -0.016038  -0.002175  -0.005035  -0.068806
    106       0.025136  -0.001032   0.167922  -0.008555  -0.001364   0.085870
    107      -0.009181  -0.001091   0.108336  -0.006787   0.000097   0.039805
    108       0.028686   0.001394  -0.031475   0.001942  -0.003266  -0.007090
    109      -0.089086  -0.007795   0.169859  -0.012542  -0.002923   0.003615
    110      -0.095037  -0.006394   0.118211  -0.010409  -0.001599  -0.020456
    111       0.012659   0.002037  -0.080740   0.004139   0.000661  -0.022584
    112      -0.078257  -0.010115   0.261074  -0.017207  -0.010375   0.018271
    113      -0.117237  -0.009743   0.192835  -0.015583  -0.007276  -0.031085
    114      -0.219785  -0.019223   0.038208  -0.001872  -0.007307  -0.064081
    115      -0.007479  -0.001181  -0.098032   0.004068  -0.005941  -0.206143
    116       0.080607   0.006482  -0.081384   0.005128   0.006903   0.050101
    117      -0.028352  -0.002417   0.004711  -0.000863  -0.003944  -0.060810
    118      -0.055133  -0.004569  -0.023432   0.003995   0.010498   0.230999
    119      -0.003767   0.000796  -0.008944  -0.000390  -0.001022  -0.042157
    120       0.028558   0.000373   0.098344  -0.004047   0.000786   0.106827
    121      -0.027026  -0.000826  -0.041375   0.000077  -0.021373  -0.431309
    122       0.161367   0.013917  -0.019691   0.000748   0.001169  -0.000506
    123      -0.127397  -0.011144   0.026766  -0.007030  -0.003408  -0.004968
    124       0.077818   0.007306   0.108872  -0.006549  -0.000345   0.032212
    125       0.130180   0.014762   0.128846  -0.012420   0.001569   0.045433
    126      -0.023018   0.000169   0.245730  -0.024308  -0.007348   0.048547
    127       0.076820   0.007280   0.096395  -0.005668   0.001044   0.032616
    128       0.016687   0.001970  -0.115406   0.007209   0.001032  -0.025239
    129      -0.050995  -0.003889  -0.026072   0.002843   0.006394   0.133040
    130      -0.037560  -0.002866  -0.008832   0.000703   0.002043   0.054901
    131      -0.115296  -0.007272  -0.060154   0.003359   0.006323   0.099599
    132      -0.025530  -0.002188  -0.023624   0.003075   0.006418   0.128815
    133       0.030841   0.002186   0.010097  -0.001183  -0.004236  -0.086191
    134       0.006043  -0.001191  -0.002866   0.001724   0.000174   0.019005
    135      -0.000291  -0.000073  -0.007127   0.000982   0.001901   0.043137
    136       0.031699   0.002571   0.005948  -0.000396  -0.001357  -0.044272
    137       0.046791   0.002968   0.027362  -0.001500  -0.003149  -0.051039
    138       0.019937   0.002111   0.002178  -0.001137  -0.002946  -0.077242
    139       0.015879   0.001897  -0.003005  -0.000331  -0.000738  -0.045580
    140      -0.089443  -0.005446  -0.039297   0.001892   0.005560   0.102117
    141       0.039703   0.003046   0.013046  -0.001403  -0.003767  -0.084685
    142       0.024194   0.001474   0.016337  -0.000784  -0.001446  -0.026078
    143       0.048753   0.002144   0.023442  -0.000304  -0.003085  -0.042145
    144       0.014724   0.001427  -0.005090   0.000407   0.001438   0.010938
    145       0.014729   0.001038   0.016436  -0.001462  -0.002457  -0.040012
    146      -0.002207   0.000291  -0.008387   0.000018   0.002579   0.043732
    147       0.008877   0.001071  -0.020416   0.002048   0.005035   0.082725
    148       0.058112   0.004448   0.019500  -0.002513  -0.006025  -0.121338
    149       0.104019   0.006316   0.050046  -0.003936  -0.005497  -0.099598
    150       0.012065   0.000837   0.000210   0.000538   0.001857   0.043490
    151       0.017704   0.001251   0.000869   0.001108   0.003660   0.064773
    152       0.163815   0.012074   0.093083  -0.007447  -0.012179  -0.235939
    153       0.016452   0.002196   0.007007  -0.002039  -0.003919  -0.101593
    154      -0.004201   0.000870  -0.015905   0.000265   0.000937  -0.018308
    155      -0.154144  -0.008127  -0.063241   0.001368   0.007864   0.119629
    156       0.046530   0.002944   0.029926  -0.002437  -0.005944  -0.100705
    157       0.041770   0.002381   0.030281  -0.001614  -0.003418  -0.054450
    158       0.161053   0.009090   0.082556  -0.003554  -0.011775  -0.205269
    159       0.035838   0.003189   0.005973  -0.000747  -0.000665  -0.035250
    160       0.068733   0.005556   0.042962  -0.004600  -0.009972  -0.202891
    161       0.066327   0.005953   0.029249  -0.003383  -0.000717  -0.030917
    162       0.162634   0.012906   0.123400  -0.006655  -0.001769   0.034126
    163       0.111361   0.007018  -0.090763   0.003824   0.011668   0.197327
    164      -0.064436  -0.006776  -0.044829   0.002856   0.001230   0.054253
    165      -0.015580  -0.000506  -0.029267  -0.000262  -0.002131  -0.082043
    166      -0.029844  -0.003600  -0.021994   0.003765   0.006556   0.146090
    167       0.020777   0.001487   0.013159  -0.001125  -0.007252  -0.170934
    168      -0.005288   0.060853   0.002878   0.077437  -0.061410   0.001955
    169       0.000703  -0.007633  -0.000444  -0.015682  -0.004198   0.000277
    170       0.003466  -0.037809  -0.001276  -0.023538   0.010406  -0.000123
    171       0.000921  -0.009187  -0.000346  -0.006557   0.001087  -0.000111
    172       0.016518  -0.157239   0.000925   0.088153  -0.109058   0.002902
    173      -0.020529   0.214131   0.004796   0.089631  -0.041805   0.001834
    174       0.004940  -0.055671  -0.002752  -0.074142   0.053784  -0.001822
    175       0.000641  -0.012074  -0.000571  -0.010136   0.000461  -0.000023
    176       0.004407  -0.043686  -0.000902  -0.030544   0.025769  -0.000809
    177       0.003944  -0.046596  -0.002699  -0.069073   0.047753  -0.001449
    178      -0.005344   0.051913  -0.000284  -0.041781   0.049819  -0.001296
    179       0.011025  -0.116111  -0.002377  -0.044548   0.019026  -0.000760
    180      -0.000487   0.004624   0.000099   0.007308  -0.008716   0.000342
    181       0.020705  -0.215204  -0.004542  -0.079187   0.027789  -0.001281
    182       0.002454  -0.038160  -0.004468  -0.147940   0.122865  -0.003587
    183      -0.005307   0.058855   0.002374   0.069323  -0.058955   0.002072
    184      -0.005782   0.053705  -0.000622  -0.040473   0.041236  -0.000896
    185       0.010503  -0.109203  -0.002480  -0.043040   0.004190  -0.000074
    186       0.000820  -0.011695  -0.000437  -0.007773   0.008204   0.000036
    187       0.000246   0.021354   0.005876   0.163141  -0.108814   0.004335
    188      -0.018028   0.188469   0.005246   0.142408  -0.108755   0.002806
    189       0.007412  -0.055460   0.006077   0.134763   0.081477  -0.002455
    190      -0.005176   0.069750   0.004336   0.103407  -0.028954   0.000792
    191      -0.007060   0.068979  -0.000810  -0.003414   0.010747  -0.002683
    192       0.002377  -0.019574  -0.002364  -0.004196  -0.088602   0.006318
    193      -0.011182   0.113791   0.000820  -0.085753   0.225982  -0.010763
    194      -0.008546   0.073078  -0.004621  -0.132995   0.025179  -0.000063
    195      -0.002633   0.013716   0.000000  -0.008164   0.038133  -0.002473
    196       0.003106  -0.032564   0.005681   0.074881   0.038861  -0.003530
    197       0.001293  -0.015767  -0.003724  -0.054756  -0.127981   0.006832
    198      -0.002810  -0.004770   0.006149   0.069096   0.129149  -0.007133
    199       0.002414  -0.026840  -0.000609   0.016839  -0.066900   0.004514
    200       0.004326  -0.038379   0.002910   0.058617   0.006998  -0.002371
    201       0.001000  -0.020233   0.007687   0.120751   0.136367  -0.005291
    202      -0.003238   0.024958  -0.004152  -0.090009  -0.008704   0.004011
    203       0.002734  -0.011754  -0.000051   0.016455   0.043486  -0.002735
    204      -0.000498   0.010259  -0.007410  -0.094740  -0.157469   0.009699
    205      -0.001299   0.019052  -0.004866  -0.077377  -0.008813  -0.001618
    206       0.003666  -0.038878   0.004371   0.084505   0.059418  -0.001856
    207      -0.002304   0.040374  -0.010631  -0.157528  -0.165736   0.008746
    208       0.003269  -0.038348  -0.001257   0.010620  -0.137853   0.006151
    209       0.006182  -0.055245   0.005465   0.112681   0.001713  -0.000157
    210      -0.002588   0.037413  -0.005799  -0.098889  -0.054986   0.000281
    211      -0.010662   0.098493  -0.003218  -0.111915   0.120483  -0.005105
    212      -0.001059   0.017027   0.001283   0.009069   0.060373  -0.000451
    213      -0.003307   0.042984  -0.003709  -0.075883   0.003116  -0.002317
    214       0.005406  -0.060093   0.003582   0.103873  -0.011963  -0.001803
    215       0.002247  -0.015803  -0.008357  -0.095101  -0.221144   0.012094
    216       0.002819  -0.036421   0.005679   0.100162   0.092942  -0.006765
    217       0.000216   0.022317  -0.002613  -0.021760   0.005169   0.000079
    218      -0.001251   0.000991   0.002315   0.038491   0.089425  -0.006406
    219       0.008012  -0.035196   0.007113   0.140613   0.128489  -0.004018
    220      -0.032509   0.108743  -0.007402  -0.119088   0.074066  -0.004277
    221       0.006234   0.005371   0.000473   0.036931   0.041104  -0.001321
    222      -0.003434   0.050222  -0.010882  -0.169105  -0.146505   0.008440
    223       0.019310  -0.200304   0.002849   0.203238  -0.425258   0.019680
    224       0.011913  -0.106158   0.005811   0.162338  -0.118768   0.002835
    225       0.000235   0.004647   0.002353   0.030750   0.077270  -0.007539
    226      -0.022005   0.213974  -0.009121  -0.248497   0.216848  -0.007055
    227      -0.005155   0.055471   0.005668   0.052275   0.247290  -0.009217
    228      -0.001410   0.017159   0.000965   0.021651  -0.019702   0.000639
    229      -0.012460   0.117284  -0.001316  -0.077471   0.082683  -0.001996
    230       0.021865  -0.229154  -0.005529  -0.113148   0.049481  -0.001815
    231      -0.001878   0.018606   0.000258   0.012020  -0.013368   0.000599
    232      -0.028930   0.288631   0.002995  -0.002107   0.064776  -0.000880
    233       0.018631  -0.181840  -0.000888   0.036707  -0.093005   0.002597
    234      -0.000117   0.001647   0.000463   0.011348  -0.001663  -0.000077
    235       0.030160  -0.307996  -0.005160  -0.065305   0.007962  -0.000853
    236      -0.003644   0.021650  -0.004071  -0.157600   0.136808  -0.003909
    237       0.000146  -0.004501  -0.000941  -0.022422   0.013463  -0.000269
    238      -0.028138   0.287963   0.003489  -0.007602   0.075526  -0.001344
    239       0.018350  -0.185294  -0.000864   0.043180  -0.082248   0.002126
    240      -0.000507   0.005611  -0.000150  -0.005438   0.003666  -0.000205
    241      -0.012667   0.113683  -0.001306  -0.074586   0.087073  -0.002165
    242       0.022068  -0.228025  -0.005103  -0.114275   0.062891  -0.002402
    243      -0.002833   0.007616  -0.007064  -0.128313  -0.131229   0.007167
    244      -0.003075   0.075144   0.014683   0.311787   0.022685  -0.000913
    245      -0.024928   0.242648  -0.000193   0.038629  -0.247527   0.010537
    246      -0.002427   0.004870  -0.006050  -0.105639  -0.124934   0.006775
    247      -0.010640   0.117293   0.000764   0.052398  -0.261145   0.012559
    248      -0.016326   0.190257   0.011754   0.251506   0.037098  -0.004458
    249       0.018458  -0.158792   0.010161   0.290763   0.043286  -0.000845
    250      -0.006073   0.090619   0.010701   0.317215  -0.193899   0.006253
    251      -0.005956   0.050804  -0.004108  -0.115373   0.107128  -0.005599
                 66         67         68         69         70         71    
      0       0.047122   0.001703  -0.039061  -0.005476  -0.000240   0.000950
      1      -0.018319  -0.002967   0.044146   0.004686   0.000171  -0.000520
      2       0.026760   0.010727  -0.155134   0.000751   0.001409   0.001535
      3       0.039105   0.002979  -0.021759  -0.025626  -0.000139  -0.000016
      4      -0.033700  -0.000317   0.000591  -0.000281   0.000608   0.000523
      5      -0.022028   0.004065  -0.025013  -0.031786   0.000400   0.000625
      6      -0.060377  -0.007231   0.111031  -0.035833  -0.000295  -0.002475
      7      -0.026346   0.000064   0.007422   0.002649   0.000771  -0.000644
      8      -0.034633  -0.009795   0.132554  -0.044520  -0.000887  -0.001773
      9      -0.073110  -0.010485   0.149192  -0.003928  -0.000684  -0.003606
     10      -0.014313   0.008838  -0.086550   0.005401   0.000901   0.000640
     11      -0.002899  -0.008654   0.081843  -0.029816  -0.000563   0.000264
     12      -0.057290  -0.004022   0.057879   0.023770  -0.000005   0.000010
     13      -0.058087   0.001608  -0.012545  -0.001384   0.001927   0.002264
     14       0.029676   0.004481  -0.077561   0.017918   0.001052   0.000441
     15      -0.065239  -0.005303   0.056751   0.001493  -0.000302   0.002097
     16      -0.016106  -0.004637   0.065020  -0.003324  -0.000779  -0.000754
     17       0.076922   0.006414  -0.126227   0.012219   0.000437  -0.000075
     18       0.050692  -0.002590   0.022954  -0.030297  -0.001660  -0.001071
     19       0.133085  -0.003905   0.003408  -0.054124  -0.002830   0.000770
     20      -0.130206   0.004514  -0.027849   0.086433   0.002061   0.001009
     21       0.107443  -0.004169   0.016085   0.065259  -0.001321  -0.001123
     22       0.146606  -0.008325   0.054870  -0.020006  -0.003466  -0.000374
     23      -0.069979   0.003262  -0.016441   0.124789   0.000945  -0.001150
     24      -0.000469   0.004580  -0.037005   0.107525   0.000729  -0.001556
     25      -0.016296  -0.004352   0.037796  -0.043001  -0.000714   0.000949
     26      -0.010945   0.003431  -0.028510   0.116315   0.000390  -0.001098
     27       0.098993  -0.006093   0.032115   0.014102  -0.003389   0.000351
     28       0.013266  -0.002287   0.013471   0.053064   0.007740  -0.000737
     29       0.047606  -0.003651   0.014780  -0.133376  -0.002868   0.000581
     30       0.151915  -0.010893   0.060144  -0.055605  -0.002236   0.001289
     31      -0.026000   0.000205  -0.009097  -0.034824   0.014254   0.000363
     32      -0.010394   0.001262  -0.013433  -0.110471  -0.002585   0.000107
     33       0.053994  -0.005444   0.032075  -0.004724   0.009944   0.000746
     34       0.065287  -0.004062   0.026160   0.029963  -0.015304   0.000776
     35      -0.034324   0.002653  -0.006249   0.111148  -0.008349  -0.000414
     36      -0.048938   0.001482  -0.004408   0.082293  -0.006891   0.000193
     37       0.046064  -0.004278   0.019700  -0.039169   0.004471  -0.000008
     38      -0.032734   0.002025  -0.008826   0.046219   0.005875  -0.000824
     39       0.001734  -0.001571   0.018058   0.116985  -0.003549  -0.000177
     40      -0.058815   0.004440  -0.018928   0.104610  -0.004135   0.000122
     41       0.017648  -0.000669   0.003058  -0.089492  -0.010168   0.000935
     42      -0.009536  -0.000632   0.008360  -0.005553   0.014711   0.000192
     43      -0.022809   0.003569  -0.010221   0.032808  -0.011950  -0.000214
     44       0.071578  -0.006483   0.040816   0.125732  -0.005777   0.000987
     45      -0.056272   0.004901  -0.021599  -0.055877   0.005369  -0.000111
     46      -0.038500   0.002202  -0.017707  -0.130142   0.040437  -0.001257
     47       0.044814  -0.004156   0.014334  -0.087445   0.023061   0.000091
     48      -0.167077   0.010211  -0.067102  -0.141082  -0.002680  -0.000385
     49      -0.046775   0.005929  -0.014621   0.109651  -0.019405  -0.000022
     50       0.041809  -0.002992   0.014153   0.000175   0.003512   0.000898
     51      -0.127813   0.007358  -0.047633  -0.080397  -0.007625   0.000301
     52       0.004128  -0.002918   0.005045  -0.077990   0.008331   0.000069
     53      -0.088460   0.006025  -0.042648  -0.080524   0.017175  -0.000960
     54      -0.039998   0.003126  -0.026615  -0.027086   0.002446   0.000337
     55       0.050430  -0.005980   0.057168   0.037309  -0.003461  -0.001139
     56       0.042683  -0.003396   0.029999   0.030656  -0.002345  -0.000697
     57       0.003549   0.005873  -0.032350  -0.052927   0.000342   0.000348
     58      -0.002782  -0.001958   0.017742  -0.018836  -0.000085   0.000046
     59       0.019959   0.010062  -0.081737  -0.074637   0.000647   0.001113
     60       0.005951   0.005180  -0.045874   0.011687   0.000386  -0.000649
     61      -0.053283   0.016780  -0.152008   0.039948   0.002121  -0.000799
     62      -0.001156  -0.011712   0.112977  -0.016787  -0.001074   0.000712
     63       0.085826   0.005218  -0.142565   0.027548   0.000504   0.001122
     64       0.040557   0.001449  -0.032714  -0.016497  -0.000483   0.001066
     65      -0.070288  -0.008234   0.136653   0.015296  -0.000945  -0.001308
     66       0.016987   0.003333  -0.030945   0.107672   0.000439  -0.001616
     67      -0.283866   0.008567  -0.044100   0.086409   0.003895   0.001476
     68       0.223838  -0.009751   0.047742   0.039247  -0.003555  -0.001649
     69      -0.359941   0.021888  -0.141091   0.242312   0.006508  -0.000622
     70       0.032646  -0.008036   0.063663  -0.043389  -0.001394   0.000417
     71      -0.091880   0.005672  -0.038177   0.168683   0.001867  -0.001423
     72      -0.061517  -0.010800   0.150228  -0.025210  -0.000592  -0.003903
     73       0.070380  -0.005481   0.063758   0.029780  -0.000400  -0.003478
     74      -0.062697  -0.018792   0.236453  -0.018587  -0.001458  -0.005379
     75      -0.122464   0.003702  -0.009672  -0.066934   0.001053   0.001850
     76      -0.041773   0.001697  -0.012713  -0.009347   0.001141   0.000356
     77      -0.014455  -0.011383   0.152326  -0.027036  -0.001357  -0.003007
     78       0.056759   0.004731  -0.063196  -0.103734  -0.001708   0.001775
     79       0.230465  -0.000702  -0.058884  -0.020174  -0.002863   0.002565
     80      -0.115465   0.025990  -0.276816  -0.124258   0.002110   0.009187
     81       0.047337   0.016646  -0.196860  -0.199826  -0.001010   0.005996
     82       0.111065  -0.014610   0.124705  -0.177726  -0.003704   0.000530
     83      -0.127361  -0.009036   0.126700   0.206843   0.001605  -0.003945
     84       0.063328   0.015906  -0.178789   0.027093   0.001040   0.001274
     85      -0.052697   0.028957  -0.291110   0.101603   0.003987   0.000473
     86      -0.039400  -0.018955   0.201901  -0.026806  -0.001506  -0.000559
     87       0.014768   0.008021  -0.080558   0.018750   0.000667  -0.000163
     88      -0.204906   0.004130   0.023485   0.052678   0.002545  -0.003576
     89       0.052368   0.000019  -0.029793   0.005322  -0.000185   0.002840
     90       0.101822   0.013842  -0.166644   0.010869   0.000292   0.001071
     91       0.000828   0.016515  -0.164313   0.009489   0.001308  -0.000258
     92      -0.076096  -0.008679   0.099685   0.040330   0.000467   0.000233
     93       0.027033   0.006882  -0.055739  -0.064848   0.000306   0.000774
     94      -0.000443  -0.004487   0.045947  -0.055877  -0.000498  -0.000211
     95       0.093512   0.014681  -0.171142  -0.090410   0.000757   0.002592
     96      -0.039052  -0.000036   0.059591  -0.084751  -0.000235  -0.001000
     97       0.009048  -0.004278   0.042731  -0.049709  -0.000543  -0.000126
     98       0.017901   0.005211  -0.019848  -0.121710  -0.000090   0.000427
     99      -0.045435   0.005827  -0.010043  -0.005997   0.000796  -0.000311
    100       0.005131  -0.004751   0.051032  -0.050755  -0.000600  -0.000290
    101       0.005290   0.014802  -0.138059  -0.020792   0.001539   0.001680
    102      -0.052473  -0.003542   0.063254  -0.002496  -0.000532   0.001445
    103       0.002714  -0.000197   0.206752   0.009942  -0.002888  -0.003945
    104       0.144470   0.011037  -0.111679  -0.003904  -0.000522  -0.002419
    105      -0.077061   0.005115  -0.039871  -0.135287   0.004680   0.001498
    106      -0.017224  -0.003369   0.045178   0.144554  -0.002388  -0.002306
    107       0.068166  -0.004655   0.037930   0.071637  -0.003534  -0.001137
    108      -0.187790   0.008091  -0.045623  -0.014558   0.006732   0.000159
    109       0.145015  -0.009617   0.074400  -0.006044  -0.005667  -0.000667
    110       0.173564  -0.008575   0.054921  -0.043079  -0.005251   0.000108
    111      -0.014131   0.002331  -0.024364  -0.038817   0.001792   0.000474
    112      -0.154401   0.001374   0.026740   0.009932   0.002897  -0.000829
    113       0.013553  -0.001560   0.016810  -0.082344  -0.000371   0.000584
    114      -0.090165   0.005116  -0.014157   0.075663   0.016333  -0.000973
    115      -0.090054   0.008275  -0.033644   0.100663  -0.036926   0.000203
    116       0.064709  -0.005950   0.037001   0.133633  -0.016962   0.001482
    117      -0.014019   0.001818  -0.006827  -0.026506   0.021665  -0.000243
    118      -0.032261  -0.000468  -0.012352  -0.082461   0.013354   0.000141
    119       0.020485   0.000410   0.000641  -0.068757   0.000652  -0.000895
    120      -0.142225   0.006161  -0.052998  -0.169329  -0.003529   0.000082
    121      -0.061938   0.010054  -0.019280   0.296641  -0.073773   0.001104
    122       0.062100  -0.005107   0.028357   0.097027  -0.034945   0.002272
    123       0.076328   0.003546  -0.096916  -0.004256   0.000194   0.001032
    124       0.008427  -0.002781   0.054174   0.027035  -0.000367  -0.001360
    125       0.101699   0.012229  -0.187950   0.042540   0.000912   0.000117
    126       0.122601   0.000172  -0.063869   0.043539  -0.000928  -0.000427
    127       0.017700  -0.000074   0.028876   0.028000   0.000039  -0.001330
    128      -0.015893   0.007421  -0.136905  -0.024725   0.001581   0.002477
    129      -0.013919  -0.000798  -0.005745  -0.017576  -0.093480   0.000461
    130      -0.014590  -0.000070  -0.005352  -0.015145   0.105110   0.000014
    131       0.025809  -0.003639   0.012578   0.084110  -0.004794   0.000302
    132      -0.005704  -0.000937  -0.002638  -0.007773  -0.006759   0.000326
    133       0.016627  -0.000063   0.007604   0.035329   0.303370  -0.000622
    134       0.000980   0.000115   0.002248   0.032187  -0.072355   0.000390
    135       0.000460  -0.000542   0.000139  -0.004860   0.345830  -0.000491
    136       0.014252   0.000011   0.004917   0.013013   0.016039  -0.000214
    137      -0.009459   0.002068  -0.005609  -0.050103  -0.059590  -0.000266
    138       0.023980  -0.000717   0.009904   0.044013   0.095597  -0.000280
    139       0.022858  -0.000795   0.008899   0.040154  -0.109421   0.000090
    140       0.001374  -0.002589   0.003095   0.047665  -0.000767   0.000546
    141       0.016174   0.000324   0.005637   0.015543   0.011227  -0.000235
    142      -0.012235   0.001770  -0.008056  -0.045202  -0.326422   0.000477
    143      -0.007996   0.002075  -0.004364  -0.041912   0.070732  -0.000473
    144       0.011942  -0.000752   0.003542   0.014283  -0.321841   0.000614
    145      -0.010764   0.001162  -0.005464  -0.024956  -0.014482   0.000040
    146       0.009275  -0.002204   0.005781   0.035998   0.044686   0.000275
    147       0.013498  -0.002063   0.004020   0.012062  -0.178390   0.000533
    148       0.019415  -0.000489   0.007734   0.026053   0.250898  -0.000597
    149      -0.024304   0.000579  -0.011956  -0.072267  -0.010037  -0.000051
    150      -0.007110  -0.000039  -0.004211  -0.036221   0.324331  -0.000566
    151      -0.011952   0.000488  -0.007927  -0.055969  -0.129082   0.000158
    152      -0.024549   0.005324  -0.017695  -0.175276   0.007554  -0.001451
    153       0.018814  -0.000140   0.006238   0.026744  -0.213626   0.000196
    154       0.027981  -0.001998   0.012062   0.057133   0.167292  -0.000338
    155       0.002279  -0.004481   0.002663   0.051859   0.008192   0.000535
    156      -0.007086   0.002120  -0.005020  -0.041832   0.195440  -0.000646
    157      -0.022775   0.003075  -0.013569  -0.081307  -0.265763   0.000190
    158      -0.026436   0.007160  -0.017711  -0.162001   0.050965  -0.001557
    159       0.013116  -0.000164   0.003428   0.007489  -0.289943   0.000385
    160       0.006949   0.002191   0.001226  -0.001747   0.138329  -0.000668
    161      -0.009407   0.000317  -0.005615  -0.051361   0.021839  -0.000221
    162      -0.075509   0.003510  -0.033740  -0.219361   0.003263   0.001316
    163      -0.036594  -0.003396  -0.014644  -0.115637  -0.012739   0.001473
    164      -0.118537   0.006879  -0.054264  -0.058001   0.006124  -0.000677
    165       0.044630  -0.000712   0.013115   0.054467  -0.032436  -0.000499
    166      -0.007765  -0.001028   0.000911   0.038634  -0.006502   0.000638
    167       0.023039   0.002709   0.007090   0.025590   0.001664  -0.000420
    168       0.000819  -0.042285  -0.003648   0.000043   0.000104   0.200844
    169       0.000133  -0.030413  -0.003094  -0.000040  -0.000477  -0.138757
    170      -0.000138   0.021422   0.001879  -0.000257  -0.000088  -0.174916
    171      -0.000194  -0.006485  -0.000495   0.000145   0.000191   0.130321
    172       0.001308  -0.136059  -0.010403  -0.000353  -0.000560  -0.021887
    173       0.000826   0.027243   0.001784  -0.000141   0.000042   0.009328
    174      -0.001018   0.022848   0.001878   0.000388   0.000444   0.192827
    175       0.000153  -0.030400  -0.003193  -0.000025  -0.000173   0.115863
    176      -0.000242   0.020580   0.001653   0.000353   0.000484   0.211339
    177      -0.000787   0.034796   0.003034  -0.000107  -0.000141  -0.238798
    178      -0.000419   0.063566   0.004840   0.000418   0.000515   0.148342
    179      -0.000144  -0.026779  -0.002598   0.000122   0.000075   0.186314
    180       0.000116  -0.000900   0.000078  -0.000231  -0.000223  -0.134178
    181      -0.000502  -0.048235  -0.004152  -0.000034  -0.000301  -0.016148
    182      -0.001488   0.100774   0.007729   0.000498   0.000553   0.017239
    183       0.000815  -0.026568  -0.002049  -0.000469  -0.000495  -0.228717
    184      -0.000363   0.063552   0.004849   0.000104   0.000143  -0.122944
    185      -0.000079  -0.030005  -0.002756  -0.000284  -0.000500  -0.231007
    186       0.000576   0.032440   0.002101  -0.000037  -0.000015   0.037342
    187       0.002128   0.090848   0.008927  -0.000173   0.000910   0.043751
    188       0.000861  -0.150340  -0.012295  -0.000373  -0.001045  -0.042256
    189      -0.000741   0.173124   0.018306  -0.000351  -0.000057   0.001646
    190       0.000361   0.063543   0.006369  -0.000068   0.000603   0.018012
    191      -0.002204  -0.150346  -0.010294  -0.000199  -0.000390  -0.026103
    192       0.004476   0.189055   0.009075  -0.000578  -0.000193   0.001963
    193      -0.005121   0.028967   0.008326   0.000444   0.000276   0.000426
    194       0.003416   0.071992  -0.003841  -0.000256  -0.000408  -0.025490
    195       0.001159  -0.043484  -0.007727  -0.000403  -0.000124  -0.010459
    196       0.000770  -0.020834   0.001594   0.000332  -0.000658  -0.007297
    197       0.005103   0.087029   0.001135   0.000122  -0.000331  -0.001163
    198       0.003834  -0.054109  -0.012433  -0.000642   0.000207  -0.016260
    199       0.002208   0.043667  -0.002955  -0.001211  -0.000228  -0.016280
    200      -0.003920  -0.120209  -0.000862   0.000765   0.000650   0.034169
    201       0.004732   0.123946  -0.000379  -0.000988  -0.000332  -0.034237
    202       0.002487   0.061608  -0.004180  -0.000191  -0.000342  -0.019897
    203      -0.006776  -0.115603   0.003251   0.000687   0.000400   0.025113
    204       0.004756   0.194503   0.008637  -0.000293  -0.000281   0.002664
    205      -0.004109  -0.087915  -0.002548  -0.000015   0.000163   0.003000
    206       0.005285   0.197231   0.006238  -0.000849   0.000055  -0.011437
    207      -0.002986   0.009929   0.006327   0.000468   0.000055   0.018004
    208       0.002686  -0.035000  -0.003673   0.000024  -0.001210   0.001724
    209       0.001268   0.059122   0.006160   0.000110  -0.000323   0.007537
    210      -0.007019  -0.223155  -0.007176   0.000532  -0.000139   0.006861
    211      -0.004727  -0.069498  -0.003276   0.000153  -0.000691  -0.007603
    212      -0.000730   0.122716   0.010248  -0.000105   0.000020   0.004896
    213      -0.006945  -0.197423  -0.005743   0.000533  -0.000104   0.004675
    214       0.001258  -0.061672  -0.004329   0.000231   0.000258   0.000954
    215       0.002307   0.044433   0.001507   0.000180   0.000060   0.010670
    216      -0.002996  -0.154236  -0.002221   0.000713   0.000648   0.029106
    217      -0.002786   0.023985   0.003239  -0.000453   0.000041  -0.000094
    218      -0.000540  -0.088041  -0.010050  -0.000575   0.000573   0.009266
    219      -0.001962   0.177260   0.012642  -0.000408  -0.000292  -0.026778
    220       0.017293   0.033057  -0.019681  -0.008840  -0.000486  -0.075075
    221      -0.016038   0.025247   0.036093  -0.001671   0.000313   0.019649
    222      -0.002330   0.056509   0.008364   0.000331  -0.000052   0.015763
    223       0.012849   0.057371  -0.004909  -0.000533  -0.002195   0.011909
    224      -0.002758  -0.199180  -0.004566   0.000758  -0.000715   0.022230
    225      -0.006843  -0.244952  -0.008397   0.000414  -0.000017  -0.000577
    226      -0.010528  -0.073150  -0.002887  -0.000152  -0.001129  -0.004864
    227      -0.003942   0.106763   0.009645  -0.000421  -0.000020  -0.000729
    228       0.000403  -0.022011  -0.002243   0.000252   0.000335   0.273669
    229      -0.000831   0.124289   0.010145  -0.000278   0.000629  -0.029818
    230      -0.000973  -0.037185  -0.002958   0.000232  -0.000312  -0.073624
    231       0.000184   0.005320   0.000663  -0.000436  -0.000446  -0.309056
    232      -0.000210   0.217392   0.017932   0.000144   0.001387  -0.001571
    233       0.000963  -0.182944  -0.015760  -0.000365  -0.001366  -0.161881
    234       0.000127  -0.003270  -0.000232   0.000178   0.000342   0.284916
    235      -0.000258  -0.049637  -0.003320  -0.000362   0.000023  -0.003500
    236      -0.001656   0.101772   0.007179   0.000741   0.000374   0.034904
    237      -0.000221   0.022241   0.002077  -0.000322  -0.000335  -0.315661
    238      -0.000328   0.220820   0.018395   0.000521   0.001606   0.119725
    239       0.001163  -0.170389  -0.014684  -0.000468  -0.001190   0.022767
    240      -0.000351  -0.001790  -0.000074   0.000326   0.000419   0.271016
    241      -0.000696   0.126441   0.009844   0.000022   0.000894   0.085121
    242      -0.000930  -0.029293  -0.002646   0.000438  -0.000117   0.087712
    243       0.003904  -0.050392  -0.012821   0.000070  -0.000160   0.089488
    244       0.000307   0.293994   0.032242  -0.000319   0.001263   0.021206
    245       0.004678  -0.178052  -0.023006  -0.000283  -0.001070   0.020922
    246       0.003908  -0.051643  -0.012414   0.000008  -0.000276   0.078328
    247       0.005809   0.052950  -0.002799   0.000024   0.001021   0.107421
    248      -0.002802  -0.043263   0.004847  -0.000409  -0.000657  -0.082352
    249      -0.003043   0.099355   0.021378   0.000268   0.000128   0.035279
    250       0.002246   0.005547   0.003458  -0.000027  -0.000104   0.010352
    251      -0.003316  -0.122128  -0.008572  -0.000023   0.000004  -0.019585
                 72         73         74         75         76         77
[truncated: 627,776 more chars]
