# Supplementary material for: Correction to “Photochemical Deracemization of 4,7-Diaza-1-isoindolinones by Unidirectional Hydrogen Atom Shuttling”
Source: J Am Chem Soc. 2025 Sep 9;147(37):34181–2. doi: 10.1021/jacs.5c12600 (PMC12447476; doi:10.1021/jacs.5c12600)
Supplement: Supplementary file 2 [file ja5c12600_si_002.zip › CORRECTED_ZIP/ent2b_1a/thermodynamics/s0/solv.out]

      -----------------------------------------------------------      
     |                   =====================                   |     
     |                           x T B                           |     
     |                   =====================                   |     
     |                         S. Grimme                         |     
     |          Mulliken Center for Theoretical Chemistry        |     
     |                    University of Bonn                     |     
      -----------------------------------------------------------      

   * xtb version 6.6.1 (47b0e9d) compiled by 'pisteinbach@jtc-cluster' on 2024-02-06

   xtb is free software: you can redistribute it and/or modify it under
   the terms of the GNU Lesser General Public License as published by
   the Free Software Foundation, either version 3 of the License, or
   (at your option) any later version.
   
   xtb is distributed in the hope that it will be useful,
   but WITHOUT ANY WARRANTY; without even the implied warranty of
   MERCHANTABILITY or FITNESS FOR A PARTICULAR PURPOSE.  See the
   GNU Lesser General Public License for more details.
   
   Cite this work as:
   * C. Bannwarth, E. Caldeweyher, S. Ehlert, A. Hansen, P. Pracht,
     J. Seibert, S. Spicher, S. Grimme, WIREs Comput. Mol. Sci., 2020, 11,
     e01493. DOI: 10.1002/wcms.1493
   
   for GFN2-xTB:
   * C. Bannwarth, S. Ehlert and S. Grimme., J. Chem. Theory Comput., 2019,
     15, 1652-1671. DOI: 10.1021/acs.jctc.8b01176
   for GFN1-xTB:
   * S. Grimme, C. Bannwarth, P. Shushkov, J. Chem. Theory Comput., 2017,
     13, 1989-2009. DOI: 10.1021/acs.jctc.7b00118
   for GFN0-xTB:
   * P. Pracht, E. Caldeweyher, S. Ehlert, S. Grimme, ChemRxiv, 2019, preprint.
     DOI: 10.26434/chemrxiv.8326202.v1
   for GFN-FF:
   * S. Spicher and S. Grimme, Angew. Chem. Int. Ed., 2020, 59, 15665-15673.
     DOI: 10.1002/anie.202004239
   
   for ALPB and GBSA implicit solvation:
   * S. Ehlert, M. Stahn, S. Spicher, S. Grimme, J. Chem. Theory Comput.,
     2021, 17, 4250-4261. DOI: 10.1021/acs.jctc.1c00471
   
   for ddCOSMO and CPCM-X implicit solvation:
   * M. Stahn, S. Ehlert, S. Grimme, J. Phys. Chem. A,
     2023, XX, XXXX-XXXX. DOI: 10.1021/acs.jpca.3c04382
   
   for DFT-D4:
   * E. Caldeweyher, C. Bannwarth and S. Grimme, J. Chem. Phys., 2017,
     147, 034112. DOI: 10.1063/1.4993215
   * E. Caldeweyher, S. Ehlert, A. Hansen, H. Neugebauer, S. Spicher,
     C. Bannwarth and S. Grimme, J. Chem. Phys., 2019, 150, 154122.
     DOI: 10.1063/1.5090222
   * E. Caldeweyher, J.-M. Mewes, S. Ehlert and S. Grimme, Phys. Chem. Chem. Phys.
     2020, 22, 8499-8512. DOI: 10.1039/D0CP00502A
   
   for sTDA-xTB:
   * S. Grimme and C. Bannwarth, J. Chem. Phys., 2016, 145, 054103.
     DOI: 10.1063/1.4959605
   
   in the mass-spec context:
   * V. Asgeirsson, C. Bauer and S. Grimme, Chem. Sci., 2017, 8, 4879.
     DOI: 10.1039/c7sc00601b
   * J. Koopman and S. Grimme, ACS Omega 2019, 4, 12, 15120-15133.
     DOI: 10.1021/acsomega.9b02011
   
   for metadynamics refer to:
   * S. Grimme, J. Chem. Theory Comput., 2019, 155, 2847-2862
     DOI: 10.1021/acs.jctc.9b00143
   
   for SPH calculations refer to:
   * S. Spicher and S. Grimme, J. Chem. Theory Comput., 2021, 17, 1701-1714
     DOI: 10.1021/acs.jctc.0c01306
   
   for ONIOM refer to:
   * C. Plett, A. Katbashev, S. Ehlert, S. Grimme, M. Bursch,
     Phys. Chem. Chem. Phys., 2023, 25, 17860-17868. DOI: 10.1039/D3CP02178E
   
   for DIPRO refer to:
   * J. Kohn, N. Gildemeister, S. Grimme, D. Fazzi, A. Hansen,
     J. Chem. Phys., 2023, just accepted.
   
   with help from (in alphabetical order)
   P. Atkinson, C. Bannwarth, F. Bohle, G. Brandenburg, E. Caldeweyher
   M. Checinski, S. Dohm, S. Ehlert, S. Ehrlich, I. Gerasimov, C. Hölzer
   A. Katbashev, J. Kohn, J. Koopman, C. Lavigne, S. Lehtola, F. März, M. Müller,
   F. Musil, H. Neugebauer, J. Pisarek, C. Plett, P. Pracht, F. Pultar,
   J. Seibert, P. Shushkov, S. Spicher, M. Stahn, M. Steiner, T. Strunk,
   J. Stückrath, T. Rose, and J. Unsleber
   
 * started run on 2025/01/27 at 09:08:12.901     

           -------------------------------------------------
          |                Calculation Setup                |
           -------------------------------------------------

          program call               : xtb coord.xyz --gfn 2 --grad --alpb ch2cl2 bar1M
          hostname                   : quadro-01
          coordinate file            : coord.xyz
          omp threads                :                     2

   ID    Z sym.   atoms
    1    6 C      1-5, 7-10, 12, 13, 15-21, 40, 44-49, 57-67, 70, 71
    2    7 N      6, 11, 68, 69, 72
    3    8 O      14, 22, 56, 73
    4    1 H      23-39, 41-43, 50-55, 74-84

molecular fragmentation (1/2 indicates fragments):
111111111111111111111111111111111111111111111111111111112222222222222222
222222222222
# atoms in fragment 1/2:    56    28
 fragment masses (1/2) :      402.49      225.25
CMA distance (Bohr)    :   9.675
constraining FC (au)   :  0.0500

           -------------------------------------------------
          |                 G F N 2 - x T B                 |
           -------------------------------------------------

        Reference                      10.1021/acs.jctc.8b01176
      * Hamiltonian:
        H0-scaling (s, p, d)           1.850000    2.230000    2.230000
        zeta-weighting                 0.500000
      * Dispersion:
        s8                             2.700000
        a1                             0.520000
        a2                             5.000000
        s9                             5.000000
      * Repulsion:
        kExp                           1.500000    1.000000
        rExp                           1.000000
      * Coulomb:
        alpha                          2.000000
        third order                    shell-resolved
        anisotropic                    true
        a3                             3.000000
        a5                             4.000000
        cn-shift                       1.200000
        cn-exp                         4.000000
        max-rad                        5.000000

      * Solvation model:               ALPB
        Solvent                        ch2cl2
        Parameter file                 internal GFN2-xTB/ALPB
        Dielectric constant                8.9300E+00
        Reference state                gsolv [1 bar gas/1 M solution]
        Free energy shift                  7.1799E-03 Eh       4.5055E+00 kcal/mol
        Temperature                        2.9815E+02 K
        Density                            1.3300E+00 kg/L
        Solvent mass                       8.4930E+01 g/mol
        Interaction kernel             P16
        Born radius scaling (c1)           1.5691E+00
        Born radii integrator          GBOBC
        Born offset                        0.0000E+00 a0       0.0000E+00 AA
        H-bond correction              false
        Ion screening                  false
        Surface tension                    1.0000E-05 Eh       1.5569E+01 dyn/cm
        Grid points                               230 per atom
q/qsh data taken from xtbrestart
CAMM data taken from xtbrestart

          ...................................................
          :                      SETUP                      :
          :.................................................:
          :  # basis functions                 225          :
          :  # atomic orbitals                 225          :
          :  # shells                          131          :
          :  # electrons                       238          :
          :  max. iterations                   250          :
          :  Hamiltonian                  GFN2-xTB          :
          :  restarted?                       true          :
          :  GBSA solvation                   true          :
          :  PC potential                    false          :
          :  electronic temp.          300.0000000     K    :
          :  accuracy                    1.0000000          :
          :  -> integral cutoff          0.2500000E+02      :
          :  -> integral neglect         0.1000000E-07      :
          :  -> SCF convergence          0.1000000E-05 Eh   :
          :  -> wf. convergence          0.1000000E-03 e    :
          :  Broyden damping             0.4000000          :
          :  net charge                          0          :
          :  unpaired electrons                  0          :
          ...................................................

 iter      E             dE          RMSdq      gap      omega  full diag
   1   -133.2282240 -0.133228E+03  0.208E-01    1.93       0.0  T
   2   -133.2295826 -0.135861E-02  0.904E-02    1.93       1.0  T
   3   -133.2298297 -0.247123E-03  0.520E-02    1.94       1.0  T
   4   -133.2299098 -0.800640E-04  0.235E-02    1.94       1.0  T
   5   -133.2299242 -0.143622E-04  0.104E-02    1.94       1.0  T
   6   -133.2299256 -0.147516E-05  0.442E-03    1.94       2.5  T
   7   -133.2299263 -0.694769E-06  0.148E-03    1.94       7.4  T
   8   -133.2299264 -0.575914E-07  0.656E-04    1.94      16.6  T
   9   -133.2299264 -0.492150E-08  0.282E-04    1.94      38.6  T

   *** convergence criteria satisfied after 9 iterations ***

         #    Occupation            Energy/Eh            Energy/eV
      -------------------------------------------------------------
         1        2.0000           -0.7601232             -20.6840
       ...           ...                  ...                  ...
       113        2.0000           -0.4048767             -11.0173
       114        2.0000           -0.4038730             -10.9899
       115        2.0000           -0.4003893             -10.8951
       116        2.0000           -0.4000718             -10.8865
       117        2.0000           -0.3983472             -10.8396
       118        2.0000           -0.3915398             -10.6543
       119        2.0000           -0.3676783             -10.0050 (HOMO)
       120                         -0.2964548              -8.0669 (LUMO)
       121                         -0.2944522              -8.0125
       122                         -0.2698610              -7.3433
       123                         -0.2608380              -7.0978
       124                         -0.2390311              -6.5044
       ...                                ...                  ...
       225                          0.7220681              19.6485
      -------------------------------------------------------------
                  HL-Gap            0.0712235 Eh            1.9381 eV
             Fermi-level           -0.3320665 Eh           -9.0360 eV

 SCC (total)                   0 d,  0 h,  0 min,  0.217 sec
 SCC setup                      ...        0 min,  0.019 sec (  8.610%)
 Dispersion                     ...        0 min,  0.002 sec (  1.026%)
 classical contributions        ...        0 min,  0.000 sec (  0.174%)
 integral evaluation            ...        0 min,  0.046 sec ( 21.370%)
 iterations                     ...        0 min,  0.079 sec ( 36.651%)
 molecular gradient             ...        0 min,  0.069 sec ( 31.734%)
 printout                       ...        0 min,  0.001 sec (  0.417%)

         :::::::::::::::::::::::::::::::::::::::::::::::::::::
         ::                     SUMMARY                     ::
         :::::::::::::::::::::::::::::::::::::::::::::::::::::
         :: total energy            -131.290263929506 Eh    ::
         :: total w/o Gsasa/hb      -131.243080667164 Eh    ::
         :: gradient norm              0.049841454211 Eh/a0 ::
         :: HOMO-LUMO gap              1.938089425947 eV    ::
         ::.................................................::
         :: SCC energy              -133.226016434397 Eh    ::
         :: -> isotropic ES            0.164095780477 Eh    ::
         :: -> anisotropic ES         -0.000377993469 Eh    ::
         :: -> anisotropic XC          0.068752464516 Eh    ::
         :: -> dispersion             -0.118735717906 Eh    ::
         :: -> Gsolv                  -0.062244468783 Eh    ::
         ::    -> Gelec               -0.015061206441 Eh    ::
         ::    -> Gsasa               -0.054363206039 Eh    ::
         ::    -> Ghb                  0.000000000000 Eh    ::
         ::    -> Gshift               0.007179943697 Eh    ::
         :: repulsion energy           1.935752504891 Eh    ::
         :: add. restraining           0.000000000000 Eh    ::
         :: total charge               0.000000000000 e     ::
         :::::::::::::::::::::::::::::::::::::::::::::::::::::

           -------------------------------------------------
          |                Property Printout                |
           -------------------------------------------------

    * Orbital Energies and Occupations

         #    Occupation            Energy/Eh            Energy/eV
      -------------------------------------------------------------
         1        2.0000           -0.7601232             -20.6840
       ...           ...                  ...                  ...
       107        2.0000           -0.4200345             -11.4297
       108        2.0000           -0.4194275             -11.4132
       109        2.0000           -0.4182814             -11.3820
       110        2.0000           -0.4167831             -11.3412
       111        2.0000           -0.4142231             -11.2716
       112        2.0000           -0.4088935             -11.1266
       113        2.0000           -0.4048767             -11.0173
       114        2.0000           -0.4038730             -10.9899
       115        2.0000           -0.4003893             -10.8951
       116        2.0000           -0.4000718             -10.8865
       117        2.0000           -0.3983472             -10.8396
       118        2.0000           -0.3915398             -10.6543
       119        2.0000           -0.3676783             -10.0050 (HOMO)
       120                         -0.2964548              -8.0669 (LUMO)
       121                         -0.2944522              -8.0125
       122                         -0.2698610              -7.3433
       123                         -0.2608380              -7.0978
       124                         -0.2390311              -6.5044
       125                         -0.2376453              -6.4667
       126                         -0.2253588              -6.1323
       127                         -0.2240973              -6.0980
       128                         -0.2124149              -5.7801
       129                         -0.2049109              -5.5759
       130                         -0.2017879              -5.4909
       ...                                ...                  ...
       225                          0.7220681              19.6485
      -------------------------------------------------------------
                  HL-Gap            0.0712235 Eh            1.9381 eV
             Fermi-level           -0.3320665 Eh           -9.0360 eV

     #   Z          covCN         q      C6AA      α(0)
     1   6 C        3.750     0.004    20.564     6.467
     2   6 C        3.905     0.021    20.164     6.383
     3   6 C        3.825    -0.073    21.866     6.654
     4   6 C        3.907     0.004    20.452     6.428
     5   6 C        2.758     0.277    22.321     7.737
     6   7 N        2.685    -0.181    24.912     7.413
     7   6 C        3.820    -0.070    21.823     6.648
     8   6 C        3.901     0.015    20.262     6.399
     9   6 C        3.816    -0.075    21.928     6.665
    10   6 C        3.231     0.234    22.421     7.688
    11   7 N        1.872    -0.303    28.696     7.941
    12   6 C        3.183     0.068    26.064     8.333
    13   6 C        3.117     0.128    25.051     8.198
    14   8 O        1.727    -0.220    17.641     5.671
    15   6 C        2.920    -0.034    28.858     8.809
    16   6 C        2.973    -0.022    28.557     8.766
    17   6 C        2.935    -0.032    28.802     8.802
    18   6 C        2.905    -0.048    29.179     8.857
    19   6 C        3.767    -0.110    22.634     6.780
    20   6 C        3.763    -0.116    22.769     6.802
    21   6 C        3.760    -0.104    22.534     6.767
    22   8 O        0.859    -0.509    23.975     6.565
    23   1 H        0.924     0.060     2.194     2.316
    24   1 H        0.924     0.051     2.311     2.377
    25   1 H        0.924     0.052     2.293     2.368
    26   1 H        0.924     0.041     2.434     2.440
    27   1 H        0.924     0.060     2.194     2.316
    28   1 H        0.924     0.057     2.230     2.335
    29   1 H        0.925     0.051     2.301     2.372
    30   1 H        0.924     0.046     2.376     2.410
    31   1 H        0.924     0.040     2.455     2.450
    32   1 H        0.924     0.052     2.301     2.372
    33   1 H        0.924     0.045     2.384     2.415
    34   1 H        0.924     0.045     2.381     2.413
    35   1 H        0.860     0.200     1.106     1.647
    36   1 H        0.924     0.051     2.308     2.376
    37   1 H        0.924     0.047     2.363     2.404
    38   1 H        0.924     0.060     2.199     2.319
    39   1 H        0.925     0.059     2.212     2.326
    40   6 C        2.828     0.228    23.212     7.895
    41   1 H        0.925     0.056     2.247     2.344
    42   1 H        0.924     0.055     2.257     2.349
    43   1 H        0.924     0.052     2.295     2.369
    44   6 C        2.969    -0.012    28.307     8.727
    45   6 C        2.922    -0.016    28.415     8.742
    46   6 C        2.916    -0.026    28.649     8.777
    47   6 C        2.918    -0.021    28.539     8.760
    48   6 C        2.916    -0.026    28.646     8.777
    49   6 C        2.920    -0.026    28.649     8.777
    50   1 H        0.925     0.040     2.452     2.449
    51   1 H        0.925     0.047     2.353     2.399
    52   1 H        0.925     0.049     2.326     2.385
    53   1 H        0.925     0.048     2.340     2.392
    54   1 H        0.925     0.041     2.436     2.441
    55   1 H        0.926     0.064     2.157     2.296
    56   8 O        0.858    -0.413    21.943     6.280
    57   6 C        2.922    -0.038    28.934     8.821
    58   6 C        2.966     0.011    27.775     8.645
    59   6 C        2.922    -0.040    28.990     8.830
    60   6 C        2.916    -0.032    28.795     8.799
    61   6 C        2.917    -0.033    28.821     8.803
    62   6 C        2.916    -0.031    28.766     8.795
    63   6 C        3.809    -0.069    21.812     6.648
    64   6 C        3.841     0.044    19.805     6.331
    65   6 C        3.070     0.095    25.825     8.333
    66   6 C        3.073     0.057    26.640     8.463
    67   6 C        2.811     0.267    22.508     7.773
    68   7 N        2.760    -0.186    25.025     7.430
    69   7 N        1.837    -0.202    26.206     7.586
    70   6 C        2.940     0.054    26.778     8.487
    71   6 C        2.942     0.049    26.910     8.508
    72   7 N        1.837    -0.208    26.365     7.609
    73   8 O        0.857    -0.486    23.470     6.495
    74   1 H        0.859     0.226     0.983     1.553
    75   1 H        0.925     0.061     2.183     2.310
    76   1 H        0.925     0.058     2.221     2.331
    77   1 H        0.925     0.039     2.468     2.457
    78   1 H        0.925     0.033     2.549     2.497
    79   1 H        0.925     0.034     2.536     2.490
    80   1 H        0.925     0.033     2.539     2.492
    81   1 H        0.925     0.034     2.531     2.488
    82   1 H        0.924     0.065     2.143     2.289
    83   1 H        0.924     0.070     2.088     2.260
    84   1 H        0.924     0.081     1.969     2.195

 Mol. C6AA /au·bohr⁶  :      84012.320412
 Mol. C8AA /au·bohr⁸  :    2016800.618761
 Mol. α(0) /au        :        450.305085


Wiberg/Mayer (AO) data.
largest (>0.10) Wiberg bond orders for each atom

 ---------------------------------------------------------------------------
     #   Z sym  total        # sym  WBO       # sym  WBO       # sym  WBO
 ---------------------------------------------------------------------------
     1   6 C    3.965 --     6 N    0.988     2 C    0.984    42 H    0.967
                            43 H    0.960
     2   6 C    3.991 --    20 C    0.995     3 C    0.987     9 C    0.985
                             1 C    0.984
     3   6 C    3.995 --     2 C    0.987     4 C    0.985    26 H    0.973
                            25 H    0.971
     4   6 C    3.992 --    21 C    0.995     3 C    0.985     7 C    0.964
                             5 C    0.948
     5   6 C    3.939 --    22 O    1.588     6 N    1.319     4 C    0.948
     6   7 N    3.479 --     5 C    1.319     1 C    0.988    35 H    0.900
                            22 O    0.191
     7   6 C    3.990 --     8 C    0.979    28 H    0.973    27 H    0.967
                             4 C    0.964
     8   6 C    3.985 --    10 C    0.988     9 C    0.982     7 C    0.979
                            19 C    0.966
     9   6 C    3.991 --     2 C    0.985     8 C    0.982    24 H    0.972
                            23 H    0.969
    10   6 C    3.911 --    11 N    1.630    14 O    1.088     8 C    0.988
    11   7 N    3.023 --    10 C    1.630    12 C    1.167
    12   6 C    3.979 --    15 C    1.360    13 C    1.275    11 N    1.167
    13   6 C    3.923 --    18 C    1.359    12 C    1.275    14 O    1.076
    14   8 O    2.396 --    10 C    1.088    13 C    1.076
    15   6 C    3.984 --    16 C    1.414    12 C    1.360    39 H    0.965
                            18 C    0.108
    16   6 C    3.986 --    15 C    1.414    17 C    1.345    40 C    1.025
    17   6 C    3.986 --    18 C    1.479    16 C    1.345    41 H    0.966
    18   6 C    3.985 --    17 C    1.479    13 C    1.359    55 H    0.965
                            15 C    0.108
    19   6 C    3.985 --    37 H    0.985    36 H    0.985    38 H    0.979
                             8 C    0.966
    20   6 C    3.992 --     2 C    0.995    33 H    0.985    34 H    0.984
                            32 H    0.984
    21   6 C    3.993 --     4 C    0.995    31 H    0.985    30 H    0.984
                            29 H    0.984
    22   8 O    1.954 --     5 C    1.588     6 N    0.191
    23   1 H    0.996 --     9 C    0.969
    24   1 H    0.997 --     9 C    0.972
    25   1 H    0.997 --     3 C    0.971
    26   1 H    0.998 --     3 C    0.973
    27   1 H    0.996 --     7 C    0.967
    28   1 H    0.996 --     7 C    0.973
    29   1 H    0.997 --    21 C    0.984
    30   1 H    0.997 --    21 C    0.984
    31   1 H    0.998 --    21 C    0.985
    32   1 H    0.997 --    20 C    0.984
    33   1 H    0.998 --    20 C    0.985
    34   1 H    0.998 --    20 C    0.984
    35   1 H    0.959 --     6 N    0.900
    36   1 H    0.997 --    19 C    0.985
    37   1 H    0.997 --    19 C    0.985
    38   1 H    0.995 --    19 C    0.979
    39   1 H    0.996 --    15 C    0.965
    40   6 C    3.917 --    56 O    1.765    16 C    1.025    44 C    1.016
    41   1 H    0.996 --    17 C    0.966
    42   1 H    0.997 --     1 C    0.967
    43   1 H    0.997 --     1 C    0.960
    44   6 C    3.987 --    49 C    1.386    45 C    1.383    40 C    1.016
                            47 C    0.103
    45   6 C    3.989 --    46 C    1.455    44 C    1.383    50 H    0.968
                            48 C    0.108
    46   6 C    3.991 --    45 C    1.455    47 C    1.430    51 H    0.969
                            49 C    0.108
    47   6 C    3.989 --    48 C    1.436    46 C    1.430    52 H    0.970
                            44 C    0.103
    48   6 C    3.991 --    49 C    1.449    47 C    1.436    53 H    0.969
                            45 C    0.108
    49   6 C    3.990 --    48 C    1.449    44 C    1.386    54 H    0.968
                            46 C    0.108
    50   1 H    0.998 --    45 C    0.968
    51   1 H    0.997 --    46 C    0.969
    52   1 H    0.997 --    47 C    0.970
    53   1 H    0.997 --    48 C    0.969
    54   1 H    0.998 --    49 C    0.968
    55   1 H    0.995 --    18 C    0.965
    56   8 O    2.024 --    40 C    1.765
    57   6 C    3.991 --    62 C    1.445    58 C    1.412    77 H    0.968
                            60 C    0.111
    58   6 C    3.989 --    59 C    1.414    57 C    1.412    63 C    1.013
                            61 C    0.110
    59   6 C    3.992 --    60 C    1.444    58 C    1.414    81 H    0.969
                            62 C    0.111
    60   6 C    3.992 --    59 C    1.444    61 C    1.439    80 H    0.971
                            57 C    0.111
    61   6 C    3.991 --    60 C    1.439    62 C    1.438    79 H    0.971
                            58 C    0.110
    62   6 C    3.992 --    57 C    1.445    61 C    1.438    78 H    0.971
                            59 C    0.111
    63   6 C    3.987 --    58 C    1.013    82 H    0.967    83 H    0.967
                            64 C    0.948
    64   6 C    3.969 --    65 C    1.001    68 N    0.991    63 C    0.948
                            84 H    0.931
    65   6 C    3.978 --    69 N    1.429    66 C    1.322    64 C    1.001
                            71 C    0.112
    66   6 C    3.979 --    72 N    1.418    65 C    1.322    67 C    0.982
                            70 C    0.115
    67   6 C    3.955 --    73 O    1.600    68 N    1.294    66 C    0.982
    68   7 N    3.483 --    67 C    1.294    64 C    0.991    74 H    0.875
                            73 O    0.208
    69   7 N    3.062 --    70 C    1.438    65 C    1.429
    70   6 C    3.976 --    69 N    1.438    71 C    1.397    75 H    0.962
                            66 C    0.115
    71   6 C    3.976 --    72 N    1.445    70 C    1.397    76 H    0.962
                            65 C    0.112
    72   7 N    3.063 --    71 C    1.445    66 C    1.418
    73   8 O    1.972 --    67 C    1.600    68 N    0.208
    74   1 H    0.948 --    68 N    0.875
    75   1 H    0.996 --    70 C    0.962
    76   1 H    0.996 --    71 C    0.962
    77   1 H    0.999 --    57 C    0.968
    78   1 H    0.999 --    62 C    0.971
    79   1 H    0.998 --    61 C    0.971
    80   1 H    0.999 --    60 C    0.971
    81   1 H    0.999 --    59 C    0.969
    82   1 H    0.995 --    63 C    0.967
    83   1 H    0.994 --    63 C    0.967
    84   1 H    0.993 --    64 C    0.931
 ---------------------------------------------------------------------------

Topologies differ in total number of bonds
Writing topology from bond orders to xtbtopo.mol

molecular dipole:
                 x           y           z       tot (Debye)
 q only:       -1.710       1.063      -0.555
   full:       -1.597       1.359      -0.925       5.824
molecular quadrupole (traceless):
                xx          xy          yy          xz          yz          zz
 q only:       36.777       6.387      -4.679      -0.795      -6.236     -32.098
  q+dip:       40.718       7.146      -4.967      -2.644      -3.764     -35.751
   full:       35.133       6.240      -0.171      -2.502      -0.679     -34.962


           -------------------------------------------------
          | TOTAL ENERGY             -131.290263929506 Eh   |
          | GRADIENT NORM               0.049841454211 Eh/α |
          | HOMO-LUMO GAP               1.938089425947 eV   |
           -------------------------------------------------

------------------------------------------------------------------------
 * finished run on 2025/01/27 at 09:08:13.171     
------------------------------------------------------------------------
 total:
 * wall-time:     0 d,  0 h,  0 min,  0.270 sec
 *  cpu-time:     0 d,  0 h,  0 min,  0.446 sec
 * ratio c/w:     1.649 speedup
 SCF:
 * wall-time:     0 d,  0 h,  0 min,  0.218 sec
 *  cpu-time:     0 d,  0 h,  0 min,  0.370 sec
 * ratio c/w:     1.702 speedup
