# Supplementary material for: Correction to “Photochemical Deracemization of 4,7-Diaza-1-isoindolinones by Unidirectional Hydrogen Atom Shuttling”
Source: J Am Chem Soc. 2025 Sep 9;147(37):34181–2. doi: 10.1021/jacs.5c12600 (PMC12447476; doi:10.1021/jacs.5c12600)
Supplement: Supplementary file 2 [file ja5c12600_si_002.zip › CORRECTED_ZIP/ent2b_1a/thermodynamics/s0/gas.out]

      -----------------------------------------------------------      
     |                   =====================                   |     
     |                           x T B                           |     
     |                   =====================                   |     
     |                         S. Grimme                         |     
     |          Mulliken Center for Theoretical Chemistry        |     
     |                    University of Bonn                     |     
      -----------------------------------------------------------      

   * xtb version 6.6.1 (47b0e9d) compiled by 'pisteinbach@jtc-cluster' on 2024-02-06

   xtb is free software: you can redistribute it and/or modify it under
   the terms of the GNU Lesser General Public License as published by
   the Free Software Foundation, either version 3 of the License, or
   (at your option) any later version.
   
   xtb is distributed in the hope that it will be useful,
   but WITHOUT ANY WARRANTY; without even the implied warranty of
   MERCHANTABILITY or FITNESS FOR A PARTICULAR PURPOSE.  See the
   GNU Lesser General Public License for more details.
   
   Cite this work as:
   * C. Bannwarth, E. Caldeweyher, S. Ehlert, A. Hansen, P. Pracht,
     J. Seibert, S. Spicher, S. Grimme, WIREs Comput. Mol. Sci., 2020, 11,
     e01493. DOI: 10.1002/wcms.1493
   
   for GFN2-xTB:
   * C. Bannwarth, S. Ehlert and S. Grimme., J. Chem. Theory Comput., 2019,
     15, 1652-1671. DOI: 10.1021/acs.jctc.8b01176
   for GFN1-xTB:
   * S. Grimme, C. Bannwarth, P. Shushkov, J. Chem. Theory Comput., 2017,
     13, 1989-2009. DOI: 10.1021/acs.jctc.7b00118
   for GFN0-xTB:
   * P. Pracht, E. Caldeweyher, S. Ehlert, S. Grimme, ChemRxiv, 2019, preprint.
     DOI: 10.26434/chemrxiv.8326202.v1
   for GFN-FF:
   * S. Spicher and S. Grimme, Angew. Chem. Int. Ed., 2020, 59, 15665-15673.
     DOI: 10.1002/anie.202004239
   
   for ALPB and GBSA implicit solvation:
   * S. Ehlert, M. Stahn, S. Spicher, S. Grimme, J. Chem. Theory Comput.,
     2021, 17, 4250-4261. DOI: 10.1021/acs.jctc.1c00471
   
   for ddCOSMO and CPCM-X implicit solvation:
   * M. Stahn, S. Ehlert, S. Grimme, J. Phys. Chem. A,
     2023, XX, XXXX-XXXX. DOI: 10.1021/acs.jpca.3c04382
   
   for DFT-D4:
   * E. Caldeweyher, C. Bannwarth and S. Grimme, J. Chem. Phys., 2017,
     147, 034112. DOI: 10.1063/1.4993215
   * E. Caldeweyher, S. Ehlert, A. Hansen, H. Neugebauer, S. Spicher,
     C. Bannwarth and S. Grimme, J. Chem. Phys., 2019, 150, 154122.
     DOI: 10.1063/1.5090222
   * E. Caldeweyher, J.-M. Mewes, S. Ehlert and S. Grimme, Phys. Chem. Chem. Phys.
     2020, 22, 8499-8512. DOI: 10.1039/D0CP00502A
   
   for sTDA-xTB:
   * S. Grimme and C. Bannwarth, J. Chem. Phys., 2016, 145, 054103.
     DOI: 10.1063/1.4959605
   
   in the mass-spec context:
   * V. Asgeirsson, C. Bauer and S. Grimme, Chem. Sci., 2017, 8, 4879.
     DOI: 10.1039/c7sc00601b
   * J. Koopman and S. Grimme, ACS Omega 2019, 4, 12, 15120-15133.
     DOI: 10.1021/acsomega.9b02011
   
   for metadynamics refer to:
   * S. Grimme, J. Chem. Theory Comput., 2019, 155, 2847-2862
     DOI: 10.1021/acs.jctc.9b00143
   
   for SPH calculations refer to:
   * S. Spicher and S. Grimme, J. Chem. Theory Comput., 2021, 17, 1701-1714
     DOI: 10.1021/acs.jctc.0c01306
   
   for ONIOM refer to:
   * C. Plett, A. Katbashev, S. Ehlert, S. Grimme, M. Bursch,
     Phys. Chem. Chem. Phys., 2023, 25, 17860-17868. DOI: 10.1039/D3CP02178E
   
   for DIPRO refer to:
   * J. Kohn, N. Gildemeister, S. Grimme, D. Fazzi, A. Hansen,
     J. Chem. Phys., 2023, just accepted.
   
   with help from (in alphabetical order)
   P. Atkinson, C. Bannwarth, F. Bohle, G. Brandenburg, E. Caldeweyher
   M. Checinski, S. Dohm, S. Ehlert, S. Ehrlich, I. Gerasimov, C. Hölzer
   A. Katbashev, J. Kohn, J. Koopman, C. Lavigne, S. Lehtola, F. März, M. Müller,
   F. Musil, H. Neugebauer, J. Pisarek, C. Plett, P. Pracht, F. Pultar,
   J. Seibert, P. Shushkov, S. Spicher, M. Stahn, M. Steiner, T. Strunk,
   J. Stückrath, T. Rose, and J. Unsleber
   
 * started run on 2025/01/27 at 09:08:12.514     

           -------------------------------------------------
          |                Calculation Setup                |
           -------------------------------------------------

          program call               : xtb coord.xyz --gfn 2 --grad
          hostname                   : quadro-01
          coordinate file            : coord.xyz
          omp threads                :                     2

   ID    Z sym.   atoms
    1    6 C      1-5, 7-10, 12, 13, 15-21, 40, 44-49, 57-67, 70, 71
    2    7 N      6, 11, 68, 69, 72
    3    8 O      14, 22, 56, 73
    4    1 H      23-39, 41-43, 50-55, 74-84

molecular fragmentation (1/2 indicates fragments):
111111111111111111111111111111111111111111111111111111112222222222222222
222222222222
# atoms in fragment 1/2:    56    28
 fragment masses (1/2) :      402.49      225.25
CMA distance (Bohr)    :   9.675
constraining FC (au)   :  0.0500

           -------------------------------------------------
          |                 G F N 2 - x T B                 |
           -------------------------------------------------

        Reference                      10.1021/acs.jctc.8b01176
      * Hamiltonian:
        H0-scaling (s, p, d)           1.850000    2.230000    2.230000
        zeta-weighting                 0.500000
      * Dispersion:
        s8                             2.700000
        a1                             0.520000
        a2                             5.000000
        s9                             5.000000
      * Repulsion:
        kExp                           1.500000    1.000000
        rExp                           1.000000
      * Coulomb:
        alpha                          2.000000
        third order                    shell-resolved
        anisotropic                    true
        a3                             3.000000
        a5                             4.000000
        cn-shift                       1.200000
        cn-exp                         4.000000
        max-rad                        5.000000


          ...................................................
          :                      SETUP                      :
          :.................................................:
          :  # basis functions                 225          :
          :  # atomic orbitals                 225          :
          :  # shells                          131          :
          :  # electrons                       238          :
          :  max. iterations                   250          :
          :  Hamiltonian                  GFN2-xTB          :
          :  restarted?                      false          :
          :  GBSA solvation                  false          :
          :  PC potential                    false          :
          :  electronic temp.          300.0000000     K    :
          :  accuracy                    1.0000000          :
          :  -> integral cutoff          0.2500000E+02      :
          :  -> integral neglect         0.1000000E-07      :
          :  -> SCF convergence          0.1000000E-05 Eh   :
          :  -> wf. convergence          0.1000000E-03 e    :
          :  Broyden damping             0.4000000          :
          :  net charge                          0          :
          :  unpaired electrons                  0          :
          ...................................................

 iter      E             dE          RMSdq      gap      omega  full diag
   1   -132.9599273 -0.132960E+03  0.410E+00    1.96       0.0  T
   2   -133.1493407 -0.189413E+00  0.238E+00    1.81       1.0  T
   3   -133.1509429 -0.160217E-02  0.111E+00    2.01       1.0  T
   4   -133.1626588 -0.117159E-01  0.299E-01    1.89       1.0  T
   5   -133.1695121 -0.685331E-02  0.106E-01    1.87       1.0  T
   6   -133.1700697 -0.557568E-03  0.455E-02    1.87       1.0  T
   7   -133.1701365 -0.668039E-04  0.224E-02    1.86       1.0  T
   8   -133.1701458 -0.938853E-05  0.884E-03    1.86       1.2  T
   9   -133.1701479 -0.208528E-05  0.323E-03    1.86       3.4  T
  10   -133.1701482 -0.284960E-06  0.127E-03    1.86       8.6  T
  11   -133.1701482 -0.249250E-07  0.619E-04    1.86      17.6  T
  12   -133.1701483 -0.675249E-08  0.254E-04    1.86      43.0  T

   *** convergence criteria satisfied after 12 iterations ***

         #    Occupation            Energy/Eh            Energy/eV
      -------------------------------------------------------------
         1        2.0000           -0.7524396             -20.4749
       ...           ...                  ...                  ...
       113        2.0000           -0.3964984             -10.7893
       114        2.0000           -0.3952739             -10.7560
       115        2.0000           -0.3916584             -10.6576
       116        2.0000           -0.3895218             -10.5994
       117        2.0000           -0.3882775             -10.5656
       118        2.0000           -0.3812087             -10.3732
       119        2.0000           -0.3529969              -9.6055 (HOMO)
       120                         -0.2845864              -7.7440 (LUMO)
       121                         -0.2816735              -7.6647
       122                         -0.2560643              -6.9679
       123                         -0.2526240              -6.8742
       124                         -0.2345866              -6.3834
       ...                                ...                  ...
       225                          0.7392144              20.1150
      -------------------------------------------------------------
                  HL-Gap            0.0684105 Eh            1.8615 eV
             Fermi-level           -0.3187917 Eh           -8.6748 eV

 SCC (total)                   0 d,  0 h,  0 min,  0.236 sec
 SCC setup                      ...        0 min,  0.001 sec (  0.391%)
 Dispersion                     ...        0 min,  0.002 sec (  0.956%)
 classical contributions        ...        0 min,  0.000 sec (  0.140%)
 integral evaluation            ...        0 min,  0.031 sec ( 12.940%)
 iterations                     ...        0 min,  0.133 sec ( 56.126%)
 molecular gradient             ...        0 min,  0.069 sec ( 29.064%)
 printout                       ...        0 min,  0.001 sec (  0.369%)

         :::::::::::::::::::::::::::::::::::::::::::::::::::::
         ::                     SUMMARY                     ::
         :::::::::::::::::::::::::::::::::::::::::::::::::::::
         :: total energy            -131.230485787843 Eh    ::
         :: gradient norm              0.049584544723 Eh/a0 ::
         :: HOMO-LUMO gap              1.861545436914 eV    ::
         ::.................................................::
         :: SCC energy              -133.166238292734 Eh    ::
         :: -> isotropic ES            0.145665286869 Eh    ::
         :: -> anisotropic ES          0.003296231027 Eh    ::
         :: -> anisotropic XC          0.068641741005 Eh    ::
         :: -> dispersion             -0.118809512874 Eh    ::
         :: repulsion energy           1.935752504891 Eh    ::
         :: add. restraining           0.000000000000 Eh    ::
         :: total charge               0.000000000000 e     ::
         :::::::::::::::::::::::::::::::::::::::::::::::::::::

           -------------------------------------------------
          |                Property Printout                |
           -------------------------------------------------

    * Orbital Energies and Occupations

         #    Occupation            Energy/Eh            Energy/eV
      -------------------------------------------------------------
         1        2.0000           -0.7524396             -20.4749
       ...           ...                  ...                  ...
       107        2.0000           -0.4143247             -11.2743
       108        2.0000           -0.4135896             -11.2543
       109        2.0000           -0.4089366             -11.1277
       110        2.0000           -0.4017748             -10.9328
       111        2.0000           -0.3997268             -10.8771
       112        2.0000           -0.3990400             -10.8584
       113        2.0000           -0.3964984             -10.7893
       114        2.0000           -0.3952739             -10.7560
       115        2.0000           -0.3916584             -10.6576
       116        2.0000           -0.3895218             -10.5994
       117        2.0000           -0.3882775             -10.5656
       118        2.0000           -0.3812087             -10.3732
       119        2.0000           -0.3529969              -9.6055 (HOMO)
       120                         -0.2845864              -7.7440 (LUMO)
       121                         -0.2816735              -7.6647
       122                         -0.2560643              -6.9679
       123                         -0.2526240              -6.8742
       124                         -0.2345866              -6.3834
       125                         -0.2313568              -6.2955
       126                         -0.2168454              -5.9007
       127                         -0.2157128              -5.8698
       128                         -0.2028717              -5.5204
       129                         -0.1969117              -5.3582
       130                         -0.1857953              -5.0557
       ...                                ...                  ...
       225                          0.7392144              20.1150
      -------------------------------------------------------------
                  HL-Gap            0.0684105 Eh            1.8615 eV
             Fermi-level           -0.3187917 Eh           -8.6748 eV

     #   Z          covCN         q      C6AA      α(0)
     1   6 C        3.750     0.005    20.554     6.466
     2   6 C        3.905     0.021    20.171     6.384
     3   6 C        3.825    -0.068    21.776     6.640
     4   6 C        3.907     0.004    20.461     6.430
     5   6 C        2.758     0.272    22.400     7.750
     6   7 N        2.685    -0.183    24.971     7.422
     7   6 C        3.820    -0.069    21.801     6.645
     8   6 C        3.901     0.016    20.247     6.396
     9   6 C        3.816    -0.070    21.826     6.649
    10   6 C        3.231     0.230    22.491     7.700
    11   7 N        1.872    -0.290    28.381     7.897
    12   6 C        3.183     0.069    26.038     8.328
    13   6 C        3.117     0.129    25.021     8.193
    14   8 O        1.727    -0.221    17.661     5.674
    15   6 C        2.920    -0.031    28.784     8.798
    16   6 C        2.973    -0.021    28.521     8.760
    17   6 C        2.935    -0.030    28.745     8.793
    18   6 C        2.905    -0.045    29.119     8.848
    19   6 C        3.767    -0.107    22.583     6.773
    20   6 C        3.763    -0.113    22.706     6.792
    21   6 C        3.760    -0.103    22.516     6.765
    22   8 O        0.859    -0.475    23.227     6.462
    23   1 H        0.924     0.047     2.358     2.402
    24   1 H        0.924     0.046     2.367     2.406
    25   1 H        0.924     0.039     2.458     2.452
    26   1 H        0.924     0.037     2.492     2.469
    27   1 H        0.924     0.047     2.354     2.399
    28   1 H        0.924     0.064     2.151     2.294
    29   1 H        0.925     0.059     2.212     2.326
    30   1 H        0.924     0.034     2.530     2.487
    31   1 H        0.924     0.041     2.435     2.440
    32   1 H        0.924     0.043     2.415     2.430
    33   1 H        0.924     0.041     2.442     2.444
    34   1 H        0.924     0.041     2.438     2.442
    35   1 H        0.860     0.215     1.032     1.591
    36   1 H        0.924     0.052     2.297     2.370
    37   1 H        0.924     0.043     2.409     2.427
    38   1 H        0.924     0.047     2.355     2.400
    39   1 H        0.925     0.068     2.112     2.273
    40   6 C        2.828     0.227    23.238     7.899
    41   1 H        0.925     0.051     2.306     2.375
    42   1 H        0.924     0.055     2.262     2.352
    43   1 H        0.924     0.045     2.382     2.414
    44   6 C        2.969    -0.008    28.216     8.713
    45   6 C        2.922    -0.015    28.397     8.739
    46   6 C        2.916    -0.027    28.669     8.780
    47   6 C        2.918    -0.023    28.586     8.768
    48   6 C        2.916    -0.027    28.680     8.782
    49   6 C        2.920    -0.026    28.652     8.778
    50   1 H        0.925     0.047     2.362     2.404
    51   1 H        0.925     0.039     2.456     2.451
    52   1 H        0.925     0.039     2.464     2.455
    53   1 H        0.925     0.038     2.472     2.459
    54   1 H        0.925     0.038     2.482     2.464
    55   1 H        0.926     0.057     2.236     2.338
    56   8 O        0.858    -0.381    21.312     6.189
    57   6 C        2.922    -0.037    28.925     8.820
    58   6 C        2.966     0.012    27.755     8.641
    59   6 C        2.922    -0.039    28.964     8.826
    60   6 C        2.916    -0.031    28.767     8.795
    61   6 C        2.917    -0.032    28.795     8.799
    62   6 C        2.916    -0.029    28.726     8.789
    63   6 C        3.809    -0.069    21.805     6.647
    64   6 C        3.841     0.044    19.804     6.331
    65   6 C        3.070     0.094    25.847     8.336
    66   6 C        3.073     0.058    26.633     8.462
    67   6 C        2.811     0.267    22.499     7.771
    68   7 N        2.760    -0.192    25.159     7.450
    69   7 N        1.837    -0.198    26.119     7.574
    70   6 C        2.940     0.055    26.772     8.486
    71   6 C        2.942     0.048    26.922     8.510
    72   7 N        1.837    -0.195    26.049     7.564
    73   8 O        0.857    -0.456    22.825     6.405
    74   1 H        0.859     0.230     0.967     1.540
    75   1 H        0.925     0.048     2.340     2.392
    76   1 H        0.925     0.046     2.372     2.408
    77   1 H        0.925     0.044     2.399     2.422
    78   1 H        0.925     0.031     2.576     2.510
    79   1 H        0.925     0.029     2.596     2.519
    80   1 H        0.925     0.029     2.602     2.522
    81   1 H        0.925     0.032     2.562     2.503
    82   1 H        0.924     0.059     2.210     2.325
    83   1 H        0.924     0.062     2.174     2.306
    84   1 H        0.924     0.078     1.996     2.210

 Mol. C6AA /au·bohr⁶  :      84189.807302
 Mol. C8AA /au·bohr⁸  :    2018725.213199
 Mol. α(0) /au        :        450.836233


Wiberg/Mayer (AO) data.
largest (>0.10) Wiberg bond orders for each atom

 ---------------------------------------------------------------------------
     #   Z sym  total        # sym  WBO       # sym  WBO       # sym  WBO
 ---------------------------------------------------------------------------
     1   6 C    3.971 --     6 N    0.993     2 C    0.984    42 H    0.968
                            43 H    0.961
     2   6 C    3.992 --    20 C    0.995     3 C    0.987     9 C    0.985
                             1 C    0.984
     3   6 C    3.996 --     2 C    0.987     4 C    0.985    26 H    0.974
                            25 H    0.972
     4   6 C    3.992 --    21 C    0.996     3 C    0.985     7 C    0.965
                             5 C    0.946
     5   6 C    3.946 --    22 O    1.610     6 N    1.311     4 C    0.946
     6   7 N    3.472 --     5 C    1.311     1 C    0.993    35 H    0.892
                            22 O    0.195
     7   6 C    3.990 --     8 C    0.979    28 H    0.972    27 H    0.969
                             4 C    0.965
     8   6 C    3.987 --    10 C    0.987     9 C    0.982     7 C    0.979
                            19 C    0.968
     9   6 C    3.993 --     2 C    0.985     8 C    0.982    24 H    0.973
                            23 H    0.970
    10   6 C    3.916 --    11 N    1.635    14 O    1.089     8 C    0.987
    11   7 N    3.027 --    10 C    1.635    12 C    1.166    14 O    0.102
    12   6 C    3.978 --    15 C    1.359    13 C    1.276    11 N    1.166
    13   6 C    3.921 --    18 C    1.358    12 C    1.276    14 O    1.074
    14   8 O    2.396 --    10 C    1.089    13 C    1.074    11 N    0.102
    15   6 C    3.983 --    16 C    1.416    12 C    1.359    39 H    0.964
                            18 C    0.109
    16   6 C    3.986 --    15 C    1.416    17 C    1.346    40 C    1.023
    17   6 C    3.987 --    18 C    1.479    16 C    1.346    41 H    0.967
    18   6 C    3.986 --    17 C    1.479    13 C    1.358    55 H    0.966
                            15 C    0.109
    19   6 C    3.987 --    37 H    0.986    36 H    0.985    38 H    0.980
                             8 C    0.968
    20   6 C    3.993 --     2 C    0.995    33 H    0.985    32 H    0.984
                            34 H    0.984
    21   6 C    3.993 --     4 C    0.996    31 H    0.985    30 H    0.985
                            29 H    0.983
    22   8 O    1.979 --     5 C    1.610     6 N    0.195
    23   1 H    0.997 --     9 C    0.970
    24   1 H    0.997 --     9 C    0.973
    25   1 H    0.998 --     3 C    0.972
    26   1 H    0.998 --     3 C    0.974
    27   1 H    0.997 --     7 C    0.969
    28   1 H    0.995 --     7 C    0.972
    29   1 H    0.996 --    21 C    0.983
    30   1 H    0.998 --    21 C    0.985
    31   1 H    0.998 --    21 C    0.985
    32   1 H    0.998 --    20 C    0.984
    33   1 H    0.998 --    20 C    0.985
    34   1 H    0.998 --    20 C    0.984
    35   1 H    0.953 --     6 N    0.892
    36   1 H    0.997 --    19 C    0.985
    37   1 H    0.998 --    19 C    0.986
    38   1 H    0.997 --    19 C    0.980
    39   1 H    0.995 --    15 C    0.964
    40   6 C    3.925 --    56 O    1.785    16 C    1.023    44 C    1.011
    41   1 H    0.997 --    17 C    0.967
    42   1 H    0.997 --     1 C    0.968
    43   1 H    0.998 --     1 C    0.961
    44   6 C    3.988 --    49 C    1.389    45 C    1.386    40 C    1.011
                            47 C    0.104
    45   6 C    3.989 --    46 C    1.454    44 C    1.386    50 H    0.967
                            48 C    0.108
    46   6 C    3.991 --    45 C    1.454    47 C    1.431    51 H    0.970
                            49 C    0.108
    47   6 C    3.990 --    48 C    1.437    46 C    1.431    52 H    0.971
                            44 C    0.104
    48   6 C    3.992 --    49 C    1.448    47 C    1.437    53 H    0.970
                            45 C    0.108
    49   6 C    3.991 --    48 C    1.448    44 C    1.389    54 H    0.968
                            46 C    0.108
    50   1 H    0.998 --    45 C    0.967
    51   1 H    0.998 --    46 C    0.970
    52   1 H    0.998 --    47 C    0.971
    53   1 H    0.998 --    48 C    0.970
    54   1 H    0.999 --    49 C    0.968
    55   1 H    0.996 --    18 C    0.966
    56   8 O    2.045 --    40 C    1.785
    57   6 C    3.991 --    62 C    1.445    58 C    1.412    77 H    0.968
                            60 C    0.111
    58   6 C    3.989 --    59 C    1.414    57 C    1.412    63 C    1.013
                            61 C    0.110
    59   6 C    3.992 --    60 C    1.444    58 C    1.414    81 H    0.969
                            62 C    0.111
    60   6 C    3.992 --    59 C    1.444    61 C    1.439    80 H    0.971
                            57 C    0.111
    61   6 C    3.992 --    60 C    1.439    62 C    1.438    79 H    0.972
                            58 C    0.110
    62   6 C    3.992 --    57 C    1.445    61 C    1.438    78 H    0.971
                            59 C    0.111
    63   6 C    3.990 --    58 C    1.013    83 H    0.968    82 H    0.968
                            64 C    0.949
    64   6 C    3.972 --    65 C    1.000    68 N    0.994    63 C    0.949
                            84 H    0.932
    65   6 C    3.978 --    69 N    1.430    66 C    1.322    64 C    1.000
                            71 C    0.112
    66   6 C    3.978 --    72 N    1.420    65 C    1.322    67 C    0.980
                            70 C    0.115
    67   6 C    3.958 --    73 O    1.619    68 N    1.283    66 C    0.980
    68   7 N    3.473 --    67 C    1.283    64 C    0.994    74 H    0.874
                            73 O    0.210
    69   7 N    3.063 --    70 C    1.438    65 C    1.430
    70   6 C    3.978 --    69 N    1.438    71 C    1.399    75 H    0.963
                            66 C    0.115
    71   6 C    3.979 --    72 N    1.446    70 C    1.399    76 H    0.964
                            65 C    0.112
    72   7 N    3.066 --    71 C    1.446    66 C    1.420
    73   8 O    1.998 --    67 C    1.619    68 N    0.210
    74   1 H    0.946 --    68 N    0.874
    75   1 H    0.997 --    70 C    0.963
    76   1 H    0.997 --    71 C    0.964
    77   1 H    0.998 --    57 C    0.968
    78   1 H    0.999 --    62 C    0.971
    79   1 H    0.999 --    61 C    0.972
    80   1 H    0.999 --    60 C    0.971
    81   1 H    0.999 --    59 C    0.969
    82   1 H    0.996 --    63 C    0.968
    83   1 H    0.995 --    63 C    0.968
    84   1 H    0.993 --    64 C    0.932
 ---------------------------------------------------------------------------

Topologies differ in total number of bonds
Writing topology from bond orders to xtbtopo.mol

molecular dipole:
                 x           y           z       tot (Debye)
 q only:       -1.408       0.771      -0.314
   full:       -1.406       1.152      -0.766       5.015
molecular quadrupole (traceless):
                xx          xy          yy          xz          yz          zz
 q only:       25.753       4.731      -2.795      -0.812      -5.332     -22.958
  q+dip:       33.453       5.729      -3.918      -2.436      -3.158     -29.535
   full:       27.898       4.853       0.880      -2.364      -0.052     -28.779


           -------------------------------------------------
          | TOTAL ENERGY             -131.230485787843 Eh   |
          | GRADIENT NORM               0.049584544723 Eh/α |
          | HOMO-LUMO GAP               1.861545436914 eV   |
           -------------------------------------------------

------------------------------------------------------------------------
 * finished run on 2025/01/27 at 09:08:12.810     
------------------------------------------------------------------------
 total:
 * wall-time:     0 d,  0 h,  0 min,  0.296 sec
 *  cpu-time:     0 d,  0 h,  0 min,  0.484 sec
 * ratio c/w:     1.635 speedup
 SCF:
 * wall-time:     0 d,  0 h,  0 min,  0.237 sec
 *  cpu-time:     0 d,  0 h,  0 min,  0.413 sec
 * ratio c/w:     1.740 speedup
